# Supplementary material for: Identifying collagen VI as a target of fibrotic diseases regulated by CREBBP/EP300
Source: Proc Natl Acad Sci U S A. 2020 Aug 5;117(34):20753–63. doi: 10.1073/pnas.2004281117 (PMC7456151; doi:10.1073/pnas.2004281117)
Supplement: Supplementary File [file pnas.2004281117.sd01.xlsx]

## Sheet: EP300_peak score list
Gene.Name	Distance.to.TSS	Nearest.PromoterID	Entrez.ID	Peak.Score
HFM1	17409	NM_001017975	164045	493.5
PTX3	5810	NM_002852	5806	394.8
NEAT1	3515	NR_028272	283131	392.4
CYR61	2313	NM_001554	3491	353.3
ATIC	45620	NM_004044	471	348.2
THBS1	17520	NM_003246	7057	256.1
WDR74	-1240	NM_018093	54663	253
MIR6087	-116	NR_106735	102464835	250.7
DLG2	143129	NM_001142699	1740	244.8
MIR4668	109795	NR_039814	100616114	232.6
NLGN1-AS1	-409122	NR_046664	100874010	222.8
GDNF	63213	NM_001278098	2668	222.5
BTD	45123	NM_001281725	686	216.2
RBMS3-AS1	239165	NR_046556	100873977	212.7
MSTN	128601	NM_005259	2660	201.7
MIR21	2971	NR_029493	406991	201.7
FAM212B	-23012	NM_198926	55924	199.7
MIR6827	40238	NR_106885	102466744	199.3
FEZ2	111794	NM_005102	9637	197
LMO7	663	NM_005358	4008	189.9
FN1	24485	NM_212478	2335	189.6
CTLA4	-63987	NM_005214	1493	189.2
CDH2	-987410	NM_001792	1000	185.2
MIR221	4173	NR_029635	407006	177.4
NMT2	-32733	NM_001308295	9397	177.4
DKK1	4738	NM_012242	22943	176.6
MIR3167	-4348	NR_036126	100422918	175.8
LOC100507156	18706	NR_038323	100507156	175.1
VIM-AS1	-8951	NR_108061	100507347	174.7
MIR216A	-3571	NR_029629	406998	173.1
CYR61	31653	NM_001554	3491	171.1
VGLL3	52860	NM_001320493	389136	169.2
FN1	10074	NM_212478	2335	169.2
DDAH1	498	NM_001134445	23576	168.4
BCL10	-53232	NM_001320715	8915	167.6
LINC00452	2302	NM_001278674	643365	166.8
MESDC2	35817	NR_126328	23184	166.4
THOC6	-1676	NM_001142350	79228	166.1
FST	-117618	NM_006350	10468	161
ERCC2	-6344	NM_001130867	2068	160.2
IGFBP3	-224318	NM_001013398	3486	159.8
ERBIN	-64368	NM_001253699	55914	158.6
SERPINE1	12446	NM_000602	5054	158.2
TSPAN3	-73338	NM_005724	10099	156.3
STARD13	-29704	NM_052851	90627	155.5
CCR7	8759	NM_001301718	1236	154.3
NCRUPAR	-22815	NR_028375	100302746	153.9
MASCRNA	1636	NR_144569	109136578	153.5
MIR2278	111803	NR_031755	100313780	153.1
LOC105369187	20192	NR_135033	105369187	152
CYR61	26561	NM_001554	3491	149.6
CCDC71L	-57280	NM_175884	168455	149.6
LOC100131315	-20101	NR_109767	100131315	149.6
LOC101928008	67329	NR_120539	101928008	147.7
MRPL33	27763	NM_145330	9553	147.7
MIR1208	26903	NR_031613	100302281	147.7
MIR4422	203637	NR_039618	100616272	147.3
OPTC	63993	NM_014359	26254	146.9
THBS1	6248	NM_003246	7057	146.5
LINC00702	1412	NR_108040	100652988	146.1
NEIL3	-190477	NM_018248	55247	145.3
LOC102723481	73349	NR_135687	102723481	144.9
SAMD12-AS1	-180573	NR_038210	552860	144.9
LACTB	-13460	NM_032857	114294	143.7
C15orf53	198309	NM_207444	400359	142.2
COL1A2	37754	NM_000089	1278	141.4
SEC22B	18366	NM_004892	9554	141
ADAMTS1	10608	NM_006988	9510	140.6
CARTPT	131844	NM_004291	9607	140.2
GFRA1	324854	NM_145793	2674	139.8
MIR4275	-531620	NR_036237	100422937	138.6
EGFR	23717	NM_001346900	1956	138.6
LINC02095	393244	NR_110876	102723505	137.1
SLC38A2	15039	NM_001307936	54407	137.1
MUT	636457	NM_000255	4594	136.7
FHL2	-5591	NM_001318894	2274	135.5
MUSK	-17965	NM_001166281	4593	135.1
LINC00113	-150723	NR_024357	54088	135.1
MIR4293	-21986	NR_036181	100422843	134.3
MIR4465	-145788	NR_039675	100616180	132.4
PRKD1	-266720	NM_001330069	5587	132.4
CAND1.11	100	NR_103765	100130460	132.4
RIN3	70732	NM_001319987	79890	132.4
PDGFC	494823	NR_036641	56034	132
HHAT	110120	NM_001170580	55733	131.6
SMURF2	-17626	NM_022739	64750	131.6
EIF3F	-9613	NM_003754	8665	131.6
LOC105373805	28808	NR_136318	105373805	131.2
CCDC80	-12845	NM_199511	151887	131.2
HMHB1	174191	NM_021182	57824	130.4
MIR548F4	-35029	NR_031645	100313895	130
TEX41	339603	NR_033870	401014	130
MIR3193	-680	NR_036161	100422904	129.6
AKR1E2	-54585	NR_073125	83592	128.9
GLIS3	14548	NM_152629	169792	128.5
DGKI	163635	NM_001321709	9162	128.5
TGFBR3	185597	NM_001195683	7049	128.1
SUMO1P1	101274	NR_002189	391257	127.7
CLEC14A	-148593	NM_175060	161198	127.3
RBMS3-AS3	94068	NR_109804	100873979	126.9
MT2A	-22	NM_005953	4502	126.5
LINC00906	-3215	NR_027318	148145	126.5
NRDC	-19241	NM_002525	4898	126.5
CXCL2	-10523	NM_002089	2920	126.1
ABI3BP	-42988	NM_015429	25890	125.7
LOC100506422	199062	NM_001004352	100506422	125.3
MIR6854	5827	NR_106913	102465514	124.5
LINC01450	171102	NR_110831	101928744	124.2
TRIO	121559	NR_134469	7204	123.4
LINC00513	88	NR_109780	100506860	123
PDE4DIP	-12541	NM_001195260	9659	123
NTM	161624	NM_001144059	50863	122.6
LOC101927697	-291933	NR_109888	101927697	122.6
RPL22L1	67383	NM_001320451	200916	122.6
COPS8	137435	NM_198189	10920	121.8
SLIT2	-57010	NM_001289136	9353	121.4
LOC101927709	-65875	NR_110272	101927709	120.6
LOC102724849	74781	NR_110607	102724849	120.6
MYO1E	42902	NM_004998	4643	120.6
SLC16A7	459331	NR_073055	9194	120.6
LOC730338	-55411	NR_134575	730338	120.6
WBSCR28	34167	NM_182504	135886	120.2
LINC00578	36819	NR_047568	100505566	119.5
AMPD3	-70704	NM_001172431	272	118.7
PDE1C	-92076	NM_005020	5137	118.3
LINC02143	130842	NR_105064	101927835	118.3
FST	-119814	NM_006350	10468	117.9
TMEM17	-71962	NM_198276	200728	117.5
LOC102724265	-73349	NM_001319657	102724265	117.1
MALAT1	3735	NR_144568	378938	116.7
SUGCT	302992	NM_001193311	79783	116.3
VEGFC	-91249	NM_005429	7424	116.3
GBE1	17861	NM_000158	2632	115.9
SEC22B	-3739	NM_004892	9554	115.9
LINC00396	-40882	NR_126387	104355146	115.5
CDH2	-977539	NM_001792	1000	114.8
KAZN	-111421	NM_015209	23254	114.4
CCDC81	109642	NM_001156474	60494	113.6
LOC103352541	-70937	NR_121624	103352541	113.6
ATOX1	17548	NM_004045	475	113.2
LOC101927592	-105725	NR_104646	101927592	113.2
LTBP2	40349	NM_000428	4053	112.8
LOC105369146	194531	NR_136264	105369146	112.8
ARNT2	76478	NM_014862	9915	112.4
MIR199A1	1943	NR_029586	406976	112.4
HILS1	-10040	NR_024192	373861	112.4
CEMIP	12190	NM_018689	57214	112.4
LINC00640	34932	NR_038358	283553	112
ACTL7B	411392	NM_006686	10880	112
CITED2	2989	NM_001168389	10370	111.6
LINC01776	112946	NR_046088	729987	111.6
SEMA3C	-22696	NM_006379	10512	111.6
SUSD2	26108	NM_019601	56241	111.2
MYLK-AS2	61040	NR_046629	100873940	111.2
PDGFC	474301	NR_036641	56034	111.2
UNC45B	2990	NM_001308281	146862	110.8
CPED1	95288	NM_001105533	79974	110.4
MAGI2-AS3	-169185	NR_038345	100505881	110.4
MIR4293	-13722	NR_036181	100422843	110.4
SHANK2	-62720	NM_012309	22941	110.1
CPA4	-14	NM_001163446	51200	109.7
TBC1D9	-187889	NM_015130	23158	109.7
KLF6	9448	NM_001160124	1316	109.7
SNORA73B	1724	NR_004404	26768	109.3
NR2F1-AS1	492694	NR_109825	441094	108.9
LINC00211	61099	NR_110011	101929559	108.9
ARHGAP29	-78724	NM_001328664	9411	108.5
VIM-AS1	14	NR_108061	100507347	108.5
SIPA1L3	92516	NM_015073	23094	108.5
LINC00640	62880	NR_038358	283553	108.5
INHBA-AS1	-113607	NR_027118	285954	108.5
SERPINE2	-63145	NM_006216	5270	107.7
LINC00907	259692	NR_046454	284260	107.7
MIR583	176227	NR_030309	693168	107.7
LIMS1	5982	NM_001193488	3987	107.7
TIAM2	13489	NM_012454	26230	107.3
MIR548F4	-131556	NR_031645	100313895	107.3
LINC01449	87921	NR_110832	101928773	106.9
MYO16-AS1	11410	NR_047700	100885782	106.9
LOC101929268	-142373	NR_105002	101929268	106.9
STMN2	-284031	NM_001199214	11075	106.5
LHFP	37639	NM_005780	10186	106.5
RXFP2	27890	NM_001166058	122042	106.5
TMEM144	105118	NM_018342	55314	105.4
C11orf91	10105	NM_001166692	100131378	104.6
ITGB1	-24648	NM_002211	3688	104.6
MIR4302	44108	NR_036188	100422897	104.6
BCAR3	-56637	NM_003567	8412	104.6
CALD1	-36617	NM_033138	800	104.6
LINC01049	-47861	NR_120414	101927224	104.2
MIR610	-122163	NR_030341	693195	104.2
SH3BP4	70055	NM_014521	23677	104.2
FIBIN	-46990	NM_203371	387758	104.2
APOOP5	161721	NR_028471	644649	104.2
VEGFC	-110140	NM_005429	7424	103.8
CDC42EP3	30263	NM_001270438	10602	103.8
HMHB1	109617	NM_021182	57824	103.8
IFT81	-15684	NM_031473	28981	103.4
MUSK	167131	NM_005592	4593	103.4
LINC01468	11550	NR_120642	101928687	103.4
TGFBI	-22293	NM_000358	7045	103.4
ASAP1-IT1	33036	NR_002765	29065	103.4
LOC101927686	4637	NR_125844	101927686	103
RUSC2	-19585	NM_001135999	9853	102.6
NR2F2	-278496	NM_001145155	7026	102.6
LINC01800	25412	NR_110224	101927438	102.6
PARP16	-17752	NM_017851	54956	102.6
SH2D4A	-22046	NM_022071	63898	102.6
EEF1A1	-59471	NM_001402	1915	102.2
SYT6	-166354	NM_001270805	148281	101.8
ADAMTS6	282851	NR_135689	11174	101.8
MIR663AHG	250	NR_040095	284801	101.8
MIR4422	493507	NR_039618	100616272	101.8
LINC00161	98096	NR_026552	118421	101.8
DOCK2	59060	NM_004946	1794	101.8
KCNMA1	113207	NM_001271521	3778	101.4
KRTAP2-3	476	NM_001165252	730755	101.4
ADAMTSL1	16504	NM_052866	92949	101
PRKAG2	-17984	NM_001304527	51422	101
LOC101927780	7634	NR_110417	101927780	100.7
FMN1	147788	NM_001103184	342184	99.9
KCNS2	-27579	NM_020697	3788	99.9
RPL22L1	124854	NM_001320451	200916	99.5
ADAMTS2	79698	NM_021599	9509	99.5
MIR1302-4	-125823	NR_031633	100302130	99.1
CACNA1C-IT3	-1243	NR_046769	100874370	99.1
ITGBL1	2990	NM_001271754	9358	99.1
LOC100507065	38880	NR_120433	100507065	98.7
ACTG1	4606	NR_037688	71	98.7
PTX3	-76468	NM_002852	5806	98.7
LOC392452	-20537	NR_102268	392452	98.7
VAMP3	-471221	NM_004781	9341	98.3
LOC100996664	51353	NR_135816	100996664	97.9
CCL2	-2669	NM_002982	6347	97.9
MYEOV	-13181	NM_001300923	26579	97.9
FAM172A	-106893	NM_032042	83989	97.9
FMN2	167352	NM_020066	56776	97.5
LINC01812	-92102	NR_110271	101927701	97.5
CEMIP	26913	NM_018689	57214	97.1
PHLDA1	53460	NM_007350	22822	97.1
BNC2	165816	NM_001317940	54796	97.1
LINC01119	27734	NR_024452	100134259	97.1
MIR8056	107856	NR_107023	102465862	97.1
CCDC85B	230	NM_006848	11007	97.1
DNAH5	-91760	NM_001369	1767	96.7
GREM2	-219411	NM_022469	64388	96.7
MIR4465	-220970	NR_039675	100616180	96.7
LINC00382	63935	NR_120413	101927195	96.7
LIF	50413	NM_001257135	3976	96.7
LINC00907	227614	NR_046454	284260	96.7
THSD4-AS1	-106242	NR_120349	101929196	96.3
MIR1204	13969	NR_031609	100302185	96
LIF	40839	NM_001257135	3976	96
ROR1	146747	NM_001083592	4919	95.6
EGFR	-44247	NM_001346900	1956	95.6
LOC101927780	16220	NR_110417	101927780	95.6
LOC100506098	24060	NR_134568	100506098	95.6
LOC100500773	146906	NR_036611	100500773	95.2
COL1A1	1017	NM_000088	1277	95.2
DOK1	13205	NM_001318868	1796	95.2
CDH4	-66001	NM_001794	1002	95.2
MIR4422	470782	NR_039618	100616272	94.8
MECOM	33882	NM_001105077	2122	94.8
FAM200B	8917	NM_001145191	285550	94.8
DLEU7-AS1	-128789	NR_046551	100874074	94.8
VANGL1	-95732	NM_138959	81839	94.8
LOC105375734	249854	NR_131202	105375734	94.8
LOC105376360	149990	NR_131187	105376360	94.8
KRT39	9718	NM_213656	390792	94.4
FRMD6-AS2	2051	NR_051990	100874185	94.4
NEGR1	-2445	NM_173808	257194	94.4
LOC401127	22200	NR_026854	401127	94
FAM133CP	141794	NR_027508	728640	94
LOC101929586	73642	NR_120363	101929586	94
2011-09-01	37699	NM_018243	55752	94
LOC100996664	80582	NR_135816	100996664	93.6
ZFP36L1	7442	NM_001244698	677	93.6
SLC6A15	842948	NM_001146335	55117	93.2
SRGAP1	73549	NM_001346201	57522	93.2
SNORD121A	5567	NR_003685	100113379	93.2
LINC01203	63354	NR_045260	100133123	93.2
GCNT1	71265	NM_001097636	2650	93.2
ZNF521	-298082	NM_001308225	25925	93.2
ASAP2	81274	NM_003887	8853	92.8
CD36	76016	NM_001289908	948	92.8
PHLDB2	36867	NM_001134437	90102	92.8
PDE1A	-94177	NM_001003683	5136	92.4
ACTB	6227	NM_001101	60	92.4
PRIM2	-814	NM_001282488	5558	92
C15orf41	-151273	NM_001321759	84529	92
LOC101928731	-47649	NR_110092	101928731	92
ADAM9	41026	NM_003816	8754	92
LOC100507487	101311	NR_125882	100507487	91.6
C4orf51	54990	NM_001080531	646603	91.6
LINC01197	60194	NR_034095	400456	91.6
GIPC2	56242	NM_017655	54810	91.6
TMEM200A	165491	NM_052913	114801	91.6
LOC101928820	198023	NR_134634	101928820	91.6
SNORA108	-15838	NR_132963	106635543	91.6
LINC01111	-384	NR_105006	101926978	91.3
SAMD9	73855	NM_001193307	54809	91.3
USP40	77712	NM_018218	55230	91.3
LOC101929551	54184	NR_110256	101929551	91.3
PTPRQ	65600	NM_001145026	374462	90.9
ABI3BP	-17077	NM_015429	25890	90.9
MIR6071	10793	NR_106719	102466516	90.9
RGMB	-285933	NM_001012761	285704	90.5
GNB1L	-26828	NM_053004	54584	90.5
RGS20	64529	NM_003702	8601	90.5
ASAP1-IT1	63449	NR_002765	29065	90.5
LOC101928535	147635	NR_120551	101928535	90.5
ANKRD1	-9432	NM_014391	27063	90.5
ATP8B1	-4530	NM_005603	5205	90.1
ANXA5	-31634	NM_001154	308	90.1
LINC01526	-183676	NR_126363	101928770	89.7
DLGAP1-AS2	607	NR_119377	84777	89.7
MIR6827	9797	NR_106885	102466744	89.7
LINC01091	58586	NR_027106	285419	89.7
TSPAN2	-79546	NM_001308316	10100	89.7
TBX3	-471852	NM_016569	6926	89.7
NPR3	99795	NM_000908	4883	89.3
EPG5	15767	NM_020964	57724	89.3
VSIR	6398	NM_022153	64115	89.3
LOC103352541	-80455	NR_121624	103352541	89.3
LOC105375734	134437	NR_131202	105375734	88.9
C15orf54	-254375	NM_001302797	400360	88.9
MYF6	-113579	NM_002469	4618	88.9
MIR1208	33378	NR_031613	100302281	88.5
FHL1	18145	NM_001330659	2273	88.1
LINC00856	7695	NR_038985	100132987	88.1
MEOX2-AS1	62755	NR_110094	101927524	88.1
KIAA2013	18021	NM_138346	90231	88.1
CDCP1	22406	NM_178181	64866	87.7
LOC105375734	457713	NR_131202	105375734	87.7
COL1A2	1529	NM_000089	1278	87.7
HMGB2	-11724	NM_002129	3148	87.7
CITED2	-33843	NM_006079	10370	87.7
GADD45B	64901	NM_015675	4616	87.3
MIR100HG	-92	NR_137184	399959	87.3
CRIM1	15663	NM_016441	51232	87.3
SLC22A23	54496	NM_001286455	63027	87.3
CACNA1C-IT3	-4537	NR_046769	100874370	86.9
SNORD128	-131455	NR_132752	106632271	86.9
MIR1252	128098	NR_031700	100302136	86.9
MIR1269A	288582	NR_031673	100302177	86.9
LAYN	17541	NM_001258390	143903	86.6
ADAMTSL1	5837	NM_052866	92949	86.6
LOC101927166	38663	NR_110804	101927166	86.6
DLC1	-90439	NM_001316668	10395	86.6
C8orf4	371211	NM_020130	56892	86.6
ABL2	-363	NM_005158	27	86.6
MYEOV	3870	NM_138768	26579	86.2
LINC01260	-21484	NR_034104	79015	86.2
WDFY2	59320	NM_052950	115825	86.2
CREB1	-15794	NM_134442	1385	86.2
C15orf54	50740	NR_144507	400360	85.8
LINC01450	-26581	NR_110831	101928744	85.8
FEZ2	36201	NM_005102	9637	85.8
MYO1E	77094	NM_004998	4643	85.8
APPL2	-21151	NM_018171	55198	85.4
COL8A1	-224879	NM_001850	1295	85.4
MGC15885	38656	NR_026897	197003	85.4
MIRLET7I	127652	NR_029661	406891	85.4
CCL20	4853	NM_004591	6364	85.4
LINC01085	-15219	NR_033931	152742	85.4
MIR548U	85354	NR_036097	100422884	85.4
LOC105376360	208386	NR_131187	105376360	85.4
PRELID2	472854	NM_205846	153768	85.4
MIR3922	12339	NR_037487	100500843	85
MAT2A	7999	NM_005911	4144	85
GPC6-AS1	-122598	NR_046535	100873972	85
FN1	48593	NM_212478	2335	85
TRIO	-45459	NM_007118	7204	85
SIGLEC15	-22527	NM_213602	284266	85
LOC101927378	115696	NR_110080	101927378	84.6
TBX3	-721253	NM_016569	6926	84.6
DCBLD2	-69956	NM_080927	131566	84.6
RXFP2	16785	NM_001166058	122042	84.6
RHOBTB1	29200	NM_014836	9886	84.6
ACTL7B	183248	NM_006686	10880	84.6
ZZZ3	167537	NM_015534	26009	84.2
PPP2R3A	-68824	NM_001190447	5523	84.2
ESM1	-5538	NM_001135604	11082	84.2
2004-03-01	-1316	NM_020814	57574	84.2
CCNL1	-121999	NM_020307	57018	84.2
MYO16-AS1	-89999	NR_047700	100885782	84.2
CYTH3	-10618	NM_004227	9265	84.2
LINC00882	512069	NR_028303	100302640	83.8
CD70	-20209	NM_001252	970	83.8
KRTAP2-3	-2060	NM_001165252	730755	83.8
MAP3K4	46762	NM_001301072	4216	83.8
EVL	-34249	NM_016337	51466	83.8
MRPS22	-41742	NM_020191	56945	83.8
LINC01625	-113590	NR_033919	645434	83.8
HAS2-AS1	-29916	NR_002835	594842	83.8
DLC1	-77020	NM_001316668	10395	83.4
GLIS3	-73472	NM_152629	169792	83.4
SHANK2	-74719	NM_012309	22941	83.4
FOXC1	210717	NM_001453	2296	83.4
TSPAN18	77981	NM_130783	90139	83
GPM6A	367997	NM_001261448	2823	83
ERCC6	-29246	NM_001277059	2074	83
DROSHA	166800	NM_013235	29102	83
CTGF	72	NM_001901	1490	83
RBPJ	6278	NM_203284	3516	83
LINC01539	13157	NR_040025	100505474	83
DACT1	92600	NR_046095	51339	83
COL8A1	-243033	NM_001850	1295	83
CLEC3B	-14422	NM_003278	7123	82.6
FST	8118	NM_013409	10468	82.6
S100A10	335	NM_002966	6281	82.6
SMIM20	101292	NM_001145432	389203	82.2
SEMA3A	169284	NM_006080	10371	82.2
LOC100507065	7316	NR_120433	100507065	82.2
LINC00942	-25829	NR_028415	100292680	82.2
LOC101927378	105783	NR_110080	101927378	82.2
LOC101927686	529399	NR_125844	101927686	81.9
C1orf116	25144	NM_001083924	79098	81.9
SNORD93	2347	NR_003075	692210	81.9
VPS53	20465	NM_001128159	55275	81.9
DLGAP1-AS2	20830	NR_119377	84777	81.9
LOC101927865	-4337	NR_110283	101927865	81.9
DTWD1	210324	NM_001144955	56986	81.5
LINC00052	175676	NR_026869	145978	81.5
LINC02015	89009	NR_110826	102724550	81.5
FH	36676	NM_000143	2271	81.5
C11orf87	125799	NM_207645	399947	81.5
TMSB4X	3453	NM_021109	7114	81.5
GJA1	446799	NM_000165	2697	81.5
GRAMD3	-5667	NM_001146319	65983	81.1
LINC01340	604967	NR_105028	102546227	81.1
MIR8068	-280027	NR_107035	102466876	81.1
LOC100288798	2620	NR_125381	100288798	81.1
KIF2A	-193741	NM_004520	3796	81.1
ASAP2	-27042	NM_001135191	8853	81.1
KLF9	-175371	NM_001206	687	81.1
ARSJ	-302018	NM_024590	79642	81.1
LOC101928820	470	NR_134633	101928820	80.7
MIR619	3671	NR_030350	693204	80.7
TRIM55	-2864	NM_184086	84675	80.7
LOC105369920	3144	NR_135016	105369920	80.7
MIR548G	-43394	NR_031662	100313938	80.7
NMBR	74666	NM_002511	4829	80.7
LOC101928298	-295285	NR_120636	101928298	80.3
TRIL	102262	NM_014817	9865	80.3
PPP2R2B	146655	NM_181675	5521	79.9
DDAH1	56445	NM_001134445	23576	79.9
MIR1208	-22279	NR_031613	100302281	79.9
KCNK2	-47765	NM_001017424	3776	79.9
LOC101929199	388	NR_125921	101929199	79.9
MYF6	-127119	NM_002469	4618	79.9
CHCHD6	78183	NM_032343	84303	79.9
FSTL1	1797	NM_007085	11167	79.9
TMTC3	166840	NM_181783	160418	79.9
MIR548AJ1	30243	NR_039673	100616191	79.5
SH3BP4	29499	NM_014521	23677	79.5
C2CD2	2330	NM_199050	25966	79.5
C11orf68	3183	NM_031450	83638	79.5
MIR3199-1	-221937	NR_036169	100423034	79.5
LOC646736	43095	NR_046102	646736	79.5
PRR16	73691	NM_001308088	51334	79.1
CC2D2A	-17834	NM_020785	57545	79.1
MYO10	-64396	NM_012334	4651	79.1
KCNMA1-AS1	-304228	NR_120655	101929328	79.1
LOC103352541	-11088	NR_121624	103352541	79.1
ACTL7B	168434	NM_006686	10880	79.1
LINC01010	-14798	NR_038217	154092	79.1
NREP	-20914	NM_001142475	9315	78.7
GNAT3	12797	NM_001102386	346562	78.7
LINC01483	15223	NR_109971	101928122	78.7
NEBL-AS1	118733	NR_046284	100128511	78.7
MOXD1	-43856	NM_015529	26002	78.7
POSTN	-18516	NM_001135935	10631	78.3
FAM50B	63285	NM_012135	26240	78.3
NAALADL2-AS3	112284	NR_046390	100862679	78.3
LOC105369146	262448	NR_136264	105369146	78.3
MIR619	-1521	NR_030350	693204	78.3
LOC100132735	-6651	NR_038399	100132735	77.9
STK24	68278	NM_003576	8428	77.9
NR2F1-AS1	1018757	NR_109825	441094	77.9
SAMD4A	18438	NM_001161577	23034	77.9
MIR5702	231614	NR_049887	100847053	77.9
VGLL4	3861	NM_001284391	9686	77.9
ACKR3	174724	NM_020311	57007	77.9
LINC00330	89321	NR_038433	144817	77.9
RPL21P44	131524	NR_027153	402176	77.5
MALAT1	-5073	NR_002819	378938	77.5
CASS4	27680	NM_020356	57091	77.5
OLFM2	-9017	NM_058164	93145	77.5
ASXL1	-2592	NM_001164603	171023	77.5
FRMD6-AS2	44801	NR_051990	100874185	77.5
LUADT1	11629	NR_132442	106182249	77.5
SAMD12	-124294	NR_109794	401474	77.2
CAPZA2	-85092	NM_006136	830	77.2
LOC101928453	449	NR_120638	101928453	77.2
GSG1	-2861	NM_001206843	83445	77.2
RAD23B	-8033	NM_002874	5887	77.2
LINC02042	-26156	NR_110017	101929694	76.8
PBRM1	14565	NM_181042	55193	76.8
MIR21	-54595	NR_029493	406991	76.8
PIK3C2G	121524	NM_004570	5288	76.8
LOC101928775	103050	NR_109805	101928775	76.8
CAMK2D	293744	NM_001321590	817	76.8
VGLL3	2640	NM_001320493	389136	76.8
PTPRG	69110	NM_002841	5793	76.8
CEBPD	225406	NM_005195	1052	76.8
MIR5191	-5345	NR_049823	100847050	76.8
PTPRB	-8846	NM_001109754	5787	76.4
MIR5010	6019	NR_049808	100847046	76.4
MIR3194	86634	NR_036162	100422889	76.4
FGF2	-43176	NM_002006	2247	76.4
ADTRP	7778	NM_032744	84830	76.4
KCNK2	-2769	NM_001017424	3776	76.4
TSPAN5	4614	NM_005723	10098	76.4
RNU11	224	NR_004407	26824	76.4
LOC100996286	5926	NR_121627	100996286	76
LOC100507156	9246	NR_038323	100507156	76
FBN1	-49520	NM_000138	2200	76
EXT1	-28494	NM_000127	2131	76
MIR378G	47048	NR_039620	100616321	76
EXT1	201608	NM_000127	2131	76
LOC100128714	-18273	NR_040082	100128714	76
KCNK2	-14755	NM_001017424	3776	76
ACAN	-57756	NM_013227	176	76
DDX60L	-3911	NM_001291510	91351	76
FAM50B	-23242	NM_012135	26240	75.6
OSMR-AS1	38209	NR_109951	101929768	75.6
TRAK1	-29417	NM_001265608	22906	75.6
NPAS1	-48921	NM_002517	4861	75.6
BMPER	75207	NM_133468	168667	75.6
CREB5	48378	NM_004904	9586	75.6
LINC-PINT	9713	NR_110473	378805	75.6
BCKDHB	318738	NR_134945	594	75.2
MIR378G	87875	NR_039620	100616321	75.2
NRG1-IT3	-199505	NR_047475	100874286	75.2
SUMO1P1	46481	NR_002189	391257	75.2
CD226	-87824	NM_006566	10666	75.2
KCNQ5	-67761	NM_001160132	56479	75.2
PTPRC	30153	NR_052021	5788	75.2
LTBP2	-7950	NM_000428	4053	75.2
NRG1	339926	NM_001322197	3084	74.8
MGLL	54257	NM_007283	11343	74.8
SLC4A7	-49730	NR_135543	9497	74.8
NKX2-6	-44637	NM_001136271	137814	74.8
LOC102723427	671795	NR_120514	102723427	74.8
ALDH8A1	40803	NM_001193480	64577	74.8
FAP	-623	NM_001291807	2191	74.8
SQRDL	6917	NM_021199	58472	74.8
JUN	20369	NM_002228	3725	74.8
NTM	154353	NM_001144059	50863	74.8
INHBA	-213640	NM_002192	3624	74.4
CASC17	-49767	NR_104152	101928165	74.4
FRMD6-AS2	-4189	NR_047477	100874185	74.4
LINC02104	-2049	NR_104632	101926940	74.4
LPAR1	-80450	NM_001401	1902	74.4
RGS3	27136	NM_001276262	5998	74.4
LINC00494	-64223	NR_026958	284749	74.4
NPR3	-18230	NM_001204376	4883	74.4
ETS1	-188	NM_001330451	2113	74
NABP1	-41297	NR_045622	64859	74
SGMS2	3224	NM_152621	166929	74
C9orf92	6168	NM_001271829	100129385	74
PTPRO	82840	NM_030670	5800	74
UQCRHL	7324	NM_001089591	440567	74
NPAS2	-77602	NM_002518	4862	74
PARP16	-9339	NM_017851	54956	74
HAS2	-170597	NM_005328	3037	74
SLIT3	-132293	NM_001271946	6586	74
SFRP4	8467	NM_003014	6424	74
LOC105375734	-33301	NR_131202	105375734	74
MIR190A	104968	NR_029709	406965	74
FAM114A2	137843	NM_001317995	10827	74
BBOX1-AS1	255	NR_125768	103695435	73.6
LINC01364	-394653	NR_038324	100505768	73.6
KIF25	-10139	NM_005355	3834	73.6
KCNJ15	6977	NM_170736	3772	73.6
MIR1273E	-63014	NR_128706	100526648	73.6
TMEM200A	163994	NM_052913	114801	73.6
FAM133CP	-73413	NR_027508	728640	73.6
FAM198B	121094	NM_016613	51313	73.6
RXFP2	-143806	NM_130806	122042	73.6
TMEM75	40798	NR_103558	641384	73.6
PRKY	188522	NR_028062	5616	73.6
BMPER	82403	NM_133468	168667	73.6
ME3	-47419	NM_001161586	10873	73.6
KCNMA1	59307	NM_001322838	3778	73.6
ID3	4010	NM_002167	3399	73.2
MBOAT2	-83708	NR_135599	129642	73.2
ENTPD4	5045	NM_001128930	9583	73.2
LINC01416	86405	NR_110755	101927273	73.2
ARNTL	-61323	NM_001178	406	73.2
LOC102467080	-17192	NR_104658	102467080	73.2
PWWP2A	35880	NM_001267035	114825	73.2
EXOSC9	-16318	NM_005033	5393	73.2
PFKP	-8784	NM_001323073	5214	73.2
NTM	-21798	NM_016522	50863	73.2
LOC100506178	14261	NR_038393	100506178	73.2
SNX9	-58271	NM_016224	51429	72.8
MIR583	148149	NR_030309	693168	72.8
RGMB	-354115	NM_001012761	285704	72.8
LOC100131315	-131629	NR_109767	100131315	72.8
ATP4A	-12129	NM_000704	495	72.8
KRT20	-25054	NM_019010	54474	72.8
RGMB	-300958	NM_001012761	285704	72.8
ANKFN1	33004	NM_153228	162282	72.8
LOC101929268	-15416	NR_105002	101929268	72.8
LINC02140	-91847	NR_134923	100996345	72.8
DISC2	-9498	NR_002227	27184	72.8
TNFSF18	132697	NM_005092	8995	72.8
SVILP1	-458	NR_036438	645954	72.8
ADRB2	87209	NM_000024	154	72.8
ERRFI1	-70769	NM_018948	54206	72.8
LOC105378397	154061	NR_134317	105378397	72.8
RNF185	17505	NM_001135825	91445	72.8
CPM	-89882	NM_001874	1368	72.8
XXYLT1	42482	NM_001308069	152002	72.8
SLC8A1	-4792	NM_001112801	6546	72.8
APBB1IP	48706	NM_019043	54518	72.8
WWOX	585228	NM_130791	51741	72.5
LINC01482	77368	NR_110825	101928104	72.5
NTM-AS1	-85644	NR_126159	101929637	72.5
BTD	34018	NM_001281725	686	72.5
TSPAN2	-90135	NM_001308316	10100	72.5
MAT2B	200981	NM_013283	27430	72.5
DAB1-AS1	-391519	NR_104365	101926890	72.5
APBB2	71089	NM_173075	323	72.5
ARL4A	70144	NM_001195396	10124	72.5
FERMT2	-60017	NM_006832	10979	72.5
GJA1	359369	NM_000165	2697	72.5
LINC02010	46355	NR_135560	101927866	72.5
ZNF664	57529	NM_152437	144348	72.5
APOOP5	119368	NR_028471	644649	72.1
DTWD1	235152	NM_001144955	56986	72.1
LOC101929217	-30295	NR_105004	101929217	72.1
RBM20	62089	NM_001134363	282996	72.1
PLOD2	-4699	NM_182943	5352	72.1
PIN4P1	-33354	NR_003571	728758	72.1
NGF	7744	NM_002506	4803	72.1
LOC105374389	11894	NR_136317	105374389	72.1
LRRC2-AS1	-490	NR_073385	83598	72.1
ARHGAP26-IT1	51867	NR_046816	100874372	72.1
NSMAF	-196646	NM_003580	8439	72.1
LOC101928775	71039	NR_109805	101928775	72.1
LINC00824	-336125	NR_121673	101927774	72.1
STAT4	-20485	NM_001243835	6775	71.7
LOC105378068	-21009	NR_134596	105378068	71.7
PDGFC	191680	NR_036641	56034	71.7
LOC102724434	14746	NR_130923	102724434	71.7
RTKN2	37338	NM_145307	219790	71.7
MIR23A	-3522	NR_029495	407010	71.7
LINC01587	-158318	NR_126519	10141	71.7
WDR66	46831	NM_144668	144406	71.7
ARHGDIA	3775	NM_001301241	396	71.7
RNF5P1	-59010	NR_003129	286140	71.3
TRIO	46799	NR_134469	7204	71.3
CDK15	-7971	NM_139158	65061	71.3
SIM1	194280	NM_005068	6492	71.3
LOC101928433	-19913	NR_136240	101928433	71.3
HYI	-18935	NM_001330526	81888	71.3
RXFP2	10725	NM_001166058	122042	71.3
LOC286238	-97	NM_001100111	286238	71.3
LOC101928880	112975	NR_110944	101928880	71.3
SYT1	-159701	NM_001135805	6857	71.3
LINC01135	64010	NR_034015	100131060	71.3
LOC102723481	-40945	NR_135687	102723481	71.3
AP1M1	-467	NM_032493	8907	71.3
MIR548H5	-36272	NR_039610	100616455	70.9
LOC100506675	6784	NR_120526	100506675	70.9
FGF5	-28265	NM_033143	2250	70.9
PDZRN3	-162153	NM_015009	23024	70.9
PRSS23	-43037	NM_001293180	11098	70.9
ACKR3	73027	NM_020311	57007	70.5
ISPD-AS1	-80202	NR_038947	100506025	70.5
LOC101928516	537550	NR_110856	101928516	70.5
PLCXD3	-16861	NM_001005473	345557	70.5
CT62	66413	NM_001102658	196993	70.5
LOC105378098	-35682	NR_134595	105378098	70.5
KRT86	6270	NM_001320198	3892	70.5
ROR1	-42288	NM_005012	4919	70.5
LINC00583	14862	NR_038194	100113404	70.5
EFEMP1	61495	NM_001039349	2202	70.5
IRF2BP2	-8562	NM_182972	359948	70.5
MIR1302-4	-65452	NR_031633	100302130	70.5
LIMA1	14711	NM_001243775	51474	70.5
RUNX1T1	-7817	NM_175636	862	70.5
VTRNA2-1	22359	NR_030583	100126299	70.1
LINC00595	68815	NR_073447	414243	70.1
LINC01969	4774	NR_110806	101927230	70.1
FNIP2	4612	NM_001323916	57600	70.1
GKN1	-2516	NM_019617	56287	70.1
RNF113B	4287	NM_178861	140432	70.1
ATXN7L1	-97044	NM_001318229	222255	70.1
THBS1	1301	NM_003246	7057	69.7
LOC101927822	275998	NR_125424	101927822	69.7
MIR4662B	-44652	NR_039809	100616255	69.7
LINC02115	89081	NR_104670	102467212	69.7
LINC01629	-40702	NR_133913	105370578	69.7
CHN1	32374	NM_001822	1123	69.7
PID1	51249	NM_001330156	55022	69.7
RGMB	-459240	NM_001012761	285704	69.7
NNMT	-346	NM_006169	4837	69.7
SLIT3	-130610	NM_001271946	6586	69.7
RAB18	117153	NR_046172	22931	69.7
COPRS	104758	NM_001330176	55352	69.7
CSNK1A1P1	-13373	NR_027320	161635	69.3
IL12A	-59983	NM_000882	3592	69.3
SNORD130	18671	NR_132973	106635548	69.3
LOC105369423	274028	NR_135090	105369423	69.3
PSG10P	4402	NR_026824	653492	69.3
LINC01844	-18837	NR_110558	101926975	69.3
ZNF860	-12886	NM_001137674	344787	69.3
SOWAHB	144289	NM_001029870	345079	69.3
PTRH2	-48921	NM_001015509	51651	69.3
LOC389199	-77449	NM_203423	389199	68.9
TLDC1	-27804	NM_020947	57707	68.9
MIR190A	72811	NR_029709	406965	68.9
TRH	40340	NM_007117	7200	68.9
IFIT3	19779	NM_001031683	3437	68.9
GIPC2	58670	NM_017655	54810	68.9
MIR4465	-111930	NR_039675	100616180	68.9
NDST1-AS1	16218	NR_105061	102546298	68.9
SH3TC2	60427	NM_024577	79628	68.9
MIR3920	73438	NR_037485	100500823	68.9
LOC100506178	-1873	NR_038393	100506178	68.9
LOC105378137	7198	NR_134590	105378137	68.9
TGFBR2	-94653	NM_003242	7048	68.9
NCKAP5	-249759	NM_207481	344148	68.9
FARP1	-58659	NM_001286839	10160	68.9
FAM86EP	50785	NR_130741	348926	68.9
HECTD2-AS1	-2622	NR_024467	100188947	68.5
GTDC1	127510	NM_001284233	79712	68.5
TGFB2-OT1	263570	NR_125715	103611157	68.5
ETAA1	-7775	NM_019002	54465	68.5
SAMD4A	84790	NM_015589	23034	68.5
C1QTNF9B-AS1	-98125	NM_001014442	542767	68.5
DUSP1	2912	NM_004417	1843	68.5
FAM83C	-13651	NM_178468	128876	68.5
MTHFD1L	174964	NM_001242768	25902	68.5
MIR3919	175517	NR_037483	100500803	68.5
MIR548U	82996	NR_036097	100422884	68.5
LINC01799	-64242	NR_110169	101060019	68.1
KCNJ6	66486	NM_002240	3763	68.1
LINC00862	-5861	NR_040064	554279	68.1
LOC440028	252	NR_033972	440028	68.1
LINC01783	21461	NR_135764	100132147	68.1
SH3RF1	16737	NM_020870	57630	68.1
SPCS3	81290	NM_021928	60559	68.1
PSD3	88304	NM_206909	23362	68.1
FAM193B	8712	NR_024019	54540	68.1
TSEN15	5578	NM_001300764	116461	68.1
PAPSS1	100847	NM_005443	9061	68.1
TRAM2	37267	NM_012288	9697	67.8
LOC101929268	30734	NR_105002	101929268	67.8
CDH8	244633	NM_001796	1006	67.8
ANKRD33B	-12824	NM_001164440	651746	67.8
LRP2BP	34807	NM_018409	55805	67.8
MIR137HG	-37115	NR_046105	400765	67.8
FAM133CP	-52941	NR_027508	728640	67.8
SMURF2	-45120	NM_022739	64750	67.8
LOC101927668	106446	NR_110114	101927668	67.8
PKIG	-9426	NM_001281445	11142	67.8
SCFD2	44642	NM_152540	152579	67.8
NDUFV2	-156392	NM_021074	4729	67.8
LINC01085	-204335	NR_033931	152742	67.4
LINC01613	16295	NR_132393	106146149	67.4
VPS50	94882	NM_024553	55610	67.4
PXN	18539	NM_025157	5829	67.4
MME	-8461	NM_000902	4311	67.4
PABPC1	-66777	NM_002568	26986	67.4
S100A10	4874	NM_002966	6281	67.4
EXT1	133304	NM_000127	2131	67.4
LINC01376	54007	NR_135287	400945	67.4
LOC101929268	-123015	NR_105002	101929268	67.4
RGMB	-313904	NM_001012761	285704	67.4
ADTRP	12304	NM_032744	84830	67.4
LOC105369911	25731	NR_135017	105369911	67.4
ANP32C	-7005	NM_012403	23520	67.4
FAM107A	16713	NM_007177	11170	67.4
LOC101928516	-85724	NR_110856	101928516	67
LOC101927686	297629	NR_125844	101927686	67
EFCAB11	140646	NM_001284268	90141	67
NT5E	10065	NM_002526	4907	67
LOC101927865	14806	NR_110283	101927865	67
MIATNB	46338	NR_110543	102724827	67
LOC105371433	31611	NR_135098	105371433	67
MIR378G	43266	NR_039620	100616321	66.6
IER3	-7947	NM_003897	8870	66.6
THOC3	45836	NM_032361	84321	66.6
HAS2-AS1	-232055	NR_002835	594842	66.6
GRM5-AS1	-24065	NR_049724	100873989	66.6
EHBP1	-77025	NM_001142615	23301	66.6
DUT	63547	NM_001948	1854	66.6
LOC101927854	-5004	NR_121667	101927854	66.6
STK17A	65256	NM_004760	9263	66.6
LINC01614	55784	NR_132383	105373869	66.6
EBNA1BP2	-34485	NM_001159936	10969	66.6
MIR3658	-8859	NR_037431	100500832	66.6
TARS	-128518	NM_001258437	6897	66.6
KCNMA1-AS2	23751	NR_120654	101929310	66.6
LOC101927640	-13740	NR_121193	101927640	66.6
MIR100HG	-8770	NR_137184	399959	66.6
LOC105376360	133972	NR_131187	105376360	66.6
LOC105374972	-457125	NR_134614	105374972	66.2
NF2	18724	NM_181832	4771	66.2
MYRIP	-20252	NM_001284426	25924	66.2
PDZRN3	14121	NM_001303140	23024	66.2
CD44	27692	NM_000610	960	66.2
PRUNE2	37581	NM_001308051	158471	66.2
TENM2	-55303	NM_001080428	57451	66.2
ARID5B	1013	NM_001244638	84159	66.2
GPC5-AS1	-117450	NR_046520	100873969	66.2
SPHK1	-12179	NM_021972	8877	66.2
LINC00824	-223238	NR_121673	101927774	66.2
LOC105369187	-8803	NR_135033	105369187	66.2
MAD2L1	-376637	NM_002358	4085	66.2
LOC101927616	66564	NR_110057	101927616	66.2
ATP8B1	-10391	NM_005603	5205	66.2
LINC01080	29839	NR_104138	101515984	66.2
PQLC2L	242503	NM_001099777	152078	66.2
MIR548AG1	-238962	NR_039652	100616450	66.2
MIR4268	-373246	NR_036228	100422959	66.2
LINC00158	61344	NR_024027	54072	65.8
GCNT1	33494	NM_001097636	2650	65.8
CISTR	-13395	NR_104332	102216268	65.8
LOC100506178	1256	NR_038393	100506178	65.8
NRG1-IT1	201246	NR_104157	100856811	65.8
PRAG1	-156045	NM_001080826	157285	65.8
FGF20	284398	NM_019851	26281	65.8
CDC7	149917	NM_001134420	8317	65.8
VGLL3	197193	NM_001320493	389136	65.8
FMN1	-30258	NM_001103184	342184	65.8
GALNT5	-10820	NM_014568	11227	65.8
ZNF295-AS1	18067	NR_027273	150142	65.8
RPGRIP1L	38932	NM_001308334	23322	65.8
MXRA8	-1215	NM_001282584	54587	65.8
ACVR2A	-305894	NM_001278580	92	65.8
LOC101928191	-14988	NR_125851	101928191	65.8
MIR8070	34258	NR_107037	102465870	65.8
KCTD3	225861	NM_001319294	51133	65.8
EVA1A	-26493	NM_032181	84141	65.4
LOC100507144	54094	NR_120528	100507144	65.4
TRPM3	-85411	NM_206944	80036	65.4
FNDC9	-39555	NM_001001343	408263	65.4
BLK	22272	NM_001715	640	65.4
LINC01614	10530	NR_132383	105373869	65.4
SH2D4A	-14658	NM_022071	63898	65.4
LINC01479	-18632	NR_120456	101927922	65.4
COL5A1	-38908	NM_000093	1289	65.4
RAD51B	323636	NM_001321815	5890	65.4
RAB3B	20651	NM_002867	5865	65.4
DOT1L	4208	NM_032482	84444	65.4
GLIPR2	-34011	NM_022343	152007	65
LINC02010	-26709	NR_135561	101927866	65
CDCA7L	33876	NM_018719	55536	65
TLL1	562470	NM_001204760	7092	65
MIR7156	-61340	NR_106978	102466995	65
HIVEP2	42279	NM_006734	3097	65
ARMC9	-36302	NM_001291656	80210	65
LOC101927829	232613	NR_110814	101927829	65
ABHD4	16262	NM_022060	63874	65
RPS6KA2	7451	NM_021135	6196	65
LOC103191607	14413	NR_120400	103191607	65
SNORD17	112696	NR_003045	692086	65
LDHA	-10625	NM_005566	3939	65
IGF1	-86633	NM_000618	3479	65
RASAL2	-102428	NM_004841	9462	65
LINC01108	-421163	NR_108097	102216342	65
LINC01601	70433	NR_131768	105667213	65
CCBE1	-20924	NM_133459	147372	65
EXOC3-AS1	42721	NR_126522	116349	64.6
LINC01423	22026	NR_110545	102724678	64.6
KIAA1549L	-10848	NM_012194	25758	64.6
ABL1	12014	NM_005157	25	64.6
LINC01142	-25596	NR_026957	284688	64.6
MTHFS	214104	NR_037654	10588	64.6
MIR4486	21058	NR_039706	100616118	64.6
SSR3	2470	NM_001308205	6747	64.6
COLEC12	105109	NM_130386	81035	64.6
PAMR1	34427	NM_001001991	25891	64.6
CP	42308	NM_000096	1356	64.6
LOC101928539	74465	NR_109900	101928539	64.6
KRT39	12702	NM_213656	390792	64.6
ANKRD30BL	-23308	NR_027020	554226	64.6
MCHR2	-208720	NM_032503	84539	64.6
LOC388780	30510	NM_001287682	388780	64.6
MIR4465	163291	NR_039675	100616180	64.6
FSCB	302982	NM_032135	84075	64.2
NRN1	62933	NM_001278711	51299	64.2
MIR3161	-33065	NR_036119	100423000	64.2
IGF1	-59327	NM_000618	3479	64.2
CNST	26666	NM_001139459	163882	64.2
GRIA1	59664	NM_001258022	2890	64.2
CACHD1	11063	NM_001293274	57685	64.2
DYNLRB2	-342650	NM_001305017	83657	64.2
ANXA2	4017	NM_004039	302	64.2
PIGV	-15377	NM_017837	55650	64.2
ACSM6	35665	NM_207321	142827	64.2
PRSS23	-55262	NM_001293180	11098	64.2
TMTC3	157554	NM_181783	160418	64.2
PDE1A	12798	NM_001258314	5136	64.2
NMNAT2	36608	NM_170706	23057	64.2
TIMP4	-34698	NM_003256	7079	64.2
LOC100288798	5055	NR_125381	100288798	64.2
KCTD10	14523	NM_031954	83892	63.8
LINC01118	-12264	NR_034099	388948	63.8
MIR605	90589	NR_030336	693190	63.8
LOC440390	-105625	NR_126008	440390	63.8
WASF3	-59130	NM_001291965	10810	63.8
FN1	36859	NM_212478	2335	63.8
TPM4	2363	NM_003290	7171	63.4
RANGAP1	-4742	NM_002883	5905	63.4
PABPC1P2	-347008	NR_026904	728773	63.4
NMBR	636709	NM_002511	4829	63.4
CBLN1	317792	NM_004352	869	63.4
KCNJ15	17521	NM_170737	3772	63.4
LOC101928008	104673	NR_120539	101928008	63.4
MALAT1	393	NR_144568	378938	63.4
RRAS2	-58067	NM_001177314	22800	63.4
IQCJ-SCHIP1-AS1	35356	NR_121669	100874433	63.4
LOC101927630	-121033	NR_110013	101927630	63.4
SMIM20	174505	NM_001145432	389203	63.4
TMEM45A	4323	NM_018004	55076	63.4
MIR4803	-30403	NR_039967	100616377	63.4
BICC1	-55037	NM_001080512	80114	63.1
MIR3681	119516	NR_037452	100500884	63.1
LOC284581	27853	NR_046097	284581	63.1
LOC105374972	-394357	NR_134614	105374972	63.1
NALCN	107125	NM_052867	259232	63.1
APH1B	-27133	NM_031301	83464	63.1
LINC00484	74539	NR_135306	100129347	63.1
FBXL2	22494	NM_001171713	25827	63.1
ADAMTS6	278004	NR_135689	11174	63.1
LOC100288798	110610	NR_125381	100288798	63.1
MYPN	26959	NR_045663	84665	62.7
SIRT4	-10569	NM_012240	23409	62.7
EXT1	102405	NM_000127	2131	62.7
TRY2P	-198692	NR_036483	207147	62.7
SERPINE1	-9143	NM_000602	5054	62.7
LOC100506895	-13199	NR_038276	100506895	62.7
EML1	-35341	NM_004434	2009	62.7
CBLB	-37582	NR_135810	868	62.7
MICAL2	-34098	NM_001346296	9645	62.7
LOC101927697	24786	NR_109888	101927697	62.7
STXBP6	-61063	NM_001304476	29091	62.7
ITGB5	8263	NM_002213	3693	62.7
TP63	-78830	NM_001329149	8626	62.7
LINC01819	-36001	NR_110585	102723854	62.7
LOC101928535	117184	NR_120551	101928535	62.7
NPAS1	-43831	NM_002517	4861	62.7
QPCT	115243	NM_012413	25797	62.7
WBP1L	9310	NM_001083913	54838	62.7
HLX-AS1	-82249	NR_046901	100873924	62.7
RNU4ATAC	213	NR_023343	100151683	62.3
SPCS3	116644	NM_021928	60559	62.3
LINC02085	-120	NR_026934	152225	62.3
MIR3942	62748	NR_037507	100500904	62.3
CCNG2	15339	NM_004354	901	62.3
CCDC93	33238	NM_019044	54520	62.3
LINC00323	6383	NR_024100	284835	62.3
LOC100507468	633794	NR_108105	100507468	62.3
LOC100130476	-26959	NR_049793	100130476	62.3
LOC646736	71132	NR_046102	646736	62.3
TPM1	-19140	NM_001018006	7168	62.3
LOC730338	-114823	NR_134575	730338	62.3
ORMDL1	-70380	NM_001128150	94101	62.3
LOC105375734	380542	NR_131202	105375734	62.3
B4GALT3	4673	NM_001199873	8703	62.3
LINC01799	-15283	NR_110169	101060019	62.3
C15orf54	-93999	NM_001302797	400360	62.3
ZCCHC14	34046	NM_015144	23174	61.9
AXL	-2944	NM_001278599	558	61.9
MIR548AH	39332	NR_039655	100616254	61.9
MIR548AH	15206	NR_039655	100616254	61.9
IL12A	-41477	NM_000882	3592	61.9
CXCL12	-184619	NM_199168	6387	61.9
LINC02095	232678	NR_110876	102723505	61.9
RIN2	-70879	NM_001242581	54453	61.9
LOC105369739	269424	NR_135028	105369739	61.9
LINC01500	70891	NR_110547	102723742	61.9
ATP10D	40354	NM_020453	57205	61.9
MIR3129	2885	NR_036076	100422908	61.5
LINC01121	76810	NR_033831	400952	61.5
GALNT15	-113673	NM_001319051	117248	61.5
OTOL1	798737	NM_001080440	131149	61.5
ATP1A2	9826	NM_000702	477	61.5
SOWAHB	115198	NM_001029870	345079	61.5
FAR2	-248758	NM_001271783	55711	61.5
PHC2	-34686	NM_001330488	1912	61.5
FAM171A1	-90991	NM_001010924	221061	61.5
SMIM3	3338	NM_032947	85027	61.5
LOC100507431	89737	NR_125383	100507431	61.5
MIR548A3	-132396	NR_030330	693127	61.5
LOC101927851	996	NR_125945	101927851	61.5
GADD45A	-114426	NM_001199742	1647	61.5
TP63	-62776	NM_001329149	8626	61.5
TRIM56	14920	NM_030961	81844	61.5
PARD3B	119421	NM_001302769	117583	61.5
LOC101929294	-101470	NR_125808	101929294	61.5
PSG2	-44781	NM_031246	5670	61.5
LOC101928861	241803	NR_120513	101928861	61.5
TRIM42	-48182	NM_152616	287015	61.1
STMND1	-88303	NM_001190766	401236	61.1
GDNF	94402	NM_001278098	2668	61.1
LINC00536	89693	NR_046215	100859921	61.1
MIR1208	174532	NR_031613	100302281	61.1
KCNS3	98732	NM_002252	3790	61.1
MIR100HG	5812	NR_137182	399959	61.1
MIR29A	37970	NR_029503	407021	61.1
LINC01004	16942	NR_039981	100216546	61.1
INPP4B	438292	NM_001331040	8821	61.1
ADAM12	144336	NM_003474	8038	61.1
BASP1	21276	NM_006317	10409	61.1
LINC01078	118939	NR_132375	106144536	61.1
ZNF469	-127872	NM_001127464	84627	61.1
LOC101929268	-130884	NR_105002	101929268	61.1
C2orf73	5671	NM_001100396	129852	61.1
EBF2	38163	NM_022659	64641	61.1
OPN4	-18824	NM_001030015	94233	61.1
CCSER2	114589	NM_001284242	54462	61.1
C12orf75	88105	NM_001145199	387882	61.1
BBS12	32842	NM_001178007	166379	61.1
UBE2V2	141438	NM_003350	7336	60.7
N6AMT1	130844	NR_047510	29104	60.7
LOC101928820	251992	NR_134634	101928820	60.7
LPP	45221	NM_001167671	4026	60.7
UACA	-31613	NM_018003	55075	60.7
MIR378D2	35448	NR_039602	100616169	60.7
MYO1B	20136	NM_001330237	4430	60.7
LRIG3	-120763	NM_153377	121227	60.7
VAPA	102645	NM_194434	9218	60.7
LOC90768	482908	NR_125905	90768	60.7
LIPA	-10714	NM_001288979	3988	60.7
IGFBP4	20251	NM_001552	3487	60.7
LINC02126	-159813	NR_110918	101927650	60.3
MCHR2-AS1	-60646	NR_038384	728012	60.3
LOC100507065	-14767	NR_120431	100507065	60.3
AADACL2-AS1	-48331	NR_110202	101928142	60.3
KRT7	-2443	NM_005556	3855	60.3
FBP1	-35282	NM_001127628	2203	60.3
RNU12	181	NR_029422	267010	60.3
LINC01235	43425	NR_033863	401492	60.3
GRAMD3	25621	NM_001146319	65983	60.3
UAP1	-22240	NM_001324115	6675	60.3
KRTAP2-1	-1738	NM_001123387	81872	60.3
ERRFI1	21188	NM_018948	54206	60.3
TENM2	-111364	NM_001080428	57451	60.3
LINC02143	231641	NR_105064	101927835	60.3
CCZ1B	-56265	NM_198097	221960	60.3
MIR4715	63188	NR_039865	100616474	60.3
FAM46A	420867	NM_017633	55603	60.3
COPRS	118202	NM_001330176	55352	60.3
LOC730338	240653	NR_134575	730338	59.9
KCNMA1-AS3	41753	NR_126365	101929286	59.9
RGMB	-137503	NM_001012761	285704	59.9
PLPP3	604510	NM_003713	8613	59.9
ANKRD30A	-631964	NM_052997	91074	59.9
PLCB1-IT1	397921	NR_046809	100874337	59.9
LINC01819	116353	NR_110585	102723854	59.9
SNORD141B	4294	NR_132981	106635684	59.9
ZNF365	62439	NM_199452	22891	59.9
LOC613266	249950	NR_130925	613266	59.9
LOC101927686	576113	NR_125844	101927686	59.9
LOC101928775	128278	NR_109805	101928775	59.9
LINC02120	200952	NR_033832	340113	59.9
TBX18-AS1	-36802	NR_125875	102724201	59.9
CDC42EP2	1994	NM_006779	10435	59.9
NFIL3	-71160	NM_001290000	4783	59.9
NAMA	-70660	NR_102271	100996569	59.9
LOC100507406	9467	NR_121619	100507406	59.5
MIRLET7BHG	-5752	NR_027033	400931	59.5
FOXN3	-12135	NM_001085471	1112	59.5
PVRL3-AS1	492761	NR_045114	100506555	59.5
RCAN2	37628	NM_001251974	10231	59.5
LOC100505736	45570	NR_120504	100505736	59.5
DCLK2	159010	NR_036614	166614	59.5
MIR802	59409	NR_030414	768219	59.5
JARID2	-403876	NM_004973	3720	59.5
LINC00536	-120019	NR_046215	100859921	59.5
LINC01614	-19265	NR_132383	105373869	59.5
TENM2	-83468	NM_001080428	57451	59.5
SEMA5A-AS1	-160376	NR_109935	101929338	59.5
NUAK1	109162	NM_014840	9891	59.5
EFHC1	3217	NM_001172420	114327	59.5
CAP2	24635	NM_006366	10486	59.5
DTWD1	227302	NM_001144955	56986	59.5
LINC01132	-113	NR_038856	100506810	59.5
C8orf58	-1880	NM_001013842	541565	59.5
EPG5	12825	NM_020964	57724	59.5
SYNDIG1	203109	NM_001323607	79953	59.5
LOC102724708	162098	NR_136223	102724708	59.5
LINC01085	57251	NR_033931	152742	59.5
MTMR10	-32962	NM_017762	54893	59.5
LINC01312	-56996	NR_027030	154089	59.5
RGS1	-15910	NM_002922	5996	59.5
SRP9	-22283	NM_001130440	6726	59.1
VGLL3	8025	NM_001320493	389136	59.1
CWC27	272824	NM_005869	10283	59.1
SLC7A14	-123224	NM_020949	57709	59.1
MYOF	11028	NM_013451	26509	59.1
SNORA70E	-10497	NR_033347	100379250	59.1
PDE1A	-65244	NM_001003683	5136	59.1
SEMA3D	-14336	NM_152754	223117	59.1
HEG1	3368	NM_020733	57493	59.1
KATNBL1P6	-110605	NR_003954	729176	59.1
IYD	-100844	NR_134655	389434	59.1
NEDD1	-132430	NM_152905	121441	59.1
LRFN5	608353	NR_144389	145581	59.1
FMN2	142816	NM_020066	56776	59.1
NAALADL2	-419598	NM_207015	254827	59.1
CAMK2D	287611	NM_001321590	817	58.7
NEDD9	-50274	NM_001142393	4739	58.7
FLJ20021	9194	NR_033874	90024	58.7
CAV2	-56265	NM_001233	858	58.7
BCKDHB	332366	NR_134945	594	58.7
SORL1	143900	NM_003105	6653	58.7
PANX1	6992	NM_015368	24145	58.7
LINC01572	127545	NR_126330	101927957	58.7
FRY	-60658	NM_023037	10129	58.7
LOC105378047	43	NR_134599	105378047	58.7
SMAD3	71	NM_001145102	4088	58.7
SLC8A1	26459	NM_021097	6546	58.7
DIRC3-AS1	-2926	NR_133642	105373877	58.7
MBNL2	51824	NM_207304	10150	58.7
TXNRD1	4072	NM_001093771	7296	58.7
GLI2	138079	NM_005270	2736	58.7
LINC00402	12433	NR_144451	100507612	58.7
ADAMTS20	266515	NM_025003	80070	58.7
ADAM12	140873	NM_003474	8038	58.7
SMIM20	118358	NM_001145432	389203	58.7
PMFBP1	-84111	NM_001160213	83449	58.7
CDC7	68871	NM_001134420	8317	58.7
LOC100996664	-66782	NR_135816	100996664	58.7
TMEM261	-408858	NM_033428	90871	58.7
FOXC1	91518	NM_001453	2296	58.7
AHR	-22409	NM_001621	196	58.7
LACTB2-AS1	2114	NR_038881	286190	58.7
MIR612	1922	NR_030343	693197	58.7
TWIST2	-119579	NM_057179	117581	58.7
GADL1	-109792	NM_207359	339896	58.7
SDPR	-20096	NM_004657	8436	58.7
WEE1	38602	NM_001143976	7465	58.7
NAV2	-32794	NM_182964	89797	58.7
CDK14	115758	NM_001287136	5218	58.4
LOC730338	-212373	NR_134575	730338	58.4
LOC101927653	24089	NR_120452	101927653	58.4
DCLK2	147177	NR_036614	166614	58.4
SNTN	72561	NM_001080537	132203	58.4
ADAMTS3	190746	NM_014243	9508	58.4
RUNX1T1	8579	NM_175636	862	58.4
BIRC2	-415	NM_001166	329	58.4
ARHGAP22	-2010	NM_001256024	58504	58.4
LOC100506272	69724	NR_110436	100506272	58.4
MTCL1	83352	NM_015210	23255	58.4
SIPA1L1	126878	NM_001284247	26037	58.4
LOC101927697	-309507	NR_109888	101927697	58.4
HNRNPA3P1	-26787	NR_002726	10151	58
SLC38A4	38969	NM_001143824	55089	58
LINC01449	-3892	NR_110832	101928773	58
PTGIS	-6329	NM_000961	5740	58
LINC00901	784779	NR_121607	100506724	58
C1orf87	-59396	NM_152377	127795	58
LOC100288798	18701	NR_125381	100288798	58
TMEM44-AS1	9361	NR_047573	100507297	58
HSD52	-4525	NR_027120	729467	58
LNX1-AS1	-22923	NR_046622	100873939	58
MIR4422	491279	NR_039618	100616272	58
AVL9	91975	NM_015060	23080	58
MIR6124	19419	NR_106739	102466906	58
RPS7P5	23840	NR_036695	645884	58
PDGFC	140749	NR_036641	56034	58
MIR365B	52739	NR_029856	100126356	58
BMPR1B-AS1	78825	NR_121610	100507012	58
IL1R1	-13698	NM_001320981	3554	58
MIR1269A	278609	NR_031673	100302177	58
LOC728084	-48048	NR_038385	728084	58
LOC100505716	34153	NR_038319	100505716	58
CUL4B	11313	NM_001079872	8450	58
NBAT1	200589	NR_034143	729177	58
ARHGEF16	-85265	NM_014448	27237	58
TGFB2-OT1	56352	NR_125715	103611157	58
SBF2	176092	NM_030962	81846	58
LOC100500773	300560	NR_036611	100500773	58
KIRREL	26339	NM_018240	55243	57.6
MIR4676	9816	NR_039823	100616286	57.6
LINC00841	19229	NR_136148	283033	57.6
STC1	-34970	NM_003155	6781	57.6
LOC101927460	-181318	NR_109887	101927460	57.6
LOC105378137	68785	NR_134590	105378137	57.6
PTGER2	77855	NM_000956	5732	57.6
C12orf66	40761	NM_001300941	144577	57.6
TCF4	-71080	NM_001243226	6925	57.6
CBLB	-75212	NR_135810	868	57.6
PREP	-29877	NM_002726	5550	57.6
VWCE	-2755	NM_152718	220001	57.6
LINC01014	-36353	NR_046786	100874330	57.6
TEX41	276294	NR_033870	401014	57.6
MIR4268	-321831	NR_036228	100422959	57.6
NUBPL	166965	NM_001201574	80224	57.6
AGMO	100195	NM_001004320	392636	57.6
LINC01450	-47692	NR_110831	101928744	57.6
LOC102723831	159488	NR_125868	102723831	57.6
PTPRS	167396	NM_130854	5802	57.6
PPEF2	16441	NM_006239	5470	57.6
DDAH1	60526	NM_001330655	23576	57.6
AXIN2	47131	NM_004655	8313	57.6
FEM1B	-4873	NM_015322	10116	57.6
FAM110B	-6706	NM_147189	90362	57.2
NEDD4	9055	NM_001284338	4734	57.2
MIR4715	17683	NR_039865	100616474	57.2
MIR4263	-41321	NR_036230	100422965	57.2
LOC100131315	-106133	NR_109767	100131315	57.2
MIR6827	3597	NR_106885	102466744	57.2
LINC01423	-6083	NR_110545	102724678	57.2
BMPER	-29918	NM_133468	168667	57.2
LINC01422	-15578	NR_110540	101929539	57.2
IQCJ-SCHIP1-AS1	4059	NR_121669	100874433	57.2
IGFBP7-AS1	-28189	NR_034081	255130	57.2
LINC01787	-42231	NR_110693	101928241	57.2
TRPS1	611572	NM_001282902	7227	57.2
LINC01013	13816	NR_038981	100507254	57.2
CCDC80	-31100	NM_199511	151887	57.2
C8orf86	713	NM_207412	389649	57.2
CCAR1	-54723	NM_018237	55749	57.2
LOC105369911	-11121	NR_135017	105369911	57.2
LOC101927915	698582	NR_125428	101927915	57.2
ZDHHC17	-44202	NM_015336	23390	57.2
SEC22B	-6056	NM_004892	9554	57.2
CSNK1A1L	-89032	NM_145203	122011	57.2
BLK	17093	NM_001715	640	57.2
BTBD9-AS1	-219238	NR_144472	101929425	57.2
INSIG1	-67413	NM_001346593	3638	57.2
LINC00452	12970	NM_001278674	643365	57.2
LOC730338	210736	NR_134575	730338	57.2
TEX41	355012	NR_033870	401014	57.2
PRR16	-75946	NM_001300783	51334	57.2
PHLDA1	205924	NM_007350	22822	57.2
EMX2	-80561	NM_004098	2018	57.2
PTPA	27886	NM_001193397	5524	57.2
KLF2	14043	NM_016270	10365	56.8
ADAM12	135153	NM_003474	8038	56.8
MDGA1	-20162	NM_153487	266727	56.8
FGD4	-224	NM_001304480	121512	56.8
MGC27382	110677	NR_027310	149047	56.8
LINC01364	-584545	NR_038324	100505768	56.8
NBPF6	52966	NM_001143988	653149	56.8
SCHLAP1	-66521	NR_104322	101669767	56.8
INSIG1	-91512	NM_001346593	3638	56.8
GADD45A	2171	NM_001199741	1647	56.8
LOC105378397	695116	NR_134317	105378397	56.8
RHBDD1	57001	NM_001167608	84236	56.8
C11orf91	-714	NM_001166692	100131378	56.8
LMCD1-AS1	181394	NR_033378	100288428	56.8
MIR4788	-10302	NR_039951	100616281	56.8
FILIP1L	-20014	NM_014890	11259	56.8
PDGFC	196896	NR_036641	56034	56.8
MGC27382	25501	NR_027310	149047	56.4
SLC4A7	-68598	NR_135543	9497	56.4
CASC17	12862	NR_104152	101928165	56.4
PSD3	-114237	NM_015310	23362	56.4
POLM	-6245	NM_001284331	27434	56.4
DAZL	-123558	NM_001351	1618	56.4
CAST	-99325	NM_001190442	831	56.4
PDGFC	-6226	NM_016205	56034	56.4
SH3BP4	-127827	NM_014521	23677	56.4
CACNB4	44024	NM_001330113	785	56.4
CDK15	48180	NM_001261436	65061	56.4
CTGF	4193	NM_001901	1490	56.4
ERRFI1	-64150	NM_018948	54206	56.4
XDH	30057	NM_000379	7498	56.4
MYOF	45119	NM_013451	26509	56.4
LOC100506869	-226629	NR_126341	100506869	56.4
FAM50B	80151	NM_012135	26240	56.4
VENTXP7	-15410	NR_002311	391518	56.4
LOC101928539	57305	NR_109900	101928539	56.4
ENAH	-2729	NM_018212	55740	56.4
LOC728392	-15522	NM_001162371	728392	56.4
NAV1	-22548	NM_020443	89796	56.4
LOC100505841	21189	NM_001195535	100505841	56.4
LINC01423	26162	NR_110545	102724678	56.4
THSD7B	488033	NM_001316349	80731	56.4
ABHD2	16693	NM_152924	11057	56.4
MAN2A1	54812	NM_002372	4124	56.4
FN1	-243	NM_001306131	2335	56
NDST1	7245	NM_001543	3340	56
ANKH	-29312	NM_054027	56172	56
DLC1	28348	NM_001164271	10395	56
LINC01605	-22693	NR_121621	100507420	56
LINC01085	-194105	NR_033931	152742	56
HIST2H2AC	1	NM_003517	8338	56
ESR1	107800	NM_001328100	2099	56
MYO18B	18011	NM_001318245	84700	56
ID2-AS1	2252	NR_110153	100506299	56
BBS12	45397	NM_001178007	166379	56
FRMD6	-46090	NM_001042481	122786	56
LOC100507487	90008	NR_125882	100507487	56
LOC100288798	171865	NR_125381	100288798	56
SPARC	-12304	NM_001309443	6678	56
GRIN2A	82891	NM_001134408	2903	56
RDH14	260954	NM_020905	57665	56
LPXN	10692	NM_004811	9404	56
LINC00111	-63285	NR_024367	54090	56
COL12A1	9466	NM_004370	1303	56
SFRP2	-198949	NM_003013	6423	56
EXT1	93033	NM_000127	2131	56
HCG20	15428	NR_138037	105375013	56
XDH	-61691	NM_000379	7498	56
EPDR1	78913	NM_001242948	54749	56
NMNAT2	32237	NM_170706	23057	56
COL12A1	533896	NM_004370	1303	55.6
PCCB	85925	NM_001178014	5096	55.6
CETP	3209	NM_001286085	1071	55.6
LOC100288911	15984	NR_037631	100288911	55.6
RTN4	-281	NM_001321859	57142	55.6
SPDL1	-7237	NM_001329639	54908	55.6
RHOBTB3	29215	NM_014899	22836	55.6
PALLD	33190	NM_001166110	23022	55.6
MYCT1	-1065	NM_025107	80177	55.6
LOC101927686	465687	NR_125844	101927686	55.6
ASB9P1	6229	NR_033769	728619	55.6
MIR125B1	61083	NR_029671	406911	55.6
LINC00536	3957	NR_046215	100859921	55.6
LINC00565	807	NR_047495	100861555	55.6
TMEM170B	71462	NM_001100829	100113407	55.6
GORAB	-121407	NM_001320252	92344	55.6
CORO1C	7544	NM_001276471	23603	55.6
LURAP1L-AS1	-236	NR_125775	101929467	55.6
GAS1RR	34988	NR_049794	100506834	55.6
PHLDB2	-56230	NM_145753	90102	55.6
TRIO	889	NR_134469	7204	55.6
FOXP1	29057	NM_001244815	27086	55.6
LOC100506403	16670	NR_073512	100506403	55.6
TAOK3	52156	NM_001346489	51347	55.6
SRSF10	-39085	NM_006625	10772	55.6
COL6A3	895	NM_057165	1293	55.6
FBLN2	-10979	NM_001004019	2199	55.6
LOC101928731	-40389	NR_110092	101928731	55.6
TNFSF8	-92569	NM_001252290	944	55.6
VAPA	144348	NM_194434	9218	55.6
SEMA3C	35775	NM_006379	10512	55.6
CDRT8	-17302	NR_103559	94151	55.6
NRP1	96393	NM_001024628	8829	55.6
SULF1	-9878	NR_132437	23213	55.6
CTAGE10P	-31794	NR_003268	220429	55.6
DUT	80202	NM_001948	1854	55.6
MIR1260B	-16337	NR_036125	100422991	55.2
SIPA1L1	124441	NM_001284247	26037	55.2
EXT1	198038	NM_000127	2131	55.2
MIR125B2	413540	NR_029694	406912	55.2
DPP9	10163	NM_139159	91039	55.2
CYB561A3	-7448	NM_001161454	220002	55.2
TSPYL5	187425	NM_033512	85453	55.2
ADAMTS6	291196	NR_135689	11174	55.2
KANK1	28442	NM_153186	23189	55.2
TGIF1	-43439	NM_174886	7050	55.2
ALG1L2	-44409	NM_001136152	644974	55.2
LOC105378098	-63771	NR_134595	105378098	55.2
LOC101927780	5246	NR_110417	101927780	55.2
PVRL3-AS1	655533	NR_045114	100506555	54.8
KCNJ15	5458	NM_170737	3772	54.8
ADGRL2	7251	NM_001297704	23266	54.8
MIR4803	-27650	NR_039967	100616377	54.8
ADGRL4	174818	NM_022159	64123	54.8
BPGM	-32305	NM_199186	669	54.8
NRP1	71021	NM_001024628	8829	54.8
DUSP14	3758	NM_007026	11072	54.8
MED13L	-43249	NM_015335	23389	54.8
PPIAL4D	-39193	NM_001164261	645142	54.8
LINC02115	91315	NR_104670	102467212	54.8
TRIM8	-14667	NM_001345950	81603	54.8
CTLA4	-59383	NM_005214	1493	54.8
COL6A2	-37182	NM_058175	1292	54.8
LINC01085	-219576	NR_033931	152742	54.8
NFX1	30471	NM_147134	4799	54.8
GREM2	-192633	NM_022469	64388	54.8
UBE3D	110742	NM_001304437	90025	54.8
FLNB	-33358	NM_001164318	2317	54.8
GFOD1	-21317	NM_018988	54438	54.8
FLOT1	182	NM_001318875	10211	54.8
ADAM19	26761	NM_033274	8728	54.8
ERCC6	-12899	NM_001277059	2074	54.8
WFDC3	12680	NM_080614	140686	54.8
MIR7843	148725	NR_106994	102465832	54.8
LINC00501	51346	NR_047465	100820709	54.8
MYO1E	66105	NM_004998	4643	54.8
NMBR	604805	NM_002511	4829	54.8
EPHA4	70183	NM_001304537	2043	54.8
ELDR	10062	NR_110426	102725541	54.8
EXT1	100218	NM_000127	2131	54.8
FYB	50266	NM_199335	2533	54.8
IL1R1	-6178	NM_001288706	3554	54.8
FAT4	73571	NM_001291285	79633	54.4
BBOX1-AS1	-62309	NR_125766	103695435	54.4
EPHA3	-149427	NM_182644	2042	54.4
HCG20	-7201	NR_138037	105375013	54.4
OR6Q1	28486	NM_001005186	219952	54.4
TNFRSF11B	155322	NM_002546	4982	54.4
SLC22A23	-128828	NM_015482	63027	54.4
C18orf63	1178	NM_001174123	644041	54.4
LINC01108	-458393	NR_108097	102216342	54.4
CTHRC1	-26452	NM_138455	115908	54.4
DGKI	176009	NM_001321709	9162	54.4
CFLAR-AS1	6392	NR_040030	65072	54.4
PUM3	34080	NM_014878	9933	54.4
ADAM28	-88788	NR_130710	10863	54.4
MIR3198-2	8731	NR_039851	100616400	54.4
FLJ20021	19277	NR_033874	90024	54.4
NREP-AS1	17477	NR_046678	100873948	54.4
ZNF366	54906	NM_152625	167465	54.4
CDH17	107124	NM_004063	1015	54.4
RBPMS-AS1	-117224	NR_046205	100128750	54.4
LINC01819	114497	NR_110585	102723854	54.4
TM4SF18	-6412	NM_138786	116441	54.4
NDUFA12	19687	NM_001258338	55967	54
SULF1	-4658	NM_001128206	23213	54
LOC101928279	20298	NR_125892	101928279	54
CPA3	37599	NM_001870	1359	54
MIR4660	26678	NR_039804	100616350	54
MUSK	-12696	NM_001166281	4593	54
DLG2	67470	NM_001300983	1740	54
LINC01629	-54826	NR_133913	105370578	54
FRMD6-AS2	52545	NR_051990	100874185	54
CDH5	-284405	NM_001795	1003	54
LOC100128993	74137	NR_038919	100128993	54
YIPF5	98003	NM_001024947	81555	54
GRIA1	137018	NM_001258022	2890	54
ARL5B	78850	NM_178815	221079	54
LOC101929151	111712	NR_135691	101929151	54
DACT1	-46674	NR_046093	51339	54
FLJ37505	-71262	NR_033987	400087	54
TSPAN12	274164	NM_012338	23554	54
TMEM212-AS1	23857	NR_046852	100874219	54
KITLG	17141	NM_003994	4254	54
WDR1	-64167	NM_017491	9948	54
LOC101927630	-41480	NR_110013	101927630	54
LIPC-AS1	-48397	NR_120338	101928694	54
LINC01204	-25545	NR_104645	101927528	54
SYNC	-1019	NM_001161708	81493	54
LOC102724163	114378	NR_120308	102724163	54
MOK	25129	NM_001330234	5891	53.7
PDE1C	-90437	NM_005020	5137	53.7
BCAR3	-54223	NM_003567	8412	53.7
RFX3-AS1	100864	NR_121586	101929302	53.7
LOC102467655	-143025	NR_105003	102467655	53.7
ZNF385D	-88453	NM_024697	79750	53.7
LOC100507487	145905	NR_125882	100507487	53.7
PDHA2	325006	NM_005390	5161	53.7
GMDS	18182	NM_001253846	2762	53.7
MIR6085	127054	NR_106733	102464834	53.7
LINC01567	24495	NR_122072	400511	53.7
LINC01118	-4058	NR_034099	388948	53.7
EMP1	9935	NM_001423	2012	53.7
LGR5	-42188	NR_110596	8549	53.7
TNFSF18	147637	NM_005092	8995	53.7
CTHRC1	-22844	NM_138455	115908	53.7
STT3B	-170843	NM_178862	201595	53.7
SNTN	3080	NM_001080537	132203	53.7
LOC101928775	147232	NR_109805	101928775	53.7
HSPG2	5881	NM_001291860	3339	53.7
IGFBP3	-57026	NM_001013398	3486	53.7
LINC00824	-94449	NR_121673	101927774	53.7
LINC00347	219389	NR_034025	338864	53.7
LINC01182	45521	NR_121681	101929071	53.7
TMEM107	2886	NM_183065	84314	53.7
ANXA2	-4485	NM_001002858	302	53.7
MYOF	23331	NM_013451	26509	53.7
SND1	125081	NM_014390	27044	53.7
ATP2B1-AS1	24985	NR_028138	338758	53.7
LOC101927697	-344585	NR_109888	101927697	53.7
FARP1	-53163	NM_001286839	10160	53.3
MIR548U	96637	NR_036097	100422884	53.3
LINC00908	36541	NR_015417	284276	53.3
DIEXF	11983	NM_014388	27042	53.3
TXNL1	72976	NR_024546	9352	53.3
LOC105370586	-232434	NR_135159	105370586	53.3
LOC101927865	61	NR_110283	101927865	53.3
LOC440028	-6142	NR_033972	440028	53.3
CUBN	53836	NM_001081	8029	53.3
MIR7641-2	-40879	NR_106988	102465753	53.3
EED	-69929	NM_001330334	8726	53.3
CUBN	142880	NM_001081	8029	53.3
TSHZ3	221845	NR_138035	57616	53.3
WISP1	-28837	NM_001204870	8840	53.3
FRMD5	36415	NM_001286490	84978	53.3
LOC100506422	195580	NM_001004352	100506422	53.3
AKAP2	-61770	NM_001004065	11217	53.3
STK38L	-66613	NM_015000	23012	53.3
CFLAR-AS1	8465	NR_040030	65072	53.3
TXK	6269	NM_003328	7294	53.3
RPL22L1	118526	NM_001320451	200916	53.3
LRRN3	107526	NM_001099658	54674	53.3
DIO2	-158251	NM_000793	1734	53.3
DLG1	-95675	NM_001290983	1739	53.3
FZD1	-98967	NM_003505	8321	53.3
ITGB1	-155255	NM_002211	3688	53.3
DLEU1-AS1	-47443	NR_125753	103689915	53.3
LOC101927855	166298	NR_136397	101927855	53.3
COL12A1	22382	NM_004370	1303	52.9
LOC101927686	90855	NR_125844	101927686	52.9
CLIC5	239555	NR_045674	53405	52.9
NREP	16218	NM_001142474	9315	52.9
MED30	210641	NM_001282986	90390	52.9
UBC	4556	NM_021009	7316	52.9
SLIT3	-49678	NM_001271946	6586	52.9
CYP1B1	-929	NM_000104	1545	52.9
KCTD4	-5447	NM_198404	386618	52.9
LINC01588	10281	NR_126499	283551	52.9
C9orf170	45813	NM_001001709	401535	52.9
TGM2	55364	NM_004613	7052	52.9
LOC101928126	175	NR_134561	101928126	52.9
PIM1	-25600	NM_001243186	5292	52.9
DOCK10	-61391	NM_014689	55619	52.9
C8orf4	260374	NM_020130	56892	52.9
CDC7	36563	NM_001134420	8317	52.9
LOC102724357	3108	NR_134619	102724357	52.5
IPCEF1	-30784	NM_001130700	26034	52.5
FBN1	79358	NM_000138	2200	52.5
E2F7	-124372	NM_203394	144455	52.5
ZNF438	-43854	NM_001143767	220929	52.5
TNFRSF19	122376	NM_018647	55504	52.5
C12orf66	133373	NM_001300941	144577	52.5
MIR4422	501504	NR_039618	100616272	52.5
TMTC3	183192	NM_181783	160418	52.5
PTX3	550	NM_002852	5806	52.5
HTR1B	429673	NM_000863	3351	52.5
UTRN	-31415	NM_007124	7402	52.5
LINC00941	-76	NR_040245	100287314	52.5
ACP7	-5479	NM_001004318	390928	52.5
LOC105372977	-16709	NM_001318392	105372977	52.5
LOC101927989	-31581	NR_136504	101927989	52.5
ARNTL2	10659	NM_001248004	56938	52.5
LUCAT1	2347	NR_103548	100505994	52.5
MIR1287	45652	NR_031619	100302133	52.5
MYOF	193226	NM_013451	26509	52.5
GREM2	-51593	NM_022469	64388	52.5
PRDM11	-4552	NR_046338	56981	52.5
TGFBR2	-324027	NM_003242	7048	52.5
MAPKAP1	185071	NM_001006618	79109	52.5
RUNX1	-148848	NM_001754	861	52.5
TMEM2	87496	NM_001135820	23670	52.5
ATG5	62590	NR_104403	9474	52.5
GCNT1	-7623	NM_001097633	2650	52.5
MIR1294	-38240	NR_031626	100302181	52.5
MGC12916	3996	NR_026880	84815	52.5
COL14A1	-42328	NM_021110	7373	52.5
LMNA	3366	NM_001282624	4000	52.5
GJA1	443766	NM_000165	2697	52.5
LOC101927640	-32302	NR_121193	101927640	52.5
CXCL8	-35607	NM_000584	3576	52.5
FHIT	297556	NM_001320900	2272	52.5
COQ2	27891	NM_015697	27235	52.5
MIR2052	55383	NR_031744	100302260	52.1
IRAK1BP1	-268507	NM_001010844	134728	52.1
NXNL2	-57353	NM_145283	158046	52.1
SMURF2	-25770	NM_022739	64750	52.1
DSEL	-345590	NM_032160	92126	52.1
PMFBP1	-119395	NM_001160213	83449	52.1
LOC494127	21387	NR_036691	494127	52.1
GFRA1	158036	NM_145793	2674	52.1
SNORA98	492298	NR_132778	106635530	52.1
LOC105372977	36605	NM_001318392	105372977	52.1
FAM160B1	4317	NM_020940	57700	52.1
LINC00595	-3504	NR_073447	414243	52.1
PRRX2-AS1	6068	NR_132102	101929437	52.1
SLFN5	1901	NM_144975	162394	52.1
SACS	-2666	NM_001278055	26278	52.1
SEMA3A	152566	NM_006080	10371	52.1
EMP1	-24978	NM_001423	2012	52.1
LINC00922	161794	NR_027755	283867	52.1
TEX41	428460	NR_033870	401014	52.1
CLMP	20341	NM_024769	79827	52.1
EBLN2	49404	NM_018029	55096	52.1
LOC101929709	145657	NR_125822	101929709	52.1
NFE2L1	20105	NM_003204	4779	52.1
RALY	-83989	NM_016732	22913	51.7
MIR548U	284415	NR_036097	100422884	51.7
FRMD5	91944	NM_001286490	84978	51.7
LRTM1	-193446	NM_001304389	57408	51.7
DCAF5	73067	NM_001284207	8816	51.7
ASAP2	-15190	NM_001135191	8853	51.7
STON2	25787	NM_033104	85439	51.7
CHD9	36645	NM_025134	80205	51.7
BACH1-IT2	-29292	NR_046564	100874322	51.7
SYT4	-262513	NM_020783	6860	51.7
RAD18	26153	NM_020165	56852	51.7
SLIT3	-116000	NM_001271946	6586	51.7
LINC01107	-133016	NR_037809	151171	51.7
LINC01048	37960	NR_125762	103695431	51.7
ANK3	5092	NM_001320874	288	51.7
RAD18	93538	NM_020165	56852	51.7
IL17B	-175	NM_001317987	27190	51.7
MYEOV	27888	NM_138768	26579	51.7
BPGM	48872	NM_001724	669	51.7
DOCK5	11002	NM_024940	80005	51.7
LINC01700	-7718	NR_109962	101928435	51.7
BASP1	31921	NM_006317	10409	51.7
MTHFD1L	49489	NM_001242768	25902	51.7
MMP14	14881	NM_004995	4323	51.7
SAMD4A	21684	NM_015589	23034	51.7
HRAT56	8249	NR_104610	101927280	51.7
LOC101929586	54919	NR_120363	101929586	51.7
LOC101929457	-28821	NR_135692	101929457	51.7
RUNX2	233606	NM_001278478	860	51.7
MIR4424	7172	NR_039622	100616328	51.7
LOC100996671	21373	NR_110034	100996671	51.7
VIM-AS1	8913	NR_108060	100507347	51.7
FTO	41588	NM_001080432	79068	51.7
SH3RF1	-66654	NM_020870	57630	51.7
IGFBP3	-113329	NM_001013398	3486	51.7
SLC1A7	29944	NM_001287597	6512	51.3
APH1B	14133	NM_001145646	83464	51.3
TRIB2	-181866	NR_027303	28951	51.3
LINC01526	-124851	NR_126363	101928770	51.3
GPR68	336	NM_001177676	8111	51.3
CDV3	-4820	NM_001134422	55573	51.3
MYO1B	141872	NM_001330237	4430	51.3
LOC100288798	7750	NR_125381	100288798	51.3
SEL1L3	45679	NM_015187	23231	51.3
MAP3K8	20399	NM_001320961	1326	51.3
FILIP1L	16165	NM_001282794	11259	51.3
LINC02140	-3291	NR_134923	100996345	51.3
LINC00844	-79204	NR_108046	100507008	51.3
LOC100505635	14792	NR_125831	100505635	51.3
COL21A1	-53666	NM_001318753	81578	51.3
ZBTB17	25940	NM_003443	7709	51.3
LINC01173	-2476	NR_132376	106144537	51.3
LINC01539	-11107	NR_040026	100505474	51.3
JAZF1-AS1	-138803	NR_034097	100128081	50.9
A4GALT	-22721	NM_001318038	53947	50.9
CAMK1D	68625	NM_153498	57118	50.9
MIR7848	9526	NR_107002	102466865	50.9
C11orf44	65217	NM_001271983	283171	50.9
EFNA5	281962	NM_001962	1946	50.9
C15orf54	-2608	NM_001302797	400360	50.9
MGARP	37206	NM_032623	84709	50.9
CACNB4	36212	NM_001330113	785	50.9
SMCO4	-33893	NM_020179	56935	50.9
CDH11	681478	NM_001308392	1009	50.9
MB	-6774	NM_203377	4151	50.9
FERD3L	-259895	NM_152898	222894	50.9
KY	-57668	NM_178554	339855	50.9
TANGO6	-41131	NM_024562	79613	50.9
BBOX1-AS1	-35258	NR_125766	103695435	50.9
ATP8B1	14047	NM_005603	5205	50.9
TRIM37	12931	NM_001320988	4591	50.9
TOR3A	-22996	NM_022371	64222	50.9
RFX8	10163	NM_001145664	731220	50.9
PREP	-193353	NM_002726	5550	50.9
TENM2	60170	NM_001080428	57451	50.9
MIR4715	58383	NR_039865	100616474	50.9
ST7-AS2	12964	NR_002331	93654	50.9
LINC01488	11915	NR_120543	101928292	50.9
TGFBR2	53079	NM_001024847	7048	50.9
DSEL	-348413	NM_032160	92126	50.9
MB21D2	28735	NM_178496	151963	50.9
GAP43	165749	NM_001130064	2596	50.9
LINC01468	-14108	NR_120641	101928687	50.9
FER1L6-AS2	-10141	NR_103547	157376	50.9
ITGB2	1117	NM_001127491	3689	50.9
MUSK	129074	NM_005592	4593	50.9
LOX	-15301	NM_002317	4015	50.9
LOC105372977	51835	NM_001318392	105372977	50.9
POSTN	-57949	NM_001135935	10631	50.9
LOC101929586	12374	NR_120363	101929586	50.5
ANO10	-175190	NM_001346469	55129	50.5
SLC6A15	1032103	NM_001146335	55117	50.5
MIR6070	9094	NR_106718	102464825	50.5
QPCT	72978	NM_012413	25797	50.5
ANXA2	351	NM_004039	302	50.5
MIR3129	46162	NR_036076	100422908	50.5
CARD10	-6935	NM_014550	29775	50.5
CALM2	-13270	NM_001305625	805	50.5
RGMB	-5822	NM_001012761	285704	50.5
ARHGAP26-IT1	12973	NR_046816	100874372	50.5
EVC2	69795	NM_147127	132884	50.5
LOC51145	955	NR_122032	51145	50.5
AGK	-188177	NM_018238	55750	50.5
ZNF654	2978	NM_018293	55279	50.5
LINC00705	7221	NR_015425	338588	50.5
IWS1	17850	NM_017969	55677	50.5
NTM-IT	-172059	NR_046820	100874281	50.5
LINC01592	32723	NR_039986	100505718	50.5
CTAGE1	-50183	NM_172241	64693	50.5
PTGER4	-127539	NM_000958	5734	50.5
LOC728730	67529	NR_037875	728730	50.5
SPHK1	-13726	NM_021972	8877	50.5
GOLGA6A	31015	NM_001038640	342096	50.5
LOC105369891	-53178	NR_135019	105369891	50.5
CDH2	-1004367	NM_001792	1000	50.5
CDV3	-25586	NM_001134422	55573	50.5
SYNJ2	23510	NM_001178088	8871	50.5
MIR4472-2	46262	NR_039683	100616309	50.5
LOC105375734	401736	NR_131202	105375734	50.5
KIAA0922	47817	NM_015196	23240	50.5
MAF	429637	NM_001031804	4094	50.5
MIR2114	-142989	NR_031748	100313839	50.1
AGBL1-AS1	-19396	NR_046012	727915	50.1
CCBE1	-18748	NM_133459	147372	50.1
ELOVL2-AS1	-9689	NR_038963	100506409	50.1
LINC02101	-66122	NR_104669	101928569	50.1
FOXO3	3633	NM_001455	2309	50.1
LINC00052	-207437	NR_026869	145978	50.1
MIR129-1	9656	NR_029596	406917	50.1
IL21	-45884	NM_001207006	59067	50.1
RASSF8-AS1	28310	NR_038227	100506451	50.1
ALPL	44071	NM_001127501	249	50.1
NALCN	109021	NM_052867	259232	50.1
C2orf61	89208	NM_173649	285051	50.1
LOC100128993	110214	NR_038919	100128993	50.1
KU-MEL-3	-27884	NR_122107	497048	50.1
SLC1A7	6764	NM_001287597	6512	50.1
PSG9	4428	NM_001301709	5678	50.1
SYNPO2	100815	NM_001128934	171024	50.1
LINC01416	129711	NR_110755	101927273	50.1
CTB-178M22.2	125847	NR_109894	101927862	50.1
LINC00161	94901	NR_026552	118421	50.1
DOCK10	-58459	NM_014689	55619	50.1
PRICKLE2	-40963	NM_198859	166336	50.1
LINC01583	41440	NR_120367	101929690	50.1
CUX1	65172	NM_181552	1523	50.1
STARD13-AS	2583	NR_046693	100874241	50.1
CHN2	5440	NM_001293081	1124	50.1
CLSTN1	57529	NM_001302883	22883	50.1
ZMYND8	-27547	NM_001281784	23613	50.1
LOC101928539	82754	NR_109900	101928539	50.1
RPEL1	-14417	NM_001143909	729020	50.1
PADI2	-9151	NM_007365	11240	49.7
COQ2	77042	NM_015697	27235	49.7
SSTR1	-109363	NM_001049	6751	49.7
DCLK3	91073	NM_033403	85443	49.7
SNX6	-20914	NM_152233	58533	49.7
TNFAIP8L3	-4085	NM_207381	388121	49.7
LOC105372977	15750	NM_001318392	105372977	49.7
PTGIS	-19648	NM_000961	5740	49.7
IL16	-6958	NM_001172128	3603	49.7
SUMO1P1	-17701	NR_002189	391257	49.7
SORL1	203776	NM_003105	6653	49.7
IL18	6587	NM_001562	3606	49.7
FTL	2223	NM_000146	2512	49.7
BBOX1-AS1	-14282	NR_125766	103695435	49.7
GLI3	-101695	NM_000168	2737	49.7
MYEOV	7767	NM_138768	26579	49.7
MUSK	76585	NM_005592	4593	49.7
PIEZO2	-26764	NM_022068	63895	49.7
LRTM1	-202892	NM_001304389	57408	49.7
MIR1265	-21396	NR_031668	100302116	49.7
MIR365B	21507	NR_029856	100126356	49.7
OSBP2	8179	NM_001282741	23762	49.7
LINC00161	-117450	NR_026553	118421	49.7
RYBP	107499	NM_012234	23429	49.7
LINC02120	173436	NR_033832	340113	49.7
MIR585	102646	NR_030311	693170	49.7
LINC01365	73646	NR_110660	101927007	49.3
ZSCAN20	-38735	NM_145238	7579	49.3
WDR75	-61960	NM_032168	84128	49.3
LOC101927460	-8180	NR_109887	101927460	49.3
ACTN4	10736	NM_004924	81	49.3
DSP	-12792	NM_004415	1832	49.3
ZBTB38	43196	NM_001080412	253461	49.3
LOC100996664	395994	NR_135816	100996664	49.3
SVIL	-125680	NM_001323599	6840	49.3
SLIT3	-112087	NM_001271946	6586	49.3
TSHZ3	125224	NR_138035	57616	49.3
DHRS3	-44	NM_001324370	9249	49.3
FST	-146946	NM_006350	10468	49.3
CMAHP	-35834	NR_027626	8418	49.3
FTO	118092	NM_001080432	79068	49.3
MIR4422	406621	NR_039618	100616272	49.3
VPS53	22926	NM_001128159	55275	49.3
LINC01500	-89538	NR_110547	102723742	49.3
DLC1	7552	NM_001164271	10395	49.3
LOC100506188	275	NR_109774	100506188	49.3
SEPT7P2	7157	NR_024271	641977	49.3
FBN1	-26314	NM_000138	2200	49.3
LOC101929633	-47400	NR_110574	101929633	49.3
NRG1	53957	NM_001322197	3084	49.3
GIMD1	-216349	NM_001195138	100507096	49.3
VENTXP7	42177	NR_002311	391518	49.3
RPL26	-1756	NM_000987	6154	49.3
LINC01033	9002	NR_126379	104355136	49.3
ABHD10	-42319	NM_018394	55347	49.3
LINC00640	-28471	NR_038358	283553	49.3
CUBN	103992	NM_001081	8029	49.3
TRAM2	54166	NM_012288	9697	49.3
LOC105372028	16802	NR_134604	105372028	49.3
ITGB5	26427	NM_002213	3693	49.3
ZNF254	-31916	NM_001278661	9534	49.3
LRRC32	49234	NM_005512	2615	49.3
CD28	77500	NM_001243078	940	49.3
CDH9	-203565	NM_016279	1007	49.3
F2R	49397	NM_001992	2149	49
RXFP2	26054	NM_001166058	122042	49
PPP1R12B	49154	NM_001197131	4660	49
LINC01626	58012	NR_121615	102724000	49
LINC01572	170787	NR_126330	101927957	49
LINC01787	11282	NR_110693	101928241	49
EHF	-21266	NM_012153	26298	49
PVRL3-AS1	649723	NR_045114	100506555	49
ADD3-AS1	-67076	NR_038943	100505933	49
LIPC-AS1	28654	NR_120338	101928694	49
SYT4	-615482	NM_020783	6860	49
LINC01910	-111	NR_110764	101060542	49
MIR4266	-11456	NR_036224	100423027	49
PITRM1	-54754	NM_001347726	10531	49
MIR2278	58085	NR_031755	100313780	49
HTR2A	-12109	NM_001165947	3356	49
ZEB1	-56066	NM_001323643	6935	49
MTHFD2L	72466	NM_001144978	441024	49
LINC01614	-32769	NR_132383	105373869	49
EHD4-AS1	9128	NR_120332	101928363	49
SNORA98	493708	NR_132778	106635530	49
LOC101927378	-119800	NR_110079	101927378	49
CAPSL	14168	NM_001042625	133690	49
UBE2E2-AS1	160044	NR_136177	100505877	49
LOC101927686	273476	NR_125844	101927686	49
ETNK1	105286	NM_018638	55500	49
CUL4A	-20530	NM_001278513	8451	49
STX18	-43289	NM_001346282	53407	49
CPQ	-60401	NM_016134	10404	49
LINC01091	212488	NR_027106	285419	49
LOC100507065	10567	NR_120433	100507065	49
CDH11	531817	NM_001308392	1009	49
LOC102724357	5726	NR_134619	102724357	49
IL15	454868	NM_172175	3600	49
LRP2BP	72875	NM_018409	55805	49
HDAC9	245209	NM_001204147	9734	49
LINC00854	-12268	NR_047479	100874261	49
PACRG-AS2	89169	NR_110871	101929239	49
TGFB2-OT1	54232	NR_125715	103611157	48.6
LINC01619	63102	NR_046159	256021	48.6
ATXN10	37923	NM_013236	25814	48.6
DOK1	22794	NM_001318868	1796	48.6
MIR6888	-50560	NR_106948	102465535	48.6
MIR4788	23410	NR_039951	100616281	48.6
TRIB1	205368	NM_001282985	10221	48.6
PTPN14	104231	NM_005401	5784	48.6
RAB9BP1	832640	NR_000039	9366	48.6
LINC00841	-20580	NR_136147	283033	48.6
ASB5	-1712	NM_080874	140458	48.6
MIR944	108058	NR_030642	100126340	48.6
GUCY1A2	56698	NM_000855	2977	48.6
MIR6720	-91088	NR_106778	102466720	48.6
C7orf69	-11098	NM_025031	80099	48.6
RUSC2	21318	NM_014806	9853	48.6
MIR21	-11724	NR_029493	406991	48.6
NDFIP2-AS1	-4008	NR_046685	100874208	48.6
LOC102724849	7181	NR_110607	102724849	48.6
COL12A1	548695	NM_004370	1303	48.6
NID1	80699	NM_002508	4811	48.6
SCML4	41168	NM_001286409	256380	48.6
LOC105375734	463338	NR_131202	105375734	48.6
MFAP5	4380	NM_003480	8076	48.6
PID1	314760	NM_001330156	55022	48.6
GLS	-21036	NM_001256310	2744	48.6
PKD2	-2382	NM_000297	5311	48.6
DLC1	-60860	NM_006094	10395	48.6
EVC	47835	NM_001306092	2121	48.6
TGFBI	24977	NM_000358	7045	48.6
PAX8-AS1	4536	NR_015377	654433	48.6
RPL26L1	-2882	NM_001317981	51121	48.6
LINC01583	44269	NR_120367	101929690	48.6
MIR2278	61188	NR_031755	100313780	48.6
LOC102546229	-3807	NR_105044	102546229	48.6
LOC101929122	-14772	NR_121668	101929122	48.6
CUZD1	-8354	NR_037912	50624	48.6
ETS1	162473	NM_005238	2113	48.6
SPATA31D1	282740	NM_001001670	389763	48.6
LIPC	-35647	NM_000236	3990	48.6
TARS	-96825	NM_001258437	6897	48.6
LINC00396	-35600	NR_126387	104355146	48.6
ZNF608	3311	NM_020747	57507	48.2
GJA1	256155	NM_000165	2697	48.2
ETS1	313978	NM_005238	2113	48.2
TMX3	451715	NM_019022	54495	48.2
ADAMTS6	317994	NR_135689	11174	48.2
FAM114A2	79128	NM_001317995	10827	48.2
MYLK-AS2	-1615	NR_046629	100873940	48.2
SACS	6267	NM_014363	26278	48.2
MIR1273E	-90618	NR_128706	100526648	48.2
CD36	78038	NM_001289908	948	48.2
MIR31HG	-118377	NR_027054	554202	48.2
MIR100HG	-5238	NR_024430	399959	48.2
DOCK10	-48814	NM_014689	55619	48.2
LOC730338	326550	NR_134575	730338	48.2
TARS	-119370	NM_001258437	6897	48.2
MKLN1	54638	NM_001145354	4289	48.2
ANGPT1	-1436	NM_001199859	284	48.2
CDH11	782425	NM_001308392	1009	48.2
CCND1	14450	NM_053056	595	48.2
PTX3	-124894	NM_002852	5806	48.2
LOC100130476	-25652	NR_049793	100130476	48.2
PXDN	90805	NM_012293	7837	48.2
TCF7L2	8399	NM_001198528	6934	48.2
ROR1-AS1	-19488	NR_110665	101927034	48.2
PCDH9	-48176	NM_001318372	5101	48.2
MIR28	107648	NR_029502	407020	48.2
TFAM	53541	NM_003201	7019	48.2
CSF2	21120	NM_000758	1437	48.2
MIR100HG	-6495	NR_137186	399959	48.2
LGALS3	-26344	NM_001177388	3958	48.2
DKK1	603	NM_012242	22943	48.2
ENPP2	6583	NR_045555	5168	48.2
BCL10	-37272	NM_001320715	8915	48.2
MIR6076	9177	NR_106724	102464828	48.2
KCNS3	101263	NM_002252	3790	48.2
MALSU1	35026	NM_138446	115416	47.8
GRM5-AS1	50908	NR_049724	100873989	47.8
DGKI	178343	NM_001321709	9162	47.8
GSX2	-17623	NM_133267	170825	47.8
COL6A3	133763	NM_057165	1293	47.8
FNDC3B	42043	NM_001135095	64778	47.8
ZBTB20	15665	NM_001164347	26137	47.8
LOC101928614	41417	NR_135181	101928614	47.8
RFC3	389906	NM_181558	5983	47.8
ZBED5-AS1	42047	NR_034137	729013	47.8
C8orf46	42725	NM_152765	254778	47.8
LHFPL1	43138	NM_178175	340596	47.8
MIR8054	-483979	NR_107021	102465860	47.8
MIR5191	-22799	NR_049823	100847050	47.8
LINC00473	-37346	NR_026861	90632	47.8
RPSAP52	843	NR_026825	204010	47.8
GLTSCR1	-9027	NM_015711	29998	47.8
ZNF281	-5986	NM_001281294	23528	47.8
WWP2	-6905	NM_199424	11060	47.8
MTUS2-AS1	-34560	NR_046378	100874107	47.8
CLEC16A	135122	NM_015226	23274	47.8
SLC38A6	122770	NR_033344	145389	47.8
SPTLC2	-22187	NM_004863	9517	47.8
PTX3	-136481	NM_002852	5806	47.8
LOC101927571	94399	NR_110782	101927571	47.8
MIR646	-58935	NR_030376	693231	47.8
DCLK3	-44532	NM_033403	85443	47.8
REP15	-80915	NM_001029874	387849	47.8
ADGRL2	17873	NM_001297704	23266	47.8
DIRC3-AS1	-176733	NR_133642	105373877	47.8
LOC101928985	57729	NR_135066	101928985	47.8
ARHGEF16	-141095	NM_014448	27237	47.8
LOC613266	-224106	NR_130924	613266	47.8
LRRC8C	91522	NM_032270	84230	47.8
SP5	23937	NM_001003845	389058	47.8
NEDD9	35392	NM_001271033	4739	47.8
FJX1	11901	NM_014344	24147	47.8
AMOTL2	480	NM_001278685	51421	47.8
SUGCT	358944	NM_001193311	79783	47.8
COPS8	71035	NM_198189	10920	47.8
FANK1-AS1	-89830	NR_102707	101410540	47.8
MIR190A	108743	NR_029709	406965	47.8
MIR548U	280462	NR_036097	100422884	47.8
C1orf94	91439	NM_001134734	84970	47.8
MICALCL	-53927	NM_032867	84953	47.8
FOXN3-AS1	8816	NR_036500	400236	47.8
SOWAHB	152859	NM_001029870	345079	47.8
LINC00961	14858	NR_024283	158376	47.8
RUNX2	23336	NM_001278478	860	47.8
HDAC2	-26184	NR_033441	3066	47.8
MIR4744	-3345	NR_039898	100616420	47.8
ACKR3	200517	NM_020311	57007	47.8
TTTY15	-109582	NR_001545	64595	47.8
MIR4789	63431	NR_039952	100616395	47.8
TRIM45	-25467	NM_001145635	80263	47.8
LOC100131496	15895	NR_024594	100131496	47.8
MYO1B	156258	NM_001330237	4430	47.8
NFIL3	-64951	NM_001290000	4783	47.8
FBP1	-9126	NM_001127628	2203	47.8
LINC01036	-117860	NR_126347	104169671	47.4
MIR4679-2	-52557	NR_039827	100616192	47.4
WDR27	83121	NM_182552	253769	47.4
CDH5	-329473	NM_001795	1003	47.4
PDE8B	82079	NM_001029853	8622	47.4
LOC101928622	202675	NR_125902	101928622	47.4
PLCE1	-35776	NM_001165979	51196	47.4
LINC01447	-16894	NR_108090	101929086	47.4
LYPLAL1	124018	NM_001300772	127018	47.4
CCDC148	42371	NM_138803	130940	47.4
MIR4422	317603	NR_039618	100616272	47.4
OPCML	198700	NM_002545	4978	47.4
PDE4B	27982	NM_002600	5142	47.4
CCL26	17781	NM_006072	10344	47.4
SPOCK1	28596	NM_004598	6695	47.4
ITGA2	-92596	NR_073105	3673	47.4
RAI14	-121391	NM_015577	26064	47.4
SNTB1	-12412	NM_021021	6641	47.4
MIR488	-54080	NR_030163	574441	47.4
UGP2	-50351	NM_001001521	7360	47.4
LOC101928622	-141634	NR_125902	101928622	47.4
LOC101928614	56854	NR_135181	101928614	47.4
PGRMC2	47078	NM_006320	10424	47.4
CREB5	48413	NM_182899	9586	47.4
PLEKHA5	-98564	NM_019012	54477	47.4
AZIN2	17361	NM_001301826	113451	47.4
LOC101928166	29868	NR_136178	101928166	47.4
NT5C1B-RDH14	-36933	NM_001199103	100526794	47.4
MPP4	153	NM_033066	58538	47.4
UBL3	-11309	NM_007106	5412	47.4
LINC01829	-45688	NR_038844	644838	47.4
MIR548H3	170471	NR_031679	100302287	47.4
ZRANB1	-35316	NM_017580	54764	47.4
PRLR	-18484	NM_001204316	5618	47
LOC105369891	143677	NR_135019	105369891	47
ENPP2	14036	NR_045555	5168	47
[truncated: 24,558 more rows]

## Sheet: EP300_XGR
Gene-based enrichment Analysis	Z -score	P value	FDR	No. of genes overlapped	Genes
PDGFR-beta signaling pathway	5.54	1.2e-08	2.9e-06	84	ABI1, ABL1, ACTA2, ACTN4, ACTR2, ACTR3, ARAP1, ARHGAP35, ARHGDIA, ARPC4, ARPC5, BCAR1, BLK, CTTN, DOCK4, DOK1, EPS8, FOS, FYN, GRB10, GRB2, HCK, IQGAP1, ITGAV, ITGB3, JAK2, JUN, JUND, KRAS, KSR1, LCK, LRP1, LYN, MAP2K1, MAP2K2, MAP2K4, MAPK10, MAPK8, MYC, MYOCD, NCK2, NCKAP1, NRAS, PAG1, PAK1, PDGFB, PDGFRB, PIK3CA, PIK3CB, PIK3CG, PIK3R1, PIK3R3, PIK3R6, PLA2G4A, PPP2CA, PPP2R1A, PPP2R2B, PRKCA,…
SHP2 signaling	4.84	3.5e-07	4.4e-05	42	ANGPT1, ARHGAP35, BDNF, EGF, EGFR, FRS2, GAB2, GNAI1, GRB2, IFNG, IFNGR1, IGF1, IGF1R, IL2, IL6, IL6R, IRS1, JAK1, JAK2, KDR, KRAS, LCK, MAP2K1, MAP2K2, NGF, NRAS, NTF3, NTRK1, NTRK2, NTRK3, PAG1, PDGFB, PDGFRB, PIK3CA, PIK3R1, PTPN11, RAF1, SDC2, SHC1, STAT1, TEK, VEGFA
Beta3 integrin cell surface interactions	4.3	4.2e-06	0.00035	31	CD47, COL1A1, COL1A2, COL4A1, COL4A3, COL4A4, EDIL3, FBN1, FN1, HMGB1, IBSP, ITGAV, ITGB3, KDR, LAMA4, LAMB1, LAMC1, PDGFB, PDGFRB, PECAM1, PLAU, PVR, SDC1, SDC4, SPHK1, TGFBI, TGFBR2, THBS1, THY1, TNC, VEGFA
HIF-1-alpha transcription factor network	4.22	8.2e-06	0.00051	44	ABCG2, ADM, ALDOA, ARNT, BHLHE40, BHLHE41, CITED2, CP, CREB1, CXCL12, EDN1, EGLN1, EGLN3, ENG, ENO1, EPO, ETS1, FOS, HDAC7, HIF1A, HK1, HK2, HMOX1, ID2, IGFBP1, ITGB2, JUN, LDHA, LEP, NCOA1, NCOA2, NDRG1, NOS2, NT5E, PFKFB3, PGK1, PGM1, PKM, PLIN2, RORA, SERPINE1, SMAD3, SMAD4, VEGFA
Ensemble of genes encoding core extracellular matrix including ECM glycoproteins, collagens and proteoglycans	4.15	1.5e-05	0.00068	144	ABI3BP, ACAN, AMBN, ASPN, BMPER, CILP, COL11A1, COL12A1, COL14A1, COL15A1, COL16A1, COL18A1, COL1A1, COL1A2, COL21A1, COL22A1, COL24A1, COL25A1, COL26A1, COL28A1, COL4A1, COL4A3, COL4A4, COL5A1, COL5A2, COL5A3, COL6A1, COL6A2, COL6A3, COL6A6, COL8A1, COMP, CRIM1, CRISPLD1, CRISPLD2, CTHRC1, DCN, DPT, DSPP, ECM2, EDIL3, EFEMP1, EGFLAM, ELN, EMILIN2, EMILIN3, EPYC, ESM1, FBLN1, FBLN2, FBLN5, FBLN7,…
AP-1 transcription factor network	4.07	1.6e-05	0.00068	45	AGT, ATF2, ATF3, BCL2L11, CCL2, CCND1, CDK1, COL1A2, CREB1, CSF2, CTNNB1, CXCL8, DUSP1, EDN1, EGR1, ESR1, ETS1, FOS, FOSB, FOSL1, FOSL2, GJA1, HIF1A, HLA-A, IFNG, IL10, IL2, IL4, IL5, IL6, JUN, JUNB, JUND, MAF, MT2A, MYC, NFATC1, NFATC2, NFATC3, NR3C1, NTS, PLAU, PTEN, TCF7L2, TIMP1
Beta1 integrin cell surface interactions	3.96	2.5e-05	0.00089	43	CD14, COL11A1, COL18A1, COL1A1, COL1A2, COL4A1, COL4A3, COL4A4, COL5A1, COL5A2, COL6A1, COL6A2, COL6A3, CSPG4, FBN1, FN1, ITGA1, ITGA10, ITGA11, ITGA2, ITGA5, ITGA6, ITGA7, ITGA8, ITGA9, ITGAV, ITGB1, LAMA1, LAMA2, LAMA3, LAMA4, LAMB1, LAMC1, LAMC2, NID1, PLAU, TGFBI, TGM2, THBS1, THBS2, TNC, VCAM1, VEGFA
Signaling events mediated by focal adhesion kinase	3.9	3.2e-05	0.00099	39	ACTN1, ARHGAP35, ARHGEF28, ARHGEF7, ASAP1, BCAR1, CAPN2, CCND1, DOCK1, ELMO1, ETS1, FYN, GIT2, GRB2, GRB7, ITGA5, ITGAV, ITGB1, ITGB5, JUN, MAP2K1, MAP2K4, MAPK8, MMP14, NCK2, PAK1, PIK3CA, PIK3R1, PTK2, PTPN21, PXN, RAF1, RAP1B, RAPGEF1, ROCK2, RRAS, SRC, VCL, YES1
Signaling events mediated by PTP1B	3.83	3.9e-05	0.0011	35	BCAR1, BLK, CAV1, CDH2, CSF1, DOK1, EGF, EGFR, FER, FYN, GRB2, HCK, IRS1, ITGB3, JAK2, LCK, LEP, LEPR, LYN, NOX4, PDGFB, PDGFRB, PIK3CA, PIK3R1, PRL, PRLR, PTPN1, SHC1, SOCS3, SPRY2, SRC, STAT5A, STAT5B, TXN, YES1
Glypican 1 network	3.48	0.00012	0.003	20	APP, BLK, FGF2, FGFR1, FLT1, FYN, GPC1, HCK, LAMA1, LCK, LYN, NRG1, PRNP, SLIT2, SRC, TGFB3, TGFBR1, TGFBR2, VEGFA, YES1
Calcineurin-regulated NFAT-dependent transcription in lymphocytes	3.46	0.00017	0.0038	31	BATF3, CBLB, CSF2, CTLA4, CXCL8, EGR1, EGR2, EGR3, FASLG, FOS, FOSL1, GBP3, IFNG, IL2, IL4, IL5, IRF4, ITCH, JUN, JUNB, MAF, NFATC1, NFATC2, NFATC3, PPARG, PTPN1, PTPRK, RNF128, SLC3A2, TBX21, TLE4
ErbB4 signaling events	3.42	0.00019	0.0038	26	ADAM17, BTC, ERBB4, FYN, GRB2, GRIN2B, HBEGF, ITCH, JAK2, LRIG1, MDM2, NEDD4, NRG1, PIK3CA, PIK3CB, PIK3R1, PIK3R3, PRL, PRLR, SHC1, STAT5A, STAT5B, TAB2, WWOX, WWP1, YAP1
IL2-mediated signaling events	3.39	0.00024	0.0045	35	BCL2, FOS, FYN, GAB2, GRB2, IFNG, IL2, IRS1, IRS2, JAK1, JUN, KRAS, LCK, MAP2K1, MAP2K2, MAPK8, MAPKAPK2, MYC, NRAS, PIK3CA, PIK3R1, PRKCE, PTK2B, PTPN11, RAF1, SHC1, SOCS1, SOCS2, SOCS3, STAM, STAM2, STAT1, STAT5A, STAT5B, SYK
ATF-2 transcription factor network	3.37	0.00026	0.0047	37	ARG1, ATF2, ATF3, BCL2, CCND1, COL24A1, CREB1, CSRP2, CUL3, CXCL8, DDIT3, DUSP1, DUSP10, DUSP5, ESR1, FOS, GADD45A, H2AFY, HES1, HRK, IFNG, IL6, JDP2, JUN, JUNB, JUND, MAPK8, MMP2, NOS2, PDGFRA, PLAU, PPARGC1A, PRKCA, RUVBL2, SELE, SERPINB5, SOCS3

## Sheet: BRD4_peak score
Gene.Name	Distance.to.TSS	Nearest.PromoterID	Entrez.ID	Peak.Score
WDR74	-848	NM_018093	54663	3379
HOXA11	1942	NM_005523	3207	778.1
SIRT4	-10177	NM_012240	23409	766
NEAT1	1136	NR_028272	283131	736.1
KIAA2013	17398	NM_138346	90231	728.3
MIR21	4273	NR_029493	406991	675.1
MIRLET7BHG	-11617	NR_110479	400931	659.4
COL1A1	5476	NM_000088	1277	643.1
LOC388692	-63221	NR_111933	388692	623.8
RNU11	-72	NR_004407	26824	599.4
ADM	887	NM_001124	133	577.6
TNRC18	-963	NM_001080495	84629	576.1
MALAT1	-5602	NR_002819	378938	569
LINC00910	359	NR_027412	100130581	515.4
LOC105376805	-14905	NR_135058	105376805	496.4
PTGIS	-21711	NM_000961	5740	496.1
PARP16	-18098	NM_017851	54956	478.8
RNU12	-14	NR_029422	267010	474.6
MIR661	-1307	NR_030383	724031	471.2
CROCCP3	-21371	NR_023386	114819	466.4
LOC105376805	-6961	NR_135058	105376805	455.5
RNU4ATAC	89	NR_023343	100151683	449.9
ZBTB4	147	NM_020899	57659	436.3
RASA2	-79310	NM_001303246	5922	430
JUNB	378	NM_002229	3726	426.2
GTF2A1	354	NM_001278940	2957	425.6
LINC01118	-14530	NR_034099	388948	422.9
LINC00910	27594	NR_027412	100130581	421
LINC01089	4418	NR_002809	338799	418.3
ZFP36L1	922	NM_001244698	677	414.3
TYMP	1399	NM_001113756	1890	409.5
MIDN	2803	NM_177401	90007	401.3
ING1	519	NM_198218	3621	399.6
TMEM107	2898	NM_183065	84314	390.2
PRRX1	2452	NM_022716	5396	389.6
VASN	2870	NM_138440	114990	389.6
BRD2	-609	NM_001291986	6046	387.5
MIR4530	-395	NR_039755	100616163	384.1
IER5L	2384	NM_203434	389792	378.1
JUND	420	NM_001286968	3727	376.4
ID2-AS1	2176	NR_110153	100506299	374.5
FTL	785	NM_000146	2512	370.7
ZFP36L2	238	NM_006887	678	367.2
FSCN1	1999	NM_003088	6624	366.8
LINC01119	29874	NR_024452	100134259	363.8
EBLN2	49512	NM_018029	55096	360.1
FOSL2	487	NM_005253	2355	359
PARP16	-9346	NM_017851	54956	353.4
DUSP1	1575	NM_004417	1843	353.2
LINC01819	116901	NR_110585	102723854	351.9
LMNA	-1785	NM_001257374	4000	348.8
RUNX1	192	NM_001001890	861	344.4
ARHGAP12	151203	NM_001270699	94134	342.7
CEBPD	1697	NM_005195	1052	325.7
CD248	1743	NM_020404	57124	324.7
HAND2-AS1	-4446	NR_136197	79804	324.7
LPXN	-646	NM_004811	9404	324.7
HEXIM1	-434	NM_006460	10614	316.9
TGIF1	473	NM_003244	7050	313.6
GADD45B	941	NM_015675	4616	313.6
KLF6	2753	NM_001160125	1316	310.7
CITED2	938	NM_001168389	10370	308.8
TRIM8	-52	NM_001345950	81603	306.9
MIR199A1	2791	NR_029586	406976	302.1
TOB2	604	NM_016272	10766	299.8
LINC01423	20549	NR_110545	102724678	298.1
PRR34	-1710	NM_018280	55267	296.6
TEX14	60101	NM_031272	56155	295
LRP1	3590	NM_002332	4035	294.8
LOC440028	-176	NR_033972	440028	293.5
PDGFRA	1233	NM_001347827	5156	291.8
CPEB2	555	NM_001177383	132864	288.9
PKM	286	NM_001206799	5315	288.5
CEBPB-AS1	-1596	NR_125739	101927559	288.1
LINC01730	1183	NR_109859	101929125	283
TSPAN4	-210	NM_001025234	7106	282.6
KLF7	1068	NM_003709	8609	282.6
PPP1R10	2500	NR_072994	5514	281.4
SQSTM1	113	NM_003900	8878	279.7
LOC101928008	-38347	NR_120539	101928008	279.5
ZNF503-AS2	-830	NR_024421	100131213	278.4
IGFBP4	2483	NM_001552	3487	278.4
PRKCDBP	726	NM_145040	112464	278.2
COL6A3	133724	NM_057164	1293	277.2
CEMIP	-578	NM_001293298	57214	275.9
HIST2H2AB	376	NM_175065	317772	274.7
IGFBP4	19496	NM_001552	3487	271.5
TRAF3IP2	1825	NM_147200	10758	271.5
NAB2	-221	NM_001330305	4665	270.1
IRX5	-370	NM_001252197	10265	268.4
KLHL21	269	NM_001324309	9903	268
GNAS	-507	NM_080426	2778	268
MARCKS	498	NM_002356	4082	265.7
IRF2BP2	-1435	NM_182972	359948	265.2
IER2	2705	NM_004907	9592	264.8
GRAP	-16780	NM_001330148	10750	264.2
S100A6	2026	NM_014624	6277	264
INTS6	274	NM_001306091	26512	263.1
ARHGDIA	1727	NM_001301241	396	263.1
KCTD11	-2811	NM_001002914	147040	262.5
DINO	264	NR_144384	108783646	262.1
BTG1	250	NM_001731	694	261.5
LINC01719	-428	NR_125967	101928979	258.1
TUBB3	68	NM_001197181	10381	258.1
GAS1	132	NM_002048	2619	256.2
LINC01119	20870	NR_024452	100134259	255.4
CDH11	-11	NM_001308392	1009	254.8
KMT2E-AS1	358	NR_024586	100216545	254.1
S100A4	-1074	NM_002961	6275	253.9
ZEB2-AS1	224	NR_040248	100303491	252.5
METRNL	1954	NM_001004431	284207	251.8
SLC1A7	18903	NM_001287595	6512	251.8
COL12A1	432	NM_080645	1303	251.4
SLC38A2	408	NM_018976	54407	251.2
PTPA	28887	NM_001193397	5524	250.8
AHNAK2	7013	NM_138420	113146	250.2
THOC6	-1619	NM_001347704	79228	248.7
PARTICL	373	NR_038942	100630918	248.7
TBX15	493	NM_001330677	6913	248.7
PPP1R18	603	NM_001134870	170954	248.1
NDRG1	843	NM_001135242	10397	246.8
MIR5188	692	NR_049820	100847004	246.6
NNMT	-691	NM_006169	4837	246.6
DYRK1A	-33	NM_001347723	1859	245.8
WISP2	-21228	NM_001323369	8839	244.5
DDIT3	-795	NM_001195055	1649	244.3
MAFB	155	NM_005461	9935	243.9
UBTF	-352	NM_001076683	7343	243.3
CCDC85B	402	NM_006848	11007	240.7
MXRA8	-926	NM_032348	54587	240.5
MYC	542	NM_002467	4609	240.1
SIX5	393	NM_175875	147912	239.7
TEX14	32906	NM_031272	56155	239.5
TWIST2	-219	NM_001271893	117581	238.7
AHNAK	229	NM_001346446	79026	238.4
CTDSP1	576	NM_001206878	58190	238.4
BAHCC1	-1095	NM_001291324	57597	237.8
RPPH1	224	NR_002312	85495	237.6
COL6A3	3095	NM_057164	1293	237.6
GPX4	-1649	NM_001039847	2879	236.8
MIR23A	-4501	NR_029495	407010	236.4
VIM	787	NM_003380	7431	235.7
TOB1-AS1	83	NR_038458	400604	234.5
DAB2	1039	NM_001244871	1601	232.4
YWHAZ	65	NM_145690	7534	231.3
UGP2	-250	NM_006759	7360	230.9
PSMG3	557	NM_032302	84262	230.9
ADAM33	2022	NM_025220	80332	230.3
CCR7	8466	NM_001301718	1236	229.2
SHC1	1588	NM_001202859	6464	228.6
CALM1	486	NM_006888	801	225.9
PPIAL4D	-39096	NM_001164261	645142	225.3
INSIG1	239	NM_001346590	3638	225
LINC00963	10448	NR_038955	100506190	224.8
ACTG1	-1376	NM_001199954	71	224.6
ZBTB25	196	NM_006977	7597	224.6
HOXA10-AS	-1444	NR_046609	100874323	224.4
SLC1A5	687	NM_001145144	6510	224.4
MCFD2	42611	NM_139279	90411	224
ZC3H4	1774	NM_015168	23211	223.4
THBS1	66	NM_003246	7057	223.4
ARHGAP21	277	NM_020824	57584	223.4
PXDC1	1510	NM_183373	221749	222.3
SAV1	412	NM_021818	60485	221.9
BCL9L	-10100	NM_182557	283149	221.7
LINC01819	77162	NR_110585	102723854	221.7
FOXO3	-253	NM_201559	2309	221.3
WISP2	3381	NM_001323370	8839	221.1
MIR3191	-434	NR_036159	100422832	220.6
FGFR1	770	NM_001174065	2260	220.2
FUS	412	NR_028388	2521	220
C11orf68	1438	NM_001135635	83638	219.2
TNS2	-443	NM_170754	23371	219
PTGIS	7604	NM_000961	5740	219
RASA3	11495	NM_001320822	22821	218.8
ZFAND5	211	NM_001278245	7763	218.8
MIRLET7BHG	2314	NR_027033	400931	218.6
SP3	736	NM_003111	6670	216.7
MBNL1	235	NM_021038	4154	216.3
PLEKHF1	-612	NM_024310	79156	216
PTMA	-58	NM_001099285	5757	216
UGDH-AS1	53	NR_047679	100885776	215.8
STK3	-46	NM_001256312	6788	215
HOTTIP	1320	NR_037843	100316868	214.6
LOC101928796	32	NR_109931	101928796	214
FLRT2	464	NM_001346145	23768	213.7
CCDC80	1765	NM_199512	151887	213.1
SLC1A7	32514	NM_001287595	6512	212.3
FZD7	-1545	NM_003507	8324	212.1
SREBF1	-1865	NM_004176	6720	212.1
SPTAN1	-91	NM_003127	6709	211.9
LINC01118	-3326	NR_034099	388948	210.6
KCNK15	-14854	NM_022358	60598	210.6
CCND1	-1068	NM_053056	595	209.8
LINC00963	115	NR_038955	100506190	209.3
MKX-AS1	-159	NR_121652	101929202	209.3
LINC00910	20235	NR_027412	100130581	208.5
EBF1	1470	NM_001324101	1879	208.3
TRAF3IP2-AS1	-415	NR_034109	643749	207.9
ZMIZ1	742	NM_020338	57178	207.5
VEGFA	669	NM_001171629	7422	207
ZFP36L2	6131	NM_006887	678	206.2
TTI2	-80	NM_001330505	80185	205.8
2009-09-01	2723	NM_006640	10801	205.4
BRI3	2442	NM_001159491	25798	204.5
SGK1	369	NM_001143678	6446	203.7
BTBD19	11827	NM_001136537	149478	203.3
GLUL	74	NM_001033056	2752	203.3
SH3BGRL3	-1918	NM_031286	83442	203.1
KCNS2	-26856	NM_020697	3788	202.9
SOCS1	-54	NM_003745	8651	202.2
DLEU2	-156	NR_002612	8847	202
EEF1A1	-1085	NM_001402	1915	201.6
LINC01800	23807	NR_110224	101927438	201.2
WISP2	-10443	NM_001323369	8839	201
ARID1A	-764	NM_006015	8289	200.8
MIR3193	-669	NR_036161	100422904	200.6
ARNT2	77129	NM_014862	9915	199.9
GLIS1	-1993	NM_147193	148979	198.7
ZBTB7A	-558	NM_001317990	51341	198.5
ARID2	-837	NM_001347839	196528	198.2
MEPCE	50	NM_019606	56257	198.2
SOX12	925	NM_006943	6666	198.2
ADAMTS1	134	NM_006988	9510	197.8
HS3ST3B1	-1017	NM_006041	9953	197.6
C12orf57	142	NM_001301838	113246	197.4
TMSB10	786	NM_021103	9168	197.2
NFIX	29557	NM_001271043	4784	197
KHNYN	675	NM_015299	23351	196.6
JUN	82	NM_002228	3725	196.6
SNORA73B	-1167	NR_004404	26768	195.9
NFIX	-8062	NM_001271044	4784	195.5
CBX3	-4	NM_007276	11335	195.3
CD151	3189	NM_139029	977	195.3
RNH1	1397	NM_002939	6050	195.3
SNX9	-107669	NM_016224	51429	194.1
MIR22HG	183	NR_028504	84981	193.6
FRMD6	371	NM_152330	122786	193.6
ANXA11	-193	NM_001278407	311	193.4
KLF4	428	NM_004235	9314	193
HDAC7	592	NM_015401	51564	193
TWIST2	-59962	NM_001271893	117581	192.2
FAM20C	418	NM_020223	56975	191.8
PDE4DIP	475	NM_001002811	9659	191.8
ZNF521	1447	NM_001308225	25925	191.6
AEBP1	-508	NM_001129	165	191.3
ZMYND8	-1310	NM_012408	23613	191.3
QKI	319	NM_206855	9444	190.7
DDIT4	-409	NM_019058	54541	190.5
THBS2	1659	NM_003247	7058	190.3
JAG1	512	NM_000214	182	190.3
LINC00854	-12072	NR_047479	100874261	190.3
ARRDC3	-42	NM_020801	57561	190.1
PXN	15934	NM_025157	5829	190.1
LZTS2	-355	NM_001318100	84445	190.1
HIVEP2	-998	NM_006734	3097	190.1
LMO7-AS1	663	NR_120411	101927155	189.5
MRGPRF-AS1	-934	NR_120541	101928200	189.5
SRSF2	81	NM_001195427	6427	189.2
FN1	-331	NM_001306132	2335	189.2
RUSC1	-1334	NM_001278227	23623	189
RND3	1367	NM_005168	390	188.6
CAMK2D	142	NM_172127	817	188.6
MIR6827	55507	NR_106885	102466744	188.6
MZF1-AS1	1630	NR_027334	100131691	188.2
ZNF580	-64	NM_016202	51157	187.8
NR2F2	345	NM_001145157	7026	187.6
CFL1	-923	NM_005507	1072	187.4
BCL3	-294	NM_005178	602	187.2
C8orf58	-708	NM_173686	541565	187.2
SLC2A3	1089	NM_006931	6515	186.9
SRSF7	252	NM_001195446	6432	186.7
HDGF	1871	NM_001319187	3068	186.7
GSK3B	-697	NM_002093	2932	186.5
FBN1	573	NM_000138	2200	186.5
LINC01465	192	NR_121682	283416	186.3
LINC-PINT	-1147	NR_024153	378805	186.3
IER5	493	NM_016545	51278	186.3
C4orf51	54354	NM_001080531	646603	185.9
LASP1	-25	NM_006148	3927	185.7
CD44	2427	NM_001001392	960	185.5
TRIO	-30	NR_134469	7204	185.5
TAX1BP3	856	NM_001204698	30851	185.3
COL1A2	522	NM_000089	1278	185.3
RAP2B	-537	NM_002886	5912	185.1
ZCCHC24	514	NM_153367	219654	184.6
ALDOA	-296	NM_001243177	226	184.4
NFATC4	506	NM_001320043	4776	184
LOC105376480	60871	NR_134497	105376480	184
SNX21	905	NM_033421	90203	183.8
LOC100128494	26189	NR_104178	100128494	183.8
ZADH2	-187	NM_175907	284273	183
FLNA	4482	NM_001456	2316	182.8
GAPDH	127	NM_001289745	2597	181.9
ACTB	178	NM_001101	60	181.1
TIMP3	1581	NM_000362	7078	181.1
LINC00513	638	NR_109780	100506860	180.9
H1FX-AS1	-943	NR_026991	339942	180.7
PABPC1	186	NM_002568	26986	180
NDUFAF3	-177	NM_199069	25915	179.8
RSRP1	-87	NR_135783	57035	179.8
LOC100132356	553	NR_034127	100132356	179.4
WIPF1	1707	NM_001077269	7456	179.2
PHLDA1	352	NM_007350	22822	179.2
SMARCA2	892	NM_001289397	6595	179.2
ANXA2	318	NM_001002857	302	178.8
KLF4	-247136	NM_001314052	9314	178.8
S100A10	682	NM_002966	6281	178.6
TMEM105	-13358	NM_178520	284186	178.6
LINC00673	422	NR_036488	100499467	178.6
CFLAR	1183	NM_001202519	8837	178.4
ABHD5	273	NM_016006	51099	178.2
PTPRG	253	NM_002841	5793	177.9
DUSP6	30	NM_001946	1848	177.7
C6orf62	-1810	NM_030939	81688	177.1
HIPK3	471	NM_005734	10114	177.1
MRC2	803	NM_006039	9902	177.1
FLOT1	-421	NM_001318875	10211	176.5
NFIL3	1567	NM_005384	4783	176.5
HIST1H2BD	-339	NM_021063	3017	176.3
GRAPL	-15609	NM_001129778	400581	176.3
MIR100HG	632	NR_137191	399959	176.1
TPM4	1504	NM_003290	7171	176.1
TMEM200B	535	NM_001003682	399474	176.1
WSB1	369	NM_015626	26118	176.1
GADD45A	886	NM_001199742	1647	175.4
CNN3	351	NM_001286055	1266	175.4
TUBB4B	-339	NM_006088	10383	175.2
MIR4466	-241991	NR_039676	100616154	175.2
FTH1	-127	NM_002032	2495	175.2
NFIX	257	NM_001271044	4784	175.2
SIN3A	2004	NM_001145357	25942	174.8
CRIM1	568	NM_016441	51232	174.6
ARID1B	745	NM_020732	57492	174.6
MKNK2	364	NM_199054	2872	174.6
LOC102724357	5289	NR_134619	102724357	174.2
CNPPD1	-381	NR_135628	27013	174.2
C16orf72	-71	NM_014117	29035	174.2
NEK6	1068	NM_001166168	10783	174
CYP1B1	311	NM_000104	1545	173.5
HIST1H2AC	372	NM_003512	8334	173.5
MAZ	-112	NM_001276276	4150	173.3
SPARC	2363	NM_001309444	6678	173.3
PTMS	-886	NM_001330333	5763	172.9
TUBA1B	306	NM_006082	10376	172.7
C17orf49	-978	NM_174893	124944	172.7
CLIC4	-136	NM_013943	25932	172.5
NR3C1	-276	NM_001204261	2908	172.3
GLI3	-582	NM_000168	2737	172.3
LINC01011	1181	NR_026856	401232	172.1
KMT5B	108	NM_001300909	51111	171.9
TLE3	-277	NM_001105192	7090	171.7
MIR199B	523	NR_029619	406978	171.7
PPP1R15A	1794	NM_014330	23645	171.5
B4GALT1	193	NM_001497	2683	171.5
UGCG	256	NM_003358	7357	171.5
CREB3L1	15139	NM_052854	90993	171
PPP2R1B	31377	NM_001177562	5519	171
MYO1C	-1129	NM_001080950	4641	171
RARG	627	NM_001042728	5916	170.6
CTSB	639	NM_147782	1508	170.4
DLGAP4	1823	NM_183006	22839	170.4
AMD1	583	NM_001634	262	170.4
PMP22	267	NM_153321	5376	170.4
FAT1	-1403	NM_005245	2195	170.2
FKBP9	538	NM_001284341	11328	170.2
KIF2C	-8882	NM_006845	11004	170.2
KLF4	-148413	NM_001314052	9314	170.2
FAM43A	153	NM_153690	131583	170.2
SMAD7	174	NM_001190821	4092	170
MPG	418	NM_001015054	4350	169.6
SNHG7	-115	NR_003672	84973	169.4
PFN1P2	78709	NR_003242	767846	169.2
MT2A	-139	NM_005953	4502	168.9
TSC22D2	917	NM_014779	9819	168.9
SKIDA1	-550	NM_207371	387640	168.7
FAM83C	-13908	NM_178468	128876	168.7
AMOTL2	1452	NM_001278685	51421	168.5
CD63	-72	NM_001780	967	168.3
APOLD1	-701	NM_001130415	81575	168.3
AGAP11	-713	NM_133447	119385	167.9
PLEKHH3	-920	NM_024927	79990	167.9
MIR4422	492557	NR_039618	100616272	167.9
YAP1	836	NM_001130145	10413	167.9
TRIM25	-1016	NM_005082	7706	167.7
FAM46A	-40	NM_017633	55603	167.7
TRERF1	-610	NM_001297573	55809	167.3
MIR612	-237	NR_030343	693197	167.3
LINC00963	-5367	NR_038955	100506190	167.1
RPL3	-157	NM_000967	6122	167.1
TNKS1BP1	1046	NM_033396	85456	166.8
OPTC	63495	NM_014359	26254	166.6
TBX3	143	NM_016569	6926	166.6
MASCRNA	410	NR_144569	109136578	166.6
CDC42EP2	1377	NM_006779	10435	166.4
RFX8	344	NM_001145664	731220	166.4
BNC2	818	NM_001317940	54796	166.4
SERTAD2	-97287	NM_014755	9792	166.4
DDX6	-120	NM_004397	1656	166.4
TRAM2	1422	NM_012288	9697	166
NDUFV2	-156209	NM_021074	4729	165.8
CRABP2	-1401	NM_001199723	1382	165.2
SYNCRIP	81	NM_006372	10492	165.2
KLF3	-74	NM_016531	51274	164.8
PDGFRB	1540	NM_002609	5159	164.8
UAP1	-39	NM_001324113	6675	164.5
ZNF143	332	NM_001282657	7702	164.3
ANP32A	1529	NM_006305	8125	164.3
FGF5	629	NM_004464	2250	164.3
LOC101927780	6145	NR_110417	101927780	164.1
MEF2D	-2120	NM_005920	4209	163.9
NEGR1	-686	NM_173808	257194	163.9
TBX5	-227	NM_181486	6910	163.7
ZHX2	36999	NM_014943	22882	163.5
ARHGAP12	287821	NM_001270699	94134	163.3
LINC01800	94582	NR_110224	101927438	163.3
LMO4	516	NM_006769	8543	163.1
FASN	-385	NM_004104	2194	163.1
GYPC	1911	NM_016815	2995	162.7
ID3	-1024	NM_002167	3399	162.7
SMAD3	1184	NM_005902	4088	162.5
SERPINH1	2187	NM_001235	871	162.5
TWIST1	82	NM_000474	7291	162.5
NIPAL2	-31645	NM_001321636	79815	162.5
NRP1	-813	NM_003873	8829	162.5
HNRNPUL1	-139	NM_007040	11100	162.5
RIBC2	39064	NM_015653	26150	162.2
NFKBIZ	153	NM_031419	64332	162
CDKN1B	-281	NM_004064	1027	161.8
MCL1	140	NM_182763	4170	161.8
ST3GAL1	813	NM_003033	6482	161.8
PFKFB3	466	NM_004566	5209	161.8
UTRN	-6016	NM_007124	7402	161.4
SAMD4A	-922	NM_001161576	23034	161.2
MARVELD1	556	NM_031484	83742	161.2
HSPA1L	477	NM_005527	3305	161
MALAT1	-19587	NR_002819	378938	160.6
TRAF4	-476	NM_004295	9618	160.6
NRP2	1588	NM_201266	8828	160.6
CA12	8457	NM_001218	771	160.6
MIR548U	83264	NR_036097	100422884	160.6
IGFBP6	106	NM_002178	3489	160.4
EIF4G2	196	NM_001418	1982	160.4
ANGPTL2	-63443	NM_012098	23452	160.1
ZFAS1	-188	NR_036659	441951	159.9
VAV2	-236	NM_001134398	7410	159.9
PDLIM7	1413	NM_213636	9260	159.9
SLC7A14	-140197	NM_020949	57709	159.7
TUBB2A	-174	NM_001310315	7280	159.7
KANSL1	-292	NM_015443	284058	159.7
KLLN	205	NM_001126049	100144748	159.7
JADE2	19	NM_015288	23338	159.5
LOC101929268	-121693	NR_105002	101929268	159.5
CPT2	648	NM_000098	1376	158.9
SNORA50C	980	NR_002995	677842	158.9
COQ8B	49	NM_024876	79934	158.9
MICAL1	-151	NM_001159291	64780	158.9
PTGIS	218	NM_000961	5740	158.7
PCBP1	1194	NM_006196	5093	158.5
SLC16A3	1395	NM_004207	9123	158.5
SESN2	-57	NM_031459	83667	158.5
LOXL1	-1096	NM_005576	4016	158.3
EIF4A2	-37	NM_001967	1974	158.3
SSH1	1623	NM_018984	54434	158.3
HSP90AB1	21	NM_001271971	3326	158.3
SLC1A2	96295	NM_004171	6506	158.1
ZNF703	411	NM_025069	80139	157.8
NFE2L2	-350	NM_001145412	4780	157.6
ZBTB2	914	NM_020861	57621	157.4
ADD3	-738	NM_001320594	120	157.4
PIGV	89	NM_017837	55650	157
USP3	-35	NM_006537	9960	156.8
ADAMTS2	76944	NM_021599	9509	156.8
SPRYD3	-208	NM_032840	84926	156.8
SPRY2	-216	NM_001318536	10253	156.8
RGMB	608	NM_001012761	285704	156.6
BAZ1A	1297	NM_013448	11177	156.6
UBE2S	177	NM_014501	27338	156.6
SLC43A3	628	NM_014096	29015	156.4
CTSK	-633	NM_000396	1513	156.4
CLCN6	-1194	NR_046428	1185	156.4
RDH10	70	NM_172037	157506	156.2
ROCK2	-107	NM_004850	9475	156
PNRC1	-40	NM_006813	10957	156
IQCJ-SCHIP1-AS1	4066	NR_121669	100874433	155.8
2011-09-01	-10	NM_018243	55752	155.8
ASXL1	-551	NM_001164603	171023	155.8
RPL22L1	119020	NR_135259	200916	155.8
C3orf58	591	NM_173552	205428	155.8
STXBP5	-896	NM_001127715	134957	155.8
NABP1	236	NR_045623	64859	155.5
GPR176	449	NM_007223	11245	155.5
MBP	29704	NM_001025100	4155	155.3
MIR3692	139706	NR_037463	100500899	155.3
CYR61	624	NM_001554	3491	155.3
LINC01800	4229	NR_110224	101927438	155.1
PTRF	667	NM_012232	284119	155.1
SNX9	-9863	NM_016224	51429	155.1
WBP4	-1013	NM_007187	11193	155.1
LOC101927839	-18494	NR_110888	101927839	154.9
KRT39	11810	NM_213656	390792	154.7
CDC7	68771	NM_001134420	8317	154.7
SLFN5	764	NM_144975	162394	154.5
NUFIP2	597	NM_020772	57532	154.5
CAV1	188	NM_001172897	857	154.5
SIRT1	-146	NM_001142498	23411	154.5
LOC344967	60	NR_027277	344967	154.5
ARHGEF17	-172	NM_014786	9828	154.3
NIPAL2	-63488	NM_001321636	79815	154.3
PLEKHO2	319	NM_025201	80301	154.3
MIR6081	-59014	NR_106729	102466518	154.1
RIN3	71442	NM_001319987	79890	153.7
IRF2BPL	1472	NM_024496	64207	153.4
ACTN1	673	NM_001130005	87	153.2
RRAS	-28	NM_006270	6237	153.2
MMP17	1603	NM_016155	4326	153
PFN1	128	NM_005022	5216	153
NXF1	-73	NM_006362	10482	153
KLF12	-808	NM_007249	11278	152.8
HECTD2	-189	NR_104291	143279	152.8
CCL2	-1498	NM_002982	6347	152.8
ERBIN	-168	NM_001253697	55914	152.8
MMP14	1699	NM_004995	4323	152.6
PBX3	-204	NM_001330782	5090	152.6
ZYX	120	NM_001010972	7791	152.6
MSL2	-523	NM_018133	55167	152.4
CLCF1	51	NM_013246	23529	152.2
TCIRG1	532	NM_006019	10312	152
LOC100996437	559	NR_110037	100996437	152
CYBRD1	636	NM_024843	79901	152
LOC648987	10024	NR_104649	648987	151.6
LOC100131496	-1009	NR_024594	100131496	151.6
DUT	54734	NM_001948	1854	151.4
RXRA	984	NM_002957	6256	151.4
LINC01578	-281	NR_037601	100507217	151.4
MAP3K8	-297	NM_001320961	1326	151.1
LINC01588	4833	NR_126496	283551	151.1
ATP2B1-AS1	278	NR_028138	338758	150.9
SDC4	803	NM_002999	6385	150.9
CLK1	180	NM_001162407	1195	150.9
SNHG12	-5	NR_024127	85028	150.9
LOC643339	70	NR_040096	643339	150.7
MIR193A	274	NR_029710	406968	150.7
ZNF436-AS1	255	NR_033691	148898	150.7
ARMC9	-8451	NM_025139	80210	150.5
SERTAD2	225	NM_014755	9792	150.1
ZBTB38	43299	NM_001080412	253461	150.1
PPP4R3A	250	NM_001284281	55671	149.9
DEAF1	-916	NM_021008	10522	149.7
LOC101928855	-27580	NR_110852	101928855	149.7
GLS	331	NM_001256310	2744	149.7
ARF4	-144	NM_001660	378	149.1
POLR3D	278	NM_001722	661	149.1
IMPDH2	1314	NM_000884	3615	149.1
NAV2	506	NM_001244963	89797	149.1
SPC24	-10906	NM_182513	147841	148.8
DPYSL2	-79	NM_001244604	1808	148.6
ZBTB47	-56	NM_145166	92999	148.6
TUBB6	194	NM_001303526	84617	148.4
BPGM	46459	NM_001724	669	148.4
POR	6	NM_000941	5447	148.2
PIM3	955	NM_001001852	415116	148.2
TAF4	-646	NM_003185	6874	148
SNORA57	1307	NR_004390	692158	148
AMACR	391	NM_001167595	23600	148
FTH1	4108	NM_002032	2495	148
LOC101928068	113	NR_111907	101928068	148
LOC401261	-553	NR_134654	401261	147.8
PCDH18	479	NM_019035	54510	147.8
TDRD3	-179	NM_001146070	81550	147.6
FLJ32255	-328	NR_104643	643977	147.6
MIR1976	66369	NR_031740	100302190	147.4
ID4	636	NM_001546	3400	147
TRAF7	-106	NM_032271	84231	147
SYNJ2	41724	NM_001178088	8871	147
HIST1H1C	955	NM_005319	3006	147
LRP1-AS	-2274	NR_131939	105751187	147
MIR21	-2679	NR_029493	406991	146.5
EVA1B	1022	NR_130899	55194	146.5
TRAF3IP2	14528	NM_147200	10758	146.3
KIAA1614	-297	NM_020950	57710	146.3
AVPI1	-770	NM_021732	60370	146.3
VASN	14056	NM_138440	114990	146.1
APLP2	-5	NM_001328684	334	146.1
TMEM2	192	NM_001135820	23670	145.9
TNRC6C	-45672	NM_001142640	57690	145.9
FAM20A	669	NM_001243746	54757	145.7
MIR4492	65	NR_039713	100616376	145.7
KLF13	194	NM_001302461	51621	145.7
DGKH	685	NM_001204504	160851	145.5
DNAJA1	26	NM_001539	3301	145.5
ORAI3	2140	NM_152288	93129	145.5
TBX18	534	NM_001080508	9096	145.5
NAA20	-41591	NM_181528	51126	145.3
ATP8B2	737	NM_001005855	57198	145.3
NAALADL2	-418666	NM_207015	254827	145.3
ANG	-489	NM_001145	283	145.3
CCNL1	459	NM_001308185	57018	145.3
MMP2	14	NM_001302508	4313	145.1
STAG1	-320	NM_005862	10274	145.1
RHOB	399	NM_004040	388	145.1
ZC3H6	324	NM_198581	376940	144.9
STT3B	315	NM_178862	201595	144.9
DKK1	1078	NM_012242	22943	144.9
FAS	-302	NR_135314	355	144.7
TXNRD2	-678	NM_006440	10587	144.4
KRAS	-135058	NM_033360	3845	144.4
LINC01270	11999	NR_034124	284751	144.2
LIMA1	1329	NM_001113547	51474	144.2
FST	505	NM_006350	10468	144.2
LOC101927697	-291363	NR_109888	101927697	144.2
COL1A2	-18876	NM_000089	1278	144
FLNC	1897	NM_001127487	2318	144
FSTL1	950	NM_007085	11167	144
LOC100506844	40111	NR_038269	100506844	144
PHYH	191	NM_006214	5264	143.8
C9orf170	120565	NM_001001709	401535	143.8
GLIS2	1784	NM_001318918	84662	143.6
SLIT2	1549	NM_001289135	9353	143.6
AFF1	-70	NM_001313960	4299	143.2
ZNF532	1231	NM_001318728	55205	143.2
LGALS1	455	NM_002305	3956	143.2
RASSF8	133	NM_001164748	11228	143.2
RPS6KA2	-89	NM_021135	6196	143
UBE2J1	-53	NM_016021	51465	142.8
TGFBR3	186467	NM_003243	7049	142.8
SOCS3	81	NM_003955	9021	142.8
PHLDB1	342	NM_001144759	23187	142.8
MAF	244	NM_005360	4094	142.6
ZMYM5	-25	NM_001039650	9205	142.4
KLF9	-5013	NM_001206	687	142.4
EXT1	-12	NM_000127	2131	142.4
CDK13	-267	NM_003718	8621	142.4
MIR5010	6518	NR_049808	100847046	142.1
HMGA2	535	NM_003483	8091	141.9
PIEZO1	1165	NM_001142864	9780	141.9
SLC1A2	55953	NM_004171	6506	141.7
MIR3658	-9699	NR_037431	100500832	141.7
AZIN1	55499	NM_148174	51582	141.7
GEM	1486	NM_005261	2669	141.7
BNIP3L	59481	NM_001330491	665	141.5
LBH	335	NM_030915	81606	141.5
ACTB	-26207	NM_001101	60	141.5
VAMP1	17	NM_199245	6843	141.5
SMAD6	118	NM_005585	4091	141.5
ANP32B	692	NM_006401	10541	141.5
STC2	1404	NM_003714	8614	141.5
CBR3	699	NM_001236	874	141.3
ZNF217	-10410	NM_006526	7764	141.1
MESDC1	564	NM_022566	59274	140.9
FERMT2	-277	NM_006832	10979	140.9
COL6A1	1169	NM_001848	1291	140.9
SETBP1	262	NM_001130110	26040	140.7
OSMR	283	NM_001323504	9180	140.7
SERTAD1	424	NM_013376	29950	140.7
COPS8	71044	NM_006710	10920	140.5
SPARC	-11266	NM_001309443	6678	140.5
G3BP1	-132	NM_005754	10146	140.5
HRCT1	804	NM_001039792	646962	140.5
RCOR1	-100	NM_015156	23186	140.5
NCOR1	-584	NM_006311	9611	140.3
EMP1	1019	NM_001423	2012	140.3
TMEM92	-3659	NM_001168215	162461	140.1
ATP2A2	290	NM_001681	488	139.8
2010-09-01	-164	NM_001321515	151011	139.8
MRPL40	-251	NM_001318151	64976	139.6
ZCCHC24	45440	NM_153367	219654	139.6
KCTD7	-431	NM_001167961	154881	139.6
SNX9	189	NM_016224	51429	139.6
HSPA1B	-494	NM_005346	3304	139.4
MNT	-30	NM_020310	4335	139.4
TIMP2	21	NM_003255	7077	139.2
TPM2	-51	NM_001301227	7169	139.2
SMIM14	208	NM_174921	201895	139.2
P4HA1	566	NM_000917	5033	139
LOC100507053	308	NR_037884	100507053	139
ITGB1	-24011	NM_002211	3688	139
SMAD6	100592	NM_005585	4091	138.8
CTDSP2	1018	NM_005730	10106	138.8
B2M	524	NM_004048	567	138.8
MIR2278	111762	NR_031755	100313780	138.8
SPSB3	1736	NM_001324081	90864	138.6
LAMC1	-95	NM_002293	3915	138.6
CTNNB1	11	NM_001330729	1499	138.6
FAM129B	473	NM_022833	64855	138.4
OSBPL3	-337	NM_015550	26031	138.4
LPAR1	16	NM_057159	1902	138.4
MSANTD3	-902	NM_001198806	91283	138.2
MAN1A1	19	NM_005907	4121	138.2
DPYSL2	61298	NM_001244604	1808	138.2
UBTD2	26	NM_152277	92181	138.2
CALM2	166	NM_001305624	805	138
LINC01969	-3879	NR_110806	101927230	138
SALL1	-17	NM_002968	6299	138
FAM102A	139	NM_001035254	399665	138
SYNC	-539	NM_030786	81493	138
CD44	27637	NM_001001392	960	137.7
EIF5	131	NM_001969	1983	137.7
FBXO31	49	NM_001282683	79791	137.5
MYH9	1274	NM_002473	4627	137.5
PRDX1	-84	NM_181696	5052	137.5
CTBP2	209	NM_001329	1488	137.5
EPAS1	1126	NM_001430	2034	137.5
DNAJC25	146	NR_037148	548645	137.3
PIK3R1	85	NM_181523	5295	137.3
ACBD5	263	NM_001042473	91452	137.3
PCDHGC5	25216	NM_018929	56097	137.3
PDGFRB	14098	NM_002609	5159	137.1
LINC00167	100	NR_024233	440072	137.1
DDX5	178	NM_004396	1655	136.9
LMNA	655	NM_005572	4000	136.9
TRIP6	-109	NM_003302	7205	136.9
RPS27L	66	NM_015920	51065	136.9
SCFD2	57737	NM_152540	152579	136.9
ARHGAP12	-250	NM_001270697	94134	136.7
MSL1	-300	NM_001012241	339287	136.5
ARF1	529	NM_001024228	375	136.5
MIR29A	36927	NR_029503	407021	136.5
SLTM	188	NR_135042	79811	136.3
TPBG	-49	NM_001166392	7162	136.3
FBXO11	-175	NM_001190274	80204	136.3
HNRNPL	1147	NM_001005335	3191	135.9
SOD2	-54	NM_000636	6648	135.9
RECK	-597	NM_001316346	8434	135.9
ZSWIM6	-658	NM_020928	57688	135.9
PRKCA	27	NM_002737	5578	135.7
SKI	-204	NM_003036	6497	135.7
PDZRN3-AS1	340	NR_046681	101927249	135.7
TUBA1A	398	NM_001270399	7846	135.7
SIAH2	449	NM_005067	6478	135.7
RAP1B	338	NM_001251917	5908	135.4
FHOD1	686	NM_001318202	29109	135.4
TSHZ3	-743	NM_020856	57616	135.2
DUSP5	-557	NM_004419	1847	135.2
VCAN	1674	NM_001126336	1462	135.2
C15orf39	482	NM_015492	56905	135.2
COX20	-400	NM_001312871	116228	135.2
SCAF11	-363	NM_004719	9169	135
EHD1	836	NM_006795	10938	135
SPAG7	-738	NM_004890	9552	135
SGMS1	-194	NM_147156	259230	135
H3F3AP4	24	NR_002315	440926	134.8
HGSNAT	15	NM_152419	138050	134.8
TNPO1	275	NM_002270	3842	134.8
TPI1	-258	NM_001258026	7167	134.8
PPP1R9B	129	NM_032595	84687	134.6
MPC2	-173	NR_026550	25874	134.6
TXN	40	NM_003329	7295	134.4
CSRNP2	282	NR_045072	81566	134.4
BMPR2	170	NM_001204	659	134.4
EGFR	22174	NM_001346900	1956	134.4
ENAH	163	NM_018212	55740	134.2
KLF10	154	NM_005655	7071	134.2
RALY	268	NM_016732	22913	134.2
CDC25C	66	NM_001318098	995	134
BCL2L1	21	NR_134257	598	134
UBE2D3	287	NM_181892	7323	134
CAPZB	34431	NM_001282162	832	133.8
MIR1281	-288	NR_031694	100302237	133.6
GNAI2	829	NM_002070	2771	133.6
PLD1	-160	NM_002662	5337	133.6
TCF4	640	NM_001330604	6925	133.4
SNX9	-58077	NM_016224	51429	133.4
PARTICL	33597	NR_038942	100630918	133.4
ATN1	-1737	NM_001940	1822	133.4
KCNK2	-1619	NM_001017424	3776	133.4
MIR100HG	-1516	NR_137186	399959	133.1
TBX18	-9399	NM_001080508	9096	132.9
EXOC3-AS1	42962	NR_126522	116349	132.9
FADS2	-337	NM_001281501	9415	132.7
APRT	-391	NM_000485	353	132.5
NBPF1	246	NM_017940	55672	132.3
AZIN1	235	NM_148174	51582	132.3
CEP295NL	19226	NM_001243540	100653515	132.1
COL16A1	1146	NM_001856	1307	132.1
FOXO1	924	NM_002015	2308	132.1
PCIF1	-52	NM_022104	63935	132.1
STK40	-849	NM_032017	83931	131.9
COPS8	123199	NM_006710	10920	131.9
LOC101929586	30847	NR_120363	101929586	131.9
QSOX1	-23	NM_001004128	5768	131.7
RAB33B	64	NM_031296	83452	131.7
CIRBP-AS1	215	NR_027271	148046	131.7
CALM1	-13698	NM_006888	801	131.7
SPEN	-13023	NM_015001	23013	131.5
FAM35A	171	NM_019054	54537	131.5
CDC42EP4	929	NM_012121	23580	131.3
SLC25A28	-593	NM_031212	81894	131.3
RPS12	-673	NM_001016	6206	131.3
DUT	62102	NM_001948	1854	131.3
FBXL17	258	NM_001163315	64839	131
HNRNPH3	-37	NM_001322440	3189	131
ZNF827	1735	NM_178835	152485	131
TRIM52-AS1	313	NR_102759	100507602	130.8
NEK6	-6139	NM_001166171	10783	130.8
BCL6	829	NM_001706	604	130.8
CDK6	-834	NM_001259	1021	130.6
FTH1	-4639	NM_002032	2495	130.4
CEP170	395	NM_001042405	9859	130.4
ZNF398	537	NM_020781	57541	130.4
RUSC2	691	NM_001330740	9853	130.4
TSC22D1	-505	NM_183422	8848	130.4
ZEB1	4	NM_001323656	6935	130.2
PLIN3	-595	NM_001164194	10226	130.2
ERRFI1	153	NM_018948	54206	130.2
HNRNPU	334	NM_004501	3192	130.2
ASB9P1	14186	NR_033769	728619	130
USP24	101	NM_015306	23358	129.8
S100A11	399	NM_005620	6282	129.8
ESYT2	107	NM_020728	57488	129.8
CACNA1C-IT3	15914	NR_046769	100874370	129.8
GSG1	-3741	NM_001206843	83445	129.8
SLC3A2	34	NM_001013251	6520	129.6
CRYBG3	260	NM_153605	131544	129.6
RNF213	1062	NM_020954	57674	129.4
FLJ10038	44	NR_026891	55056	129.4
IL1R1	198	NM_000877	3554	129.4
MIR612	10961	NR_030343	693197	129.4
PHPT1	-638	NR_109807	29085	129.4
TNRC6B	-749	NM_015088	23112	129.2
C17orf82	-578	NM_203425	388407	129.2
GPNMB	528	NM_002510	10457	129.2
ANKRD40	-395	NM_052855	91369	129
GACAT2	1517	NR_120598	100287082	129
MAGI2	150	NM_001301128	9863	129
LOC101929586	73479	NR_120363	101929586	128.5
RTN4	402	NM_001321860	57142	128.5
COL6A3	156442	NM_057164	1293	128.5
PPL	-6875	NM_002705	5493	128.5
ANPEP	-14	NM_001150	290	128.3
TLCD1	-174	NM_001160407	116238	128.3
FEM1B	-193	NM_015322	10116	128.3
LOC105372028	261481	NR_134604	105372028	128.3
CAST	77	NM_001330627	831	128.1
VCL	668	NM_003373	7414	128.1
CREB3L1	1840	NM_052854	90993	127.9
C10orf10	-1093	NM_007021	11067	127.9
TNRC18	-29324	NM_001080495	84629	127.9
JAK1	-47	NM_001321853	3716	127.7
LINC00884	451	NR_033929	401106	127.7
HTRA1	610	NM_002775	5654	127.7
TMEM14C	-1138	NM_001165258	51522	127.5
ZDHHC17	-358	NM_015336	23390	127.5
MYOF	748	NM_013451	26509	127.5
RAB31	539	NM_006868	11031	127.5
BAG2	920	NM_004282	9532	127.3
BMP2K	-502	NM_198892	55589	127.3
SLC12A2	-146	NM_001046	6558	127.1
GPX1	336	NM_001329502	2876	127.1
SIAH1	160	NM_003031	6477	127.1
ITPR3	-467	NM_002224	3710	127.1
ZBTB37	25	NM_032522	84614	127.1
MAFF	740	NM_001161573	23764	126.9
USF2	-575	NM_001321150	7392	126.9
INPPL1	-748	NM_001567	3636	126.9
IRF1	13	NM_002198	3659	126.9
PTPN23	-123	NM_015466	25930	126.7
DDX3X	-267	NM_001193417	1654	126.7
NEK7	221	NM_133494	140609	126.7
PAPD7	-1112	NM_001171805	11044	126.4
C9orf69	-372	NM_152833	90120	126.4
DPP4	-16847	NM_001935	1803	126.4
MAN2A1	590	NM_002372	4124	126.4
CTSL	682	NM_001912	1514	126.4
SERPINF1	500	NM_001329903	5176	126.4
MAP1B	803	NM_005909	4131	126.4
HECTD1	-448	NM_015382	25831	126.2
ITPRIPL2	491	NM_001034841	162073	126.2
SNHG5	63	NR_003038	387066	126.2
MVP	1251	NM_017458	9961	126
COL5A1	731	NM_001278074	1289	126
PRMT2	-105	NM_001286678	3275	126
DDB2	555	NM_000107	1643	125.8
C1orf198	659	NM_032800	84886	125.8
RNF135	153	NM_001184992	84282	125.6
BICC1	3	NM_001080512	80114	125.6
SRSF5	-25	NM_006925	6430	125.6
GLTSCR1L	-107	NM_001318819	23506	125.6
IRX5	5991	NM_005853	10265	125.6
RHOC	1200	NM_001042679	389	125.6
ZNF710	-235	NM_198526	374655	125.6
LTBR	-210	NM_002342	4055	125.4
SH3PXD2A-AS1	-85817	NR_038940	100505839	125.4
CTBP1	307	NM_001012614	1487	125.4
LACTB2-AS1	635	NR_038881	286190	125.4
PTX3	1489	NM_002852	5806	125.2
MEIS2	-174	NM_170675	4212	125.2
FOS	-643	NM_005252	2353	125.2
POLR2H	-511	NM_001278698	5437	125.2
DLGAP1-AS2	579	NR_119377	84777	125.2
BOC	-427	NM_001301861	91653	125.2
BAIAP2	20	NM_017450	10458	125
TRIB1	326	NM_025195	10221	125
DNAJB1	-342	NM_001300914	3337	125
CREBBP	-620	NM_001079846	1387	125
ZFYVE16	-150	NM_001284237	9765	125
MGAT1	255	NM_001114620	4245	125
KDM7A	363	NM_030647	80853	125
SSBP4	-1759	NM_032627	170463	125
LINC02042	-26782	NR_110017	101929694	125
NT5E	-6	NM_001204813	4907	124.8
FNBP4	-123	NM_015308	23360	124.8
PHF12	618	NM_020889	57649	124.8
DUSP14	125	NM_007026	11072	124.8
ZMYM2	63	NM_001190965	7750	124.8
CXXC5	853	NM_001317204	51523	124.8
NAGK	308	NM_001330425	55577	124.6
RGL2	389	NM_001243738	5863	124.6
MIR6085	48176	NR_106733	102464834	124.4
OAZ1	687	NM_001301020	4946	124.4
SNAI2	231	NM_003068	6591	124.4
CACNB1	-1210	NM_000723	782	124.4
RAET1E-AS1	80	NR_045126	100652739	124.1
IFFO1	5418	NR_036467	25900	124.1
KLF9	2015	NM_001206	687	124.1
HIST1H1A	25215	NM_005325	3024	124.1
LOC102723481	114802	NR_135687	102723481	124.1
DST	-70	NM_001144769	667	123.9
ETS1	23	NM_005238	2113	123.9
LOC101929268	30743	NR_105002	101929268	123.9
LINC01119	3540	NR_024452	100134259	123.7
PRKG1	1478	NM_001098512	5592	123.7
TNFRSF1A	1728	NR_144351	7132	123.7
GOLPH3	540	NM_022130	64083	123.7
MTHFD2	612	NR_027405	10797	123.7
PIGP	61	NM_153681	51227	123.7
SBF2	49	NM_030962	81846	123.7
ZBED5-AS1	-55	NR_034137	729013	123.7
BZW1	-225	NM_001207067	9689	123.7
LDLR	796	NM_000527	3949	123.5
PTPN14	18	NM_005401	5784	123.5
RNF170	111	NM_001160225	81790	123.3
LINC01482	78102	NR_110825	101928104	123.3
ADI1	283	NM_018269	55256	123.3
TMEM64	221	NM_001146273	169200	123.3
MEIS1	-887	NM_002398	4211	123.1
PTDSS1	-116	NM_014754	9791	122.9
WIPI1	738	NR_135470	55062	122.9
LGALS3	443	NM_001177388	3958	122.7
SFT2D3	750	NM_032740	84826	122.7
PLEKHA3	-801	NM_019091	65977	122.7
SLAIN2	-59	NM_020846	57606	122.7
FUT8-AS1	13	NR_024334	645431	122.7
MYLIP	11	NM_013262	29116	122.5
DKFZP434A062	-23	NR_026964	26102	122.5
IGF1R	873	NM_000875	3480	122.5
EPC1	109	NM_001272019	80314	122.5
BMPR1A	-38	NM_004329	657	122.5
SOX4	-5454	NM_003107	6659	122.3
PLEKHF1	21386	NM_024310	79156	122.3
SLC16A7	694	NM_001270622	9194	122
DUSP22	273	NR_104475	56940	122
MYL5	-1627	NM_002477	4636	122
WAC	445	NM_100264	51322	122
PDP1	-28	NM_001161781	54704	121.8
LINC01118	-36337	NR_034099	388948	121.6
LOC153684	-622	NR_015447	153684	121.6
KIAA0368	1317	NM_001080398	23392	121.6
CAP1	-240	NM_006367	10487	121.6
CDK17	-25787	NM_002595	5128	121.6
PLPP3	1095	NM_003713	8613	121.6
KDM4A	148	NM_014663	9682	121.6
HSP90AA1	-215	NM_005348	3320	121.6
PTS	429	NM_000317	5805	121.6
RHOA	-5	NM_001313947	387	121.6
ZMIZ1	82144	NM_020338	57178	121.6
CSGALNACT2	-288	NM_018590	55454	121.6
HMGB2	-158	NM_002129	3148	121.6
FBXL5	210	NR_036464	26234	121.4
SUMO1P1	-40544	NR_002189	391257	121.4
ZZZ3	143606	NM_015534	26009	121.4
IRF1	-5821	NM_002198	3659	121.4
MIR6827	40084	NR_106885	102466744	121.4
RAB34	-392	NM_001144943	83871	121.4
SUMO1P1	46569	NR_002189	391257	121.4
NSD3	57	NM_023034	54904	121.2
ARL6IP5	876	NM_006407	10550	121.2
TUBA1C	61	NM_032704	84790	121.2
DDX17	98	NM_001098504	10521	121.2
LOC101928650	140	NR_125958	101928650	121
MFAP5	-512	NM_001297711	8076	121
LMNA	-10100	NM_001282626	4000	121
MAPK6	496	NM_002748	5597	121
MIR4257	9841	NR_036211	100422997	121
OXR1	557	NM_001198533	55074	121
EIF4A1	410	NM_001416	1973	120.8
ABL1	407	NM_005157	25	120.8
LOC101929268	-36987	NR_105002	101929268	120.8
BTG2	302	NM_006763	7832	120.8
SNX33	-1059	NM_001318146	257364	120.8
MTMR10	-169	NM_017762	54893	120.8
SRRM1	-391	NM_001303448	10250	120.8
LINC00605	-17949	NR_033938	100131366	120.8
MICA	793	NM_001289153	100507436	120.6
FOXD1	504	NM_004472	2297	120.6
GLTSCR2	-1312	NM_015710	29997	120.6
KMT2A	-435	NM_005933	4297	120.6
NIPBL-AS1	31	NR_046262	646719	120.6
CLOCK	102	NM_004898	9575	120.4
CEP63	-22517	NM_001042384	80254	120.4
LOC101928433	-92	NR_136240	101928433	120.4
RPL23AP87	-30695	NR_029406	388574	120.4
MIR92B	-967	NR_030281	693235	120.4
SH3RF1	661	NM_020870	57630	120.2
CAND1.11	18991	NR_103765	100130460	120.2
SYNJ2	23305	NM_001178088	8871	120.2
RPLP0	361	NM_053275	6175	120.2
EFS	164	NM_005864	10278	120.2
TPT1-AS1	16	NR_024458	100190939	120.2
VEGFC	-334	NM_005429	7424	120.2
NFYA	-118	NM_021705	4800	120.2
COL6A2	908	NM_058174	1292	120
ITGB1	-55	NM_002211	3688	120
VEZF1	225	NM_007146	7716	120
LOC283575	-121	NR_110554	283575	119.7
BNIP3	-122	NM_004052	664	119.7
CKAP4	469	NM_006825	10970	119.7
SPRED1	-274	NM_152594	161742	119.5
PCID2	-184	NM_001127203	55795	119.5
TRIP10	-867	NR_110231	9322	119.5
FAM120A	751	NM_001286723	23196	119.3
STK24	255	NM_001032296	8428	119.3
NRN1	6299	NM_001278711	51299	119.3
DTWD1	1198	NM_020234	56986	119.3
ATXN7L3	-1426	NM_020218	56970	119.3
ZHX3	-17216	NM_015035	23051	119.3
KITLG	723	NM_003994	4254	119.1
FER	-237	NM_001308028	2241	119.1
ACTR3	221	NR_102318	10096	119.1
LOC100288798	-12	NR_125379	100288798	119.1
SEMA4C	613	NM_017789	54910	119.1
RPL22L1	128813	NR_135259	200916	118.9
VPS28	-457	NM_183057	51160	118.9
TGFBR3	827	NM_003243	7049	118.9
OLMALINC	270	NR_026762	90271	118.9
RBMS1	251	NM_002897	5937	118.9
CDKN2AIP	-160	NM_017632	55602	118.9
RHOBTB1	362	NM_001242359	9886	118.7
HERPUD1	116	NM_014685	9709	118.7
RREB1	424	NM_001003698	6239	118.5
POP1	48383	NM_015029	10940	118.5
USP47	659	NM_001330208	55031	118.3
CRYM	993	NM_001888	1428	118.1
THUMPD3-AS1	96	NR_132780	440944	118.1
SEC22B	-3973	NM_004892	9554	118.1
LOC100996664	-65327	NR_135816	100996664	117.9
RIC8A	776	NM_001286134	60626	117.9
MAN1B1-AS1	387	NR_027447	100289341	117.9
CAMK2N1	575	NM_018584	55450	117.9
GNAQ	-374	NM_002072	2776	117.9
WASHC4	91	NM_001293640	23325	117.9
EGFR	570	NM_201284	1956	117.7
ATP2B4	1291	NM_001684	493	117.7
FAM129B	31653	NM_022833	64855	117.7
ANKRD33B	625	NM_001164440	651746	117.4
LDHA	929	NR_028500	3939	117.4
RICTOR	-64	NM_152756	253260	117.4
LAPTM4A	232	NM_014713	9741	117.4
YWHAQ	499	NM_006826	10971	117.4
TMEM263	358	NM_001319663	90488	117.4
TXNRD1	1102	NM_182742	7296	117.4
RIPK1	4926	NM_001317061	8737	117.4
TTC7A	38	NM_001288955	57217	117.2
ZCCHC3	329	NM_033089	85364	117.2
SOGA1	627	NM_080627	140710	117.2
SPPL2A	-143	NM_032802	84888	117.2
TEAD1	452	NM_021961	7003	117
PPP3CA	115	NM_001130692	5530	117
HNRNPH1	-104	NM_005520	3187	117
LOC100131655	-80	NR_040024	100131655	117
RUFY1	-60	NM_025158	80230	117
PPP3R1	100	NM_000945	5534	117
HSPA8	-414	NM_006597	3312	117
ERF	-192	NM_001301035	2077	116.8
OAF	955	NM_178507	220323	116.8
UBP1	-105	NM_001128161	7342	116.8
TAF12	-363	NM_001135218	6883	116.8
HMGB1	-349	NM_001313892	3146	116.8
MRPS22	-34903	NM_020191	56945	116.8
STAT1	387	NM_139266	6772	116.8
KIF11	-690	NM_004523	3832	116.8
LINC01503	-1318	NR_120686	100506119	116.6
ITGB8	-253	NM_002214	3696	116.6
ENO1-AS1	-545	NR_038351	100505975	116.6
CDK2AP1	294	NR_073008	8099	116.6
SPSB1	150	NM_025106	80176	116.6
CNBP	369	NM_001127195	7555	116.6
ATP8B4	235555	NR_073598	79895	116.6
HSPB6	8	NM_144617	126393	116.6
EIF2AK3	-113	NM_004836	9451	116.4
DDR2	-283	NM_001014796	4921	116.4
ANKRD50	39	NM_001167882	57182	116.4
MME	-66	NM_007288	4311	116.4
LOC105371795	-572	NR_135646	105371795	116.4
PHLDA3	739	NR_073080	23612	116.2
ARID5B	816	NM_032199	84159	116.2
PXDN	-177	NM_012293	7837	116.2
SYPL1	123	NM_182715	6856	116
TUSC1	779	NM_001004125	286319	116
DLC1	1416	NM_006094	10395	116
DMTF1	188	NM_021145	9988	116
HIVEP1	-606	NM_002114	3096	116
ZBTB21	189	NM_001098402	49854	116
ANXA5	274	NM_001154	308	115.8
WWC2-AS2	306	NR_024008	152641	115.8
RPL28	-713	NM_001136136	6158	115.8
POLM	-6315	NR_104299	27434	115.6
ACAP2	247	NM_012287	23527	115.6
FNBP1	104	NM_015033	23048	115.6
USP32	48	NM_032582	84669	115.6
HN1	127	NM_016185	51155	115.6
GLTSCR1	804	NM_015711	29998	115.3
ATE1	90	NM_001001976	11101	115.3
NFAT5	207	NM_173214	10725	115.3
TCF7L2	1676	NM_001198526	6934	115.1
PAFAH1B1	363	NM_000430	5048	115.1
YWHAH	237	NM_003405	7533	115.1
SMIM3	2327	NM_032947	85027	115.1
FASTK	-1109	NM_033015	10922	115.1
TNFRSF1A	6193	NR_144351	7132	115.1
PTPRM	320	NM_001105244	5797	115.1
PLEKHG4	257	NM_001129727	25894	115.1
TPRN	-23	NM_001128228	286262	115.1
CD59	797	NM_203330	966	115.1
IPP	196	NM_001145349	3652	115.1
PPP1R12A	97	NM_001244992	4659	114.9
ZFP36	-3878	NM_003407	7538	114.9
ASB9P1	7585	NR_033769	728619	114.9
RIC1	238	NM_001206557	57589	114.9
RANBP9	-103	NM_005493	10048	114.9
NFE2L1	260	NM_003204	4779	114.9
UBXN6	-897	NM_001171091	80700	114.7
LOC105376480	97272	NR_134497	105376480	114.7
ZDHHC7	17870	NM_001145548	55625	114.7
FNDC3B	-229	NM_001135095	64778	114.7
SRGAP1	-363	NM_001346201	57522	114.7
WDR55	18	NM_017706	54853	114.7
FNDC3A	283	NM_001079673	22862	114.7
LURAP1L	936	NM_203403	286343	114.5
TADA2A	-109	NM_133439	6871	114.5
UPF1	16770	NM_001297549	5976	114.5
JADE1	-17	NM_001287442	79960	114.5
ZFHX3	1027	NM_001164766	463	114.5
MIR23A	-15126	NR_029495	407010	114.5
KIF1B	97	NM_015074	23095	114.5
LRRC41	721	NM_006369	10489	114.5
CLMP	1116	NM_024769	79827	114.3
ELMSAN1	570	NM_001043318	91748	114.3
SIX2	-268	NM_016932	10736	114.3
SPECC1L	172	NM_001145468	23384	114.3
GGNBP2	89	NM_024835	79893	114.3
HMGB1	208	NM_001313893	3146	114.1
ZBTB14	108	NM_001143823	7541	114.1
VAC14-AS1	-18115	NR_034083	100130894	114.1
ENG	9696	NM_001278138	2022	114.1
PTPN2	392	NM_002828	5771	114.1
SLC16A1-AS1	607	NR_103744	100506392	114.1
EGLN1	3298	NM_022051	54583	114.1
SOD2	2	NM_001322819	6648	113.9
SLC30A1	-134	NM_021194	7779	113.9
RAP1GDS1	-545	NM_001100426	5910	113.9
NFIB	-312	NM_005596	4781	113.9
MTCH1	370	NM_014341	23787	113.9
TMEM50B	60	NR_040016	757	113.7
HAAO	-18054	NM_012205	23498	113.7
RAB32	684	NM_006834	10981	113.7
RUNX1T1	797	NM_175634	862	113.7
DDI2	379	NM_032341	84301	113.5
KDSR	-77	NM_002035	2531	113.5
CDC37L1	39	NM_017913	55664	113.5
TARBP2	-87	NM_134323	6895	113.5
PTTG1IP	210	NR_104597	754	113.5
PDE4DIP	551	NM_022359	9659	113.3
EPS8	158	NM_004447	2059	113.3
WDR6	-231	NM_001320547	11180	113.3
VGLL3	259	NM_001320494	389136	113.3
KLC1	-168	NM_005552	3831	113.3
TGFBR1	22	NM_004612	7046	113
KBTBD2	70	NM_015483	25948	113
STXBP1	474	NM_001032221	6812	113
HNRNPAB	435	NM_004499	3182	113
ATXN2L	473	NM_001308230	11273	112.8
PARVA	-5	NM_018222	55742	112.6
ITGA11	820	NM_001004439	22801	112.6
ANGPTL2	356	NM_012098	23452	112.6
MICALL2	-279	NM_182924	79778	112.6
DAG1	78	NM_001177638	1605	112.6
TFCP2L1	209962	NM_014553	29842	112.6
MED22	20	NM_181491	6837	112.4
LINC01970	-1179	NR_135639	101929511	112.4
PLIN2	-581	NR_038064	123	112.4
LEMD2	998	NM_181336	221496	112.4
AHSA2	-37	NM_001321300	130872	112.4
KANSL1L	450	NM_152519	151050	112.4
CD81-AS1	-534	NR_108080	101927682	112.4
MXD4	237	NM_006454	10608	112.4
IRX3	155	NM_024336	79191	112.4
MGAT2	115	NM_002408	4247	112.2
TPD52L2	-8	NM_001243894	7165	112.2
TRAK1	-57102	NM_001042646	22906	112.2
POLD4	-697	NR_046412	57804	112.2
MASP1	-519	NM_001879	5648	112.2
ZMIZ1-AS1	93725	NR_024429	283050	112.2
PRDM5	318	NM_001300823	11107	112
MVP	-4815	NM_001293205	9961	112
ATP1B3	180	NM_001679	483	112
TTYH3	1002	NM_025250	80727	112
CCNI	124	NM_006835	10983	112
UNK	-78	NM_001080419	85451	111.8
B4GALNT4	-15044	NM_178537	338707	111.8
SOS2	135	NM_006939	6655	111.8
TAP1	156	NM_000593	6890	111.8
RPL22L1	67731	NR_135259	200916	111.8
EMX2OS	-956	NR_144378	196047	111.6
SOCS6	275	NM_004232	9306	111.6
CHIC2	-94	NM_012110	26511	111.6
ARIH1	6	NM_005744	25820	111.6
DPF2	-7254	NM_001330308	5977	111.6
CTCF	431	NM_006565	10664	111.6
C11orf95	3	NM_001144936	65998	111.6
DLG4	-1401	NM_001321074	1742	111.6
NCOA2	122	NM_001321713	10499	111.6
SEH1L	-311	NM_001013437	81929	111.4
ZFAND3	-161	NM_021943	60685	111.4
CREM	-121	NM_181571	1390	111.4
LINC01816	-17355	NR_024444	100133985	111.4
DYRK2	1029	NM_006482	8445	111.4
LOC101929586	12074	NR_120363	101929586	111.4
ALDH3A2	-568	NM_001031806	224	111.4
THAP7	-151	NM_001008695	80764	111.4
CARD19	987	NR_134464	84270	111.4
RPL12	163	NM_000976	6136	111.2
LINC01270	-6244	NR_034124	284751	111.2
AHRR	17758	NM_020731	57491	111.2
INO80D	601	NM_017759	54891	111.2
NPTN	118	NM_001161364	27020	111.2
PPIA	253	NM_001300981	5478	111.2
XPOT	499	NM_007235	11260	111
RPLP1	248	NM_001003	6176	111
SLC7A5P2	678	NR_002594	387254	111
NFIC	37832	NM_001245004	4782	111
CD109	-162	NM_001159587	135228	111
TMEM165	850	NM_018475	55858	111
LENG9	282	NM_001301782	94059	111
MSX1	495	NM_002448	4487	110.7
IRS2	-95	NM_003749	8660	110.7
LOC101929586	68265	NR_120363	101929586	110.7
MYD88	-513	NM_001172566	4615	110.7
RGS3	644	NM_001276262	5998	110.7
SLC1A4	-154	NM_003038	6509	110.7
CDK17	313	NM_001170464	5128	110.7
MEOX2	226	NM_005924	4223	110.5
ISPD	4	NM_001101426	729920	110.5
PSMA7	220	NM_002792	5688	110.3
PSG10P	3606	NR_026824	653492	110.3
ZNF516	1073	NM_014643	9658	110.3
MEF2A	-415	NM_001130926	4205	110.3
RCC2	-103	NM_001136204	55920	110.3
SP2	502	NM_003110	6668	110.3
MRPS6	-40	NM_032476	64968	110.3
TAF10	296	NM_006284	6881	110.3
LNPEP	-125	NM_005575	4012	110.3
RDH5	2484	NM_001199771	5959	110.3
ANXA4	56	NM_001320702	307	110.3
CEBPG	185	NM_001806	1054	110.1
EPHX1	532	NM_001291163	2052	110.1
GBE1	475	NM_000158	2632	110.1
PHF2	-515	NM_005392	5253	110.1
TERF2IP	375	NM_018975	54386	110.1
TRIB2	1452	NR_027303	28951	110.1
LINC01816	847	NR_024444	100133985	110.1
CD164	248	NM_001142401	8763	110.1
GLG1	34	NM_001145667	2734	110.1
RPL13	-811	NM_001243130	6137	110.1
LOC105376975	-452	NR_135536	105376975	110.1
JAK2	65	NM_001322194	3717	110.1
PTGIS	-36487	NM_000961	5740	110.1
TOR1AIP1	364	NM_015602	26092	110.1
SMAD5	274	NM_005903	4090	109.9
CNOT8	68	NM_001301083	9337	109.9
USP48	89	NM_032236	84196	109.9
SLC20A1	-11	NM_005415	6574	109.9
PPP1R14B	503	NM_138689	26472	109.9
COPS8	41576	NM_006710	10920	109.9
SNORA24	468	NR_002963	677809	109.9
OAT	314	NM_001322974	4942	109.9
TRAPPC3	-192	NM_001270895	27095	109.7
MKNK2	-8978	NM_017572	2872	109.7
TRIM47	1152	NM_033452	91107	109.7
GOLGA1	-315	NM_002077	2800	109.7
PANX1	995	NM_015368	24145	109.7
SVEP1	-137	NM_153366	79987	109.5
SPATS2L	392	NM_001100423	26010	109.5
CLTC	72	NM_001288653	1213	109.5
H2AFX	599	NM_002105	3014	109.5
ADAMTS5	1120	NM_007038	11096	109.5
ANKMY1	179	NM_001308375	51281	109.5
LINC01058	466	NR_125771	103724387	109.3
KCTD10	14900	NM_001317395	83892	109.3
ING2	115	NM_001564	3622	109.3
DYNC1H1	845	NM_001376	1778	109.3
BCAR3	112	NM_001261409	8412	109.3
ZBED5-AS1	73112	NR_034137	729013	109.3
PLK2	-146	NM_001252226	10769	109.1
TTC39C-AS1	462	NR_110796	102724246	109.1
ATF4	-139	NM_001675	468	109.1
CADM1	541	NM_001301043	23705	109.1
WEE1	458	NM_003390	7465	109.1
TP53I3	-226	NM_001206802	9540	109.1
ALKBH5	129	NM_017758	54890	109.1
HM13-AS1	1108	NR_046853	100874042	108.9
CAPZB	208	NM_001313932	832	108.9
SLC9A1	100	NM_003047	6548	108.9
MYL12B	-124	NM_033546	103910	108.9
TXNDC15	950	NM_024715	79770	108.9
AKAP2	1356	NM_001004065	11217	108.9
CTSL	-12451	NM_001257971	1514	108.9
LINC00271	348	NR_026805	100131814	108.6
NREP	241	NM_004772	9315	108.6
AFF4	158	NM_014423	27125	108.6
NFKBIA	310	NM_020529	4792	108.6
FBLN1	1502	NM_006485	2192	108.6
BRWD1-IT2	711	NR_111942	103091865	108.4
RUFY3	486	NM_001130709	22902	108.4
DGAT1	-52	NM_012079	8694	108.4
RAB11FIP3	-555	NM_014700	9727	108.4
RARG	-525	NM_001243731	5916	108.4
OGDH	1249	NM_001165036	4967	108.4
FADS2	84	NM_004265	9415	108.4
PTPRA	-140	NM_080840	5786	108.4
FZD8	-729	NM_031866	8325	108.4
PAGR1	120	NM_024516	79447	108.4
MICALCL	247	NM_032867	84953	108.2
RASA1	-93	NM_002890	5921	108.2
HDLBP	-4	NM_001320965	3069	108.2
COQ8A	-264	NM_020247	56997	108.2
LIG3	672	NM_002311	3980	108.2
RNF146	414	NM_001242848	81847	108.2
CBLB	11	NM_001321822	868	108
COL1A2	-96970	NM_000089	1278	108
RPL15	70	NM_001253382	6138	108
C2orf61	84327	NM_001163561	285051	108
ANKMY2	183	NM_020319	57037	108
VGLL4	1072	NM_014667	9686	108
MEG3	436	NR_003531	55384	107.8
HNRNPF	228	NM_001098205	3185	107.8
GNB1	44	NM_001282538	2782	107.8
MIR4422	470329	NR_039618	100616272	107.8
MEX3C	552	NM_016626	51320	107.8
CASP3	69	NM_032991	836	107.8
SUGT1	69	NM_006704	10910	107.8
BPGM	-59	NM_001293085	669	107.8
ITGA5	535	NM_002205	3678	107.8
ATP8B4	210573	NR_073598	79895	107.8
PSAP	234	NM_002778	5660	107.6
PFN2	525	NM_002628	5217	107.6
RNF4	67050	NM_001185009	6047	107.6
ZNF598	807	NM_178167	90850	107.6
PHLDA2	-20	NM_003311	7262	107.6
YY1	587	NM_003403	7528	107.4
VDAC1	477	NR_036625	7416	107.4
LINC01819	70594	NR_110585	102723854	107.4
PPP3CC	219	NM_001243975	5533	107.4
CYP20A1	897	NM_177538	57404	107.4
MIR574	402	NR_030300	693159	107.4
DYNLL2	159	NM_080677	140735	107.4
LOC101929586	54614	NR_120363	101929586	107.2
MIRLET7I	127278	NR_029661	406891	107.2
BAG3	308	NM_004281	9531	107.2
USF2	-5694	NM_001321150	7392	107.2
FOXP1	177	NM_001244813	27086	107.2
AAK1	-58	NM_014911	22848	107.2
TP53BP2	89	NM_005426	7159	107
IDH2	-825	NM_001289910	3418	107
MTFP1	-965	NM_001003704	51537	107
SEMA3C	119	NM_006379	10512	107
RAB11FIP5	790	NM_015470	26056	107
CYP4V2	9	NM_207352	285440	107
GZF1	-82	NM_022482	64412	106.8
LOC101928111	-161	NR_135575	101928111	106.8
TMEM17	-72450	NM_198276	200728	106.8
GSN	872	NM_198252	2934	106.8
ANKRD17	76	NM_032217	26057	106.6
BAMBI	372	NM_012342	25805	106.6
TAGLN2	94	NM_001277223	8407	106.6
TTC9C	-151	NM_001318812	283237	106.6
PCDHGC5	19164	NM_018929	56097	106.6
NIPAL2	469	NR_135746	79815	106.3
TMBIM4	167	NM_001282606	51643	106.3
CDC42EP1	101	NM_152243	11135	106.3
MICU2	201	NM_152726	221154	106.3
NFIC	1532	NM_001245004	4782	106.3
SLC35D1	641	NM_015139	23169	106.3
WDR82	-462	NM_025222	80335	106.3
MIR4422	204063	NR_039618	100616272	106.1
RPL37	-437	NM_000997	6167	106.1
SIGLEC15	2462	NM_213602	284266	106.1
CTSB	-22383	NM_147780	1508	106.1
PDGFC	735	NR_036641	56034	106.1
LOC101928855	14493	NR_110852	101928855	106.1
ZFHX4-AS1	856	NR_024360	100192378	106.1
HMOX1	-264	NM_002133	3162	105.9
GLTSCR1	-8393	NM_015711	29998	105.9
GNA13	168	NM_006572	10672	105.9
LOC105372672	14048	NR_134576	105372672	105.9
REEP3	249	NM_001001330	221035	105.9
NFKB1	-261	NM_001319226	4790	105.9
ERP29	233	NM_001034025	10961	105.9
NECTIN3	-321	NM_015480	25945	105.7
SAMD8	137	NM_144660	142891	105.7
ARHGAP12	211345	NM_001270699	94134	105.7
UBE2R2	537	NM_017811	54926	105.7
HNRNPDL	167	NM_031372	9987	105.7
PLXNB2	1120	NM_012401	23654	105.7
PRKCE	-1106	NM_005400	5581	105.5
HNRNPF	-11366	NM_001098204	3185	105.5
MAT2B	-814	NM_013283	27430	105.5
SLC4A2	-236	NM_003040	6522	105.5
KRT20	-25326	NM_019010	54474	105.5
PTPN12	236	NM_002835	5782	105.5
USO1	263	NM_001290049	8615	105.5
SPTBN1	532	NM_003128	6711	105.5
COL6A3	151165	NM_057164	1293	105.5
NRBP1	317	NM_001321358	29959	105.5
RNF139	-63	NM_007218	11236	105.5
SPIN1	169	NM_006717	10927	105.3
SPCS1	-522	NM_014041	28972	105.3
FAM65B	611	NM_001346032	9750	105.3
TEAD3	-415	NM_003214	7005	105.3
LOC100289230	-575	NR_036530	100289230	105.3
NDRG2	-90	NM_001282211	57447	105.1
PQLC3	-176	NM_152391	130814	105.1
TWIST2	-119489	NM_001271893	117581	105.1
SMURF2	196	NM_022739	64750	105.1
CCDC97	13780	NM_001346100	90324	105.1
FAAP20	-390	NM_001146310	199990	104.9
KEAP1	-28	NM_012289	9817	104.9
PODN	71	NM_153703	127435	104.9
RNF19B	218	NM_001127361	127544	104.9
LINC01554	7029	NR_026936	202299	104.9
SKP1	292	NM_170679	6500	104.9
FKBP2	-391	NM_057092	2286	104.9
RRAGA	283	NM_006570	10670	104.9
IMP3	832	NM_018285	55272	104.9
PHF21A	636	NM_016621	51317	104.9
ELOB	-1552	NM_207013	6923	104.9
BTBD19	58	NM_001136537	149478	104.7
CDH13	1532	NM_001220491	1012	104.7
MTSS1L	828	NM_138383	92154	104.7
RCOR3	-224	NM_018254	55758	104.7
MFAP2	392	NM_001135248	4237	104.7
SETD7	725	NM_001306200	80854	104.7
TRA2B	348	NM_004593	6434	104.5
GJA1	1471	NM_000165	2697	104.5
PSME4	95	NM_014614	23198	104.5
MDM2	283	NM_002392	4193	104.5
CHRNA1	-22944	NM_000079	1134	104.5
MGAT1	-575	NM_001114617	4245	104.5
ZNF248	-51	NM_021045	57209	104.5
FBRS	-458	NM_001105079	64319	104.5
NCOA7	-126	NM_181782	135112	104.3
MYL6	514	NM_021019	4637	104.3
CEP57L1	-177	NM_001271853	285753	104.3
AJUBA	685	NM_032876	84962	104.3
RP9P	769	NR_003500	441212	104
CEP135	43	NM_025009	9662	104
SNHG18	736	NR_045196	100505806	104
KAT6B	-608	NM_012330	23522	104
ZNF668	10	NM_001172668	79759	103.8
TM9SF3	114	NM_020123	56889	103.8
EIF2AK4	-93	NM_001013703	440275	103.8
BMP4	441	NM_130851	652	103.8
NSD2	214	NM_001042424	7468	103.8
TJP1	254	NM_003257	7082	103.8
SRSF6	149	NR_034009	6431	103.8
EEA1	137	NM_003566	8411	103.8
RAB11A	522	NM_001206836	8766	103.8
EMP3	126	NM_001425	2014	103.8
MYADM	50	NM_001290194	91663	103.6
ZFAND2B	378	NM_001270998	130617	103.6
SNORD140	51526	NR_132979	106635682	103.6
ITGB5	543	NM_002213	3693	103.6
CDON	-50945	NM_016952	50937	103.6
LONRF1	507	NM_152271	91694	103.6
DNLZ	2196	NR_073565	728489	103.4
KAZALD1	600	NM_001319303	81621	103.4
LINC00629	116	NR_038998	100506757	103.4
AIDA	10	NM_022831	64853	103.4
LINC01521	931	NR_120386	54944	103.4
GSE1	-56568	NM_001134473	23199	103.4
CHCHD7	-99	NM_001011667	79145	103.4
BCLAF1	-176	NM_001077440	9774	103.4
TMSB4X	4003	NM_021109	7114	103.4
PHTF1	106	NR_136568	10745	103.4
PTBP3	-64	NM_001163788	9991	103.2
C1R	-235	NM_001733	715	103.2
SARS	631	NM_001330669	6301	103.2
PRORSD1P	-149	NR_027258	344405	103.2
PANK3	-26	NM_024594	79646	103.2
SLC20A2	-30	NM_006749	6575	103.2
THY1	-215	NM_001311160	7070	103.2
P3H1	359	NM_001243246	64175	103.2
RRBP1	645	NM_001042576	6238	103.2
KIF13A	-144	NM_001105568	63971	103
GNG12-AS1	566	NR_040077	100289178	103
DSE	214	NM_001322941	29940	103
LUC7L2	-573	NM_016019	51631	103
RABGEF1	1049	NM_014504	27342	103
SOS1	-389	NM_005633	6654	103
LOC100131315	290	NR_109767	100131315	103
IRS1	-916	NM_005544	3667	103
TMEM65	269	NM_194291	157378	103
CDC42BPA	-256	NM_003607	8476	102.8
LOC100996664	80857	NR_135816	100996664	102.8
ZNF592	-85	NM_014630	9640	102.8
ZNF438	-176	NM_182755	220929	102.8
LOC101929586	35314	NR_120363	101929586	102.8
MBP	2522	NM_001025100	4155	102.8
DESI2	-4	NR_123736	51029	102.8
ASPH	120	NM_001164756	444	102.8
CTIF	1166	NM_014772	9811	102.6
SMAD2	-137	NM_005901	4087	102.6
RIPK2	59	NM_003821	8767	102.6
PLK3	28	NM_004073	1263	102.6
KHDRBS3	-122	NM_006558	10656	102.6
SPRED2	-3856	NM_181784	200734	102.6
TIPARP	240	NM_001184717	25976	102.4
PRSS23	434	NM_007173	11098	102.4
SERINC5	5	NM_001174072	256987	102.4
LARP1	42769	NM_015315	23367	102.4
RASA3	998	NM_001320821	22821	102.4
ATG10	44	NM_001131028	83734	102.4
MFSD14A	93	NM_033055	64645	102.4
TFAP4	310	NM_003223	7023	102.2
HIST1H2BK	-95	NM_001312653	85236	102.2
SYDE1	248	NM_033025	85360	102.2
S100A2	-1266	NM_005978	6273	102.2
CDKN2C	573	NM_001262	1031	102.2
IGF2BP2	46	NR_138486	10644	102.2
ZNF706	36	NM_016096	51123	102.2
YWHAG	-112	NM_012479	7532	102.2
NSMAF	-65	NM_001144772	8439	102
COPRS	119041	NM_001330176	55352	102
LOC101929586	49295	NR_120363	101929586	102
MAP4K4	-71	NM_145686	9448	102
WNT5A	1013	NM_003392	7474	102
ZNF800	111	NM_176814	168850	101.7
SPATA12	-52387	NM_181727	353324	101.7
SLC35F5	-48	NR_104470	80255	101.7
PKDCC	1224	NM_138370	91461	101.7
C21orf91	-214	NM_001100421	54149	101.7
XBP1	400	NM_005080	7494	101.7
ELOVL5	-10444	NM_001242830	60481	101.7
ASF1A	184	NM_014034	25842	101.7
FAM217B	113	NM_022106	63939	101.7
MIR199A2	3	NR_029618	406977	101.7
GMPPA	-430	NM_013335	29926	101.7
MASTL	530	NM_001172303	84930	101.7
TRIM3	-313	NM_001248006	10612	101.7
ANTXR2	530	NM_001145794	118429	101.5
TMBIM1	691	NM_001321427	64114	101.5
LOC100507156	9399	NR_038323	100507156	101.5
RFX3	-468	NM_134428	5991	101.5
PEAK1	-37	NM_024776	79834	101.5
ANKRD11	259	NM_001256182	29123	101.5
SIRPA	-66	NM_001040023	140885	101.3
WBP1	1110	NM_012477	23559	101.3
USP1	158	NM_001017415	7398	101.3
ZHX2	5	NM_014943	22882	101.3
UBL3	916	NM_007106	5412	101.3
PCMTD1	-58	NM_001286783	115294	101.3
KLF2	253	NM_016270	10365	101.3
BHLHE40	-319	NM_003670	8553	101.3
LRP6	-323	NM_002336	4040	101.3
FBLN1	-32507	NM_001996	2192	101.3
CKS2	-347	NM_001827	1164	101.1
TPM4	-1641	NM_001145160	7171	101.1
ZNF395	-25680	NM_018660	55893	101.1
TMEM267	-114	NM_022483	64417	101.1
POLM	-779	NR_104299	27434	101.1
ARL6IP1	-89	NM_015161	23204	101.1
CCDC7	403	NR_109826	79741	100.9
CDKN1C	573	NM_000076	1028	100.9
ARF6	156	NM_001663	382	100.9
CDV3	335	NM_017548	55573	100.9
FAAP100	-500	NM_025161	80233	100.9
EIF3J-AS1	75	NR_034171	645212	100.9
UBB	-140	NM_001281720	7314	100.9
SLIT3	761	NM_001271946	6586	100.9
NPM1	130	NM_001037738	4869	100.9
ZC3HAV1	213	NM_020119	56829	100.9
MTSS1L	-17315	NM_138383	92154	100.9
TMEM138	-58	NM_016464	51524	100.9
CORO1C	95	NM_014325	23603	100.9
MELK	-85050	NM_001256692	9833	100.7
ARL15	-171	NM_019087	54622	100.7
FKBP10	144	NM_021939	60681	100.7
SNX29	449	NM_032167	92017	100.7
SSC5D	-1220	NM_001144950	284297	100.7
CYR61	31813	NM_001554	3491	100.5
JDP2	1	NM_130469	122953	100.5
ZBTB7B	-575	NR_046206	51043	100.5
VAMP4	-476	NM_001185127	8674	100.5
LINC00963	-75036	NR_038955	100506190	100.5
WASF2	-842	NM_006990	10163	100.5
SPON2	-125	NM_012445	10417	100.5
GANC	-38	NM_198141	2595	100.5
MFAP4	2119	NM_002404	4239	100.3
CCNL1	-14510	NM_020307	57018	100.3
NPC1	737	NM_000271	4864	100.3
GNB1L	-236	NM_053004	54584	100.3
SYNJ2	15527	NM_001178088	8871	100.3
LOC101929268	4863	NR_105002	101929268	100.3
GS1-124K5.4	-182	NR_134573	100289098	100.3
KDM4B	-155	NM_015015	23030	100.3
CAPN5	-105	NM_004055	726	100.3
CBX4	298	NM_003655	8535	100.3
GTF3C6	196	NM_138408	112495	100.3
MAP3K6	615	NM_004672	9064	100.1
PYGB	-72	NM_002862	5834	100.1
UPF3A	49	NM_023011	65110	100.1
MTHFD1L	-50	NM_001242768	25902	100.1
NR1D1	947	NM_021724	9572	100.1
TNKS2	128	NM_025235	80351	100.1
KIAA0232	386	NM_001100590	9778	100.1
TNFAIP8	-193	NM_001286817	25816	100.1
ATP5B	-312	NM_001686	506	100.1
TRIM27	243	NM_006510	5987	100.1
HDHD2	5	NM_001318765	84064	99.9
ADH7	31762	NM_001166504	131	99.9
ARHGAP26-IT1	52145	NR_046816	100874372	99.9
VGLL4	1101	NM_001128219	9686	99.9
KCNK2	-47658	NM_001017424	3776	99.9
DECR2	-352	NM_020664	26063	99.9
SNX30	247	NM_001012994	401548	99.9
RC3H1	-29284	NM_172071	149041	99.9
AGAP3	1223	NM_031946	116988	99.9
PPFIBP1	384	NM_001198916	8496	99.6
AZI2	479	NM_001271650	64343	99.6
AKT1S1	216	NM_032375	84335	99.6
ULK2	485	NM_001142610	9706	99.6
CCDC92	145	NM_001304961	80212	99.6
LINC01003	-76	NR_027387	100128822	99.6
FEZF2	-229957	NM_018008	55079	99.6
ZNF18	-72	NM_001303282	7566	99.6
FLJ31104	539	NR_102755	441072	99.6
AFF1	483	NM_001166693	4299	99.6
ATL3	414	NM_015459	25923	99.4
SASH1	31	NM_001346509	23328	99.4
CARHSP1	451	NM_001278263	23589	99.4
CACYBP	-49	NM_014412	27101	99.4
GNB4	351	NM_021629	59345	99.4
C5orf24	71	NM_001135586	134553	99.4
SH3PXD2B	534	NM_001017995	285590	99.4
FUT4	581	NM_002033	2526	99.4
LINC01085	-191761	NR_033931	152742	99.2
RAD23B	369	NM_002874	5887	99.2
LOC100505771	386	NR_132417	100505771	99.2
FGF2	319	NM_002006	2247	99.2
CAPRIN1	718	NM_005898	4076	99
EIF3B	-251	NM_003751	8662	99
ATAD2B	289	NM_001242338	54454	99
AGA	282	NM_000027	175	99
TRIM28	-181	NM_005762	10155	99
FAM177A1	213	NM_173607	283635	99
BTBD10	180	NM_001297741	84280	99
PCNX4	-54	NM_001330177	64430	99
SERPINB8	568	NM_198833	5271	98.8
USP22	57	NM_015276	23326	98.8
FOXP1	520	NM_001244808	27086	98.8
VPS26A	177	NM_001318945	9559	98.8
CNP	28	NM_033133	1267	98.8
LOC100507557	93	NR_038244	100507557	98.8
MRPL53	1031	NM_053050	116540	98.8
MRPS22	-42240	NM_020191	56945	98.8
PTBP1	253	NM_002819	5725	98.8
DPP4	-89	NM_001935	1803	98.8
ALDH9A1	1373	NM_000696	223	98.8
2009-09-01	-154	NM_001113493	10801	98.6
MORC3	180	NM_001320446	23515	98.6
UCKL1	111	NM_017859	54963	98.6
HSPA12A	201	NM_025015	259217	98.6
HEATR5A	177	NM_015473	25938	98.6
AKAP13	148	NM_007200	11214	98.6
CAMSAP2	-300	NM_001297708	23271	98.4
SLC1A7	7149	NM_001287595	6512	98.4
SLC39A13	361	NM_001330245	91252	98.4
CALM3	-73	NM_001329921	808	98.4
AKAP8	344	NM_005858	10270	98.4
ZBTB4	638	NM_001128833	57659	98.4
CDKN2B	188	NM_078487	1030	98.4
RBFOX2	-144	NM_001082579	23543	98.4
SNX5	-207	NM_152227	27131	98.2
CSNK1E	311	NM_152221	1454	98.2
ZNF768	-496	NM_024671	79724	98.2
HMGN2	-696	NM_005517	3151	98.2
EHBP1L1	-62	NM_001099409	254102	98.2
UBE2Q2	321	NM_001284382	92912	98.2
NOA1	-460	NM_032313	84273	98.2
ANKLE2	145	NM_015114	23141	98.2
LIMS1	122	NM_001193483	3987	98.2
RIPK1	222	NM_001317061	8737	98
SMAD3	1953	NM_001145103	4088	98
PLAUR	449	NM_001005376	5329	98
CCDC71L	388	NM_175884	168455	98
KCNS2	-63314	NM_020697	3788	98
ERC1	-482	NM_178039	23085	98
KATNBL1P6	-110819	NR_003954	729176	98
SATB2	-891	NR_134967	23314	98
COPS8	137312	NM_006710	10920	98
LINC00881	-992	NR_034008	100498859	98
TAF9	36	NM_003187	6880	98
SMC5-AS1	92	NR_039990	100507299	97.8
ELF2	-301	NM_001331036	1998	97.8
LINC00640	62630	NR_038358	283553	97.8
PRDM2	98	NM_001007257	7799	97.8
ZC3H7A	-46	NM_014153	29066	97.8
MEMO1	173	NM_001137602	51072	97.8
GRAMD3	6261	NM_001146322	65983	97.8
CREB1	476	NM_134442	1385	97.8
LINC01993	-36917	NR_073178	100996291	97.8
SUPT4H1	-346	NM_003168	6827	97.8
PRMT9	278	NM_001304458	90826	97.8
UHRF2	163	NM_152896	115426	97.8
MAD2L1BP	138	NM_001003690	9587	97.8
SMAD3	806	NM_001145102	4088	97.8
HABP2	-76217	NM_001177660	3026	97.8
SLC25A3	227	NM_005888	5250	97.6
PALLD	823	NM_001166110	23022	97.6
LOC101929054	673	NR_135307	101929054	97.6
NR2F6	0	NM_005234	2063	97.3
IL4R	688	NM_001257407	3566	97.3
FAM96A	-927	NM_001289108	84191	97.3
LOC101929762	-94	NR_125931	101929762	97.3
AXIN2	1280	NM_004655	8313	97.3
NAGLU	466	NM_000263	4669	97.3
H3F3B	436	NM_005324	3021	97.3
IQCH-AS1	306	NR_040051	100506686	97.3
C11orf91	9482	NM_001166692	100131378	97.3
TSC22D1	557	NM_006022	8848	97.3
HIF1A-AS1	144	NR_047116	100750246	97.3
MTSS1L	-6773	NM_138383	92154	97.3
ARID4A	-36	NM_023001	5926	97.3
RBX1	40	NM_014248	9978	97.3
CPNE1	329	NR_037188	8904	97.3
ANKRD13D	-262	NM_207354	338692	97.3
TRIOBP	668	NM_138632	11078	97.3
HAS2	632	NM_005328	3037	97.1
IRF2	519	NM_002199	3660	97.1
TRIM13	-126	NM_001007278	10206	97.1
ZNF517	482	NR_134284	340385	97.1
EIF4E2	-94	NM_001330202	9470	97.1
FKBP3	-446	NM_002013	2287	97.1
BAZ2A	297	NM_013449	11176	97.1
LINC00886	-254	NR_038387	730091	97.1
GDI2	73	NM_001115156	2665	97.1
CALHM2	518	NR_024552	51063	97.1
GTF2B	177	NM_001514	2959	97.1
ERCC6L2	-38	NM_020207	375748	97.1
RPRD2	168	NM_001297674	23248	96.9
ST6GALNAC6	858	NM_001287000	30815	96.9
SNORD56B	-77420	NR_001276	319139	96.9
DPY19L3	-9	NM_001172774	147991	96.9
SDC2	740	NM_002998	6383	96.9
CLK3	520	NM_001130028	1198	96.9
GNL3	76	NM_014366	26354	96.9
ASH1L	-417	NM_018489	55870	96.9
CHST3	537	NM_004273	9469	96.9
ETV6	-111	NM_001987	2120	96.9
PGLS	-2	NM_012088	25796	96.9
RPS8	89	NM_001012	6202	96.9
CRLS1	44	NM_019095	54675	96.9
SENP6	733	NM_015571	26054	96.9
LOC105373805	-651	NR_136318	105373805	96.9
PTP4A1	1262	NM_003463	7803	96.9
BRD3	639	NM_007371	8019	96.9
NR4A2	-9419	NM_006186	4929	96.7
CHRAC1	-302	NR_040712	54108	96.7
CAND1	137	NM_001329675	55832	96.7
SPATA1	-307	NM_001310156	100505741	96.7
HIST1H2BB	-802	NM_021062	3018	96.7
LOC105373878	23977	NR_135524	105373878	96.7
SOWAHB	143606	NM_001029870	345079	96.5
FAM180A	1304	NM_205855	389558	96.5
LINC01336	-804	NR_126375	104326191	96.5
SEC24D	311	NM_001318066	9871	96.5
LINC00565	1132	NR_047495	100861555	96.5
LOC105375734	135891	NR_131202	105375734	96.5
NCAPD3	-21	NM_015261	23310	96.5
CLIP4	-20	NM_024692	79745	96.5
TCF12	233	NM_001322157	6938	96.5
SRSF3	-62	NM_003017	6428	96.5
RBM39	205	NM_001323423	9584	96.5
LOC100506368	-51	NR_038905	100506368	96.5
SAP30	146	NM_003864	8819	96.5
TXLNA	323	NM_175852	200081	96.3
PIP4K2A	-187	NM_001330062	5305	96.3
NUAK1	689	NM_014840	9891	96.3
DYNC1LI1	64	NM_016141	51143	96.3
HNRNPLL	551	NM_138394	92906	96.3
LARP6	75	NM_001286679	55323	96.3
CYB5R3	314	NM_000398	1727	96.3
MIR551A	30196	NR_030277	693135	96.3
PRRT2	275	NM_001256443	112476	96.3
SLC4A7	320	NR_135544	9497	96.3
NRSN2	-461	NM_001323685	80023	96.1
LOC730183	-195	NM_001256932	730183	96.1
SHISA5	84	NM_016479	51246	96.1
RELA	-432	NM_001243984	5970	96.1
RBM34	312	NR_144492	23029	96.1
EGR1	-735	NM_001964	1958	96.1
DYRK3	10	NM_001004023	8444	96.1
WNT9A	602	NM_003395	7483	96.1
MAP4	616	NM_001134364	4134	96.1
LINC00235	82	NR_024121	64493	96.1
FBXO5	-218	NM_001142522	26271	96.1
ARID1B	-90365	NM_001346813	57492	96.1
IDI1	209	NR_134301	3422	96.1
SUPT3H	-24	NM_001261823	8464	96.1
HCG14	-267	NR_104117	414760	96.1
SNTB2	506	NM_006750	6645	95.9
RBPMS-AS1	268	NR_046205	100128750	95.9
HIST1H2BJ	-82	NM_021058	8970	95.9
USP34	-568	NM_014709	9736	95.9
CDON	-72947	NM_016952	50937	95.9
CCNT2-AS1	35	NR_036549	100129961	95.9
STK17A	65851	NM_004760	9263	95.9
LRCH3	117	NM_032773	84859	95.7
C2orf54	-19611	NM_001085437	79919	95.7
MYO9A	-3	NM_006901	4649	95.7
WNK1	-374	NM_014823	65125	95.7
C7orf55-LUC7L2	39	NM_001244584	100996928	95.7
KCMF1	214	NM_020122	56888	95.7
GART	10	NM_001136005	2618	95.7
P4HB	-182	NM_000918	5034	95.7
GBA	512	NM_001005742	2629	95.5
SOCS3	7505	NM_003955	9021	95.5
ZNF639	-245	NM_001303426	51193	95.5
FAM65A	-55	NM_001193523	79567	95.5
HP1BP3	-812	NM_016287	50809	95.5
CERS2	861	NM_022075	29956	95.5
NTNG1	138	NM_001330665	22854	95.5
SOCS2	112	NM_001270470	8835	95.3
PHIP	266	NM_017934	55023	95.3
KCNJ15	-4965	NM_170737	3772	95.3
WRNIP1	80	NM_130395	56897	95.3
HTRA1	32937	NM_002775	5654	95.3
ARPC1B	339	NM_005720	10095	95.3
XPO1	417	NM_003400	7514	95.3
POLH	160	NM_006502	5429	95.3
CNKSR3	90	NM_173515	154043	95.3
KIF1C	196	NM_006612	10749	95.3
GAS6-AS1	23476	NR_044995	650669	95
PRTFDC1	-538	NM_020200	56952	95
C1GALT1	-46	NM_020156	56913	95
SMIM20	172125	NM_001145432	389203	95
GARS	473	NM_002047	2617	95
CTGF	1020	NM_001901	1490	95
TRAM2	63566	NM_012288	9697	95
NEMF	-9342	NM_004713	9147	95
LINC00638	-5180	NR_024396	196872	94.8
SHB	636	NM_003028	6461	94.8
SLC12A4	-831	NM_001145964	6560	94.8
RALBP1	-333	NM_006788	10928	94.8
SNORA3B	34347	NR_002977	677826	94.8
INTS13	83	NM_018164	55726	94.8
IFNGR2	672	NM_001329128	3460	94.8
PATL1	-156	NM_152716	219988	94.8
SCAF4	48	NM_001145445	57466	94.8
LINC01024	-260	NR_102739	100505636	94.8
TRIM22	955	NM_006074	10346	94.8
ATXN2	686	NM_001310123	6311	94.8
LIFR-AS1	76	NR_103553	100506495	94.8
ARID4B	136	NM_031371	51742	94.6
MBTPS1	-221	NM_003791	8720	94.6
USP45	-101	NR_144348	85015	94.6
DDAH1	881	NM_001134445	23576	94.6
STAT6	94	NR_033659	6778	94.6
SLC1A2	81616	NM_004171	6506	94.6
TINF2	-80	NM_001099274	26277	94.6
BACH1	319	NM_206866	571	94.6
TTLL3	490	NM_001025930	26140	94.6
TCF12	-30789	NM_001322151	6938	94.4
PANK2	204	NM_001324192	80025	94.4
GLRX	-729	NM_001243658	2745	94.4
OSBPL8	156	NM_020841	114882	94.4
DAZAP1	132	NM_018959	26528	94.4
ACAA2	358	NM_006111	10449	94.4
NDUFA4	-18	NM_002489	4697	94.4
TMEM11	824	NR_024547	8834	94.4
TTPAL	15	NM_024331	79183	94.4
CDKN2C	7925	NM_078626	1031	94.4
CAPNS1	239	NM_001302632	826	94.2
GLYCTK	36	NR_026700	132158	94.2
MIR3654	6656	NR_037427	100500804	94.2
AEN	1615	NM_022767	64782	94.2
DHX30	83	NM_014966	22907	94.2
GABARAP	-185	NM_007278	11337	94.2
GTF2I	-25	NM_001518	2969	94.2
PNPLA6	7	NM_001166111	10908	94.2
HLA-E	218	NM_005516	3133	94
BORCS5	435	NM_001300742	118426	94
GMFB	380	NM_004124	2764	94
DRAM1	227	NM_018370	55332	94
RAB23	159	NR_103822	51715	94
LOC100288846	28	NR_038935	100288846	94
CERCAM	693	NM_016174	51148	94
ZCCHC2	201	NM_017742	54877	94
DNAJC27	205	NM_016544	51277	94
CBFB	353	NM_022845	865	93.8
TEF	31737	NM_003216	7008	93.8
RGPD1	-30618	NM_001024457	400966	93.8
C1orf21	-35	NM_030806	81563	93.8
FBXL7	470	NM_012304	23194	93.8
PPP4R1	3	NR_052003	9989	93.8
BMPER	76106	NM_133468	168667	93.8
FZD1	155	NM_003505	8321	93.8
METRNL	55201	NM_001004431	284207	93.8
HEXIM2	-160	NM_001303440	124790	93.8
MAPK8IP3	-345	NM_001318852	23162	93.8
TULP3	1071	NM_003324	7289	93.8
STMN2	-321598	NM_007029	11075	93.6
SDCBP	42236	NM_001007069	6386	93.6
VIM-AS1	-8851	NR_108061	100507347	93.6
FLCN	-589	NM_144997	201163	93.6
NFKBID	311	NM_139239	84807	93.6
ARHGAP12	167923	NM_001270699	94134	93.6
TMEM200A	-98	NM_001258276	114801	93.6
APPL2	319	NM_001251904	55198	93.6
EXOC3-AS1	48083	NR_126522	116349	93.6
CNN2	1284	NM_001303501	1265	93.4
MSRA	334	NM_001135670	4482	93.4
SNX7	384	NM_015976	51375	93.4
SIX1	737	NM_005982	6495	93.4
USP12	433	NM_182488	219333	93.4
MIR505	-8812	NR_030230	574508	93.4
SPAG9	-538	NM_001130527	9043	93.4
NARF	-190	NM_001083608	26502	93.4
AKAP13	-880	NM_001270546	11214	93.4
SLC35C1	-96	NM_018389	55343	93.4
GSTZ1	537	NM_145870	2954	93.4
PRKRA	116	NM_003690	8575	93.4
LOC103352541	-70424	NR_121624	103352541	93.2
ANKRD12	274	NM_015208	23253	93.2
IST1	-370	NM_001270979	9798	93.2
ARHGAP10	-23	NM_024605	79658	93.2
DGCR6L	-81	NM_033257	85359	93.2
LINC00941	71	NR_040245	100287314	93.2
PAN3	228	NM_175854	255967	93.2
NDUFV3	-267	NM_001001503	4731	93.2
ITSN1	147	NM_001001132	6453	93.2
MOCOS	226	NM_017947	55034	93.2
MIR4257	-1133	NR_036211	100422997	93.2
NDST2	166	NM_003635	8509	93.2
SMPDL3A	719	NM_001286138	10924	93.2
SETDB2	225	NM_031915	83852	93.2
NBL1	-583	NM_001204085	4681	93.2
SDCBP	281	NM_001007069	6386	93.2
CUL1	-12	NM_003592	8454	93.2
INO80	-34	NR_104038	54617	93.2
CHSY1	333	NM_014918	22856	93.2
GS1-124K5.11	1094	NR_111973	493754	93.2
EHBP1	-323	NM_001142616	23301	92.9
MIR3615	28	NR_037409	100500847	92.9
TUBG1	5	NM_001070	7283	92.9
RGS12	-21317	NM_002926	6002	92.9
PRDM11	-429	NM_001256696	56981	92.9
PTX3	8212	NM_002852	5806	92.9
EIF2S2	120	NM_001316364	8894	92.9
MIR6827	8287	NR_106885	102466744	92.9
RARA	-811	NM_001145302	5914	92.9
FBLN2	-11075	NM_001998	2199	92.9
SMAD4	33	NM_005359	4089	92.9
ZNF287	32991	NM_001346170	57336	92.9
LINC00705	6641	NR_015425	338588	92.7
SRSF4	398	NM_005626	6429	92.7
CDR2L	608	NM_014603	30850	92.7
FOXN2	145	NM_002158	3344	92.7
SLC7A14	-36947	NM_020949	57709	92.5
SRGAP1	72974	NM_020762	57522	92.5
UACA	-31974	NM_018003	55075	92.5
SRP54	-234	NM_001146282	6729	92.5
NFRKB	64	NM_001143835	4798	92.5
SERPINH1	-2878	NM_001207014	871	92.5
TEAD4	-2	NM_201441	7004	92.5
HLX-AS1	-83	NR_046901	100873924	92.5
GPBP1L1	-614	NM_021639	60313	92.5
GPD2	-316	NM_000408	2820	92.3
AARS	273	NM_001605	16	92.3
ELOVL1	40	NM_001256402	64834	92.3
TMEM189-UBE2V1	75	NM_199203	387522	92.3
EEF2	226	NM_001961	1938	92.3
PDE7A	-327	NM_001242318	5150	92.3
PLSCR3	186	NM_001201576	57048	92.3
SCARF2	495	NM_182895	91179	92.3
LITAF	37	NM_001136472	9516	92.3
SPHK1	-201	NM_001142601	8877	92.1
PJA2	-188	NM_014819	9867	92.1
CCT7	-386	NM_001166284	10574	92.1
[truncated: 30,788 more rows]

## Sheet: BRD4_XGR
Gene-based enrichment Analysis	Z -score	P value	FDR	No. of genes overlapped	Genes
Signaling events regulated by Ret tyrosine kinase	4.36	0	0	39	BCAR1, CREB1, CRK, DOK1, DOK4, DOK5, DOK6, FRS2, GAB1, GDNF, GFRA1, GRB10, GRB2, GRB7, HRAS, IRS1, IRS2, JUN, MAPK1, MAPK3, MAPK8, NCK1, PDLIM7, PIK3CA, PIK3R1, PRKACA, PRKCA, PTK2, PTPN11, PXN, RAC1, RAP1A, RASA1, RET, RHOA, SHANK3, SHC1, SOS1, SRC
p38 MAPK signaling pathway	3.56	0	0	26	ATM, CAMK2B, CCM2, GADD45A, GADD45B, GADD45G, MAP2K3, MAP2K6, MAP3K1, MAP3K10, MAP3K3, MAP3K4, MAP3K5, MAP3K6, MAP3K7, MAPK11, MAPK14, RAC1, TAB1, TAB2, TAOK1, TAOK2, TAOK3, TRAF2, TRAF6, TXN
PTEN is a tumor suppressor that dephosphorylates the lipid messenger phosphatidylinositol triphosphate.	2.87	0	0	17	AKT1, AKT2, AKT3, BPNT1, GRB2, ILK, IPCEF1, MAPK1, MAPK3, PDPK1, PIK3CA, PIK3CD, PTEN, PTK2B, RBL2, SHC1, SOS1
Arf6 downstream pathway	2.7	0	0	15	ARF1, ARF6, KALRN, MAPK1, MAPK3, NME1, PIP5K1A, PLAUR, PLD1, PLD2, RAB11A, RAB11FIP3, RAC1, RHOA, TIAM1
Circadian rhythm pathway	2.7	0	0	15	ARNTL, ATR, BHLHE40, CHEK1, CLOCK, CRY1, CRY2, CSNK1E, NONO, NPAS2, NR1D1, PER1, PER2, TIMELESS, WDR5
PDGFR-beta signaling pathway	6.06	2.1e-12	9e-11	119	ABI1, ABL1, ACTN4, ACTR2, ACTR3, AFDN, ARAP1, ARHGAP35, ARHGDIA, ARPC1B, ARPC2, ARPC3, ARPC5, BAIAP2, BCAR1, BLK, BRAF, BRK1, CBL, CRK, CSK, CTTN, CYFIP2, DNM2, DOCK4, DOK1, EIF2AK2, ELK1, EPS8, FGR, FOS, FYN, GAB1, GRB10, GRB2, HCK, HRAS, IQGAP1, ITGAV, ITGB3, JAK2, JUN, JUND, KRAS, KSR1, LRP1, LYN, MAP2K1, MAP2K2, MAP2K4, MAP2K7, MAPK1, MAPK3, MAPK8, MAPK9, MYC, NCK1, NCK2, NCKAP1, NRAS, PAG1, …
ErbB1 downstream signaling	5.7	2e-11	7e-10	98	ABI1, ACTR2, ACTR3, AKT1, ARF4, ARPC1B, ARPC2, ARPC3, ARPC5, ATF1, ATF2, BAIAP2, BCL2L1, BRAF, BRK1, CAPN2, CDC42, CREB1, CYFIP2, DIAPH3, DUSP1, DUSP6, EGF, EGFR, EGR1, ELK1, EPS8, F2RL2, FOS, GAB1, GRB2, HRAS, IQGAP1, JUN, KRAS, KSR1, MAP2K1, MAP2K2, MAP2K4, MAP2K5, MAP3K1, MAPK1, MAPK3, MAPK8, MAPK9, MAPKAP1, MEF2C, MLST8, MTOR, MYLPF, NCKAP1, NRAS, PDPK1, PEBP1, PIK3CA, PIK3CB, PIK3CD, PIK3R1,…
Signaling events mediated by focal adhesion kinase	4.53	3e-08	9.5e-07	56	ACTN1, ARHGAP26, ARHGAP35, ARHGEF11, ARHGEF28, ARHGEF7, ASAP1, BCAR1, BRAF, CAPN2, CCND1, CRK, DOCK1, ELMO1, ETS1, FYN, GIT2, GRB2, GRB7, ITGA5, ITGAV, ITGB1, ITGB5, JUN, KLF8, MAP2K1, MAP2K4, MAPK1, MAPK8, MAPK8IP3, MAPK9, MMP14, NCK1, NCK2, PAK1, PIK3CA, PIK3R1, PLCG1, PTK2, PTPN21, PXN, RAC1, RAF1, RAP1A, RAP1B, RAPGEF1, RASA1, RHOA, ROCK2, RRAS, SH3GL1, SOS1, SRC, VCL, WASL, YES1
mTOR signaling pathway	4.51	7.2e-08	1.8e-06	64	AKT1, AKT1S1, ATG13, BNIP3, BRAF, CCNE1, CDK2, CLIP1, CYCS, DDIT4, DEPTOR, EEF2, EEF2K, EIF4A1, EIF4B, EIF4E, EIF4EBP1, FBXW11, HRAS, IKBKB, IRS1, KRAS, MAP2K1, MAP2K2, MAPK1, MAPK3, MAPKAP1, MLST8, MTOR, NRAS, PDCD4, PDPK1, PLD1, PLD2, PML, PPARGC1A, PRKCA, PRR5, PXN, RAC1, RAF1, RB1CC1, RHEB, RHOA, RICTOR, RPTOR, RRAGA, RRAGB, RRAGC, RRAGD, RRN3, SFN, SGK1, SREBF1, TSC1, ULK1, ULK2, YWHAB, YWHA…
Signaling events mediated by VEGFR1 and VEGFR2	4.51	7.2e-08	1.8e-06	64	AKAP1, AKT1, ARF1, BRAF, CAMKK2, CAV1, CBL, CDC42, CDH5, CTNNA1, CTNNB1, DNM2, FBXW11, FES, FLT1, FYN, GAB1, GRB10, GRB2, HGS, HSP90AA1, HSP90AB1, IQGAP1, ITGAV, ITGB3, KDR, MAP2K1, MAP2K2, MAP2K3, MAP2K6, MAPK1, MAPK11, MAPK14, MAPK3, MAPKAPK2, MYOF, NCK1, NCK2, NEDD4, PAK2, PDPK1, PIK3CA, PIK3R1, PLCG1, PRKAA1, PRKAA2, PRKAB1, PRKACA, PRKAG1, PRKCA, PRKCD, PTK2, PTK2B, PTPN11, PTPN2, PTPRJ, PXN…
Signaling events mediated by Hepatocyte Growth Factor Receptor (c-Met)	4.57	7.9e-08	1.8e-06	73	AKT1, AKT1S1, AKT2, APC, ARF6, BCAR1, CBL, CDC42, CRK, CRKL, CTNNA1, CTNNB1, DEPTOR, EGR1, EIF4E, EIF4EBP1, EPS15, ETS1, F2RL2, GAB1, GAB2, GRB2, HGF, HGS, HRAS, INPPL1, JUN, KPNB1, MAP2K1, MAP2K2, MAP2K4, MAP3K1, MAPK1, MAPK3, MAPK8, MET, MLST8, MTOR, MUC20, NCK1, NCK2, NUMB, PAK1, PAK2, PAK4, PDPK1, PIK3CA, PIK3R1, PLCG1, PRKCI, PRKCZ, PTK2, PTPN1, PTPN11, PTPN2, PTPRJ, PXN, RAC1, RAF1, RANBP10…
EPHB forward signaling	4.07	1.3e-07	2.7e-06	39	CDC42, CRK, DNM1, EFNA5, EFNB1, EFNB2, EFNB3, EPHB1, EPHB2, EPHB3, EPHB4, GRB2, GRB7, GRIA1, HRAS, ITSN1, KALRN, KRAS, MAP2K1, MAP4K4, MAPK1, MAPK3, NCK1, NRAS, PAK1, PIK3CA, PIK3R1, PTK2, PXN, RAC1, RAP1A, RAP1B, RASA1, ROCK1, RRAS, SHC1, SRC, SYNJ1, WASL
Role of Calcineurin-dependent NFAT signaling in lymphocytes	3.97	1.6e-06	3.2e-05	50	AKAP5, BAX, BCL2, BCL2L1, CABIN1, CAMK4, CASP3, CHP1, CREBBP, CSNK1A1, CSNK2A1, FKBP1A, FKBP8, GSK3B, KPNA2, KPNB1, MAP3K1, MAP3K8, MAPK14, MAPK3, MAPK8, MAPK9, MEF2D, NFATC1, NFATC2, NFATC3, NR4A1, NUP214, PIM1, PPP3CA, PPP3R1, PRKACA, PRKCA, PRKCD, PRKCE, PRKCG, PRKCH, PRKCQ, PRKCZ, RAN, RCAN1, RCAN2, SFN, XPO1, YWHAB, YWHAE, YWHAG, YWHAH, YWHAQ, YWHAZ
Internalization of ErbB1	3.8	1.8e-06	3.3e-05	39	AMPH, ARHGEF7, CBL, CBLB, CDC42, CHMP3, DNM1, EGF, EGFR, EPN1, EPS15, GRB2, HGS, HRAS, ITSN1, KRAS, LRIG1, NRAS, PIK3CA, PIK3CB, PIK3CD, PIK3R1, PIK3R2, PIK3R3, PTK2, RAF1, SH3KBP1, SHC1, SOS1, SPRY2, SRC, STAMBP, SYNJ1, TSG101, UBE2D1, UBE2D2, UBE2D3, USP8, ZFYVE28
LKB1 signaling events	3.85	2.3e-06	3.8e-05	44	AKT1S1, BRSK1, BRSK2, CAB39, CDC37, CREB1, CRTC2, CTSD, ESR1, ETV4, EZR, GSK3B, HSP90AA1, MAP2, MAPT, MARK2, MARK4, MLST8, MTOR, MYC, PRKAA1, PRKAA2, PRKAB1, PRKACA, PRKAG1, PSEN2, RPTOR, SFN, SIK2, SIK3, SMAD4, SMARCD3, STK11, STK11IP, STK26, STRADA, STRADB, TSC1, YWHAB, YWHAE, YWHAG, YWHAH, YWHAQ, YWHAZ
CDC42 signaling events	4	2.6e-06	4.1e-05	62	ACTR2, ACTR3, APC, ARHGDIA, ARHGEF6, ARHGEF7, ARPC1B, ARPC2, ARPC3, ARPC5, ATF2, BAIAP2, BCAR1, BRAF, CBL, CDC42, CDC42BPA, CFL1, CTNNA1, CTNNB1, DIAPH3, DLG1, ENAH, EPS8, EXOC7, F2RL2, GSK3B, HRAS, IQGAP1, JUN, LIMK1, LIMK2, MAP2K3, MAP2K4, MAP2K6, MAP2K7, MAP3K1, MAP3K11, MAPK1, MAPK14, MAPK3, MAPK8, MAPK9, MTOR, MYL2, PAK1, PAK2, PAK4, PIK3CA, PIK3R1, PLD1, PRKCE, PRKCZ, RAC1, RAF1, RASGRF1, S…
Neurotrophic factor-mediated Trk receptor signaling	3.87	4.5e-06	6.7e-05	56	ABL1, ARHGAP32, BDNF, CCND1, CDC42, CRK, CRKL, DNAJA3, DNM1, DOCK1, DYNLT1, EHD4, ELMO1, FAIM, FRS2, GAB1, GAB2, GIPC1, GRB2, HRAS, KRAS, MAGED1, MAP2K1, MAPK1, MAPK3, MCF2L, NEDD4L, NGF, NRAS, NTF3, NTRK1, NTRK2, PIK3CA, PIK3R1, PLCG1, PRKCI, PRKCZ, PTPN11, RAC1, RAP1A, RAP1B, RAPGEF1, RASA1, RASGRF1, RGS19, RHOA, RHOG, RIT1, SH2B1, SHC1, SHC2, SHC3, SOS1, SQSTM1, STAT3, TIAM1
FAS (CD95) signaling pathway	3.61	5.6e-06	7.9e-05	36	AKT1, BID, BIRC2, BIRC3, CASP10, CASP3, CASP8, CFLAR, CHUK, CLTC, EZR, FADD, FAIM2, FAS, FASLG, IKBKB, IKBKG, MAP2K6, MAP2K7, MAP3K1, MAPK11, MAPK14, MAPK8, MAPK9, PDPK1, PIK3CA, PIK3CB, PIK3CD, PIK3R1, PIK3R2, PIK3R3, RFC1, RIPK1, SMPD1, SRC, SYK
LPA receptor mediated events	3.83	6.5e-06	8.3e-05	59	ADCY2, ADCY3, ADCY4, ADCY5, ADCY6, ADCY7, ADCY8, ADCY9, AKT1, ARHGEF1, BCAR1, CASP3, CRK, CXCL8, EGFR, FOS, GAB1, GNA11, GNA12, GNA13, GNA14, GNA15, GNAI1, GNAI2, GNAI3, GNAQ, GNAZ, GNB1, GNG2, GSK3B, HBEGF, HRAS, IL6, JUN, LPAR1, LYN, MAGI3, MAPT, MMP2, NFKB1, NFKBIA, PIK3CB, PIK3R1, PLCB3, PLCG1, PLD2, PRKCD, PRKCE, PRKD1, PTK2, PTK2B, PXN, RAC1, RELA, RHOA, SLC9A3R2, SRC, TIAM1, TRIP6
ErbB2/ErbB3 signaling events	3.66	6.6e-06	8.3e-05	41	AKT1, CDC42, CHRNA1, CHRNE, DOCK7, ERBB2, ERBB3, FOS, GRB2, HRAS, JAK2, JUN, KRAS, MAP2K1, MAP2K2, MAPK1, MAPK3, MAPK8, MAPK9, MTOR, NF2, NFATC4, NRAS, NRG1, NRG2, PIK3CA, PIK3CB, PIK3CD, PIK3R1, PIK3R2, PIK3R3, PRKACA, PTPN11, RAC1, RAF1, RNF41, SHC1, SOS1, SRC, STAT3, USP8
Regulation of CDC42 activity	3.43	6.9e-06	8.3e-05	29	APC, ARHGAP1, ARHGAP17, ARHGDIA, ARHGEF25, ARHGEF6, ARHGEF7, ARHGEF9, BCAR3, CDC42, DNMBP, DOCK10, DOCK11, DOCK6, DOCK9, FARP2, FGD1, GIT1, ITSN1, ITSN2, MCF2L, NGEF, NME1, PLCG1, RACGAP1, RALBP1, SPATA13, VAV2, VAV3
p38 MAPK Pathway	3.54	8.2e-06	9.3e-05	35	AKT1, ATF1, CDC42, CREB1, CREB3, CREB5, DUSP1, DUSP10, EEF2K, EIF4E, ELK1, GADD45A, HSPB1, IL1R1, MAP2K3, MAP2K4, MAP2K6, MAP3K10, MAP3K4, MAP3K5, MAP3K7, MAPK1, MAPK11, MAPK12, MAPK14, MAPKAPK2, MAPKAPK5, MKNK1, MKNK2, MYEF2, NFKB1, SRF, TAB1, TAB2, TRAF6
Ceramide signaling pathway	3.6	1.2e-05	0.00013	44	AIFM1, AKT1, ASAH1, BAX, BCL2, BID, BIRC3, CASP8, CRADD, CTSD, CYCS, EGF, EIF2AK2, FADD, IGF1, KSR1, MADD, MAP2K1, MAP2K2, MAP2K4, MAP3K1, MAP4K4, MAPK1, MAPK3, MAPK8, MYC, NFKB1, NFKBIA, NSMAF, PAWR, PDGFA, PRKCD, PRKCZ, PRKRA, RAF1, RB1, RELA, RIPK1, SMPD1, SMPD3, SPHK2, TNFRSF1A, TRADD, TRAF2
Hedgehog signaling events mediated by Gli proteins	3.6	1.2e-05	0.00013	44	AKT1, ARRB2, CREBBP, CSNK1A1, CSNK1D, CSNK1E, CSNK1G1, CSNK1G2, CSNK1G3, FBXW11, GLI1, GLI2, GLI3, GNAI1, GNAI2, GNAI3, GNAZ, GNB1, GNG2, GSK3B, HDAC1, HDAC2, IFT172, IFT88, KIF3A, LGALS3, MAP2K1, MTSS1, PIAS1, PRKACA, PRKCD, PTCH1, RAB23, RBBP4, RBBP7, SAP18, SAP30, SHH, SIN3A, SIN3B, SMO, SPOP, SUFU, XPO1
EGF receptor (ErbB1) signaling pathway	3.4	1.7e-05	0.00017	33	EGF, EGFR, GAB1, GNAI1, GNAI3, GRB2, GSN, HRAS, KRAS, MAPK1, MAPK3, NCK1, NCK2, NRAS, PAK1, PIK3CA, PIK3CB, PIK3CD, PIK3R1, PIK3R2, PIK3R3, PIP5K1C, PLCG1, PTK2, PTPN1, PTPN11, RASA1, SHC1, SOS1, SRC, STAT1, STAT3, WASL
Class I PI3K signaling events mediated by Akt	3.4	1.7e-05	0.00017	33	AKT1, AKT2, AKT3, BCL2L1, CASP9, CDKN1A, CDKN1B, CHUK, FOXO1, FOXO3, FOXO4, GSK3A, GSK3B, HSP90AA1, KPNA1, MAP3K5, MAPKAP1, MLST8, MTOR, PDPK1, PRKACA, PRKDC, RAF1, RICTOR, SFN, SRC, TBC1D4, YWHAB, YWHAE, YWHAG, YWHAH, YWHAQ, YWHAZ
TNF receptor signaling pathway	3.47	2.4e-05	0.00023	42	ADAM17, BIRC2, BIRC3, CASP8, CAV1, CHUK, FADD, IKBKB, IKBKG, MADD, MAP2K3, MAP2K7, MAP3K1, MAP3K3, MAP3K5, MAP3K7, MAP4K2, MAP4K3, MAP4K4, MAP4K5, NFKB1, NSMAF, PRKCI, PRKCZ, RACK1, RELA, RFFL, RIPK1, SMPD1, SMPD2, SQSTM1, STAT1, TAB1, TAB2, TNFAIP3, TNFRSF1A, TNFRSF1B, TNIK, TRADD, TRAF1, TRAF2, TXN
