# Supplementary material for: Identifying collagen VI as a target of fibrotic diseases regulated by CREBBP/EP300
Source: Proc Natl Acad Sci U S A. 2020 Aug 5;117(34):20753–63. doi: 10.1073/pnas.2004281117 (PMC7456151; doi:10.1073/pnas.2004281117)
Supplement: Supplementary File [file pnas.2004281117.sd02.xlsx]

## Sheet: DF-genes CBP FDR <0.05
	Row.names	baseMean	log2FoldChange	lfcSE	stat	pvalue	padj	SYMBOL
6955	ENSG00000134917	30.3101	-3.03082	0.299244	-10.1282	4.14067e-24	1.16402e-20	ADAMTS8
296	ENSG00000011347	89.5226	-2.57102	0.272939	-9.41977	4.52082e-21	6.35447e-18	SYT7
2970	ENSG00000104783	33.9484	-2.5334	0.300443	-8.43223	3.39135e-17	2.97931e-14	KCNN4
3374	ENSG00000106819	345.121	-2.44203	0.352934	-6.91923	4.54089e-12	1.59567e-09	ASPN
8326	ENSG00000143320	224.626	-2.42337	0.318491	-7.60892	2.76404e-14	1.38755e-11	CRABP2
3760	ENSG00000110203	15.3817	-2.30866	0.357931	-6.45003	1.11827e-10	2.66414e-08	FOLR3
12831	ENSG00000170961	451.72	-2.24958	0.245132	-9.17701	4.43246e-20	5.66387e-17	HAS2
2875	ENSG00000104055	3.6588	-2.13167	0.403681	-5.28059	1.28772e-07	1.19869e-05	TGM5
4685	ENSG00000117152	145.126	-2.12856	0.295284	-7.20854	5.65542e-13	2.33802e-10	RGS4
12224	ENSG00000168280	66.4925	-2.09205	0.296478	-7.05634	1.70943e-12	6.67438e-10	KIF5C
3977	ENSG00000111863	27.5854	-2.05697	0.334643	-6.14674	7.90898e-10	1.48225e-07	ADTRP
9858	ENSG00000155897	7.65584	-2.02236	0.396887	-5.09555	3.47734e-07	2.74593e-05	ADCY8
13570	ENSG00000174600	97.7838	-1.97979	0.321923	-6.14987	7.75453e-10	1.47294e-07	CMKLR1
16150	ENSG00000188581	7.61725	-1.97472	0.391469	-5.04437	4.55007e-07	3.3839e-05	KRTAP1-1
17986	ENSG00000214814	13.5842	-1.96857	0.397853	-4.94798	7.49861e-07	5.24381e-05	FER1L6
11406	ENSG00000164929	198.08	-1.92798	0.307923	-6.26123	3.81954e-10	7.56162e-08	BAALC
9941	ENSG00000156510	4.08736	-1.91971	0.408483	-4.69961	2.60658e-06	0.000152659	HKDC1
7614	ENSG00000138347	10.2661	-1.87607	0.381308	-4.9201	8.65007e-07	5.81749e-05	MYPN
3850	ENSG00000111087	3.76868	-1.83792	0.408838	-4.49548	6.94145e-06	0.000331867	GLI1
3782	ENSG00000110436	45.7023	-1.83234	0.277108	-6.61237	3.7821e-11	1.00304e-08	SLC1A2
7585	ENSG00000138135	108.931	-1.81638	0.261568	-6.94418	3.80655e-12	1.37192e-09	CH25H
2698	ENSG00000102683	30.5801	-1.79562	0.311924	-5.75659	8.58291e-09	1.17128e-06	SGCG
19255	ENSG00000266524	30.7317	-1.78124	0.40157	-4.43569	9.17763e-06	0.000413464	GDF10
11238	ENSG00000164283	114.111	-1.77404	0.329216	-5.38869	7.09715e-08	7.37201e-06	ESM1
15611	ENSG00000185972	15.0458	-1.76374	0.34736	-5.07755	3.82342e-07	2.95285e-05	CCIN
7525	ENSG00000137869	64.5418	-1.75556	0.390464	-4.49608	6.92181e-06	0.000331867	CYP19A1
14252	ENSG00000178726	128.98	-1.75091	0.3091	-5.66455	1.4741e-08	1.83362e-06	THBD
1270	ENSG00000074410	935.542	-1.74856	0.210773	-8.29594	1.07726e-16	8.90702e-14	CA12
6687	ENSG00000133110	11706.8	-1.74698	0.352506	-4.95589	7.19982e-07	5.11114e-05	POSTN
4786	ENSG00000118137	21.7118	-1.74641	0.353399	-4.94175	7.74239e-07	5.33466e-05	APOA1
4463	ENSG00000115592	6.95763	-1.73202	0.394141	-4.39442	1.11067e-05	0.000486342	PRKAG3
6763	ENSG00000133800	21.0539	-1.72994	0.397905	-4.34762	1.37626e-05	0.000587984	LYVE1
12987	ENSG00000171631	11.8298	-1.72335	0.377823	-4.56126	5.08472e-06	0.000258952	P2RY6
11217	ENSG00000164188	7.99145	-1.71073	0.384455	-4.44975	8.59684e-06	0.000388544	RANBP3L
16510	ENSG00000196611	132.569	-1.68718	0.360053	-4.68591	2.78714e-06	0.000159252	MMP1
18547	ENSG00000240583	263.927	-1.68711	0.261735	-6.44587	1.1494e-10	2.69265e-08	AQP1
5752	ENSG00000125965	122.296	-1.67541	0.303204	-5.52568	3.28208e-08	3.81264e-06	GDF5
636	ENSG00000047936	5.48829	-1.67333	0.374801	-4.46457	8.02279e-06	0.000369732	ROS1
10057	ENSG00000157551	109.708	-1.67183	0.219288	-7.62389	2.46134e-14	1.28136e-11	KCNJ15
5196	ENSG00000121769	150.613	-1.66824	0.247471	-6.74115	1.57141e-11	4.69951e-09	FABP3
2492	ENSG00000101265	40.2863	-1.66145	0.302968	-5.48393	4.15975e-08	4.71528e-06	RASSF2
10541	ENSG00000161381	198.771	-1.65893	0.20843	-7.9592	1.73156e-15	1.01412e-12	PLXDC1
16511	ENSG00000196616	19.4453	-1.65724	0.408999	-4.05194	5.07945e-05	0.00161166	ADH1B
8430	ENSG00000143786	63.178	-1.64966	0.200349	-8.23394	1.81157e-16	1.34018e-13	CNIH3
7767	ENSG00000139269	10.2428	-1.64211	0.37457	-4.38398	1.16529e-05	0.000508673	INHBE
2149	ENSG00000099957	28.7703	-1.63252	0.303077	-5.38647	7.18529e-08	7.37201e-06	P2RX6
4953	ENSG00000119714	66.6139	-1.62874	0.34153	-4.76896	1.85182e-06	0.000113665	GPR68
19609	ENSG00000277586	51.7532	-1.62738	0.394883	-4.12116	3.76975e-05	0.00129695	NEFL
16734	ENSG00000197467	106.705	-1.60189	0.296645	-5.40001	6.66379e-08	7.04257e-06	COL13A1
15107	ENSG00000183715	10.5225	-1.59619	0.414485	-3.85103	0.000117621	0.003073	OPCML
7340	ENSG00000136928	36.6156	-1.58484	0.341397	-4.64222	3.44682e-06	0.000188516	GABBR2
10846	ENSG00000163083	40.6846	-1.57634	0.228758	-6.89086	5.54552e-12	1.90117e-09	INHBB
17774	ENSG00000212724	17.1198	-1.57457	0.378687	-4.15798	3.21069e-05	0.00115717	KRTAP2-3
6254	ENSG00000130477	3.65357	-1.57445	0.414534	-3.79813	0.000145793	0.00362062	UNC13A
7264	ENSG00000136541	4.08269	-1.57025	0.404576	-3.88123	0.000103928	0.00278781	ERMN
6278	ENSG00000130592	340.653	-1.56502	0.263843	-5.93164	2.99931e-09	4.68426e-07	LSP1
12911	ENSG00000171345	753.912	-1.55555	0.344899	-4.51016	6.4778e-06	0.000316153	KRT19
12898	ENSG00000171246	92.0271	-1.54995	0.406094	-3.81672	0.000135235	0.00341882	NPTX1
17342	ENSG00000204291	1089.16	-1.54807	0.385604	-4.01467	5.953e-05	0.00181903	COL15A1
6901	ENSG00000134594	16.4453	-1.5283	0.342031	-4.46829	7.8846e-06	0.000366149	RAB33A
2646	ENSG00000102174	37.3967	-1.52666	0.319769	-4.77426	1.80368e-06	0.000111685	PHEX
13047	ENSG00000171872	4.11946	-1.52653	0.40714	-3.74941	0.000177251	0.00426616	KLF17
16768	ENSG00000197594	339.669	-1.50798	0.226715	-6.65141	2.90302e-11	8.16097e-09	ENPP1
11762	ENSG00000166396	181.187	-1.503	0.346373	-4.33925	1.42973e-05	0.000605847	SERPINB7
1299	ENSG00000075213	40.4608	-1.50069	0.278707	-5.38447	7.26568e-08	7.40047e-06	SEMA3A
5871	ENSG00000127083	31.6907	-1.49479	0.367144	-4.07139	4.67327e-05	0.00152407	OMD
11386	ENSG00000164855	13.9638	-1.48477	0.383795	-3.86866	0.000109436	0.00290782	TMEM184A
8587	ENSG00000144821	9.41248	-1.48476	0.406233	-3.65494	0.000257246	0.00570324	MYH15
10986	ENSG00000163568	3.36591	-1.48017	0.408873	-3.62013	0.000294451	0.00634787	AIM2
473	ENSG00000028277	20.0368	-1.47815	0.330007	-4.47915	7.4942e-06	0.000352303	POU2F2
6908	ENSG00000134668	107.04	-1.47372	0.216413	-6.80976	9.77644e-12	3.12313e-09	SPOCD1
11817	ENSG00000166592	13.4784	-1.47129	0.344593	-4.26964	1.95791e-05	0.000784058	RRAD
8084	ENSG00000141469	439.168	-1.45099	0.412542	-3.5172	0.000436131	0.00858579	SLC14A1
332	ENSG00000013297	995.917	-1.44169	0.312672	-4.61088	4.00974e-06	0.000211217	CLDN11
14890	ENSG00000182752	269.425	-1.4292	0.2492	-5.73518	9.74093e-09	1.29168e-06	PAPPA
16417	ENSG00000196344	4.29147	-1.41679	0.410939	-3.44768	0.000565418	0.0103889	ADH7
11081	ENSG00000163827	211.541	-1.41456	0.113703	-12.4408	1.56912e-35	1.10278e-31	LRRC2
5522	ENSG00000124479	9.79099	-1.40738	0.398652	-3.53035	0.000415008	0.00829779	NDP
14355	ENSG00000179300	1.99892	-1.40617	0.409356	-3.43508	0.000592383	0.0107857	ZCCHC5
10058	ENSG00000157554	71.1437	-1.40067	0.320473	-4.37064	1.23884e-05	0.000534147	ERG
10347	ENSG00000160013	57.6062	-1.39871	0.330661	-4.23005	2.33639e-05	0.000895573	PTGIR
1531	ENSG00000081059	74.4211	-1.39681	0.336927	-4.14575	3.38709e-05	0.00119621	TCF7
8283	ENSG00000143127	164.39	-1.396	0.324829	-4.29765	1.7262e-05	0.000703291	ITGA10
15041	ENSG00000183454	14.5534	-1.39295	0.414581	-3.3599	0.000779718	0.0132364	GRIN2A
225	ENSG00000008517	23.3393	-1.38251	0.347511	-3.97832	6.94032e-05	0.00204282	IL32
7703	ENSG00000138771	148.841	-1.37629	0.265703	-5.17983	2.22091e-07	1.93895e-05	SHROOM3
1577	ENSG00000082482	1160.49	-1.36975	0.310523	-4.4111	1.02849e-05	0.000454909	KCNK2
12185	ENSG00000168079	70.932	-1.36347	0.41241	-3.30611	0.000946003	0.0152839	SCARA5
4439	ENSG00000115461	3202.04	-1.3584	0.332283	-4.08808	4.34951e-05	0.00142861	IGFBP5
7678	ENSG00000138675	188.718	-1.35306	0.214812	-6.29878	3.00003e-10	6.11136e-08	FGF5
10321	ENSG00000159713	21.7258	-1.34866	0.268469	-5.02352	5.07326e-07	3.71405e-05	TPPP3
16782	ENSG00000197646	42.6347	-1.34832	0.219677	-6.13777	8.36904e-10	1.52773e-07	PDCD1LG2
6862	ENSG00000134363	1990.86	-1.34301	0.130462	-10.2943	7.47878e-25	2.62804e-21	FST
2336	ENSG00000100505	43.9644	-1.34137	0.209701	-6.39657	1.58907e-10	3.4363e-08	TRIM9
16624	ENSG00000197046	8.63931	-1.33998	0.368869	-3.63266	0.00028051	0.00611295	SIGLEC15
379	ENSG00000017483	189.49	-1.33857	0.196966	-6.79596	1.07593e-11	3.36073e-09	SLC38A5
662	ENSG00000049249	6.05323	-1.33462	0.398088	-3.35258	0.000800607	0.0135094	TNFRSF9
6465	ENSG00000131738	5.13958	-1.32217	0.412379	-3.20619	0.00134504	0.0201319	KRT33B
2491	ENSG00000101255	479.099	-1.32167	0.135481	-9.7554	1.74912e-22	3.07321e-19	TRIB3
15795	ENSG00000186832	65.2453	-1.3182	0.395117	-3.33623	0.000849239	0.0141272	KRT16
10056	ENSG00000157542	34.0117	-1.3049	0.397386	-3.28372	0.00102447	0.0162711	KCNJ6
57	ENSG00000004776	1039.45	-1.30285	0.178751	-7.28865	3.1307e-13	1.37516e-10	HSPB6
12099	ENSG00000167767	6.71016	-1.29398	0.362828	-3.56638	0.00036195	0.00740548	KRT80
11178	ENSG00000164106	441.255	-1.2924	0.366028	-3.53089	0.000414162	0.00829269	SCRG1
7619	ENSG00000138378	24.8159	-1.287	0.238466	-5.39699	6.77694e-08	7.10871e-06	STAT4
2466	ENSG00000101187	13.988	-1.28601	0.330804	-3.88752	0.000101275	0.00272183	SLCO4A1
16744	ENSG00000197506	5.32582	-1.28193	0.406646	-3.15245	0.00161908	0.0229181	SLC28A3
1564	ENSG00000082126	5.55591	-1.27343	0.388986	-3.27371	0.00106145	0.0167046	MPP4
12103	ENSG00000167771	6.44753	-1.27278	0.375488	-3.38966	0.000699785	0.0121521	RCOR2
13753	ENSG00000175591	2.76917	-1.27164	0.414257	-3.06968	0.00214287	0.0282558	P2RY2
3295	ENSG00000106327	3.71247	-1.26842	0.413044	-3.07091	0.00213404	0.0282184	TFR2
791	ENSG00000058404	5.2206	-1.26512	0.397937	-3.17918	0.00147691	0.0216244	CAMK2B
5889	ENSG00000127329	47.6703	-1.26407	0.324374	-3.89695	9.74131e-05	0.00265556	PTPRB
6081	ENSG00000129048	262.541	-1.25557	0.277011	-4.53256	5.82729e-06	0.000290455	ACKR4
13090	ENSG00000172061	251.835	-1.25457	0.405967	-3.09033	0.00199933	0.0268155	LRRC15
15314	ENSG00000184682	11.1857	-1.25193	0.383096	-3.26793	0.00108339	0.0169201	PRR33
15200	ENSG00000184156	6.48389	-1.25098	0.361293	-3.46252	0.000535152	0.00994347	KCNQ3
7218	ENSG00000136267	4.09538	-1.24885	0.413879	-3.01743	0.00254928	0.0321946	DGKB
10125	ENSG00000158125	2.95059	-1.24352	0.405911	-3.06353	0.00218744	0.0286548	XDH
17683	ENSG00000205863	9.02154	-1.24319	0.382854	-3.24716	0.00116563	0.0179453	C1QTNF9B
9683	ENSG00000154175	5386.28	-1.24187	0.23237	-5.34436	9.07373e-08	9.04542e-06	ABI3BP
9355	ENSG00000151418	3.23338	-1.23786	0.414042	-2.9897	0.00279254	0.0339629	ATP6V1G3
11644	ENSG00000165935	3.46908	-1.23426	0.414635	-2.97673	0.00291337	0.0350379	SMCO2
14906	ENSG00000182836	4.97442	-1.23335	0.414596	-2.97481	0.00293169	0.0351903	PLCXD3
10037	ENSG00000157368	26.861	-1.23286	0.322518	-3.82259	0.000132056	0.00336239	IL34
10265	ENSG00000159231	211.579	-1.23047	0.2003	-6.14312	8.09171e-10	1.49654e-07	CBR3
17804	ENSG00000213145	313.364	-1.22865	0.304715	-4.03212	5.52751e-05	0.00171891	CRIP1
1444	ENSG00000078725	82.8934	-1.21991	0.246205	-4.95485	7.23848e-07	5.11277e-05	BRINP1
4607	ENSG00000116690	61.4921	-1.21473	0.33767	-3.59739	0.000321425	0.00682062	PRG4
2926	ENSG00000104415	332.771	-1.20806	0.236093	-5.11687	3.1064e-07	2.5032e-05	WISP1
15549	ENSG00000185742	67.3567	-1.20774	0.351493	-3.43604	0.000590286	0.0107614	C11orf87
2958	ENSG00000104722	24.006	-1.20621	0.37077	-3.25326	0.00114088	0.0176222	NEFM
16331	ENSG00000189410	20.4243	-1.20618	0.293447	-4.11039	3.94992e-05	0.00133783	SH2D5
13346	ENSG00000173267	27.4294	-1.20405	0.309551	-3.88967	0.000100381	0.00271861	SNCG
8231	ENSG00000142661	2.02895	-1.20405	0.401914	-2.99579	0.00273738	0.0335748	MYOM3
16464	ENSG00000196460	101.049	-1.20228	0.237091	-5.07097	3.95799e-07	3.02356e-05	RFX8
4205	ENSG00000113578	72.1593	-1.19936	0.30709	-3.90556	9.40069e-05	0.00258583	FGF1
18115	ENSG00000221852	294.033	-1.19838	0.322618	-3.71456	0.00020356	0.00473714	KRTAP1-5
6448	ENSG00000131620	8.42907	-1.19712	0.414956	-2.88494	0.00391489	0.0436668	ANO1
7626	ENSG00000138395	37.5728	-1.19334	0.336505	-3.54629	0.000390697	0.00785642	CDK15
17034	ENSG00000198576	28.5194	-1.19142	0.32356	-3.68221	0.000231218	0.00523349	ARC
331	ENSG00000013293	92.6746	-1.18872	0.395319	-3.00698	0.00263856	0.0328499	SLC7A14
11588	ENSG00000165694	5.38438	-1.18628	0.412449	-2.87619	0.00402503	0.0445479	FRMD7
12239	ENSG00000168329	2.33279	-1.18572	0.389534	-3.04394	0.00233505	0.0299466	CX3CR1
4046	ENSG00000112297	100.622	-1.18177	0.216871	-5.4492	5.05977e-08	5.64445e-06	AIM1
2386	ENSG00000100739	12.0992	-1.16855	0.374465	-3.12059	0.00180489	0.0248633	BDKRB1
10072	ENSG00000157680	123.098	-1.16501	0.319341	-3.64818	0.000264108	0.00581866	DGKI
9192	ENSG00000149596	5.4232	-1.16387	0.371743	-3.13086	0.00174298	0.0242807	JPH2
13310	ENSG00000173114	14.4194	-1.16339	0.323633	-3.59477	0.000324677	0.00685233	LRRN3
667	ENSG00000049540	2009.89	-1.16249	0.295328	-3.93628	8.27556e-05	0.00235468	ELN
54	ENSG00000004660	115.977	-1.16105	0.190628	-6.09065	1.12452e-09	1.97578e-07	CAMKK1
14574	ENSG00000180875	558.112	-1.15945	0.394666	-2.9378	0.00330549	0.0382403	GREM2
17591	ENSG00000205336	39.9618	-1.15783	0.302926	-3.82217	0.000132285	0.00336239	ADGRG1
15149	ENSG00000183840	6.50247	-1.15727	0.344723	-3.3571	0.000787649	0.0133388	GPR39
17822	ENSG00000213316	24.4287	-1.15677	0.315341	-3.6683	0.000244171	0.00546507	LTC4S
13689	ENSG00000175264	6.54888	-1.15643	0.383939	-3.01202	0.00259516	0.0326265	CHST1
16035	ENSG00000188015	35.3067	-1.1555	0.31967	-3.61466	0.000300744	0.0064736	S100A3
17966	ENSG00000214575	82.7128	-1.15475	0.135329	-8.53286	1.42769e-17	1.33784e-14	CPEB1
8861	ENSG00000146950	42.167	-1.15396	0.30943	-3.72932	0.000191996	0.00453563	SHROOM2
5862	ENSG00000126950	51.3618	-1.15323	0.296555	-3.88877	0.000100755	0.00271868	TMEM35
19138	ENSG00000260428	24.1078	-1.14802	0.328281	-3.49706	0.000470418	0.00911724	SCX
13062	ENSG00000171951	43.7833	-1.14719	0.310434	-3.69543	0.000219513	0.00499267	SCG2
13563	ENSG00000174564	53.0183	-1.14277	0.27032	-4.22747	2.36332e-05	0.000897805	IL20RB
15509	ENSG00000185585	439.018	-1.1425	0.295693	-3.86381	0.000111634	0.00295072	OLFML2A
15459	ENSG00000185306	4.89102	-1.14213	0.388647	-2.93875	0.0032954	0.0381864	C12orf56
13420	ENSG00000173641	222.029	-1.13383	0.383005	-2.96035	0.0030729	0.0365925	HSPB7
8774	ENSG00000146197	172.155	-1.13361	0.325407	-3.48368	0.000494575	0.00938158	SCUBE3
7062	ENSG00000135480	110.535	-1.13218	0.358879	-3.15476	0.00160631	0.0228247	KRT7
3438	ENSG00000107611	14.9508	-1.13145	0.289471	-3.90869	9.27998e-05	0.00256266	CUBN
16449	ENSG00000196420	5.30875	-1.12618	0.382956	-2.94076	0.00327408	0.038065	S100A5
17357	ENSG00000204334	15.3148	-1.12311	0.332524	-3.37753	0.0007314	0.0125526	ERICH2
14875	ENSG00000182667	290.678	-1.1194	0.177063	-6.32205	2.58111e-10	5.33531e-08	NTM
13497	ENSG00000174136	633.375	-1.11768	0.110579	-10.1076	5.11445e-24	1.19815e-20	RGMB
5390	ENSG00000123496	90.9264	-1.11425	0.326966	-3.40784	0.000654802	0.0116079	IL13RA2
10664	ENSG00000162407	5247.14	-1.11014	0.215478	-5.15201	2.57704e-07	2.20484e-05	PLPP3
15103	ENSG00000183696	96.179	-1.10947	0.279656	-3.96727	7.27006e-05	0.00212008	UPP1
3128	ENSG00000105499	22.0988	-1.10759	0.289284	-3.82873	0.000128807	0.00330244	PLA2G4C
10917	ENSG00000163359	41894.4	-1.10685	0.210493	-5.25838	1.45331e-07	1.33514e-05	COL6A3
9702	ENSG00000154319	10.8788	-1.10409	0.343671	-3.21265	0.00131517	0.0197712	FAM167A
13920	ENSG00000176692	33.4046	-1.10354	0.341119	-3.23507	0.00121613	0.01854	FOXC2
9479	ENSG00000152402	137.118	-1.09796	0.306455	-3.58277	0.000339967	0.00707831	GUCY1A2
7630	ENSG00000138411	217.263	-1.09769	0.206043	-5.3275	9.95745e-08	9.58644e-06	HECW2
7308	ENSG00000136826	392.287	-1.09722	0.20539	-5.34213	9.1862e-08	9.09304e-06	KLF4
5415	ENSG00000123689	72.7749	-1.09624	0.288014	-3.80619	0.000141125	0.00353592	G0S2
437	ENSG00000023839	9.45028	-1.0962	0.363741	-3.01367	0.00258108	0.0325378	ABCC2
17099	ENSG00000198774	35.7426	-1.09349	0.252867	-4.32436	1.52975e-05	0.000638048	RASSF9
3949	ENSG00000111728	77.9087	-1.0919	0.218946	-4.98709	6.12967e-07	4.46418e-05	ST8SIA1
3456	ENSG00000107796	969.916	-1.08494	0.189127	-5.73658	9.66063e-09	1.29168e-06	ACTA2
4930	ENSG00000119630	7.18085	-1.08426	0.378406	-2.86533	0.00416577	0.0457812	PGF
7684	ENSG00000138696	106.747	-1.08423	0.222843	-4.86545	1.14194e-06	7.26295e-05	BMPR1B
9907	ENSG00000156265	56.2959	-1.07932	0.244593	-4.41272	1.02079e-05	0.000454058	MAP3K7CL
18799	ENSG00000249992	288.584	-1.0778	0.3193	-3.37551	0.000736785	0.0126296	TMEM158
688	ENSG00000050730	7.57639	-1.07646	0.370911	-2.90219	0.0037056	0.041836	TNIP3
7768	ENSG00000139278	618.61	-1.07471	0.181012	-5.93724	2.89859e-09	4.57781e-07	GLIPR1
3257	ENSG00000106034	393.484	-1.07444	0.225747	-4.75949	1.94085e-06	0.000118098	CPED1
9268	ENSG00000150630	441.902	-1.07256	0.134499	-7.97445	1.53066e-15	9.35432e-13	VEGFC
5992	ENSG00000128298	21.1937	-1.07159	0.280568	-3.81936	0.000133799	0.00339472	BAIAP2L2
632	ENSG00000047648	139.358	-1.05999	0.252634	-4.19577	2.71952e-05	0.00101126	ARHGAP6
12304	ENSG00000168621	41.9079	-1.05829	0.315774	-3.35141	0.000804014	0.0135506	GDNF
4826	ENSG00000118503	198.692	-1.05718	0.203424	-5.19691	2.02627e-07	1.79127e-05	TNFAIP3
6202	ENSG00000130176	33.7419	-1.05622	0.325045	-3.24946	0.00115626	0.0178207	CNN1
18761	ENSG00000248905	238.026	-1.05256	0.27873	-3.77627	0.000159193	0.00388475	FMN1
9745	ENSG00000154734	1570.76	-1.05081	0.159754	-6.57766	4.77921e-11	1.22139e-08	ADAMTS1
3238	ENSG00000105974	7101.93	-1.04819	0.157907	-6.638	3.17978e-11	8.5952e-09	CAV1
8498	ENSG00000144218	50.6597	-1.03699	0.225544	-4.59771	4.2716e-06	0.000222376	AFF3
5286	ENSG00000122641	306.533	-1.0358	0.256675	-4.03544	5.45006e-05	0.00169858	INHBA
4430	ENSG00000115414	185190	-1.03362	0.160832	-6.42671	1.30395e-10	3.00464e-08	FN1
16313	ENSG00000189320	290.909	-1.03362	0.217123	-4.76051	1.93107e-06	0.000118014	FAM180A
13081	ENSG00000172020	21.9422	-1.03272	0.355071	-2.9085	0.00363171	0.0412004	GAP43
6926	ENSG00000134769	29.2009	-1.03194	0.242296	-4.25902	2.05329e-05	0.000812986	DTNA
12253	ENSG00000168398	119.946	-1.03003	0.296898	-3.46931	0.000521796	0.00976614	BDKRB2
6930	ENSG00000134802	554.463	-1.02732	0.0950172	-10.812	3.02164e-27	1.41574e-23	SLC43A3
2105	ENSG00000099377	297.376	-1.02645	0.15135	-6.78193	1.1858e-11	3.62338e-09	HSD3B7
6056	ENSG00000128805	301.655	-1.02022	0.209852	-4.86163	1.16426e-06	7.37153e-05	ARHGAP22
9660	ENSG00000154027	300.942	-1.02014	0.171085	-5.96278	2.4798e-09	4.00645e-07	AK5
13894	ENSG00000176490	340.819	-1.01976	0.132396	-7.70229	1.33645e-14	7.22504e-12	DIRAS1
6471	ENSG00000131773	321.386	-1.01964	0.111443	-9.14942	5.72413e-20	6.70487e-17	KHDRBS3
7722	ENSG00000138835	709.453	-1.01552	0.174613	-5.81583	6.03332e-09	8.52936e-07	RGS3
9887	ENSG00000156113	1237.43	-1.01387	0.200555	-5.05529	4.29727e-07	3.2129e-05	KCNMA1
17655	ENSG00000205683	47.0288	-1.0128	0.247293	-4.09554	4.21191e-05	0.0014029	DPF3
3225	ENSG00000105889	44.8136	-1.00753	0.279858	-3.60015	0.000318034	0.0067629	STEAP1B
8798	ENSG00000146376	517.245	-1.0054	0.168271	-5.9749	2.30233e-09	3.80724e-07	ARHGAP18
664	ENSG00000049323	848.197	-1.00248	0.246873	-4.06072	4.89221e-05	0.00157357	LTBP1
13754	ENSG00000175592	381.914	-1.00148	0.167801	-5.96827	2.39781e-09	3.91903e-07	FOSL1
1568	ENSG00000082196	65.6991	-1.00042	0.265668	-3.76569	0.000166091	0.00404606	C1QTNF3
17323	ENSG00000204219	141.18	-0.999894	0.161678	-6.18448	6.23081e-10	1.21639e-07	TCEA3
11441	ENSG00000165071	10.686	-0.999809	0.337283	-2.9643	0.00303371	0.0362181	TMEM71
10768	ENSG00000162772	34.9973	-0.996512	0.219465	-4.54064	5.60829e-06	0.000280534	ATF3
4629	ENSG00000116774	1204.44	-0.994472	0.105074	-9.46454	2.94862e-21	4.60509e-18	OLFML3
8825	ENSG00000146592	297.131	-0.994133	0.217376	-4.57334	4.8e-06	0.000247138	CREB5
11224	ENSG00000164220	260.891	-0.991318	0.22178	-4.46983	7.82812e-06	0.000365878	F2RL2
13596	ENSG00000174791	258.055	-0.988088	0.0992589	-9.95466	2.40649e-23	4.83223e-20	RIN1
8829	ENSG00000146674	14922.5	-0.986618	0.283647	-3.47833	0.000504545	0.00949381	IGFBP3
7957	ENSG00000140538	8.41935	-0.983549	0.338503	-2.90558	0.00366569	0.0415188	NTRK3
11408	ENSG00000164932	521.269	-0.983234	0.167605	-5.86639	4.45392e-09	6.66003e-07	CTHRC1
8180	ENSG00000142227	1364.22	-0.979654	0.180213	-5.4361	5.44605e-08	5.98044e-06	EMP3
450	ENSG00000025708	152.184	-0.977717	0.241601	-4.04682	5.19183e-05	0.00162894	TYMP
15463	ENSG00000185338	13.2534	-0.97718	0.331091	-2.9514	0.00316342	0.0374285	SOCS1
3734	ENSG00000110031	707.89	-0.976767	0.224564	-4.34962	1.36372e-05	0.000584404	LPXN
13347	ENSG00000173269	29.973	-0.962368	0.265639	-3.62284	0.000291386	0.00631082	MMRN2
8667	ENSG00000145431	983.45	-0.962067	0.109226	-8.80806	1.27332e-18	1.37675e-15	PDGFC
7356	ENSG00000136960	1418.3	-0.957666	0.279103	-3.43122	0.000600867	0.0109119	ENPP2
14519	ENSG00000180447	1642.12	-0.955114	0.214183	-4.45933	8.22159e-06	0.000375924	GAS1
4756	ENSG00000117650	60.0116	-0.954582	0.211487	-4.51368	6.37135e-06	0.000313162	NEK2
9227	ENSG00000149948	194.368	-0.952302	0.276341	-3.44612	0.000568705	0.0104357	HMGA2
2929	ENSG00000104432	60.9217	-0.950932	0.251668	-3.77851	0.000157768	0.00387014	IL7
15377	ENSG00000184995	14.6711	-0.950821	0.28206	-3.37099	0.000748997	0.0128077	IFNE
9638	ENSG00000153885	187.923	-0.942259	0.217764	-4.32696	1.51178e-05	0.000632428	KCTD15
8330	ENSG00000143333	18.6032	-0.940105	0.302132	-3.11157	0.00186096	0.0253513	RGS16
132	ENSG00000006283	11.9194	-0.937358	0.330999	-2.8319	0.0046272	0.049306	CACNA1G
5174	ENSG00000121552	53.471	-0.936455	0.309199	-3.02865	0.00245651	0.0312477	CSTA
15096	ENSG00000183671	340.662	-0.934794	0.144672	-6.46149	1.03677e-10	2.51255e-08	GPR1
3269	ENSG00000106089	45.3609	-0.928779	0.202939	-4.57665	4.72482e-06	0.000244162	STX1A
11326	ENSG00000164619	141.319	-0.928203	0.255159	-3.63774	0.000275045	0.0060125	BMPER
6767	ENSG00000133816	488.812	-0.927619	0.218933	-4.237	2.2653e-05	0.000877508	MICAL2
14980	ENSG00000183160	2302.01	-0.923693	0.186597	-4.95021	7.41337e-07	5.21012e-05	TMEM119
2723	ENSG00000102886	14.1727	-0.91884	0.270121	-3.40159	0.000669945	0.0117857	GDPD3
1487	ENSG00000079931	507.086	-0.917602	0.222368	-4.1265	3.68324e-05	0.00128147	MOXD1
657	ENSG00000049192	73.9807	-0.916624	0.222431	-4.12093	3.77339e-05	0.00129695	ADAMTS6
9556	ENSG00000153012	36.2057	-0.910335	0.283956	-3.2059	0.0013464	0.0201319	LGI2
2888	ENSG00000104147	28.5141	-0.90918	0.292088	-3.11269	0.00185389	0.0253239	OIP5
1221	ENSG00000072952	77.6098	-0.907343	0.287041	-3.16102	0.0015722	0.0225221	MRVI1
1537	ENSG00000081181	42.899	-0.903907	0.228681	-3.95271	7.72726e-05	0.00223486	ARG2
12288	ENSG00000168542	21964.2	-0.902654	0.222107	-4.06405	4.82287e-05	0.0015584	COL3A1
9867	ENSG00000155966	88.4243	-0.902245	0.300363	-3.00385	0.00266588	0.0330438	AFF2
16164	ENSG00000188643	1238.13	-0.901694	0.208239	-4.3301	1.49045e-05	0.000627238	S100A16
10150	ENSG00000158402	14.591	-0.898486	0.300216	-2.9928	0.00276435	0.0338169	CDC25C
5382	ENSG00000123416	4074.12	-0.897068	0.120114	-7.46848	8.11291e-14	3.93225e-11	TUBA1B
12555	ENSG00000169744	131.777	-0.893263	0.236132	-3.78289	0.000155018	0.00381601	LDB2
6319	ENSG00000130766	318.192	-0.891937	0.132812	-6.71577	1.87076e-11	5.4782e-09	SESN2
10367	ENSG00000160161	359.664	-0.891761	0.264823	-3.36739	0.000758843	0.0129445	CILP2
6572	ENSG00000132481	206.476	-0.891582	0.222612	-4.0051	6.19919e-05	0.00187389	TRIM47
11790	ENSG00000166482	274.599	-0.884488	0.284233	-3.11184	0.00185923	0.0253513	MFAP4
16924	ENSG00000198121	2329.83	-0.883004	0.0677186	-13.0393	7.311e-39	1.02763e-34	LPAR1
4551	ENSG00000116183	107.513	-0.8824	0.269854	-3.26991	0.0010758	0.016839	PAPPA2
6612	ENSG00000132688	112.937	-0.878485	0.2697	-3.25726	0.00112492	0.0174139	NES
13152	ENSG00000172346	75.6408	-0.876696	0.251442	-3.48668	0.000489063	0.00934018	CSDC2
6962	ENSG00000134986	790.987	-0.872449	0.164688	-5.29758	1.17344e-07	1.0996e-05	NREP
7427	ENSG00000137404	89.093	-0.868403	0.204126	-4.25425	2.09748e-05	0.000828153	NRM
581	ENSG00000041982	5765.43	-0.868027	0.213413	-4.06736	4.75497e-05	0.00154713	TNC
13381	ENSG00000173457	926.272	-0.867032	0.185139	-4.68313	2.82523e-06	0.000159484	PPP1R14B
7583	ENSG00000138131	516.892	-0.864042	0.244774	-3.52995	0.000415634	0.00829851	LOXL4
5066	ENSG00000120549	622.81	-0.863713	0.179747	-4.80517	1.54621e-06	9.65935e-05	KIAA1217
5425	ENSG00000123892	39.6796	-0.861281	0.222834	-3.86513	0.00011103	0.0029446	RAB38
12162	ENSG00000168003	1381.6	-0.856698	0.127816	-6.70257	2.04778e-11	5.87422e-09	SLC3A2
9845	ENSG00000155816	100.117	-0.852259	0.290089	-2.93793	0.00330413	0.0382403	FMN2
5073	ENSG00000120658	74.9953	-0.851271	0.281517	-3.02387	0.00249561	0.0316852	ENOX1
17297	ENSG00000204131	248.63	-0.851187	0.277407	-3.06837	0.00215231	0.0283267	NHSL2
139	ENSG00000006468	295.766	-0.849683	0.135161	-6.28646	3.24797e-10	6.52192e-08	ETV1
2935	ENSG00000104490	81.7391	-0.843975	0.20505	-4.11595	3.85588e-05	0.00131884	NCALD
12322	ENSG00000168734	618.978	-0.843457	0.162806	-5.18076	2.20979e-07	1.93895e-05	PKIG
9017	ENSG00000148219	31.8606	-0.841804	0.256289	-3.28458	0.00102133	0.0162562	ASTN2
2135	ENSG00000099875	621.09	-0.839246	0.141618	-5.92614	3.10138e-09	4.79044e-07	MKNK2
14687	ENSG00000181649	192.326	-0.837427	0.194494	-4.30566	1.66486e-05	0.000686256	PHLDA2
4568	ENSG00000116285	691.811	-0.837316	0.160715	-5.20995	1.88897e-07	1.69117e-05	ERRFI1
11416	ENSG00000164949	558.718	-0.833212	0.188924	-4.4103	1.03226e-05	0.000454909	GEM
11042	ENSG00000163710	834.128	-0.832433	0.200032	-4.1615	3.16163e-05	0.00114241	PCOLCE2
13025	ENSG00000171812	1069.96	-0.828669	0.231214	-3.58399	0.00033838	0.00706726	COL8A2
9272	ENSG00000150667	17.1902	-0.824957	0.241793	-3.41184	0.000645271	0.0115171	FSIP1
15334	ENSG00000184792	40.842	-0.819273	0.270982	-3.02335	0.00249992	0.0316852	OSBP2
8232	ENSG00000142669	2608.34	-0.818994	0.167167	-4.89925	9.62024e-07	6.2894e-05	SH3BGRL3
9621	ENSG00000153714	160.595	-0.818105	0.192464	-4.25068	2.13121e-05	0.000839112	LURAP1L
471	ENSG00000028137	112.789	-0.816502	0.180913	-4.51322	6.38495e-06	0.000313162	TNFRSF1B
15876	ENSG00000187186	35.9538	-0.811448	0.282088	-2.87658	0.00402012	0.0445286	LOC730098
18149	ENSG00000221955	32.362	-0.810233	0.209105	-3.87477	0.000106727	0.00284658	SLC12A8
1325	ENSG00000075643	332.264	-0.807325	0.14416	-5.60019	2.14116e-08	2.57233e-06	MOCOS
14621	ENSG00000181104	1621.06	-0.806796	0.202565	-3.9829	6.8079e-05	0.00201882	F2R
5989	ENSG00000128284	119.458	-0.805596	0.189732	-4.24598	2.17641e-05	0.000854513	APOL3
18423	ENSG00000235162	1272.93	-0.805318	0.202424	-3.97836	6.93908e-05	0.00204282	C12orf75
19306	ENSG00000268350	19.5615	-0.800876	0.252014	-3.1779	0.00148344	0.0216974	FAM156A
14839	ENSG00000182492	3898.1	-0.798882	0.21805	-3.66376	0.000248537	0.00555396	BGN
15970	ENSG00000187735	1140.82	-0.795544	0.0978645	-8.12903	4.32728e-16	2.89639e-13	TCEA1
10759	ENSG00000162746	42.981	-0.795033	0.251799	-3.15742	0.00159174	0.0226912	FCRLB
4027	ENSG00000112210	694.901	-0.792863	0.190721	-4.15718	3.22193e-05	0.00115825	RAB23
6764	ENSG00000133805	108.576	-0.78931	0.254012	-3.10737	0.00188759	0.0255489	AMPD3
2100	ENSG00000099337	115.263	-0.788185	0.233174	-3.38024	0.000724217	0.0124597	KCNK6
12380	ENSG00000168952	78.6597	-0.785278	0.189215	-4.1502	3.3219e-05	0.00118701	STXBP6
4220	ENSG00000113657	1108.78	-0.784974	0.147179	-5.33345	9.63619e-08	9.34112e-06	DPYSL3
7889	ENSG00000140105	1798.01	-0.784855	0.127449	-6.1582	7.35761e-10	1.41669e-07	WARS
830	ENSG00000060982	1832.66	-0.783005	0.131424	-5.95783	2.55604e-09	4.08269e-07	BCAT1
12754	ENSG00000170624	358.482	-0.782673	0.224508	-3.48618	0.000489979	0.00934018	SGCD
431	ENSG00000023445	48.2058	-0.779674	0.241217	-3.23225	0.00122818	0.0186428	BIRC3
590	ENSG00000042493	1531.93	-0.779023	0.215118	-3.62138	0.000293031	0.00632696	CAPG
1559	ENSG00000081923	1227.31	-0.778126	0.181526	-4.28658	1.81449e-05	0.000734998	ATP8B1
4225	ENSG00000113721	3832.06	-0.77044	0.204904	-3.76	0.000169913	0.00411775	PDGFRB
1271	ENSG00000074416	406.854	-0.770024	0.222131	-3.46653	0.00052723	0.00984163	MGLL
6557	ENSG00000132429	137.474	-0.767295	0.150897	-5.08491	3.67802e-07	2.85625e-05	POPDC3
14901	ENSG00000182809	705.817	-0.764423	0.190321	-4.01648	5.90732e-05	0.00181692	CRIP2
18987	ENSG00000256235	250.959	-0.764198	0.245603	-3.11151	0.00186131	0.0253513	SMIM3
15030	ENSG00000183421	16.3598	-0.764058	0.268819	-2.84228	0.00447924	0.0483194	RIPK4
15222	ENSG00000184232	1287.42	-0.763772	0.150533	-5.0738	3.89957e-07	2.99521e-05	OAF
3383	ENSG00000106976	343.253	-0.762062	0.185961	-4.09798	4.16777e-05	0.0013915	DNM1
8769	ENSG00000146143	183.4	-0.760133	0.143314	-5.30397	1.13311e-07	1.0708e-05	PRIM2
16718	ENSG00000197415	262.122	-0.759718	0.229555	-3.30952	0.000934559	0.0151863	VEPH1
13745	ENSG00000175550	1199.48	-0.755538	0.228144	-3.31168	0.000927387	0.0150872	DRAP1
8653	ENSG00000145358	46.0628	-0.754874	0.242781	-3.10928	0.00187541	0.0254867	DDIT4L
5799	ENSG00000126368	158.897	-0.754006	0.147374	-5.11626	3.11654e-07	2.5032e-05	NR1D1
10873	ENSG00000163171	507.229	-0.750583	0.0952128	-7.88321	3.19071e-15	1.79394e-12	CDC42EP3
13147	ENSG00000172331	343.005	-0.75047	0.147265	-5.09605	3.46812e-07	2.74593e-05	BPGM
2987	ENSG00000104856	106.669	-0.750317	0.190995	-3.92846	8.54903e-05	0.00240812	RELB
4026	ENSG00000112208	1080.04	-0.74623	0.0934308	-7.98698	1.38286e-15	8.8352e-13	BAG2
5328	ENSG00000122966	193.15	-0.744651	0.203835	-3.6532	0.000258995	0.00573297	CIT
3447	ENSG00000107731	1069.64	-0.742824	0.232443	-3.19573	0.00139479	0.020637	UNC5B
7452	ENSG00000137507	775.997	-0.740354	0.158919	-4.65869	3.18232e-06	0.000177503	LRRC32
4379	ENSG00000115163	39.1547	-0.739514	0.206107	-3.588	0.000333219	0.00696982	CENPA
12738	ENSG00000170545	79.7456	-0.739057	0.190053	-3.88868	0.00010079	0.00271868	SMAGP
2408	ENSG00000100889	432.822	-0.735016	0.198205	-3.70836	0.000208603	0.00482258	PCK2
16293	ENSG00000189184	1845.68	-0.733396	0.182753	-4.01304	5.99427e-05	0.00182371	PCDH18
3288	ENSG00000106268	134.392	-0.730396	0.242459	-3.01245	0.00259148	0.0326105	NUDT1
12958	ENSG00000171502	17.0742	-0.727791	0.253409	-2.872	0.00407889	0.0450022	COL24A1
477	ENSG00000029153	592.133	-0.725328	0.202013	-3.59051	0.000330031	0.0069341	ARNTL2
11384	ENSG00000164850	163.757	-0.724193	0.205347	-3.52669	0.000420797	0.00836802	GPER1
6078	ENSG00000129009	1509.82	-0.72165	0.167048	-4.32002	1.56019e-05	0.000648816	ISLR
1410	ENSG00000077943	67.9026	-0.721157	0.223832	-3.22186	0.0012736	0.0192078	ITGA8
2617	ENSG00000102007	666.869	-0.720706	0.172255	-4.18394	2.86506e-05	0.00105977	PLP2
6260	ENSG00000130513	139.347	-0.719029	0.214971	-3.34477	0.000823496	0.0137963	GDF15
455	ENSG00000026025	73359	-0.71866	0.102061	-7.04145	1.90245e-12	7.10449e-10	VIM
346	ENSG00000013619	137.167	-0.716401	0.184172	-3.88985	0.000100306	0.00271861	MAMLD1
6469	ENSG00000131759	229.515	-0.715895	0.128069	-5.58991	2.27192e-08	2.70628e-06	RARA
13917	ENSG00000176678	113.047	-0.714417	0.20293	-3.52051	0.000430719	0.00849114	FOXL1
9191	ENSG00000149591	4419.04	-0.713874	0.198523	-3.59593	0.000323239	0.00684254	TAGLN
4143	ENSG00000113083	12469.5	-0.713208	0.146345	-4.87348	1.09651e-06	7.10252e-05	LOX
17633	ENSG00000205542	14952.4	-0.712202	0.180332	-3.94939	7.8352e-05	0.0022568	TMSB4X
1957	ENSG00000091986	20584.9	-0.712151	0.15092	-4.71874	2.37308e-06	0.000140151	CCDC80
7661	ENSG00000138623	146.09	-0.709007	0.188325	-3.76481	0.000166676	0.00405329	SEMA7A
7726	ENSG00000138944	420.608	-0.707929	0.242112	-2.92398	0.00345588	0.0396214	KIAA1644
11531	ENSG00000165480	55.507	-0.70682	0.189216	-3.73552	0.000187325	0.0044477	SKA3
1988	ENSG00000092621	1427.28	-0.705356	0.117945	-5.98037	2.22625e-09	3.72525e-07	PHGDH
6073	ENSG00000128965	167.904	-0.704924	0.206261	-3.41763	0.0006317	0.0113455	CHAC1
9631	ENSG00000153815	254.91	-0.704684	0.156493	-4.50298	6.70082e-06	0.000323666	CMIP
1130	ENSG00000070669	985.238	-0.704443	0.10243	-6.87733	6.09862e-12	2.041e-09	ASNS
8007	ENSG00000140945	2987.7	-0.70306	0.184163	-3.8176	0.000134756	0.00341285	CDH13
5219	ENSG00000121957	172.94	-0.70033	0.130097	-5.38313	7.31996e-08	7.40211e-06	GPSM2
9304	ENSG00000151012	855.059	-0.69382	0.195175	-3.55486	0.000378181	0.00765953	SLC7A11
7417	ENSG00000137309	2222.7	-0.693765	0.171385	-4.04798	5.16608e-05	0.00162527	HMGA1
4120	ENSG00000112837	762.688	-0.691495	0.149665	-4.62027	3.83234e-06	0.000204819	TBX18
12220	ENSG00000168268	812.635	-0.691129	0.179996	-3.83969	0.000123188	0.00318296	NT5DC2
2544	ENSG00000101447	80.7038	-0.689997	0.186443	-3.70084	0.000214886	0.0049273	FAM83D
4369	ENSG00000115107	1005.44	-0.689917	0.220795	-3.12469	0.00177991	0.024673	STEAP3
16363	ENSG00000196154	5066.58	-0.686024	0.232503	-2.95061	0.00317148	0.0374923	S100A4
17871	ENSG00000213719	2472.94	-0.685618	0.146294	-4.68657	2.77818e-06	0.000159252	CLIC1
7054	ENSG00000135451	30.4133	-0.683117	0.211312	-3.23274	0.00122608	0.0186406	TROAP
5972	ENSG00000128165	164.391	-0.6828	0.207404	-3.29213	0.000994328	0.0159002	ADM2
14274	ENSG00000178860	186.481	-0.681604	0.239589	-2.84489	0.00444266	0.0479616	MSC
9890	ENSG00000156140	117.704	-0.679774	0.193058	-3.52108	0.000429792	0.00849114	ADAMTS3
987	ENSG00000066629	751.468	-0.67967	0.162549	-4.18132	2.89826e-05	0.00106365	EML1
7127	ENSG00000135842	1287.35	-0.678689	0.199515	-3.40169	0.000669703	0.0117857	FAM129A
8923	ENSG00000147408	101.547	-0.678458	0.205689	-3.29847	0.000972148	0.0156166	CSGALNACT1
4591	ENSG00000116584	924.383	-0.676515	0.130659	-5.1777	2.24642e-07	1.94912e-05	ARHGEF2
1004	ENSG00000067082	1900.8	-0.67155	0.114944	-5.84243	5.14451e-09	7.53242e-07	KLF6
10474	ENSG00000160789	11262.6	-0.671066	0.133277	-5.03511	4.77568e-07	3.5145e-05	LMNA
6975	ENSG00000135069	2666.18	-0.670637	0.13454	-4.98466	6.20704e-07	4.49722e-05	PSAT1
8689	ENSG00000145685	1322.82	-0.668393	0.204654	-3.26596	0.00109092	0.0169998	LHFPL2
12206	ENSG00000168214	2694.03	-0.66767	0.143951	-4.63816	3.51522e-06	0.000191511	RBPJ
1638	ENSG00000084636	2402.36	-0.666352	0.210946	-3.15887	0.00158382	0.0226241	COL16A1
4637	ENSG00000116815	114.804	-0.662821	0.217835	-3.04276	0.00234417	0.0300088	CD58
9128	ENSG00000149150	125.068	-0.662149	0.173921	-3.80719	0.000140557	0.00353428	SLC43A1
19278	ENSG00000267534	140.984	-0.660277	0.215749	-3.0604	0.00221042	0.0288484	S1PR2
16589	ENSG00000196923	708.975	-0.659879	0.112616	-5.85957	4.64061e-09	6.86615e-07	PDLIM7
3381	ENSG00000106948	140.314	-0.658637	0.163745	-4.02234	5.7624e-05	0.00177624	AKNA
13277	ENSG00000172935	620.499	-0.657061	0.154855	-4.24308	2.20469e-05	0.000863207	MRGPRF
3187	ENSG00000105711	50.7808	-0.655574	0.208387	-3.14594	0.00165552	0.0232694	SCN1B
426	ENSG00000023191	3224.39	-0.653731	0.11598	-5.63656	1.73476e-08	2.11987e-06	RNH1
6499	ENSG00000131981	1847.62	-0.652822	0.195871	-3.33291	0.000859419	0.0142621	LGALS3
8960	ENSG00000147642	68.0508	-0.652167	0.202709	-3.21726	0.0012942	0.0194767	SYBU
9516	ENSG00000152661	6030.16	-0.651638	0.183742	-3.54647	0.000390424	0.00785642	GJA1
2797	ENSG00000103257	740.753	-0.650458	0.182548	-3.56321	0.000366346	0.00747038	SLC7A5
12048	ENSG00000167617	225.191	-0.650349	0.206524	-3.14902	0.00163818	0.0230724	CDC42EP5
2601	ENSG00000101935	164.482	-0.649641	0.178425	-3.64097	0.000271612	0.00595598	AMMECR1
15170	ENSG00000183963	827.324	-0.647398	0.0875185	-7.39727	1.39018e-13	6.30334e-11	SMTN
1353	ENSG00000076382	112.307	-0.64731	0.171407	-3.77646	0.000159076	0.00388475	SPAG5
13026	ENSG00000171813	63.8039	-0.646612	0.202701	-3.18999	0.0014228	0.0209412	PWWP2B
11139	ENSG00000164032	1111.31	-0.645119	0.154148	-4.18506	2.85094e-05	0.00105733	H2AFZ
10936	ENSG00000163431	116.617	-0.644343	0.1719	-3.74836	0.000177996	0.00427677	LMOD1
8127	ENSG00000141682	71.9464	-0.644314	0.192339	-3.34988	0.000808456	0.0135929	PMAIP1
10337	ENSG00000159884	49.6584	-0.642961	0.223006	-2.88316	0.00393711	0.0438511	CCDC107
11860	ENSG00000166825	5339.99	-0.641948	0.13022	-4.92972	8.23487e-07	5.56487e-05	ANPEP
11562	ENSG00000165617	156.225	-0.639676	0.181696	-3.52059	0.000430592	0.00849114	DACT1
4679	ENSG00000117122	385.65	-0.639094	0.13861	-4.61075	4.01215e-06	0.000211217	MFAP2
7774	ENSG00000139318	377.625	-0.639093	0.171816	-3.71964	0.000199507	0.00465827	DUSP6
9637	ENSG00000153879	489.933	-0.63726	0.100715	-6.32736	2.49388e-10	5.23194e-08	CEBPG
8166	ENSG00000142156	23049.6	-0.637169	0.134582	-4.73444	2.1966e-06	0.000131385	COL6A1
18603	ENSG00000242110	217.164	-0.635713	0.129903	-4.89376	9.89255e-07	6.43749e-05	AMACR
12030	ENSG00000167553	1507.93	-0.634136	0.135713	-4.67262	2.97384e-06	0.000166535	TUBA1C
4148	ENSG00000113140	22456.4	-0.63182	0.145046	-4.356	1.3246e-05	0.000569374	SPARC
1623	ENSG00000084070	327.667	-0.630578	0.197826	-3.18754	0.00143487	0.0210968	SMAP2
14042	ENSG00000177374	206.419	-0.62852	0.158616	-3.96252	7.41624e-05	0.00215823	HIC1
12704	ENSG00000170425	40.2106	-0.626377	0.213302	-2.93658	0.00331853	0.0383596	ADORA2B
5408	ENSG00000123609	312.765	-0.625048	0.168995	-3.69862	0.000216775	0.00495445	NMI
4135	ENSG00000112984	176.562	-0.625	0.214197	-2.91788	0.0035242	0.0402405	KIF20A
14941	ENSG00000183010	552.375	-0.622699	0.105315	-5.91275	3.36442e-09	5.14025e-07	PYCR1
12155	ENSG00000167987	180.006	-0.62161	0.12334	-5.0398	4.66027e-07	3.44762e-05	VPS37C
457	ENSG00000026103	469.618	-0.619291	0.135201	-4.58053	4.63808e-06	0.000240564	FAS
4880	ENSG00000119138	456.043	-0.617256	0.162945	-3.78813	0.000151787	0.00374302	KLF9
4423	ENSG00000115363	291.977	-0.616118	0.147897	-4.16585	3.1019e-05	0.00112662	EVA1A
3856	ENSG00000111186	354.637	-0.615927	0.131506	-4.68365	2.81817e-06	0.000159484	WNT5B
11734	ENSG00000166289	295.049	-0.614399	0.164654	-3.73146	0.000190375	0.00450489	PLEKHF1
6080	ENSG00000129038	3306.08	-0.613166	0.175073	-3.50235	0.000461172	0.0090031	LOXL1
15524	ENSG00000185650	2468.89	-0.612914	0.149272	-4.10602	4.02543e-05	0.00135687	ZFP36L1
9367	ENSG00000151491	1976.39	-0.611739	0.0897971	-6.81245	9.59492e-12	3.12313e-09	EPS8
5168	ENSG00000121440	453.558	-0.610675	0.196456	-3.10845	0.00188068	0.0254964	PDZRN3
9808	ENSG00000155366	1312.79	-0.609203	0.134991	-4.51292	6.39424e-06	0.000313162	RHOC
10558	ENSG00000161638	1944.24	-0.608621	0.184371	-3.30107	0.000963163	0.0155016	ITGA5
299	ENSG00000011422	394.376	-0.607709	0.14649	-4.14847	3.3471e-05	0.00119106	PLAUR
8327	ENSG00000143321	1751.79	-0.606991	0.163796	-3.70578	0.000210744	0.00485187	HDGF
2422	ENSG00000100968	818.6	-0.606243	0.185508	-3.26802	0.00108302	0.0169201	NFATC4
8654	ENSG00000145362	378.571	-0.604455	0.179606	-3.36546	0.00076417	0.0129881	ANK2
11704	ENSG00000166173	695.69	-0.601908	0.168326	-3.57585	0.000349094	0.00719481	LARP6
11908	ENSG00000166963	2128.35	-0.601586	0.162517	-3.70169	0.000214168	0.00491887	MAP1A
9140	ENSG00000149257	5147.84	-0.600643	0.115441	-5.20302	1.96071e-07	1.74429e-05	SERPINH1
12924	ENSG00000171408	98.5675	-0.600038	0.173758	-3.45329	0.000553785	0.0102086	PDE7B
1088	ENSG00000069702	1711.42	-0.599678	0.19852	-3.02075	0.00252153	0.0319016	TGFBR3
7663	ENSG00000138639	233.252	-0.599345	0.142618	-4.20246	2.64029e-05	0.000984402	ARHGAP24
15479	ENSG00000185420	197.178	-0.598176	0.186785	-3.2025	0.00136243	0.020222	SMYD3
13179	ENSG00000172432	310.254	-0.596865	0.11413	-5.22971	1.69775e-07	1.54959e-05	GTPBP2
14374	ENSG00000179431	120.242	-0.593199	0.17298	-3.42929	0.000605163	0.0109616	FJX1
11290	ENSG00000164442	3719.56	-0.59319	0.157935	-3.75592	0.000172709	0.00417831	CITED2
9364	ENSG00000151474	272.412	-0.59179	0.180303	-3.28219	0.00103003	0.0163409	FRMD4A
14649	ENSG00000181381	425.54	-0.591539	0.174043	-3.39881	0.000676804	0.0118914	DDX60L
12870	ENSG00000171150	1804.29	-0.591328	0.119727	-4.93899	7.85271e-07	5.38428e-05	SOCS5
4108	ENSG00000112742	75.3603	-0.590893	0.200749	-2.94344	0.00324582	0.0378973	TTK
5003	ENSG00000120053	265.264	-0.590381	0.11478	-5.14357	2.69573e-07	2.2826e-05	GOT1
18077	ENSG00000216490	114.421	-0.589126	0.164141	-3.58914	0.000331764	0.00695339	IFI30
10011	ENSG00000157168	618.019	-0.587129	0.195908	-2.99696	0.00272683	0.0335331	NRG1
3271	ENSG00000106105	3353.37	-0.586429	0.121225	-4.83751	1.31475e-06	8.28707e-05	GARS
6812	ENSG00000134146	39.5529	-0.586163	0.185234	-3.16445	0.00155377	0.0224058	DPH6
13749	ENSG00000175573	482.674	-0.585347	0.151118	-3.87343	0.000107312	0.00285678	C11orf68
15206	ENSG00000184178	322.909	-0.585307	0.184457	-3.17313	0.00150803	0.021943	SCFD2
5805	ENSG00000126458	678.751	-0.584542	0.149284	-3.91564	9.01658e-05	0.00250964	RRAS
6911	ENSG00000134690	65.078	-0.579776	0.185179	-3.1309	0.00174274	0.0242807	CDCA8
12981	ENSG00000171606	86.3234	-0.578776	0.17375	-3.33109	0.000865052	0.0143386	ZNF274
17112	ENSG00000198805	170.46	-0.577156	0.174101	-3.31506	0.000916241	0.0149789	PNP
7534	ENSG00000137936	335.453	-0.576295	0.112415	-5.1265	2.95182e-07	2.42636e-05	BCAR3
19583	ENSG00000276600	161.209	-0.575901	0.181834	-3.16718	0.00153928	0.0223052	RAB7B
990	ENSG00000066697	343.121	-0.575463	0.10356	-5.55682	2.74732e-08	3.24507e-06	MSANTD3
5106	ENSG00000120833	240.442	-0.575071	0.129908	-4.42676	9.56575e-06	0.000429573	SOCS2
439	ENSG00000023902	322.551	-0.574539	0.138557	-4.1466	3.37449e-05	0.0011957	PLEKHO1
11654	ENSG00000165983	255.395	-0.574106	0.162792	-3.52662	0.000420902	0.00836802	PTER
1761	ENSG00000087586	125.228	-0.573897	0.166141	-3.45429	0.000551745	0.0102044	AURKA
7059	ENSG00000135472	82.7788	-0.571498	0.200587	-2.84913	0.00438389	0.0474	FAIM2
4476	ENSG00000115657	158.038	-0.57065	0.100884	-5.65649	1.54499e-08	1.90494e-06	ABCB6
10874	ENSG00000163191	2551.47	-0.568966	0.174315	-3.26401	0.00109846	0.0170796	S100A11
10253	ENSG00000159200	1342.21	-0.568355	0.186623	-3.04547	0.00232316	0.0298485	RCAN1
4106	ENSG00000112715	714.288	-0.567484	0.163012	-3.48125	0.000499079	0.00943335	VEGFA
1079	ENSG00000069399	141.386	-0.567437	0.171605	-3.30665	0.000944205	0.0152839	BCL3
15168	ENSG00000183955	251.485	-0.567355	0.09995	-5.67639	1.37569e-08	1.76782e-06	KMT5A
5346	ENSG00000123136	271.87	-0.567313	0.139863	-4.05619	4.98798e-05	0.00158982	DDX39A
7595	ENSG00000138180	202.35	-0.56602	0.190658	-2.96877	0.00298995	0.0358284	CEP55
14938	ENSG00000182985	1841.11	-0.565667	0.191067	-2.96057	0.00307073	0.0365925	CADM1
16481	ENSG00000196517	230.924	-0.563083	0.136527	-4.12433	3.71823e-05	0.00129045	SLC6A9
2221	ENSG00000100196	951.685	-0.560967	0.142885	-3.92601	8.63672e-05	0.00242512	KDELR3
15573	ENSG00000185842	48.0811	-0.55936	0.183895	-3.04174	0.00235215	0.0300836	DNAH14
3870	ENSG00000111247	66.3203	-0.557583	0.182855	-3.04932	0.00229364	0.0295922	RAD51AP1
4368	ENSG00000115091	4117.52	-0.556969	0.0767617	-7.25583	3.99214e-13	1.70041e-10	ACTR3
12157	ENSG00000167994	236.462	-0.556648	0.156422	-3.55862	0.000372805	0.00756153	RAB3IL1
1189	ENSG00000072163	237.665	-0.556029	0.147201	-3.77735	0.000158506	0.00388147	LIMS2
136	ENSG00000006451	1077.13	-0.555688	0.114209	-4.86556	1.14134e-06	7.26295e-05	RALA
9276	ENSG00000150687	4010.82	-0.554848	0.148253	-3.74257	0.000182147	0.00434905	PRSS23
1148	ENSG00000070961	1940.93	-0.55482	0.113095	-4.90577	9.30592e-07	6.14236e-05	ATP2B1
5691	ENSG00000125753	584.784	-0.553766	0.118146	-4.68712	2.7708e-06	0.000159252	VASP
5037	ENSG00000120306	358.853	-0.553694	0.154148	-3.59197	0.000328194	0.00690582	CYSTM1
16407	ENSG00000196305	2973.2	-0.550695	0.0947046	-5.81487	6.06813e-09	8.52936e-07	IARS
2645	ENSG00000102172	549.456	-0.549604	0.160655	-3.42101	0.000623887	0.0112572	SMS
4084	ENSG00000112561	44.4143	-0.548	0.161329	-3.39678	0.000681841	0.011965	TFEB
2620	ENSG00000102024	6077.82	-0.547809	0.137706	-3.97809	6.94697e-05	0.00204282	PLS3
9420	ENSG00000151881	241.562	-0.54735	0.122149	-4.48102	7.42877e-06	0.000350399	C5orf28
693	ENSG00000051108	1073.69	-0.546291	0.107923	-5.06186	4.15189e-07	3.13758e-05	HERPUD1
5389	ENSG00000123485	107.227	-0.545346	0.1825	-2.9882	0.00280628	0.0340926	HJURP
11239	ENSG00000164284	214.928	-0.544785	0.107653	-5.06057	4.18013e-07	3.14203e-05	GRPEL2
9789	ENSG00000155115	362.096	-0.543567	0.171819	-3.1636	0.00155829	0.022442	GTF3C6
4322	ENSG00000114738	311.443	-0.541325	0.110345	-4.90573	9.30792e-07	6.14236e-05	MAPKAPK3
7746	ENSG00000139173	78.8953	-0.541152	0.141881	-3.81412	0.000136666	0.0034488	TMEM117
11914	ENSG00000166986	1122	-0.540724	0.105796	-5.111	3.20455e-07	2.55927e-05	MARS
8491	ENSG00000144136	929.549	-0.540473	0.142101	-3.80344	0.0001427	0.00356901	SLC20A1
5446	ENSG00000124104	441.973	-0.540349	0.131972	-4.09443	4.23217e-05	0.001403	SNX21
11722	ENSG00000166250	3443.35	-0.538829	0.0823906	-6.53992	6.15503e-11	1.54491e-08	CLMP
13329	ENSG00000173210	98.3453	-0.537957	0.189544	-2.83816	0.00453745	0.0486486	ABLIM3
10053	ENSG00000157514	333.217	-0.537713	0.138762	-3.87508	0.000106591	0.00284658	TSC22D3
3189	ENSG00000105722	230.926	-0.537063	0.129013	-4.16286	3.14284e-05	0.00113855	ERF
13676	ENSG00000175197	336.971	-0.534954	0.16742	-3.19527	0.00139698	0.0206477	DDIT3
4860	ENSG00000118894	60.5073	-0.530064	0.167477	-3.165	0.00155082	0.0224032	EEF2KMT
15387	ENSG00000185022	396.073	-0.530013	0.163345	-3.24474	0.00117557	0.0180391	MAFF
10192	ENSG00000158710	2099.8	-0.52887	0.159697	-3.3117	0.000927299	0.0150872	TAGLN2
11744	ENSG00000166333	1370.31	-0.526334	0.102177	-5.1512	2.58821e-07	2.20484e-05	ILK
15881	ENSG00000187210	837.495	-0.525683	0.148214	-3.54679	0.000389952	0.00785642	GCNT1
10059	ENSG00000157557	168.726	-0.525616	0.148187	-3.54699	0.000389662	0.00785642	ETS2
7381	ENSG00000137124	215.257	-0.525221	0.114033	-4.60589	4.10713e-06	0.00021541	ALDH1B1
15024	ENSG00000183386	178.917	-0.524922	0.162204	-3.23618	0.00121139	0.0185079	FHL3
4109	ENSG00000112759	150.877	-0.519973	0.168385	-3.08801	0.00201505	0.0269747	SLC29A1
7171	ENSG00000136044	952.497	-0.519307	0.105036	-4.94411	7.6494e-07	5.31592e-05	APPL2
15176	ENSG00000184007	2965.28	-0.51904	0.105273	-4.9304	8.20613e-07	5.56487e-05	PTP4A2
17922	ENSG00000214063	1133.32	-0.517323	0.165576	-3.12439	0.00178175	0.0246742	TSPAN4
8984	ENSG00000147872	734.828	-0.517191	0.128555	-4.0231	5.74375e-05	0.00177438	PLIN2
3299	ENSG00000106333	2874.5	-0.517189	0.163956	-3.15445	0.00160803	0.0228247	PCOLCE
7319	ENSG00000136859	1733.79	-0.516644	0.124921	-4.13577	3.5376e-05	0.00123693	ANGPTL2
9560	ENSG00000153044	91.6231	-0.516179	0.176316	-2.92758	0.00341609	0.0392613	CENPH
14662	ENSG00000181472	156.777	-0.515112	0.145493	-3.54046	0.000399433	0.0080206	ZBTB2
13258	ENSG00000172819	969.527	-0.515025	0.165688	-3.1084	0.00188103	0.0254964	RARG
8296	ENSG00000143179	166.167	-0.514674	0.180256	-2.85524	0.00430046	0.0467291	UCK2
2259	ENSG00000100297	192.667	-0.514453	0.154165	-3.33703	0.000846788	0.0141192	MCM5
18483	ENSG00000237649	89.3103	-0.513541	0.171774	-2.98963	0.00279319	0.0339629	KIFC1
6909	ENSG00000134684	1215.97	-0.512411	0.121541	-4.21593	2.48746e-05	0.000932366	YARS
7136	ENSG00000135905	256.887	-0.511317	0.176485	-2.89723	0.00376469	0.042435	DOCK10
10872	ENSG00000163170	97.3027	-0.510914	0.16762	-3.04806	0.00230326	0.0296743	BOLA3
10065	ENSG00000157613	928.241	-0.508833	0.0959401	-5.30365	1.1351e-07	1.0708e-05	CREB3L1
9782	ENSG00000155090	432.837	-0.508301	0.172871	-2.94035	0.00327843	0.038084	KLF10
14785	ENSG00000182199	1360.54	-0.506225	0.129117	-3.92067	8.83032e-05	0.00246757	SHMT2
8273	ENSG00000143067	92.4908	-0.505607	0.150898	-3.35066	0.000806199	0.0135712	ZNF697
2634	ENSG00000102098	41.6212	-0.505383	0.161719	-3.12506	0.00177769	0.0246665	SCML2
3294	ENSG00000106305	119.074	-0.505122	0.154299	-3.27365	0.00106168	0.0167046	AIMP2
10742	ENSG00000162702	602.07	-0.504659	0.141205	-3.57396	0.000351623	0.00723633	ZNF281
13945	ENSG00000176845	1600.31	-0.504484	0.144833	-3.48321	0.000495448	0.00938546	METRNL
9099	ENSG00000148841	251.439	-0.504153	0.173554	-2.90488	0.0036739	0.0415449	ITPRIP
19604	ENSG00000277443	5874.61	-0.504063	0.0914466	-5.5121	3.54584e-08	4.08527e-06	MARCKS
17977	ENSG00000214706	256.909	-0.503556	0.1605	-3.13742	0.0017044	0.0237973	IFRD2
1144	ENSG00000070882	477.322	-0.502216	0.118534	-4.23691	2.26619e-05	0.000877508	OSBPL3
10798	ENSG00000162909	3889.51	-0.499641	0.115306	-4.33318	1.46972e-05	0.000620373	CAPN2
958	ENSG00000065911	1616.49	-0.499362	0.129765	-3.84821	0.000118984	0.0030971	MTHFD2
7424	ENSG00000137364	443.842	-0.493564	0.117991	-4.18305	2.87624e-05	0.00106111	TPMT
10653	ENSG00000162377	169.129	-0.493223	0.0962374	-5.12507	2.97426e-07	2.4306e-05	COA7
11924	ENSG00000167074	228.253	-0.492886	0.172169	-2.8628	0.00419916	0.0460042	TEF
12004	ENSG00000167460	11404.6	-0.491174	0.13255	-3.70558	0.000210906	0.00485187	TPM4
3679	ENSG00000109534	145.65	-0.490392	0.170639	-2.87386	0.00405489	0.0447964	GAR1
15339	ENSG00000184838	197.659	-0.487594	0.152051	-3.20677	0.00134233	0.0201149	PRR16
13539	ENSG00000174442	180.228	-0.486253	0.135822	-3.58008	0.000343487	0.00712103	ZWILCH
4541	ENSG00000116132	6808.68	-0.485808	0.155995	-3.11425	0.00184411	0.0252148	PRRX1
12969	ENSG00000171552	624.051	-0.484273	0.11579	-4.18234	2.8852e-05	0.00106163	BCL2L1
16426	ENSG00000196365	707.084	-0.483041	0.112801	-4.28225	1.85014e-05	0.000746339	LONP1
9063	ENSG00000148516	1169.53	-0.482843	0.153078	-3.15423	0.00160922	0.0228247	ZEB1
12446	ENSG00000169231	387.448	-0.482774	0.123255	-3.91687	8.97045e-05	0.00250176	THBS3
3720	ENSG00000109917	320.532	-0.481297	0.139881	-3.44076	0.000580079	0.0105891	ZPR1
2452	ENSG00000101134	312.365	-0.480545	0.14068	-3.41586	0.000635798	0.0113844	DOK5
13809	ENSG00000176014	1796.55	-0.479183	0.136092	-3.52104	0.000429862	0.00849114	TUBB6
7456	ENSG00000137547	344.417	-0.479007	0.139124	-3.44301	0.000575273	0.010515	MRPL15
13609	ENSG00000174851	508.264	-0.478061	0.151452	-3.15651	0.00159672	0.0227391	YIF1A
5991	ENSG00000128294	622.398	-0.477878	0.169065	-2.82659	0.00470471	0.0498131	TPST2
14068	ENSG00000177508	542.684	-0.476948	0.144343	-3.30427	0.000952252	0.0153672	IRX3
493	ENSG00000031698	2215.03	-0.476556	0.125094	-3.80958	0.000139203	0.00350651	SARS
10716	ENSG00000162616	697.327	-0.47582	0.152344	-3.12333	0.00178819	0.0247073	DNAJB4
12593	ENSG00000169908	2338.02	-0.474211	0.160862	-2.94793	0.00319913	0.0376293	TM4SF1
12850	ENSG00000171067	495.655	-0.474117	0.0783141	-6.05405	1.41253e-09	2.45117e-07	C11orf24
1906	ENSG00000090861	1430.72	-0.473791	0.097309	-4.86894	1.122e-06	7.23432e-05	AARS
8169	ENSG00000142173	28142	-0.470534	0.0916784	-5.13245	2.86002e-07	2.3856e-05	COL6A2
6259	ENSG00000130511	369.348	-0.469023	0.134768	-3.48022	0.000501003	0.00944516	SSBP4
922	ENSG00000065150	4178	-0.467188	0.133619	-3.49641	0.000471559	0.00911724	IPO5
6416	ENSG00000131378	431.955	-0.465054	0.146123	-3.18262	0.0014595	0.0213919	RFTN1
14312	ENSG00000179051	495.304	-0.464116	0.0850014	-5.4601	4.75878e-08	5.35115e-06	RCC2
4510	ENSG00000115935	1510.01	-0.462849	0.138238	-3.34819	0.000813405	0.0136598	WIPF1
10047	ENSG00000157456	118.041	-0.462752	0.153612	-3.01248	0.00259123	0.0326105	CCNB2
459	ENSG00000026508	11589.6	-0.462322	0.0852471	-5.42332	5.8502e-08	6.37445e-06	CD44
6574	ENSG00000132507	1956.33	-0.460627	0.116514	-3.95339	7.70505e-05	0.00223303	EIF5A
6104	ENSG00000129226	1007.92	-0.459499	0.112758	-4.07508	4.59976e-05	0.00150709	CD68
10575	ENSG00000161800	369.992	-0.459401	0.11445	-4.01398	5.9704e-05	0.00182039	RACGAP1
3695	ENSG00000109686	1404.63	-0.457571	0.129736	-3.52693	0.000420409	0.00836802	SH3D19
8837	ENSG00000146733	214.986	-0.456486	0.130012	-3.5111	0.00044625	0.00877271	PSPH
3793	ENSG00000110619	845.558	-0.455235	0.0710902	-6.40363	1.51728e-10	3.33232e-08	CARS
5334	ENSG00000123080	327.167	-0.452457	0.132737	-3.40866	0.00065283	0.0116079	CDKN2C
7811	ENSG00000139579	194.327	-0.452368	0.151651	-2.98296	0.00285478	0.0344732	NABP2
6969	ENSG00000135046	6101.26	-0.452106	0.129684	-3.4862	0.000489932	0.00934018	ANXA1
5655	ENSG00000125520	510.332	-0.451728	0.111299	-4.05868	4.93515e-05	0.00157975	SLC2A4RG
257	ENSG00000010295	388.496	-0.451348	0.117895	-3.82839	0.000128987	0.00330244	IFFO1
4206	ENSG00000113580	1511.61	-0.45043	0.1362	-3.30712	0.000942591	0.0152815	NR3C1
8550	ENSG00000144591	298.392	-0.449536	0.14688	-3.06058	0.00220911	0.0288484	GMPPA
9019	ENSG00000148229	373.55	-0.449155	0.130072	-3.45311	0.000554155	0.0102086	POLE3
4138	ENSG00000113013	2554.9	-0.449042	0.0829338	-5.41447	6.1472e-08	6.62529e-06	HSPA9
4507	ENSG00000115902	661.089	-0.447171	0.0952027	-4.69705	2.6395e-06	0.000153591	SLC1A4
15294	ENSG00000184575	2943.97	-0.446365	0.0771777	-5.78361	7.3116e-09	1.01754e-06	XPOT
16228	ENSG00000188917	125.991	-0.441973	0.143164	-3.08718	0.00202066	0.0270241	TRMT2B
10300	ENSG00000159479	261.339	-0.440695	0.0893038	-4.93478	8.02394e-07	5.47498e-05	MED8
7342	ENSG00000136930	884.601	-0.440269	0.132681	-3.31825	0.000905832	0.0148995	PSMB7
4345	ENSG00000114861	767.271	-0.440078	0.1399	-3.14566	0.00165713	0.0232694	FOXP1
1151	ENSG00000071054	4103.66	-0.439741	0.0856876	-5.1319	2.86829e-07	2.3856e-05	MAP4K4
13045	ENSG00000171865	199.857	-0.438818	0.129685	-3.38373	0.000715077	0.0123617	RNASEH1
9143	ENSG00000149269	393.761	-0.438323	0.0750915	-5.83719	5.30897e-09	7.69308e-07	PAK1
10926	ENSG00000163393	134.125	-0.437009	0.138257	-3.16085	0.0015731	0.0225221	SLC22A15
9426	ENSG00000151917	403.177	-0.435095	0.127314	-3.41749	0.000632011	0.0113455	BEND6
14309	ENSG00000179041	123.011	-0.434788	0.134347	-3.2363	0.00121088	0.0185079	RRS1
6425	ENSG00000131435	190.118	-0.433653	0.14722	-2.94561	0.00322316	0.0377833	PDLIM4
6580	ENSG00000132530	167.747	-0.43338	0.149614	-2.89666	0.00377159	0.0424787	XAF1
17570	ENSG00000205208	177.892	-0.431801	0.107867	-4.0031	6.25183e-05	0.00188171	C4orf46
3090	ENSG00000105355	2006.19	-0.427501	0.0858252	-4.98106	6.32363e-07	4.5582e-05	PLIN3
17235	ENSG00000203791	124.588	-0.426513	0.137265	-3.10722	0.00188854	0.0255489	METTL10
4415	ENSG00000115317	137.556	-0.426502	0.126056	-3.38342	0.000715882	0.0123617	HTRA2
11448	ENSG00000165097	304.137	-0.426276	0.119466	-3.56817	0.000359483	0.00736574	KDM1B
8486	ENSG00000144118	836.698	-0.424863	0.102252	-4.15505	3.2522e-05	0.00116615	RALB
11614	ENSG00000165806	225.244	-0.423366	0.107359	-3.94347	8.03114e-05	0.00230379	CASP7
11516	ENSG00000165410	1733.02	-0.423189	0.111515	-3.79492	0.000147693	0.00366132	CFL2
6897	ENSG00000134574	223.409	-0.421057	0.140046	-3.00657	0.00264214	0.0328654	DDB2
18477	ENSG00000237441	201.778	-0.420724	0.132113	-3.18457	0.00144968	0.0212701	RGL2
1765	ENSG00000087903	125.858	-0.419973	0.138494	-3.03242	0.00242599	0.0309155	RFX2
7475	ENSG00000137692	292.77	-0.41915	0.142612	-2.9391	0.00329172	0.0381864	DCUN1D5
9025	ENSG00000148297	238.164	-0.418586	0.114457	-3.65714	0.000255043	0.00566332	MED22
18714	ENSG00000244509	487.43	-0.418063	0.124971	-3.34529	0.000821976	0.0137872	APOBEC3C
12202	ENSG00000168159	1066.42	-0.416746	0.138373	-3.01176	0.0025974	0.0326265	RNF187
6799	ENSG00000134057	310.537	-0.416285	0.136257	-3.05514	0.00224956	0.0291426	CCNB1
7074	ENSG00000135540	188.275	-0.414347	0.119474	-3.46811	0.000524142	0.00979699	NHSL1
4280	ENSG00000114346	400.558	-0.414273	0.115609	-3.5834	0.00033915	0.00707284	ECT2
11673	ENSG00000166073	1619.48	-0.41391	0.103363	-4.00442	6.21709e-05	0.00187527	GPR176
11300	ENSG00000164494	210.15	-0.413835	0.134796	-3.07008	0.00213998	0.0282558	PDSS2
12475	ENSG00000169371	257.865	-0.412903	0.128155	-3.22189	0.00127346	0.0192078	SNUPN
10946	ENSG00000163466	2959.64	-0.412538	0.0890353	-4.63342	3.59666e-06	0.000194441	ARPC2
14883	ENSG00000182704	180.374	-0.411497	0.145319	-2.83169	0.00463033	0.049306	TSKU
7591	ENSG00000138162	129.934	-0.407121	0.120927	-3.36667	0.000760815	0.0129624	TACC2
7869	ENSG00000139974	203.666	-0.40687	0.12479	-3.26042	0.00111246	0.0172781	SLC38A6
15351	ENSG00000184900	1154.62	-0.4044	0.111508	-3.62663	0.000287141	0.00624776	SUMO3
4181	ENSG00000113369	654.455	-0.404176	0.139312	-2.90123	0.00371704	0.0419316	ARRDC3
11997	ENSG00000167394	141.545	-0.402742	0.137465	-2.92978	0.00339207	0.0390171	ZNF668
8981	ENSG00000147854	616.186	-0.402688	0.0714605	-5.63511	1.74946e-08	2.11987e-06	UHRF2
11214	ENSG00000164182	160.226	-0.401529	0.133929	-2.99808	0.00271683	0.0334926	NDUFAF2
8155	ENSG00000141985	813.883	-0.400943	0.0776181	-5.16559	2.39681e-07	2.06684e-05	SH3GL1
4366	ENSG00000115084	1388.74	-0.400732	0.0976238	-4.10486	4.04556e-05	0.00136039	SLC35F5
2727	ENSG00000102897	268.922	-0.400362	0.139076	-2.87873	0.00399277	0.0442955	LYRM1
7823	ENSG00000139637	218.349	-0.398738	0.126008	-3.16437	0.00155419	0.0224058	C12orf10
17043	ENSG00000198612	1083.78	-0.398601	0.133209	-2.99231	0.00276879	0.0338419	COPS8
4715	ENSG00000117411	555.592	-0.398531	0.101604	-3.9224	8.76707e-05	0.00245478	B4GALT2
17083	ENSG00000198736	200.299	-0.398495	0.123522	-3.2261	0.00125489	0.0190072	MSRB1
9790	ENSG00000155158	244.756	-0.396693	0.103769	-3.82285	0.000131921	0.00336239	TTC39B
963	ENSG00000066027	357.404	-0.394235	0.119613	-3.29591	0.000981022	0.0157232	PPP2R5A
17566	ENSG00000205155	262.111	-0.393831	0.134953	-2.91829	0.00351955	0.0402202	PSENEN
11882	ENSG00000166888	1517.44	-0.393301	0.0827805	-4.75113	2.02284e-06	0.000122556	STAT6
5586	ENSG00000124831	1208.83	-0.393167	0.112848	-3.48405	0.000493879	0.00938158	LRRFIP1
17170	ENSG00000198912	135.959	-0.39163	0.101385	-3.86279	0.000112097	0.00295617	C1orf174
5231	ENSG00000122042	1879.3	-0.391625	0.0961374	-4.07359	4.6293e-05	0.00151324	UBL3
14849	ENSG00000182544	335.384	-0.391526	0.128735	-3.04134	0.00235529	0.0300963	MFSD5
92	ENSG00000005302	351.639	-0.390832	0.133274	-2.93255	0.00336189	0.0387518	MSL3
2338	ENSG00000100522	729.663	-0.389828	0.0788584	-4.94339	7.67737e-07	5.31592e-05	GNPNAT1
5576	ENSG00000124786	411.147	-0.389813	0.106975	-3.64397	0.000268461	0.00590531	SLC35B3
3854	ENSG00000111145	918.688	-0.389323	0.0861628	-4.51846	6.2292e-06	0.000308301	ELK3
11927	ENSG00000167081	328.583	-0.389122	0.117885	-3.30086	0.000963886	0.0155016	PBX3
6458	ENSG00000131711	6902.37	-0.388708	0.101344	-3.83554	0.00012529	0.00323132	MAP1B
2833	ENSG00000103495	978.21	-0.388601	0.0757439	-5.13047	2.89024e-07	2.38972e-05	MAZ
5229	ENSG00000122034	676.888	-0.388523	0.117177	-3.3157	0.000914131	0.0149756	GTF3A
1724	ENSG00000087074	672.105	-0.387961	0.0930672	-4.16861	3.06466e-05	0.00111599	PPP1R15A
3694	ENSG00000109685	554.427	-0.386548	0.131239	-2.94537	0.00322567	0.0377833	WHSC1
13664	ENSG00000175137	308.574	-0.385712	0.107957	-3.57283	0.000353144	0.007257	SH3BP5L
4595	ENSG00000116649	673.532	-0.385473	0.12358	-3.11923	0.00181326	0.0248656	SRM
13234	ENSG00000172732	162.457	-0.384871	0.111753	-3.44395	0.000573292	0.0104997	MUS81
7515	ENSG00000137831	2377.71	-0.3846	0.0976435	-3.93882	8.18832e-05	0.00234222	UACA
18705	ENSG00000244405	463.343	-0.383733	0.0920531	-4.16861	3.06469e-05	0.00111599	ETV5
2376	ENSG00000100664	2685.29	-0.383238	0.0752396	-5.09357	3.51391e-07	2.75931e-05	EIF5
5890	ENSG00000127334	633.13	-0.381455	0.127189	-2.99912	0.00270762	0.0334138	DYRK2
2485	ENSG00000101224	640.993	-0.37876	0.12844	-2.94892	0.00318887	0.0375698	CDC25B
2940	ENSG00000104522	238.626	-0.378005	0.122193	-3.09352	0.00197799	0.02658	TSTA3
18859	ENSG00000253293	325.909	-0.376885	0.129457	-2.91128	0.00359947	0.040917	HOXA10
2903	ENSG00000104312	259.395	-0.376782	0.108236	-3.48112	0.000499318	0.00943335	RIPK2
7217	ENSG00000136261	369.631	-0.374097	0.0911831	-4.1027	4.08361e-05	0.00136991	BZW2
18615	ENSG00000242372	617.599	-0.374027	0.128199	-2.91755	0.00352797	0.0402509	EIF6
3705	ENSG00000109775	221.325	-0.372685	0.125716	-2.9645	0.00303172	0.0362181	UFSP2
11434	ENSG00000165030	269.784	-0.372124	0.113951	-3.26565	0.00109212	0.0169998	NFIL3
3600	ENSG00000108829	1204.2	-0.37135	0.104063	-3.56852	0.000359007	0.00736574	LRRC59
12885	ENSG00000171206	1181.46	-0.371028	0.109377	-3.39219	0.000693353	0.01211	TRIM8
10841	ENSG00000163071	361.999	-0.37088	0.0997078	-3.71967	0.00019948	0.00465827	SPATA18
10976	ENSG00000163535	172.614	-0.369478	0.123748	-2.98572	0.00282908	0.0343399	SGOL2
7323	ENSG00000136868	482.287	-0.369211	0.120469	-3.06478	0.00217834	0.0285889	SLC31A1
8598	ENSG00000144867	650.558	-0.367481	0.114656	-3.20506	0.00135034	0.0201319	SRPRB
16387	ENSG00000196230	6841.28	-0.365444	0.11305	-3.2326	0.0012267	0.0186406	TUBB
2090	ENSG00000099250	2414.46	-0.363379	0.123459	-2.9433	0.00324728	0.0378973	NRP1
3632	ENSG00000109083	188.231	-0.363084	0.120804	-3.00558	0.00265078	0.0329146	IFT20
10247	ENSG00000159176	1679.01	-0.362841	0.113242	-3.20411	0.00135482	0.020173	CSRP1
7994	ENSG00000140848	165.581	-0.362323	0.126903	-2.85513	0.0043019	0.0467291	CPNE2
14419	ENSG00000179820	1435.42	-0.360143	0.0849232	-4.24081	2.22712e-05	0.000869566	MYADM
9875	ENSG00000156017	268.577	-0.359875	0.0934193	-3.85225	0.000117035	0.0030634	CARNMT1
17209	ENSG00000203668	145.084	-0.358541	0.125275	-2.86203	0.00420933	0.0460798	CHML
2488	ENSG00000101246	243.335	-0.356009	0.115127	-3.09231	0.00198603	0.0266624	ARFRP1
4218	ENSG00000113648	784.595	-0.355737	0.0842998	-4.2199	2.44409e-05	0.0009235	H2AFY
334	ENSG00000013364	2363.91	-0.355698	0.0723845	-4.91401	8.92342e-07	5.97274e-05	MVP
5097	ENSG00000120742	1491.22	-0.354837	0.0979006	-3.62446	0.000289569	0.00629085	SERP1
212	ENSG00000008283	412.582	-0.354718	0.101375	-3.49908	0.00046686	0.00907755	CYB561
14456	ENSG00000180011	305.787	-0.354581	0.124913	-2.83861	0.00453104	0.0486486	ZADH2
7972	ENSG00000140650	256.41	-0.35451	0.104572	-3.3901	0.000698682	0.0121521	PMM2
13947	ENSG00000176871	667.796	-0.353928	0.0982832	-3.6011	0.000316872	0.00674841	WSB2
376	ENSG00000016864	707.985	-0.353617	0.0713334	-4.95725	7.1499e-07	5.10147e-05	GLT8D1
12187	ENSG00000168090	673.372	-0.352764	0.106369	-3.31642	0.000911788	0.0149721	COPS6
1167	ENSG00000071575	366.004	-0.352627	0.0904042	-3.90056	9.59686e-05	0.0026295	TRIB2
4758	ENSG00000117682	297.653	-0.352186	0.0941405	-3.74107	0.000183242	0.0043655	DHDDS
548	ENSG00000038210	307.532	-0.350373	0.0999714	-3.50473	0.000457066	0.0089478	PI4K2B
1208	ENSG00000072682	961.795	-0.350104	0.100682	-3.47733	0.00050644	0.00951674	P4HA2
4693	ENSG00000117228	202.057	-0.348769	0.100109	-3.48389	0.000494181	0.00938158	GBP1
2897	ENSG00000104228	211.542	-0.348323	0.103817	-3.35516	0.000793195	0.0134166	TRIM35
13019	ENSG00000171793	256.544	-0.347987	0.120596	-2.88556	0.00390716	0.0436211	CTPS1
18858	ENSG00000253276	1085	-0.347625	0.121796	-2.85415	0.00431527	0.0468382	CCDC71L
14077	ENSG00000177565	1493.79	-0.347093	0.0792418	-4.38018	1.1858e-05	0.000516025	TBL1XR1
3923	ENSG00000111647	375.462	-0.346427	0.112548	-3.07805	0.00208362	0.0276296	UHRF1BP1L
1384	ENSG00000077238	248.397	-0.346142	0.119141	-2.90531	0.00366891	0.0415219	IL4R
12275	ENSG00000168495	245.332	-0.345305	0.107739	-3.205	0.00135063	0.0201319	POLR3D
17383	ENSG00000204394	554.146	-0.344346	0.0829784	-4.14983	3.32727e-05	0.00118701	VARS
11243	ENSG00000164294	1911.19	-0.343477	0.0939116	-3.65745	0.000254741	0.00566332	GPX8
14154	ENSG00000178033	314.004	-0.342819	0.113083	-3.03156	0.00243293	0.0309758	FAM26E
7052	ENSG00000135446	484.806	-0.341721	0.102677	-3.32812	0.000874337	0.0144668	CDK4
1400	ENSG00000077549	2349.94	-0.341605	0.0927823	-3.68179	0.000231601	0.00523373	CAPZB
12173	ENSG00000168040	316.229	-0.341332	0.109395	-3.12019	0.00180737	0.0248633	FADD
18153	ENSG00000221968	555.511	-0.341272	0.116599	-2.92688	0.00342378	0.0393176	FADS3
17747	ENSG00000206560	1101.04	-0.340923	0.120596	-2.82699	0.00469873	0.0498131	ANKRD28
2171	ENSG00000100029	533.743	-0.340087	0.118502	-2.86989	0.00410615	0.0451966	PES1
5988	ENSG00000128283	552.014	-0.339501	0.110991	-3.05883	0.00222205	0.0289464	CDC42EP1
13490	ENSG00000174099	1514.62	-0.336572	0.102197	-3.29337	0.000989929	0.0158479	MSRB3
5029	ENSG00000120254	752.12	-0.335863	0.0629662	-5.33402	9.60644e-08	9.34112e-06	MTHFD1L
7147	ENSG00000135930	598.295	-0.334103	0.0816799	-4.09039	4.30643e-05	0.00142426	EIF4E2
17821	ENSG00000213281	678.702	-0.332466	0.112546	-2.95405	0.00313634	0.0371706	NRAS
9041	ENSG00000148362	137.791	-0.331735	0.117232	-2.82972	0.00465887	0.0494632	C9orf142
6336	ENSG00000130826	433.908	-0.330867	0.113817	-2.90702	0.00364894	0.0413625	DKC1
11467	ENSG00000165175	405.621	-0.330806	0.0821362	-4.02753	5.6365e-05	0.00174893	MID1IP1
7444	ENSG00000137492	442.326	-0.329377	0.104131	-3.16311	0.00156094	0.0224427	THAP12
6429	ENSG00000131462	207.361	-0.329351	0.111363	-2.95745	0.00310195	0.0368563	TUBG1
17018	ENSG00000198522	280.244	-0.326932	0.0998837	-3.27313	0.00106364	0.0167046	GPN1
524	ENSG00000035681	549.011	-0.324324	0.0766047	-4.23373	2.29847e-05	0.000887563	NSMAF
3943	ENSG00000111711	883.914	-0.324256	0.105158	-3.08352	0.0020457	0.0272553	GOLT1B
4113	ENSG00000112773	975.091	-0.324051	0.102451	-3.163	0.00156154	0.0224427	FAM46A
7219	ENSG00000136270	237.828	-0.32317	0.11398	-2.83533	0.00457782	0.0489694	TBRG4
7271	ENSG00000136628	2601.02	-0.321961	0.0778385	-4.13627	3.52991e-05	0.00123693	EPRS
9075	ENSG00000148672	1707.78	-0.321949	0.0817536	-3.93804	8.21509e-05	0.00234222	GLUD1
13587	ENSG00000174738	1187.52	-0.319967	0.111008	-2.88237	0.003947	0.0439264	NR1D2
3304	ENSG00000106348	369.068	-0.318474	0.0832443	-3.82577	0.000130362	0.00333159	IMPDH1
9181	ENSG00000149547	789.205	-0.318427	0.0722012	-4.41027	1.03241e-05	0.000454909	EI24
8285	ENSG00000143149	1274.82	-0.316371	0.0943184	-3.35429	0.000795699	0.0134427	ALDH9A1
7604	ENSG00000138279	1736.9	-0.316077	0.0831168	-3.8028	0.000143068	0.00357188	ANXA7
14085	ENSG00000177606	817.8	-0.315603	0.109231	-2.88932	0.00386077	0.0432062	JUN
8546	ENSG00000144579	627.135	-0.315086	0.0737344	-4.27325	1.92642e-05	0.00077365	CTDSP1
4898	ENSG00000119383	816.151	-0.314294	0.0922278	-3.4078	0.000654883	0.0116079	PPP2R4
10005	ENSG00000157110	367.769	-0.314228	0.0861302	-3.64829	0.000263987	0.00581866	RBPMS
7882	ENSG00000140044	898.205	-0.312753	0.0922312	-3.39097	0.000696466	0.0121391	JDP2
1726	ENSG00000087077	1145.01	-0.311172	0.108907	-2.85722	0.00427369	0.0465666	TRIP6
525	ENSG00000035687	675.847	-0.308777	0.0952905	-3.24038	0.00119371	0.0182775	ADSS
9521	ENSG00000152684	292.628	-0.308025	0.107712	-2.85971	0.00424031	0.0462747	PELO
11796	ENSG00000166508	414.901	-0.304097	0.0760428	-3.99902	6.36048e-05	0.00191032	MCM7
2007	ENSG00000093167	724.108	-0.301803	0.103281	-2.92215	0.00347628	0.0398228	LRRFIP2
18425	ENSG00000235173	176.536	-0.301719	0.104326	-2.89206	0.00382719	0.0429672	HGH1
3555	ENSG00000108559	246.041	-0.299821	0.0938663	-3.19412	0.00140255	0.0206921	NUP88
15767	ENSG00000186660	1574.84	-0.299572	0.0778597	-3.84758	0.000119288	0.0030993	ZFP91
5178	ENSG00000121579	1870.99	-0.299029	0.0499307	-5.98888	2.11285e-09	3.57811e-07	NAA50
9514	ENSG00000152620	352.33	-0.29663	0.0952136	-3.11542	0.00183681	0.0251426	NADK2
4036	ENSG00000112245	1305.03	-0.296527	0.0651041	-4.55466	5.24708e-06	0.000264348	PTP4A1
2948	ENSG00000104635	1552.55	-0.294902	0.0845973	-3.48595	0.000490399	0.00934018	SLC39A14
4645	ENSG00000116871	983.764	-0.293859	0.0971058	-3.02617	0.00247674	0.0314766	MAP7D1
6849	ENSG00000134308	4114.69	-0.291463	0.0945722	-3.0819	0.00205681	0.0273515	YWHAQ
4516	ENSG00000115963	2995.74	-0.289142	0.0965081	-2.99604	0.00273511	0.0335748	RND3
1256	ENSG00000073969	710.203	-0.288554	0.0972323	-2.96768	0.0030006	0.0359254	NSF
13998	ENSG00000177105	368.086	-0.287829	0.101165	-2.84513	0.00443928	0.0479616	RHOG
12225	ENSG00000168282	843.343	-0.28681	0.0918608	-3.12222	0.00179492	0.024759	MGAT2
11436	ENSG00000165055	218.31	-0.285729	0.100616	-2.83979	0.00451435	0.0486156	METTL2B
12514	ENSG00000169564	2439.62	-0.283477	0.0847964	-3.34303	0.000828683	0.0138501	PCBP1
961	ENSG00000065978	4064.54	-0.280799	0.0921975	-3.04562	0.002322	0.0298485	YBX1
1566	ENSG00000082153	1431.5	-0.279992	0.0986424	-2.83846	0.0045332	0.0486486	BZW1
1168	ENSG00000071626	468.391	-0.279874	0.0704875	-3.97055	7.17084e-05	0.00209986	DAZAP1
9002	ENSG00000148120	436.865	-0.279217	0.0906492	-3.08019	0.00206869	0.0274794	C9orf3
18526	ENSG00000239900	512.229	-0.278186	0.0971205	-2.86434	0.00417878	0.0458522	ADSL
9512	ENSG00000152601	3611.53	-0.277103	0.0887262	-3.12312	0.00178942	0.0247073	MBNL1
2424	ENSG00000100982	170.537	-0.27525	0.0923802	-2.97953	0.00288692	0.0348015	PCIF1
3281	ENSG00000106244	733.003	-0.274977	0.0764871	-3.59508	0.000324297	0.00685233	PDAP1
8714	ENSG00000145817	1328.41	-0.274242	0.0733423	-3.73921	0.000184601	0.00439045	YIPF5
1723	ENSG00000087053	379.841	-0.273192	0.0860297	-3.17555	0.00149551	0.0218257	MTMR2
17051	ENSG00000198648	373.65	-0.270162	0.0936525	-2.88473	0.00391747	0.0436668	STK39
11137	ENSG00000164024	564.288	-0.269715	0.0840642	-3.20844	0.00133459	0.0200416	METAP1
15542	ENSG00000185721	358.05	-0.269592	0.0769334	-3.50423	0.000457933	0.0089523	DRG1
5533	ENSG00000124541	334.599	-0.269547	0.0895705	-3.00933	0.00261823	0.0326709	RRP36
10753	ENSG00000162734	5024.56	-0.268792	0.0783337	-3.43137	0.000600539	0.0109119	PEA15
8767	ENSG00000146112	972.596	-0.267467	0.0910135	-2.93877	0.00329521	0.0381864	PPP1R18
9127	ENSG00000149136	759.476	-0.264164	0.0652492	-4.04854	5.15388e-05	0.00162527	SSRP1
14300	ENSG00000178996	1272.08	-0.263536	0.0761151	-3.46233	0.000535515	0.00994347	SNX18
14827	ENSG00000182400	338.462	-0.26081	0.091062	-2.8641	0.00418202	0.0458522	TRAPPC6B
1589	ENSG00000082996	504.333	-0.257837	0.084024	-3.06861	0.00215054	0.0283267	RNF13
9296	ENSG00000150961	1756.77	-0.254914	0.0885985	-2.87718	0.00401247	0.0444789	SEC24D
8695	ENSG00000145715	800.999	-0.239588	0.0840694	-2.84988	0.00437354	0.0473609	RASA1
6530	ENSG00000132286	286.407	-0.238077	0.0834486	-2.85298	0.0043312	0.0469386	TIMM10B
6788	ENSG00000134001	872.984	-0.234352	0.0706284	-3.3181	0.00090631	0.0148995	EIF2S1
3752	ENSG00000110107	611.848	-0.232267	0.0813355	-2.85567	0.00429461	0.0467221	PRPF19
17127	ENSG00000198833	887.599	-0.230618	0.0758875	-3.03894	0.0023741	0.0303092	UBE2J1
9759	ENSG00000154845	710.247	-0.230437	0.0633063	-3.64004	0.000272595	0.00596822	PPP4R1
29	ENSG00000002834	2999.84	-0.224051	0.0764119	-2.93215	0.00336625	0.0387518	LASP1
15557	ENSG00000185787	2538.65	-0.21376	0.0712554	-2.99991	0.00270061	0.0333565	MORF4L1
4897	ENSG00000119335	2639.55	-0.208899	0.0452104	-4.62058	3.82661e-06	0.000204819	SET
17758	ENSG00000211460	854.842	-0.201972	0.0685418	-2.9467	0.00321186	0.0377159	TSN
2811	ENSG00000103342	1967.17	-0.198566	0.0647304	-3.06759	0.00215796	0.0283479	GSPT1
3650	ENSG00000109184	584.6	-0.185822	0.0622871	-2.98332	0.00285142	0.0344732	DCUN1D4
13913	ENSG00000176624	551.259	-0.178602	0.0608849	-2.93344	0.00335227	0.0387178	MEX3C
4052	ENSG00000112308	2153.44	-0.136491	0.0472133	-2.89094	0.00384087	0.0430864	C6orf62
6907	ENSG00000134644	899.21	0.18068	0.0619031	2.91876	0.00351426	0.0401924	PUM1
14251	ENSG00000178719	1233.2	0.192223	0.0611306	3.14446	0.00166394	0.0233184	GRINA
6443	ENSG00000131507	1686.26	0.193126	0.0654597	2.95031	0.00317454	0.0374969	NDFIP1
322	ENSG00000012660	1790.22	0.19662	0.0575283	3.41779	0.000631309	0.0113455	ELOVL5
1279	ENSG00000074695	3237.5	0.202331	0.0661989	3.05641	0.00224004	0.0290998	LMAN1
2374	ENSG00000100650	1515.71	0.213768	0.0740735	2.88589	0.00390303	0.0436211	SRSF5
4015	ENSG00000112146	575.912	0.218368	0.0716157	3.04916	0.00229479	0.0295922	FBXO9
16144	ENSG00000188554	1913.04	0.221185	0.0467571	4.7305	2.23966e-06	0.000133393	NBR1
2644	ENSG00000102158	1414.5	0.221889	0.0636208	3.48769	0.000487217	0.00934018	MAGT1
4754	ENSG00000117640	445.725	0.222073	0.0776733	2.85906	0.00424896	0.0463331	MTFR1L
5189	ENSG00000121741	601.768	0.225345	0.0737126	3.05707	0.00223512	0.0290627	ZMYM2
3572	ENSG00000108654	6097.41	0.225555	0.066113	3.41167	0.000645666	0.0115171	DDX5
11836	ENSG00000166734	2717.93	0.226647	0.0728769	3.11	0.00187084	0.0254565	CASC4
10354	ENSG00000160058	549.047	0.226914	0.07607	2.98296	0.00285475	0.0344732	BSDC1
3911	ENSG00000111540	1360.58	0.227006	0.0750839	3.02337	0.00249978	0.0316852	RAB5B
10905	ENSG00000163320	1531.5	0.230595	0.0590273	3.90658	9.36115e-05	0.00258001	CGGBP1
17857	ENSG00000213625	1605	0.235605	0.0825668	2.8535	0.00432402	0.0468969	LEPROT
1551	ENSG00000081791	356.324	0.235789	0.0770085	3.06185	0.0021997	0.0287619	KIAA0141
9153	ENSG00000149313	432.696	0.236244	0.0786971	3.00194	0.00268268	0.0332227	AASDHPPT
16300	ENSG00000189241	1134.53	0.237647	0.0793882	2.99347	0.0027582	0.0337933	TSPYL1
4293	ENSG00000114439	861.847	0.243472	0.0613465	3.96881	7.22334e-05	0.00211084	BBX
14086	ENSG00000177613	288.044	0.244235	0.0853463	2.86169	0.00421386	0.0460934	CSTF2T
6307	ENSG00000130726	1648.59	0.245481	0.0785088	3.1268	0.00176721	0.0245642	TRIM28
10738	ENSG00000162688	413.545	0.249469	0.0880691	2.83265	0.00461646	0.0492329	AGL
9662	ENSG00000154059	486.644	0.255428	0.077942	3.27716	0.00104857	0.0165976	IMPACT
15885	ENSG00000187239	697.928	0.256218	0.0855126	2.99626	0.00273317	0.0335748	FNBP1
16694	ENSG00000197324	3218.25	0.256926	0.0724467	3.54641	0.000390517	0.00785642	LRP10
13455	ENSG00000173852	753.201	0.257169	0.0829101	3.10178	0.00192362	0.0259985	DPY19L1
317	ENSG00000012174	470.405	0.257265	0.0655316	3.92581	8.64387e-05	0.00242512	MBTPS2
4689	ENSG00000117174	442.15	0.260071	0.0912719	2.84941	0.00437999	0.0473942	ZNHIT6
6960	ENSG00000134970	1867.13	0.260852	0.0765929	3.40569	0.000659967	0.0116539	TMED7
14493	ENSG00000180304	788.155	0.261374	0.0725664	3.60186	0.00031595	0.00674342	OAZ2
12667	ENSG00000170275	3281.38	0.261556	0.079857	3.27531	0.00105546	0.016688	CRTAP
16502	ENSG00000196586	725.705	0.262065	0.0621291	4.21808	2.46394e-05	0.000928501	MYO6
912	ENSG00000064961	547.897	0.262532	0.0892008	2.94315	0.00324888	0.0378973	HMG20B
6769	ENSG00000133835	1075.78	0.26259	0.0705888	3.71999	0.000199231	0.00465827	HSD17B4
7521	ENSG00000137845	1657.13	0.263591	0.0768508	3.42991	0.000603783	0.0109507	ADAM10
13440	ENSG00000173757	341.964	0.265202	0.0843388	3.14449	0.00166379	0.0233184	STAT5B
2425	ENSG00000100983	544.916	0.266358	0.0872487	3.05286	0.00226673	0.0293111	GSS
1536	ENSG00000081177	230.936	0.26854	0.0949005	2.8297	0.00465916	0.0494632	EXD2
7249	ENSG00000136485	623.755	0.270987	0.0906216	2.99032	0.00278688	0.0339516	DCAF7
9575	ENSG00000153147	1358.87	0.271251	0.0567668	4.77833	1.76755e-06	0.000109932	SMARCA5
847	ENSG00000062485	883.316	0.271958	0.0903541	3.00991	0.00261324	0.0326709	CS
6515	ENSG00000132153	450.51	0.273094	0.0885906	3.08265	0.00205165	0.0273088	DHX30
10922	ENSG00000163378	471.443	0.273327	0.0964646	2.83344	0.00460499	0.0491479	EOGT
728	ENSG00000054267	703.367	0.273362	0.0924733	2.95612	0.00311536	0.0369844	ARID4B
11729	ENSG00000166266	566.561	0.273918	0.0877908	3.12012	0.00180779	0.0248633	CUL5
6637	ENSG00000132824	2360.1	0.274374	0.0814587	3.36826	0.000756435	0.0129191	SERINC3
14230	ENSG00000178567	526.257	0.274739	0.0881878	3.11539	0.00183704	0.0251426	EPM2AIP1
1526	ENSG00000081019	203.412	0.275771	0.0960467	2.87122	0.00408894	0.0450778	RSBN1
896	ENSG00000064601	3039.58	0.276036	0.0850477	3.24566	0.00117177	0.0180005	CTSA
5245	ENSG00000122203	1023.94	0.278397	0.0731407	3.80632	0.000141052	0.00353592	KIAA1191
11045	ENSG00000163728	467.507	0.283023	0.0950781	2.97674	0.00291328	0.0350379	TTC14
7921	ENSG00000140382	316.042	0.283303	0.0927272	3.05523	0.00224889	0.0291426	HMG20A
4733	ENSG00000117528	608.442	0.283766	0.0900312	3.15186	0.00162234	0.0229181	ABCD3
4185	ENSG00000113391	404.322	0.284249	0.0872067	3.25948	0.00111615	0.0172973	FAM172A
10184	ENSG00000158604	680.404	0.286766	0.0558417	5.13535	2.81626e-07	2.37038e-05	TMED4
8331	ENSG00000143337	1232.23	0.287443	0.061765	4.65382	3.25834e-06	0.000179605	TOR1AIP1
7760	ENSG00000139218	1114.6	0.288103	0.0973345	2.95992	0.00307714	0.0365925	SCAF11
2632	ENSG00000102081	389.722	0.288254	0.0787831	3.65883	0.00025337	0.00564401	FMR1
115	ENSG00000006007	1222.25	0.290718	0.0687546	4.22834	2.35423e-05	0.000897805	GDE1
14720	ENSG00000181852	597.227	0.291052	0.0776156	3.74992	0.00017689	0.00426477	RNF41
10754	ENSG00000162735	452.118	0.29279	0.0894487	3.27327	0.00106311	0.0167046	PEX19
4077	ENSG00000112511	379.123	0.292924	0.0815178	3.59338	0.000326418	0.00687875	PHF1
16261	ENSG00000189060	1273.87	0.293639	0.0718285	4.08805	4.35006e-05	0.00142861	H1F0
3241	ENSG00000105983	542.732	0.295354	0.0994313	2.97043	0.00297384	0.0356657	LMBR1
1570	ENSG00000082213	187.142	0.295618	0.102314	2.88932	0.0038607	0.0432062	C5orf22
2648	ENSG00000102181	1213.45	0.295945	0.0820407	3.6073	0.000309403	0.00662953	CD99L2
17537	ENSG00000204977	337.301	0.296247	0.0880057	3.36622	0.000762061	0.0129679	TRIM13
8006	ENSG00000140943	1851.89	0.296845	0.0739247	4.0155	5.93202e-05	0.00181903	MBTPS1
6207	ENSG00000130202	325.386	0.297402	0.0994385	2.99081	0.00278236	0.0339487	NECTIN2
14695	ENSG00000181704	467.954	0.297782	0.0813652	3.65981	0.000252398	0.00563128	YIPF6
2250	ENSG00000100280	526.705	0.298116	0.105473	2.82648	0.00470631	0.0498131	AP1B1
16693	ENSG00000197323	502.814	0.298956	0.0642084	4.65603	3.22364e-06	0.000179097	TRIM33
6146	ENSG00000129636	974.84	0.299568	0.0556039	5.38753	7.14325e-08	7.37201e-06	ITFG1
7206	ENSG00000136213	307.583	0.300186	0.105763	2.8383	0.00453545	0.0486486	CHST12
7207	ENSG00000136213	307.583	0.300186	0.105763	2.8383	0.00453545	0.0486486	LOC101927181
7641	ENSG00000138459	630.302	0.300441	0.0947983	3.16926	0.00152825	0.0221912	SLC35A5
1007	ENSG00000067167	6279.28	0.301343	0.104863	2.87369	0.00405704	0.0447964	TRAM1
3259	ENSG00000106049	767.324	0.303057	0.0866524	3.49739	0.000469837	0.00911724	HIBADH
10547	ENSG00000161533	503.678	0.306622	0.0980698	3.12657	0.00176857	0.0245642	ACOX1
1280	ENSG00000074696	1082.46	0.308206	0.0692305	4.45189	8.51194e-06	0.000385948	HACD3
10343	ENSG00000159921	371.841	0.308678	0.104893	2.94278	0.00325277	0.0379112	GNE
10141	ENSG00000158290	1491.09	0.308906	0.0630135	4.90221	9.47636e-07	6.22429e-05	CUL4B
12591	ENSG00000169905	1060.89	0.309068	0.0897474	3.44376	0.00057369	0.0104997	TOR1AIP2
9016	ENSG00000148218	575.694	0.31044	0.0980009	3.16773	0.00153633	0.0222855	ALAD
11529	ENSG00000165476	1585.25	0.310734	0.103661	2.9976	0.00272116	0.0334926	REEP3
9160	ENSG00000149428	879.836	0.31159	0.102323	3.04517	0.00232553	0.0298517	HYOU1
9833	ENSG00000155660	2351.1	0.311966	0.0641017	4.86674	1.13455e-06	7.26295e-05	PDIA4
489	ENSG00000030582	3207.33	0.3124	0.0768645	4.0643	4.81774e-05	0.0015584	GRN
6460	ENSG00000131724	1170.05	0.312402	0.0768808	4.06345	4.83523e-05	0.00155881	IL13RA1
3455	ENSG00000107789	394.348	0.313086	0.0811966	3.8559	0.000115305	0.00302847	MINPP1
2777	ENSG00000103160	239.977	0.315135	0.0991963	3.17688	0.00148867	0.0217512	HSDL1
5957	ENSG00000127980	167.527	0.317515	0.105504	3.00951	0.00261672	0.0326709	PEX1
2986	ENSG00000104853	924.482	0.318154	0.0703688	4.52124	6.1478e-06	0.000305348	CLPTM1
17447	ENSG00000204592	2921.01	0.319127	0.0842226	3.78909	0.000151201	0.00373512	HLA-E
9402	ENSG00000151726	581.609	0.319538	0.109552	2.91678	0.00353661	0.0403113	ACSL1
14279	ENSG00000178904	527.546	0.319832	0.108563	2.94605	0.00321863	0.0377638	DPY19L3
1859	ENSG00000089737	1313.52	0.322913	0.0709807	4.5493	5.3824e-06	0.000270197	DDX24
2624	ENSG00000102038	1357.39	0.324043	0.0683398	4.74164	2.11995e-06	0.000127889	SMARCA1
1011	ENSG00000067208	411.771	0.324754	0.0994033	3.26704	0.00108678	0.0169543	EVI5
99	ENSG00000005469	230.351	0.328779	0.110198	2.98354	0.00284937	0.0344732	CROT
10869	ENSG00000163161	306.016	0.329395	0.109748	3.00137	0.00268764	0.0332548	ERCC3
5904	ENSG00000127463	1003.13	0.32963	0.098746	3.33816	0.000843349	0.0140785	EMC1
1057	ENSG00000068745	385.645	0.330646	0.115581	2.86074	0.00422652	0.04616	IP6K2
12664	ENSG00000170266	966.001	0.330673	0.103549	3.19339	0.00140611	0.0207173	GLB1
10299	ENSG00000159461	1395.53	0.331096	0.0815868	4.0582	4.94515e-05	0.00157975	AMFR
4522	ENSG00000116001	720.839	0.334453	0.100898	3.31476	0.000917214	0.0149789	TIA1
3064	ENSG00000105223	1708.57	0.335055	0.108786	3.07995	0.00207034	0.0274794	PLD3
13534	ENSG00000174405	199.252	0.338641	0.107215	3.15852	0.00158574	0.0226285	LIG4
2360	ENSG00000100600	1185.23	0.340523	0.099739	3.41414	0.00063984	0.0114422	LGMN
10567	ENSG00000161671	885.235	0.340607	0.0787109	4.32731	1.50938e-05	0.000632428	EMC10
14216	ENSG00000178425	225.819	0.341528	0.114554	2.98136	0.00286973	0.034624	NT5DC1
308	ENSG00000011566	326.699	0.342843	0.086766	3.95136	7.77087e-05	0.00224286	MAP4K3
2969	ENSG00000104774	671.714	0.34374	0.117547	2.92428	0.00345256	0.0396156	MAN2B1
16981	ENSG00000198363	5780.37	0.344074	0.105648	3.25681	0.00112672	0.0174226	ASPH
12171	ENSG00000168036	3701.11	0.344203	0.0786691	4.37532	1.21254e-05	0.000526031	CTNNB1
13271	ENSG00000172893	581.564	0.344508	0.116103	2.96725	0.00300472	0.0359441	DHCR7
6407	ENSG00000131269	127.49	0.344821	0.114741	3.00521	0.00265395	0.032925	ABCB7
4134	ENSG00000112983	416.705	0.345126	0.0851337	4.05392	5.03661e-05	0.00160169	BRD8
6480	ENSG00000131844	256.476	0.345548	0.117237	2.94742	0.00320434	0.037659	MCCC2
12630	ENSG00000170088	391.147	0.345594	0.110785	3.11949	0.00181165	0.0248656	TMEM192
4996	ENSG00000119977	645.621	0.34584	0.0903355	3.82839	0.000128983	0.00330244	TCTN3
8681	ENSG00000145604	304.175	0.346284	0.111703	3.10005	0.00193486	0.0261001	SKP2
6426	ENSG00000131437	364.021	0.34852	0.0846761	4.11592	3.85632e-05	0.00131884	KIF3A
7248	ENSG00000136478	606.592	0.348985	0.102387	3.40848	0.000653265	0.0116079	TEX2
18922	ENSG00000254986	331.96	0.351171	0.117388	2.99154	0.00277578	0.0338978	DPP3
8634	ENSG00000145241	155.346	0.354346	0.117882	3.00595	0.00264755	0.0329036	CENPC
7453	ENSG00000137509	1360.93	0.355029	0.0737558	4.81357	1.48258e-06	9.30317e-05	PRCP
2706	ENSG00000102763	232.264	0.355887	0.125591	2.83369	0.00460142	0.0491471	VWA8
1673	ENSG00000085719	1685.93	0.357509	0.113101	3.16098	0.00157237	0.0225221	CPNE3
5401	ENSG00000123575	360.877	0.35835	0.102648	3.49104	0.000481136	0.0092515	FAM199X
981	ENSG00000066422	452.913	0.359331	0.108994	3.29679	0.000977982	0.0156924	ZBTB11
18008	ENSG00000215012	165.874	0.359791	0.117284	3.0677	0.00215712	0.0283479	C22orf29
6772	ENSG00000133872	2232.81	0.360614	0.103013	3.50065	0.000464121	0.0090481	SARAF
7732	ENSG00000139112	535.649	0.360885	0.12235	2.9496	0.00318187	0.0375204	GABARAPL1
9504	ENSG00000152558	2977.28	0.361163	0.100172	3.60543	0.000311635	0.00666718	TMEM123
4650	ENSG00000116903	236.478	0.361859	0.10623	3.40638	0.0006583	0.0116537	EXOC8
7431	ENSG00000137414	874.979	0.365709	0.105383	3.47029	0.0005199	0.00974362	FAM8A1
15796	ENSG00000186834	833.901	0.371877	0.0798968	4.65447	3.24812e-06	0.000179605	HEXIM1
683	ENSG00000050405	7815.62	0.372618	0.0714718	5.2135	1.85308e-07	1.66967e-05	LIMA1
5842	ENSG00000126804	682.806	0.373007	0.100089	3.72676	0.000193959	0.00456665	ZBTB1
6055	ENSG00000128791	3350.46	0.373122	0.0818706	4.55746	5.17756e-06	0.000262528	TWSG1
14754	ENSG00000182087	740.108	0.375637	0.132334	2.83855	0.00453197	0.0486486	TMEM259
5411	ENSG00000123636	283.98	0.376009	0.133026	2.82658	0.00470478	0.0498131	BAZ2B
9955	ENSG00000156671	645.099	0.377324	0.0964572	3.91182	9.16025e-05	0.00253957	SAMD8
12853	ENSG00000171100	145.878	0.380101	0.120255	3.16078	0.00157347	0.0225221	MTM1
4102	ENSG00000112697	3705.14	0.380334	0.0661397	5.75047	8.89976e-09	1.20284e-06	TMEM30A
4704	ENSG00000117335	2215.35	0.380618	0.0671002	5.67239	1.40823e-08	1.78325e-06	CD46
9470	ENSG00000152291	3960.53	0.381238	0.112747	3.38137	0.000721242	0.0124364	TGOLN2
15262	ENSG00000184428	176.222	0.382205	0.131606	2.90416	0.0036824	0.0416075	TOP1MT
8673	ENSG00000145495	1043.02	0.382588	0.109415	3.49666	0.000471113	0.00911724	37315
4580	ENSG00000116478	493.834	0.383205	0.0852653	4.49427	6.98087e-06	0.000332621	HDAC1
1642	ENSG00000084693	142.53	0.383461	0.11656	3.28983	0.00100247	0.015994	AGBL5
13291	ENSG00000172992	157.971	0.385555	0.13147	2.93264	0.00336091	0.0387518	DCAKD
3834	ENSG00000110925	357.721	0.387691	0.111198	3.48648	0.00048942	0.00934018	CSRNP2
2553	ENSG00000101474	1279.47	0.388354	0.0943874	4.11447	3.88071e-05	0.00132396	APMAP
8659	ENSG00000145388	281.782	0.389304	0.0946713	4.11216	3.91971e-05	0.00133081	METTL14
6981	ENSG00000135093	119.75	0.389707	0.130194	2.99328	0.00276001	0.0337933	USP30
14667	ENSG00000181523	526.631	0.389785	0.0865487	4.50365	6.67966e-06	0.000323666	SGSH
1628	ENSG00000084093	573.736	0.391549	0.11798	3.31879	0.000904096	0.014898	REST
9503	ENSG00000152556	539.013	0.391808	0.107371	3.64911	0.000263145	0.00581568	PFKM
8238	ENSG00000142687	350.721	0.393267	0.12395	3.17279	0.00150982	0.0219463	KIAA0319L
13990	ENSG00000177054	150.306	0.393301	0.117888	3.33621	0.000849281	0.0141272	ZDHHC13
12300	ENSG00000168610	1541.57	0.394487	0.106995	3.68697	0.000226938	0.0051449	STAT3
1632	ENSG00000084234	12586	0.395106	0.0691011	5.7178	1.07911e-08	1.41756e-06	APLP2
16503	ENSG00000196588	229.442	0.39808	0.128672	3.09377	0.00197633	0.02658	MKL1
4248	ENSG00000113966	144.798	0.399274	0.12467	3.20266	0.00136166	0.020222	ARL6
8980	ENSG00000147853	1282.48	0.403296	0.101043	3.99133	6.5703e-05	0.00196077	AK3
15403	ENSG00000185085	202.703	0.405591	0.0950136	4.26877	1.96555e-05	0.000784879	INTS5
13099	ENSG00000172123	134.727	0.406665	0.143353	2.8368	0.00455684	0.0488193	SLFN12
2765	ENSG00000103066	459.473	0.408244	0.129713	3.14729	0.0016479	0.0231861	PLA2G15
13641	ENSG00000174996	244.784	0.409378	0.133179	3.07389	0.00211287	0.027991	KLC2
8131	ENSG00000141736	658.271	0.410835	0.0992884	4.13779	3.50661e-05	0.00123222	ERBB2
7043	ENSG00000135414	409.693	0.410906	0.128379	3.20072	0.00137085	0.0203257	GDF11
6301	ENSG00000130714	272.799	0.411107	0.0971347	4.23234	2.31268e-05	0.000890603	POMT1
4475	ENSG00000115652	850.119	0.414338	0.081482	5.08503	3.67573e-07	2.85625e-05	UXS1
508	ENSG00000033800	327.226	0.415433	0.116124	3.57749	0.00034691	0.00716031	PIAS1
14627	ENSG00000181192	151.156	0.415487	0.124596	3.33467	0.000853994	0.0141888	DHTKD1
3215	ENSG00000105854	612.947	0.416421	0.101345	4.10894	3.97479e-05	0.00134302	PON2
340	ENSG00000013523	143.19	0.418002	0.140029	2.98511	0.00283479	0.0343795	ANGEL1
17579	ENSG00000205269	151.713	0.418416	0.131773	3.17529	0.00149687	0.0218257	TMEM170B
10751	ENSG00000162729	261.582	0.418513	0.141391	2.95998	0.0030766	0.0365925	IGSF8
1112	ENSG00000070214	2258.7	0.420721	0.141339	2.97667	0.00291401	0.0350379	SLC44A1
155	ENSG00000006715	861.724	0.420754	0.0922316	4.56194	5.06843e-06	0.000258952	VPS41
2654	ENSG00000102226	506.714	0.420894	0.103714	4.05821	4.94508e-05	0.00157975	USP11
17933	ENSG00000214189	98.0958	0.422547	0.136241	3.10146	0.0019257	0.0260016	ZNF788
5184	ENSG00000121671	183.296	0.422902	0.124615	3.39368	0.000689595	0.0120709	CRY2
1594	ENSG00000083123	288.594	0.423286	0.128028	3.30621	0.00094566	0.0152839	BCKDHB
2308	ENSG00000100412	386.485	0.42427	0.117133	3.62211	0.000292211	0.00631895	ACO2
12747	ENSG00000170604	225.521	0.425127	0.141277	3.00918	0.00261953	0.0326709	IRF2BP1
6127	ENSG00000129472	205.47	0.42542	0.115959	3.66871	0.000243781	0.00546505	RAB2B
3853	ENSG00000111144	941.312	0.425497	0.114654	3.71115	0.000206321	0.00478556	LTA4H
6945	ENSG00000134874	564.571	0.426657	0.113931	3.74487	0.000180489	0.00432926	DZIP1
1447	ENSG00000078804	320.661	0.426689	0.143426	2.97498	0.00293009	0.0351903	TP53INP2
10577	ENSG00000161813	628.282	0.430017	0.0794318	5.41367	6.17468e-08	6.62529e-06	LARP4
12137	ENSG00000167925	137.083	0.431185	0.123229	3.49905	0.000466923	0.00907755	GHDC
325	ENSG00000012822	883.682	0.432321	0.128145	3.37368	0.00074171	0.0126985	CALCOCO1
1517	ENSG00000080822	649.883	0.432814	0.092244	4.69206	2.70474e-06	0.000156452	CLDND1
1609	ENSG00000083750	206.489	0.433504	0.11664	3.7166	0.000201921	0.0047068	RRAGB
4774	ENSG00000117906	1673.24	0.433532	0.134493	3.22345	0.00126658	0.0191465	RCN2
16371	ENSG00000196177	237.301	0.433564	0.141172	3.07118	0.00213217	0.0282184	ACADSB
10836	ENSG00000163050	154.343	0.435789	0.138767	3.14043	0.00168698	0.0235943	ADCK3
1034	ENSG00000068001	354.125	0.436778	0.135605	3.22097	0.00127759	0.0192473	HYAL2
12823	ENSG00000170949	204.283	0.437949	0.148756	2.94407	0.00323925	0.0378793	ZNF160
1401	ENSG00000077585	388.322	0.438162	0.13966	3.13734	0.00170488	0.0237973	GPR137B
11120	ENSG00000163956	1589.84	0.438679	0.0678449	6.46591	1.0069e-10	2.48297e-08	LRPAP1
9343	ENSG00000151348	2143.69	0.439069	0.102931	4.26568	1.99292e-05	0.000791311	EXT2
9562	ENSG00000153048	865.984	0.439114	0.134087	3.27483	0.00105725	0.0166974	CARHSP1
3320	ENSG00000106460	985.719	0.440019	0.0935737	4.70238	2.5715e-06	0.000151234	TMEM106B
6449	ENSG00000131626	586.031	0.440463	0.145831	3.02036	0.00252471	0.0319131	PPFIA1
7140	ENSG00000135916	1008.18	0.44239	0.156292	2.83054	0.00464698	0.0494084	ITM2C
3167	ENSG00000105662	130.205	0.442504	0.143501	3.08362	0.00204496	0.0272553	CRTC1
9775	ENSG00000155016	649.752	0.442564	0.156339	2.83079	0.00464329	0.0494066	CYP2U1
18975	ENSG00000256043	447.486	0.442725	0.104723	4.22757	2.36224e-05	0.000897805	CTSO
3379	ENSG00000106868	182.634	0.443274	0.140003	3.16618	0.00154457	0.0223461	SUSD1
18551	ENSG00000240694	249.232	0.443316	0.129964	3.41106	0.000647111	0.0115283	PNMA2
9614	ENSG00000153558	183.699	0.445031	0.133779	3.32662	0.00087906	0.0145195	FBXL2
6292	ENSG00000130699	117.279	0.445868	0.127116	3.50757	0.000452214	0.00887754	TAF4
2933	ENSG00000104450	79.5563	0.446036	0.154843	2.88056	0.00396967	0.0441437	SPAG1
13119	ENSG00000172201	466.825	0.448995	0.131399	3.41705	0.000633044	0.0113496	ID4
4769	ENSG00000117859	487.485	0.449283	0.116283	3.8637	0.000111681	0.00295072	OSBPL9
9553	ENSG00000152990	296.364	0.449399	0.118846	3.78137	0.000155967	0.00383263	ADGRA3
2910	ENSG00000104331	1892.46	0.449477	0.101731	4.41831	9.94779e-06	0.000445306	IMPAD1
2515	ENSG00000101347	472.377	0.449856	0.116879	3.84889	0.000118653	0.00309422	SAMHD1
2421	ENSG00000100949	148.418	0.455455	0.137963	3.30129	0.000962428	0.0155016	RABGGTA
1752	ENSG00000087338	271.001	0.456088	0.112672	4.04794	5.16695e-05	0.00162527	GMCL1
6830	ENSG00000134243	768.601	0.456958	0.140879	3.24362	0.00118021	0.0180906	SORT1
19517	ENSG00000275066	442.606	0.458953	0.123089	3.72861	0.000192535	0.00454073	SYNRG
12339	ENSG00000168795	101.025	0.460549	0.142356	3.2352	0.00121559	0.01854	ZBTB5
1171	ENSG00000071794	739.348	0.460567	0.0852271	5.40399	6.51739e-08	6.94003e-06	HLTF
3559	ENSG00000108582	2151.17	0.461052	0.109702	4.20277	2.63671e-05	0.000984402	CPD
2373	ENSG00000100647	316.267	0.462545	0.136359	3.39212	0.000693551	0.01211	SUSD6
7096	ENSG00000135677	3553.76	0.463421	0.113337	4.08888	4.33467e-05	0.00142861	GNS
2855	ENSG00000103707	157.672	0.463863	0.126333	3.67175	0.000240895	0.00541416	MTFMT
12432	ENSG00000169193	110.096	0.465513	0.141528	3.2892	0.00100472	0.0160118	CCDC126
283	ENSG00000011105	243.937	0.467984	0.155431	3.01088	0.00260491	0.0326334	TSPAN9
3848	ENSG00000111058	204.307	0.468914	0.0925244	5.068	4.02008e-07	3.05439e-05	ACSS3
12979	ENSG00000171603	2012.95	0.470962	0.146107	3.22339	0.00126681	0.0191465	CLSTN1
11019	ENSG00000163644	268.849	0.471011	0.153769	3.06311	0.00219047	0.0286678	PPM1K
12088	ENSG00000167740	264.892	0.471469	0.127537	3.69673	0.000218392	0.00498147	CYB5D2
5944	ENSG00000127914	996.805	0.472676	0.110141	4.29155	1.77428e-05	0.000720788	AKAP9
16071	ENSG00000188171	103.009	0.475359	0.140593	3.38109	0.000721978	0.0124364	ZNF626
5665	ENSG00000125629	479.458	0.475739	0.115247	4.128	3.65927e-05	0.00127629	INSIG2
4500	ENSG00000115841	101.321	0.47702	0.146921	3.24678	0.00116718	0.0179495	RMDN2
10161	ENSG00000158467	229.418	0.477284	0.159926	2.9844	0.00284133	0.0344291	AHCYL2
4597	ENSG00000116663	50.593	0.481587	0.162472	2.96413	0.00303535	0.0362181	FBXO6
17827	ENSG00000213366	131.966	0.483793	0.151819	3.18665	0.00143933	0.0211402	GSTM2
5119	ENSG00000120915	92.4344	0.484658	0.133767	3.62314	0.000291054	0.00631082	EPHX2
2779	ENSG00000103174	199.887	0.484985	0.112559	4.30872	1.64203e-05	0.000680836	NAGPA
13512	ENSG00000174233	455.301	0.485796	0.149024	3.25985	0.0011147	0.0172938	ADCY6
9690	ENSG00000154240	127.304	0.487664	0.141349	3.45007	0.000560433	0.0103108	CEP112
7317	ENSG00000136854	547.107	0.488088	0.12157	4.01488	5.94755e-05	0.00181903	STXBP1
13413	ENSG00000173611	158.523	0.489615	0.158212	3.09467	0.0019703	0.0265273	SCAI
10284	ENSG00000159363	202.166	0.490104	0.172483	2.84146	0.00449074	0.0484063	ATP13A2
16290	ENSG00000189180	295.68	0.491826	0.171372	2.86994	0.00410554	0.0451966	ZNF33A
9043	ENSG00000148384	131.067	0.492118	0.113354	4.34144	1.41553e-05	0.000602932	INPP5E
16757	ENSG00000197563	261.592	0.493953	0.127441	3.87595	0.00010621	0.00284359	PIGN
8843	ENSG00000146826	111.704	0.494037	0.137653	3.58901	0.000331938	0.00695339	C7orf43
10018	ENSG00000157214	602.97	0.494569	0.128598	3.84586	0.00012013	0.0031154	STEAP2
4265	ENSG00000114126	473.251	0.496362	0.104044	4.7707	1.83583e-06	0.000113177	TFDP2
5784	ENSG00000126243	141.07	0.49694	0.169473	2.93227	0.00336499	0.0387518	LRFN3
6009	ENSG00000128487	280.388	0.498309	0.124927	3.98879	6.641e-05	0.00197349	SPECC1
13233	ENSG00000172731	93.9364	0.500597	0.166255	3.01101	0.00260377	0.0326334	LRRC20
14665	ENSG00000181513	61.9837	0.504945	0.171614	2.94233	0.00325754	0.0379353	ACBD4
2285	ENSG00000100350	227.506	0.50567	0.178439	2.83386	0.00459902	0.0491471	FOXRED2
1895	ENSG00000090565	624.439	0.508002	0.149149	3.40601	0.000659208	0.0116539	RAB11FIP3
3676	ENSG00000109501	328.32	0.510416	0.143196	3.56446	0.000364607	0.007449	WFS1
8605	ENSG00000144935	235.434	0.510728	0.119707	4.26648	1.98581e-05	0.000790723	TRPC1
2417	ENSG00000100926	70.679	0.511449	0.180113	2.8396	0.00451707	0.0486156	TM9SF1
555	ENSG00000038532	203.477	0.512573	0.154962	3.30773	0.000940538	0.0152658	CLEC16A
11765	ENSG00000166402	288.289	0.516655	0.132155	3.90947	9.2498e-05	0.00255935	TUB
14295	ENSG00000178971	87.6707	0.516896	0.15118	3.41908	0.000628341	0.011323	CTC1
1532	ENSG00000081087	732.456	0.517732	0.101177	5.11709	3.10281e-07	2.5032e-05	OSTM1
3544	ENSG00000108506	147.706	0.520669	0.11654	4.46772	7.90562e-06	0.000366149	INTS2
1124	ENSG00000070501	93.4415	0.521161	0.171274	3.04285	0.00234353	0.0300088	POLB
3859	ENSG00000111203	138.101	0.522335	0.112454	4.64488	3.40272e-06	0.000186831	ITFG2
3860	ENSG00000111203	138.101	0.522335	0.112454	4.64488	3.40272e-06	0.000186831	LOC100507424
5183	ENSG00000121653	154.427	0.52471	0.161469	3.24959	0.0011557	0.0178207	MAPK8IP1
9844	ENSG00000155792	336.334	0.525305	0.175672	2.99026	0.00278743	0.0339516	DEPTOR
13486	ENSG00000174032	245.568	0.525843	0.117903	4.45995	8.19789e-06	0.000375924	SLC25A30
8583	ENSG00000144802	192.181	0.525926	0.164174	3.20346	0.00135785	0.0201967	NFKBIZ
11372	ENSG00000164808	438.058	0.527245	0.0958747	5.49931	3.81276e-08	4.35708e-06	SPIDR
1711	ENSG00000086619	128.486	0.527896	0.184032	2.86851	0.00412415	0.0453592	ERO1B
5291	ENSG00000122678	110.245	0.530701	0.158066	3.35747	0.00078659	0.0133369	POLM
16536	ENSG00000196705	121.727	0.53127	0.128127	4.14642	3.37716e-05	0.0011957	ZNF431
5407	ENSG00000123607	271.455	0.531509	0.141533	3.75538	0.000173081	0.0041801	TTC21B
16488	ENSG00000196547	498.236	0.531729	0.157134	3.38393	0.000714573	0.0123617	MAN2A2
12329	ENSG00000168763	127.507	0.531807	0.149333	3.56122	0.000369138	0.00749799	CNNM3
3626	ENSG00000109062	198.113	0.533876	0.145411	3.67151	0.000241126	0.00541416	SLC9A3R1
19473	ENSG00000274180	215.781	0.534195	0.149314	3.57766	0.000346683	0.00716031	NATD1
3931	ENSG00000111670	769.492	0.535025	0.143715	3.72282	0.000197013	0.00463079	GNPTAB
15274	ENSG00000184481	83.3028	0.536183	0.175929	3.04773	0.00230578	0.0296796	FOXO4
2203	ENSG00000100116	142.01	0.536794	0.155013	3.46289	0.000534397	0.00994347	GCAT
3637	ENSG00000109103	180.91	0.538739	0.130668	4.12294	3.7406e-05	0.00129502	UNC119
11986	ENSG00000167333	103.161	0.540155	0.154892	3.48731	0.000487905	0.00934018	TRIM68
1932	ENSG00000091317	1953.39	0.540557	0.0653612	8.2703	1.33618e-16	1.04341e-13	CMTM6
5773	ENSG00000126091	123.988	0.543603	0.121914	4.45892	8.23738e-06	0.000375924	ST3GAL3
14113	ENSG00000177728	209.092	0.544	0.13635	3.98973	6.61485e-05	0.00196988	TMEM94
15533	ENSG00000185670	38.8976	0.544715	0.184438	2.95338	0.00314312	0.0372197	ZBTB3
18476	ENSG00000237440	42.5819	0.548267	0.173943	3.152	0.00162156	0.0229181	ZNF737
6061	ENSG00000128872	323.79	0.548408	0.15056	3.64245	0.000270054	0.00593106	TMOD2
18370	ENSG00000232859	57.4184	0.54943	0.190804	2.87955	0.00398248	0.0442313	LYRM9
17175	ENSG00000198919	186.284	0.555663	0.123582	4.49631	6.91442e-06	0.000331867	DZIP3
10162	ENSG00000158470	1020.2	0.556202	0.150575	3.69385	0.000220884	0.00501574	B4GALT5
13112	ENSG00000172175	680.016	0.559145	0.135685	4.12091	3.77386e-05	0.00129695	MALT1
16872	ENSG00000197965	1534.92	0.566014	0.126251	4.48325	7.35155e-06	0.000347924	MPZL1
9711	ENSG00000154429	107.007	0.566582	0.141447	4.00562	6.18554e-05	0.00187379	CCSAP
9746	ENSG00000154736	608.663	0.567281	0.167301	3.39078	0.000696947	0.0121391	ADAMTS5
16873	ENSG00000197969	598.195	0.568345	0.171222	3.31935	0.000902263	0.0148852	VPS13A
16993	ENSG00000198420	299.289	0.569208	0.126386	4.50372	6.67737e-06	0.000323666	TCAF1
9868	ENSG00000155970	136.04	0.569751	0.12293	4.63476	3.57356e-06	0.000193938	MICU3
18649	ENSG00000243364	35.5654	0.570438	0.182339	3.12845	0.00175729	0.0244559	EFNA4
6668	ENSG00000133026	1574.55	0.570821	0.178092	3.2052	0.00134971	0.0201319	MYH10
9295	ENSG00000150938	5699.95	0.570871	0.167703	3.40406	0.000663932	0.0117092	CRIM1
15376	ENSG00000184992	171.004	0.573228	0.14723	3.89342	9.88412e-05	0.00268726	BRI3BP
14608	ENSG00000181027	153.372	0.574855	0.136329	4.21668	2.47928e-05	0.000931787	FKRP
7598	ENSG00000138190	54.7578	0.576989	0.149561	3.85789	0.000114371	0.00301049	EXOC6
1018	ENSG00000067445	218.583	0.57817	0.140579	4.11278	3.90928e-05	0.00133048	TRO
12457	ENSG00000169255	299.738	0.578848	0.139769	4.14145	3.45116e-05	0.00121578	B3GALNT1
15506	ENSG00000185561	173.209	0.582435	0.130376	4.46736	7.919e-06	0.000366149	TLCD2
14092	ENSG00000177666	906.509	0.582734	0.0876629	6.64744	2.98236e-11	8.21961e-09	PNPLA2
9636	ENSG00000153832	37.0526	0.585075	0.202751	2.88569	0.00390562	0.0436211	FBXO36
8347	ENSG00000143382	209.034	0.585652	0.185925	3.14994	0.00163306	0.0230234	ADAMTSL4
2967	ENSG00000104763	1513.95	0.588461	0.0923091	6.3749	1.83082e-10	3.89908e-08	ASAH1
19749	ENSG00000279576	6360.74	0.588774	0.119963	4.90794	9.20361e-07	6.13109e-05	NA
1	ENSG00000000003	372.161	0.588935	0.151134	3.89676	9.74865e-05	0.00265556	TSPAN6
11938	ENSG00000167107	118.708	0.590547	0.179481	3.2903	0.00100081	0.0159857	ACSF2
17379	ENSG00000204388	394.917	0.591553	0.144268	4.10036	4.1251e-05	0.00138053	HSPA1B
15065	ENSG00000183579	65.9676	0.595271	0.189546	3.1405	0.00168658	0.0235943	ZNRF3
14441	ENSG00000179922	46.262	0.596712	0.1598	3.73412	0.000188375	0.00446509	ZNF784
12589	ENSG00000169902	383.939	0.598297	0.172245	3.47352	0.000513678	0.00963986	TPST1
13273	ENSG00000172915	154.953	0.599882	0.20337	2.94971	0.0031807	0.0375204	NBEA
9363	ENSG00000151470	50.9802	0.600981	0.174038	3.45317	0.000554047	0.0102086	C4orf33
1119	ENSG00000070413	828.378	0.603419	0.139067	4.33905	1.431e-05	0.000605847	DGCR2
4767	ENSG00000117791	68.1791	0.606568	0.162078	3.74244	0.000182242	0.00434905	35854
2685	ENSG00000102471	978.2	0.614427	0.142724	4.30501	1.66979e-05	0.000686274	NDFIP2
9328	ENSG00000151229	236.843	0.615408	0.166488	3.69641	0.000218666	0.00498147	SLC2A13
5107	ENSG00000120837	469.577	0.623069	0.156708	3.97599	7.00885e-05	0.00205671	NFYB
6030	ENSG00000128602	231.676	0.623075	0.206935	3.01097	0.00260418	0.0326334	SMO
11242	ENSG00000164292	1433.24	0.62937	0.160135	3.93024	8.48607e-05	0.00239518	RHOBTB3
7748	ENSG00000139178	480.179	0.631014	0.192917	3.27092	0.001072	0.0168169	C1RL
2272	ENSG00000100321	116.607	0.632634	0.184639	3.42633	0.000611795	0.0110532	SYNGR1
2891	ENSG00000104177	58.9113	0.633572	0.20309	3.11965	0.00181063	0.0248656	MYEF2
16533	ENSG00000196693	183.608	0.634257	0.187735	3.37847	0.000728901	0.012525	ZNF33B
12523	ENSG00000169604	2482.96	0.634381	0.18315	3.46372	0.00053276	0.00993167	ANTXR1
18122	ENSG00000221869	1171.11	0.637199	0.200756	3.174	0.00150356	0.0219006	CEBPD
8790	ENSG00000146281	142.617	0.639941	0.149453	4.28189	1.8531e-05	0.000746339	PM20D2
11921	ENSG00000167034	55.299	0.640935	0.205182	3.12374	0.00178568	0.0247043	NKX3-1
9956	ENSG00000156675	65.116	0.643934	0.163767	3.932	8.42405e-05	0.00238246	RAB11FIP1
1848	ENSG00000089472	330.042	0.644167	0.144643	4.45349	8.44849e-06	0.000384311	HEPH
13332	ENSG00000173214	67.1469	0.645851	0.171663	3.76232	0.000168345	0.00408679	MFSD4B
8161	ENSG00000142065	90.6245	0.646218	0.146378	4.41473	1.01135e-05	0.000451286	ZFP14
6354	ENSG00000130962	327.772	0.647703	0.109778	5.90013	3.63219e-09	5.48968e-07	PRRG1
7086	ENSG00000135622	209.31	0.648496	0.195575	3.31584	0.000913687	0.0149756	SEMA4F
14484	ENSG00000180233	302.268	0.650038	0.150889	4.30805	1.64701e-05	0.000680893	ZNRF2
3365	ENSG00000106771	898.494	0.651697	0.101765	6.40392	1.51439e-10	3.33232e-08	TMEM245
5128	ENSG00000121005	116.559	0.653361	0.204556	3.19405	0.00140293	0.0206921	CRISPLD1
4885	ENSG00000119227	73.383	0.654633	0.178237	3.67281	0.000239896	0.00540382	PIGZ
2236	ENSG00000100228	63.8387	0.657481	0.188115	3.4951	0.000473887	0.00914885	RAB36
16976	ENSG00000198346	48.2893	0.658072	0.215595	3.05235	0.00227058	0.0293338	ZNF813
10418	ENSG00000160323	35.537	0.658713	0.216825	3.038	0.00238155	0.0303766	ADAMTS13
11433	ENSG00000165029	568.435	0.660284	0.197471	3.3437	0.00082668	0.0138331	ABCA1
13223	ENSG00000172671	44.0181	0.661178	0.219646	3.01019	0.00261082	0.0326709	ZFAND4
8440	ENSG00000143842	57.8165	0.661772	0.183739	3.60169	0.000316158	0.00674342	SOX13
9507	ENSG00000152582	72.6311	0.663934	0.191988	3.4582	0.000543799	0.010084	SPEF2
18421	ENSG00000235109	114.022	0.66558	0.230033	2.89341	0.00381088	0.0428183	ZSCAN31
8641	ENSG00000145284	239.912	0.668918	0.151961	4.40191	1.07303e-05	0.00047133	SCD5
14335	ENSG00000179163	369.769	0.669094	0.115924	5.77181	7.84252e-09	1.08073e-06	FUCA1
5339	ENSG00000123104	370.421	0.676053	0.219032	3.08655	0.00202493	0.0270556	ITPR2
4085	ENSG00000112562	518.229	0.678229	0.207384	3.27041	0.00107393	0.0168286	SMOC2
10258	ENSG00000159214	20.1525	0.685027	0.221167	3.09733	0.00195275	0.0263162	CCDC24
7949	ENSG00000140511	321.328	0.688327	0.214557	3.20813	0.00133603	0.0200419	HAPLN3
4831	ENSG00000118515	614.077	0.691624	0.18207	3.79866	0.00014548	0.00361923	SGK1
1597	ENSG00000083290	467.907	0.693642	0.122416	5.66625	1.45955e-08	1.83173e-06	ULK2
2088	ENSG00000099219	168.165	0.694318	0.154615	4.49063	7.10113e-06	0.000337208	ERMP1
7928	ENSG00000140403	84.9346	0.695159	0.185663	3.7442	0.000180966	0.00433332	DNAJA4
1080	ENSG00000069424	79.1306	0.698423	0.174767	3.99631	6.43363e-05	0.00192817	KCNAB2
215	ENSG00000008311	193.238	0.702976	0.229007	3.06968	0.00214291	0.0282558	AASS
1326	ENSG00000075651	105.357	0.703901	0.199871	3.52178	0.000428663	0.00849114	PLD1
11470	ENSG00000165185	45.975	0.704333	0.242029	2.91011	0.00361299	0.0410212	KIAA1958
10910	ENSG00000163346	959.727	0.704896	0.127307	5.53698	3.07725e-08	3.60449e-06	PBXIP1
15313	ENSG00000184678	226.596	0.708334	0.224796	3.15101	0.00162705	0.0229617	HIST2H2BE
9129	ENSG00000149177	134.016	0.708765	0.181582	3.90327	9.4901e-05	0.00260533	PTPRJ
3431	ENSG00000107551	46.6461	0.709277	0.197992	3.58235	0.000340522	0.00707831	RASSF4
732	ENSG00000054392	52.0459	0.709425	0.245026	2.89531	0.00378783	0.0426275	HHAT
5222	ENSG00000121988	48.5673	0.71101	0.203456	3.49467	0.000474655	0.00914885	ZRANB3
1136	ENSG00000070759	63.2899	0.711062	0.154127	4.6135	3.95952e-06	0.000210019	TESK2
13967	ENSG00000176928	112.424	0.711636	0.202054	3.52201	0.00042829	0.00849114	GCNT4
8113	ENSG00000141577	89.2125	0.713515	0.176506	4.04244	5.28976e-05	0.00165229	CEP131
9135	ENSG00000149212	886.778	0.713927	0.249962	2.85615	0.00428817	0.0466883	SESN3
18612	ENSG00000242265	3730.67	0.714986	0.252106	2.83605	0.00456753	0.0488966	PEG10
14611	ENSG00000181035	60.634	0.716039	0.183666	3.89859	9.67547e-05	0.00264588	SLC25A42
10826	ENSG00000163006	22.064	0.716212	0.250038	2.86441	0.00417783	0.0458522	CCDC138
11342	ENSG00000164684	251.872	0.718412	0.239652	2.99773	0.00271996	0.0334926	ZNF704
8258	ENSG00000142920	21.4152	0.723065	0.251113	2.87944	0.00398384	0.0442313	AZIN2
736	ENSG00000054654	224.227	0.729139	0.249999	2.91657	0.003539	0.0403113	SYNE2
6373	ENSG00000131067	186.235	0.730624	0.134154	5.44616	5.14687e-08	5.69641e-06	GGT7
8582	ENSG00000144792	30.86	0.733673	0.256409	2.86134	0.0042186	0.0461094	ZNF660
10666	ENSG00000162409	35.793	0.735624	0.233281	3.15338	0.0016139	0.022868	PRKAA2
15092	ENSG00000183655	40.9916	0.73826	0.198859	3.71248	0.000205242	0.0047684	KLHL25
14962	ENSG00000183087	13675.6	0.745247	0.201064	3.70652	0.000210128	0.00484985	GAS6
9301	ENSG00000150995	166.298	0.761154	0.198818	3.82839	0.000128982	0.00330244	ITPR1
4335	ENSG00000114790	58.0843	0.763754	0.182722	4.17988	2.91662e-05	0.0010676	ARHGEF26
16541	ENSG00000196730	508.046	0.766689	0.163979	4.67554	2.93181e-06	0.000164838	DAPK1
12315	ENSG00000168679	270.862	0.767158	0.175488	4.37158	1.23348e-05	0.000533471	SLC16A4
13401	ENSG00000173559	790.514	0.770844	0.18965	4.06457	4.81214e-05	0.0015584	NABP1
6586	ENSG00000132563	64.7424	0.771099	0.216509	3.56152	0.000368717	0.00749799	REEP2
17148	ENSG00000198865	65.8738	0.774246	0.193161	4.00829	6.11606e-05	0.00185675	CCDC152
17182	ENSG00000198932	81.718	0.775781	0.228455	3.39577	0.000684348	0.011994	GPRASP1
1938	ENSG00000091490	297.766	0.776941	0.145891	5.32548	1.00686e-07	9.62754e-06	SEL1L3
7084	ENSG00000135605	22.3515	0.780194	0.255371	3.05514	0.00224954	0.0291426	TEC
7536	ENSG00000137942	231.022	0.784531	0.212034	3.70003	0.000215577	0.00493509	FNBP1L
11253	ENSG00000164309	113.086	0.78492	0.231655	3.38831	0.000703241	0.0121884	CMYA5
11620	ENSG00000165821	52.5073	0.79244	0.227708	3.48007	0.000501287	0.00944516	SALL2
9569	ENSG00000153094	101.468	0.796459	0.252471	3.15466	0.00160688	0.0228247	BCL2L11
125	ENSG00000006118	141.056	0.797487	0.265174	3.00741	0.00263483	0.0328325	TMEM132A
13588	ENSG00000174740	47.6461	0.800476	0.20587	3.88826	0.000100964	0.00271868	PABPC5
12516	ENSG00000169570	92.8351	0.801145	0.189616	4.2251	2.38833e-05	0.000904862	DTWD2
11432	ENSG00000165028	13.5937	0.81269	0.278944	2.91345	0.00357463	0.0406842	NIPSNAP3B
14324	ENSG00000179104	252.369	0.819626	0.220893	3.71051	0.000206845	0.00478982	TMTC2
10777	ENSG00000162817	17.1732	0.822536	0.28419	2.89431	0.00379989	0.042729	C1orf115
3178	ENSG00000105696	38.1358	0.823917	0.250866	3.2843	0.00102238	0.0162562	TMEM59L
18828	ENSG00000250722	548.414	0.83263	0.288135	2.88972	0.00385585	0.0432062	SEPP1
16995	ENSG00000198431	13899.5	0.833785	0.158537	5.25923	1.44657e-07	1.33514e-05	TXNRD1
14534	ENSG00000180573	829.099	0.834691	0.176557	4.72759	2.27199e-06	0.000134747	HIST1H2AC
12737	ENSG00000170542	132.3	0.834743	0.176104	4.74007	2.13646e-06	0.000128333	SERPINB9
13304	ENSG00000173083	35.6306	0.839071	0.220776	3.80055	0.000144376	0.00359813	HPSE
9438	ENSG00000152078	61.3914	0.841879	0.219215	3.84043	0.00012282	0.00317929	TMEM56
1554	ENSG00000081818	29.4898	0.84265	0.261006	3.22847	0.00124456	0.0188712	PCDHB4
14215	ENSG00000178409	28.8028	0.845346	0.276261	3.05995	0.00221375	0.028865	BEND3
10570	ENSG00000161682	58.1393	0.850249	0.248146	3.4264	0.000611632	0.0110532	FAM171A2
750	ENSG00000055163	56.1959	0.856044	0.209049	4.09494	4.22278e-05	0.001403	CYFIP2
14537	ENSG00000180596	48.9068	0.860255	0.258493	3.32796	0.000874844	0.0144668	HIST1H2BC
4251	ENSG00000114019	2722.33	0.860896	0.116148	7.41209	1.24323e-13	5.82496e-11	AMOTL2
13520	ENSG00000174292	24.5975	0.861826	0.272209	3.16604	0.00154527	0.0223461	TNK1
7856	ENSG00000139880	61.7313	0.862785	0.213374	4.04354	5.26511e-05	0.00164825	CDH24
16494	ENSG00000196562	888.266	0.86412	0.220725	3.91492	9.0436e-05	0.00251219	SULF2
11933	ENSG00000167100	33.2198	0.86484	0.255155	3.38947	0.000700284	0.0121521	SAMD14
6326	ENSG00000130787	58.0541	0.867252	0.242335	3.57874	0.000345259	0.00714722	HIP1R
10889	ENSG00000163251	49.7192	0.867965	0.280901	3.08993	0.00200202	0.0268259	FZD5
5841	ENSG00000126803	99.587	0.873612	0.242131	3.60801	0.000308552	0.00662139	HSPA2
10532	ENSG00000161243	57.1212	0.89029	0.195082	4.56367	5.02667e-06	0.000257864	FBXO27
2682	ENSG00000102452	37.5237	0.890781	0.247635	3.59715	0.000321718	0.00682062	NALCN
4757	ENSG00000117676	24.8426	0.892158	0.303362	2.9409	0.00327258	0.038065	RPS6KA1
7152	ENSG00000135951	19.4069	0.899417	0.304286	2.95582	0.00311836	0.0369887	TSGA10
9725	ENSG00000154548	9.29404	0.905551	0.29126	3.10908	0.00187669	0.0254867	SRSF12
2214	ENSG00000100151	58.5504	0.907738	0.21106	4.30085	1.70144e-05	0.000695218	PICK1
17186	ENSG00000198939	21.9437	0.918485	0.259731	3.53629	0.000405789	0.00813662	ZFP2
4506	ENSG00000115896	84.0465	0.921424	0.217456	4.23729	2.26234e-05	0.000877508	PLCL1
5230	ENSG00000122035	40.2863	0.942412	0.323724	2.91116	0.0036009	0.040917	RASL11A
6773	ENSG00000133874	20.3479	0.94252	0.311851	3.02234	0.00250831	0.0317629	RNF122
11219	ENSG00000164197	42.0386	0.947159	0.2354	4.02362	5.73111e-05	0.00177437	RNF180
6144	ENSG00000129596	127.172	0.947699	0.292992	3.23455	0.00121834	0.0185536	CDO1
4045	ENSG00000112294	67.6645	0.954946	0.262754	3.63438	0.000278652	0.00608187	ALDH5A1
9435	ENSG00000152056	21.8216	0.957797	0.310562	3.08408	0.00204182	0.0272553	AP1S3
5508	ENSG00000124374	23.2598	0.961619	0.29374	3.27371	0.00106146	0.0167046	PAIP2B
1933	ENSG00000091409	535.887	0.962918	0.169665	5.67542	1.38347e-08	1.76782e-06	ITGA6
6523	ENSG00000132205	600.087	0.968529	0.206784	4.68378	2.81638e-06	0.000159484	EMILIN2
6536	ENSG00000132321	74.7555	0.977152	0.161691	6.04333	1.50961e-09	2.5877e-07	IQCA1
15285	ENSG00000184524	29.119	0.978993	0.283281	3.45591	0.000548443	0.0101567	CEND1
5041	ENSG00000120324	24.4312	0.984676	0.247324	3.98131	6.85354e-05	0.00202807	PCDHB10
4601	ENSG00000116675	20.0462	0.986606	0.275431	3.58204	0.000340923	0.00707831	DNAJC6
9742	ENSG00000154721	220.898	0.99476	0.267299	3.72152	0.000198024	0.00464679	JAM2
9878	ENSG00000156042	15.3428	0.995362	0.275423	3.61394	0.000301576	0.00648158	CFAP70
10686	ENSG00000162496	339.82	1.00339	0.237215	4.22986	2.33833e-05	0.000895573	DHRS3
7141	ENSG00000135917	9.93167	1.02296	0.355932	2.87402	0.00405278	0.0447964	SLC19A3
1967	ENSG00000092096	263.606	1.02518	0.145619	7.04012	1.92068e-12	7.10449e-10	SLC22A17
4857	ENSG00000118849	36.4881	1.03695	0.339189	3.05714	0.00223458	0.0290627	RARRES1
13444	ENSG00000173801	131.365	1.05376	0.224363	4.69667	2.64436e-06	0.000153591	JUP
18889	ENSG00000254221	10.4533	1.0655	0.34779	3.06364	0.00218659	0.0286548	PCDHGB1
17237	ENSG00000203797	11.0371	1.07938	0.366626	2.94411	0.0032389	0.0378793	DDO
13663	ENSG00000175130	413.377	1.08117	0.217223	4.97722	6.45052e-07	4.62595e-05	MARCKSL1
407	ENSG00000021300	10.5469	1.09499	0.33056	3.31253	0.000924556	0.015076	PLEKHB1
17106	ENSG00000198794	16.1523	1.1002	0.277985	3.95778	7.56509e-05	0.002197	SCAMP5
382	ENSG00000018236	14.251	1.10357	0.332937	3.31467	0.00091753	0.0149789	CNTN1
2039	ENSG00000095539	13.8167	1.10744	0.287234	3.85552	0.000115485	0.00302847	SEMA4G
7794	ENSG00000139438	17.2491	1.10923	0.317433	3.49439	0.000475146	0.00914885	FAM222A
984	ENSG00000066468	117.54	1.11437	0.312768	3.56295	0.000366716	0.00747038	FGFR2
1702	ENSG00000086300	21.6209	1.12148	0.284754	3.93842	8.20189e-05	0.00234222	SNX10
16556	ENSG00000196787	53.8656	1.13686	0.217532	5.22619	1.73041e-07	1.5692e-05	HIST1H2AG
2784	ENSG00000103196	456.242	1.14201	0.187078	6.10446	1.03151e-09	1.83531e-07	CRISPLD2
15061	ENSG00000183570	65.1114	1.14835	0.248748	4.61653	3.90202e-06	0.000207753	PCBP3
7205	ENSG00000136206	4.91981	1.16051	0.397323	2.92082	0.00349112	0.0399603	SPDYE1
18215	ENSG00000225556	3.37422	1.19137	0.396977	3.0011	0.00269008	0.0332558	C2CD4D
19128	ENSG00000260230	14.591	1.20262	0.366861	3.27814	0.00104493	0.0165587	FRRS1L
11831	ENSG00000166689	5.91817	1.20654	0.400045	3.016	0.00256132	0.0323176	PLEKHA7
9247	ENSG00000150394	2.6168	1.21344	0.411522	2.94867	0.0031914	0.0375698	CDH8
10900	ENSG00000163293	7.46031	1.22178	0.400135	3.05341	0.00226257	0.0292843	NIPAL1
1749	ENSG00000087301	98.7481	1.22251	0.214999	5.6861	1.29971e-08	1.69155e-06	TXNDC16
10215	ENSG00000158856	10.9017	1.22965	0.350784	3.50544	0.000455856	0.00893655	DMTN
9190	ENSG00000149582	63.0552	1.23244	0.275735	4.46964	7.83503e-06	0.000365878	TMEM25
14952	ENSG00000183044	114.663	1.23831	0.187389	6.60826	3.8887e-11	1.01221e-08	ABAT
7935	ENSG00000140459	13.3372	1.26647	0.321891	3.93448	8.33782e-05	0.0023676	CYP11A1
9761	ENSG00000154864	454.938	1.27133	0.237783	5.34662	8.96099e-08	8.99683e-06	PIEZO2
10180	ENSG00000158555	374.669	1.27163	0.147321	8.63167	6.04617e-18	6.07036e-15	GDPD5
4116	ENSG00000112796	42.615	1.28293	0.281538	4.55686	5.1923e-06	0.000262528	ENPP5
10149	ENSG00000158373	193.381	1.29668	0.202314	6.40925	1.46234e-10	3.31527e-08	HIST1H2BD
18924	ENSG00000254997	2.25131	1.30559	0.413191	3.15978	0.00157889	0.0225767	KRTAP5-9
12966	ENSG00000171533	57.4546	1.31387	0.24601	5.34071	9.25823e-08	9.10026e-06	MAP6
3152	ENSG00000105613	2.21269	1.32256	0.413535	3.19819	0.00138295	0.0204834	MAST1
16178	ENSG00000188707	5.26476	1.33293	0.362284	3.67925	0.000233925	0.00527778	ZBED6CL
902	ENSG00000064687	66.1128	1.34096	0.289932	4.62508	3.74451e-06	0.000201658	ABCA7
6356	ENSG00000130988	28.2942	1.34935	0.232029	5.81541	6.04846e-09	8.52936e-07	RGN
9441	ENSG00000152092	15.3689	1.36672	0.360494	3.79124	0.000149895	0.00370937	ASTN1
9577	ENSG00000153162	19.0988	1.3729	0.343631	3.99528	6.46185e-05	0.00193251	BMP6
3165	ENSG00000105655	113.374	1.39634	0.171601	8.13716	4.04643e-16	2.84383e-13	ISYNA1
3080	ENSG00000105290	62.2401	1.40197	0.19608	7.15	8.67807e-13	3.48511e-10	APLP1
1862	ENSG00000089820	9.14498	1.40295	0.326114	4.30201	1.69253e-05	0.000693592	ARHGAP4
10837	ENSG00000163053	9.10425	1.40352	0.355858	3.94406	8.01153e-05	0.00230286	SLC16A14
14054	ENSG00000177459	6.55584	1.46109	0.360953	4.04787	5.16859e-05	0.00162527	ERICH5
5385	ENSG00000123453	8.99995	1.48927	0.323751	4.60005	4.22399e-06	0.000220715	SARDH
3261	ENSG00000106066	12.151	1.50411	0.38235	3.93386	8.35927e-05	0.00236891	CPVL
11005	ENSG00000163624	19.5936	1.61915	0.264172	6.12917	8.83396e-10	1.59192e-07	CDS1

## Sheet: DF-genes JQ1 FDR <0.05
	Row.names	baseMean	log2FoldChange	lfcSE	stat	pvalue	padj	SYMBOL
12831	ENSG00000170961	451.72	-5.98213	0.281891	-21.2214	6.05465e-100	1.48975e-96	HAS2
667	ENSG00000049540	2009.89	-5.36835	0.300491	-17.8652	2.19945e-71	1.04743e-68	ELN
5972	ENSG00000128165	164.391	-4.79401	0.266932	-17.9597	4.03278e-72	1.98453e-69	ADM2
12316	ENSG00000168685	214.772	-4.23047	0.290384	-14.5685	4.45524e-48	9.00996e-46	IL7R
10057	ENSG00000157551	109.708	-4.04527	0.260432	-15.5329	2.07633e-54	5.52493e-52	KCNJ15
7585	ENSG00000138135	108.931	-4.04342	0.294349	-13.7368	6.11077e-43	9.30034e-41	CH25H
6955	ENSG00000134917	30.3101	-4.01269	0.338338	-11.86	1.90973e-32	1.6019e-30	ADAMTS8
2970	ENSG00000104783	33.9484	-3.97874	0.344242	-11.558	6.72646e-31	4.96514e-29	KCNN4
379	ENSG00000017483	189.49	-3.88507	0.226451	-17.1563	5.63608e-66	2.18962e-63	SLC38A5
11762	ENSG00000166396	181.187	-3.72522	0.354352	-10.5128	7.54452e-26	3.61623e-24	SERPINB7
14890	ENSG00000182752	269.425	-3.67776	0.26229	-14.0218	1.14736e-44	2.01648e-42	PAPPA
13570	ENSG00000174600	97.7838	-3.62701	0.337566	-10.7446	6.28311e-27	3.32464e-25	CMKLR1
4551	ENSG00000116183	107.513	-3.6257	0.297338	-12.1938	3.35214e-34	3.09298e-32	PAPPA2
8498	ENSG00000144218	50.6597	-3.61348	0.287165	-12.5833	2.60854e-36	2.71196e-34	AFF3
6580	ENSG00000132530	167.747	-3.58195	0.192852	-18.5735	5.26158e-77	3.37725e-74	XAF1
4439	ENSG00000115461	3202.04	-3.54149	0.332951	-10.6367	2.01224e-26	1.01388e-24	IGFBP5
6073	ENSG00000128965	167.904	-3.47454	0.234771	-14.7997	1.47147e-49	3.1483e-47	CHAC1
4756	ENSG00000117650	60.0116	-3.40566	0.262695	-12.9643	1.94956e-38	2.24854e-36	NEK2
5752	ENSG00000125965	122.296	-3.35472	0.31619	-10.6098	2.68227e-26	1.33778e-24	GDF5
2491	ENSG00000101255	479.099	-3.32524	0.149481	-22.2452	1.25527e-109	4.63287e-106	TRIB3
4135	ENSG00000112984	176.562	-3.31236	0.236958	-13.9787	2.10369e-44	3.65373e-42	KIF20A
4553	ENSG00000116194	61.6116	-3.30848	0.263593	-12.5515	3.90052e-36	3.99885e-34	ANGPTL1
12184	ENSG00000168078	177.537	-3.27708	0.250098	-13.1032	3.15562e-39	3.81856e-37	PBK
2698	ENSG00000102683	30.5801	-3.26454	0.342843	-9.52199	1.69899e-21	5.9156e-20	SGCG
7062	ENSG00000135480	110.535	-3.24244	0.367743	-8.81714	1.17423e-18	3.02007e-17	KRT7
6911	ENSG00000134690	65.078	-3.19307	0.240202	-13.2933	2.53235e-40	3.25087e-38	CDCA8
5871	ENSG00000127083	31.6907	-3.17785	0.383094	-8.29523	1.08379e-16	2.31547e-15	OMD
9638	ENSG00000153885	187.923	-3.15441	0.235203	-13.4114	5.18322e-41	6.83214e-39	KCTD15
3374	ENSG00000106819	345.121	-3.15082	0.354747	-8.88187	6.57442e-19	1.75512e-17	ASPN
11178	ENSG00000164106	441.255	-3.14098	0.367765	-8.54073	1.33378e-17	3.11067e-16	SCRG1
9464	ENSG00000152253	44.5912	-3.13919	0.288918	-10.8653	1.68621e-27	9.35846e-26	SPC25
12911	ENSG00000171345	753.912	-3.12512	0.346242	-9.02583	1.78336e-19	5.08259e-18	KRT19
17342	ENSG00000204291	1089.16	-3.1226	0.386072	-8.08813	6.05861e-16	1.21857e-14	COL15A1
1524	ENSG00000080986	144.648	-3.12172	0.27269	-11.4479	2.40925e-30	1.68568e-28	NDC80
17099	ENSG00000198774	35.7426	-3.1023	0.301441	-10.2916	7.69066e-25	3.43013e-23	RASSF9
14252	ENSG00000178726	128.98	-3.07492	0.319432	-9.62622	6.1966e-22	2.26437e-20	THBD
1577	ENSG00000082482	1160.49	-3.07321	0.311771	-9.85728	6.37524e-23	2.53005e-21	KCNK2
15493	ENSG00000185499	43.0444	-3.06073	0.296716	-10.3153	6.00682e-25	2.70362e-23	MUC1
11870	ENSG00000166851	101.267	-3.03959	0.247127	-12.2997	9.09083e-35	8.82947e-33	PLK1
6081	ENSG00000129048	262.541	-3.02571	0.284124	-10.6493	1.75698e-26	8.88299e-25	ACKR4
6908	ENSG00000134668	107.04	-3.02491	0.239851	-12.6117	1.82139e-36	1.90703e-34	SPOCD1
6862	ENSG00000134363	1990.86	-3.02392	0.133442	-22.6609	1.08919e-113	5.3599e-110	FST
3861	ENSG00000111206	274.57	-3.01721	0.182175	-16.5621	1.30835e-61	4.38982e-59	FOXM1
8738	ENSG00000145934	647.512	-3.01447	0.362714	-8.31088	9.49979e-17	2.04439e-15	TENM2
4205	ENSG00000113578	72.1593	-2.97912	0.323197	-9.21764	3.03705e-20	9.34081e-19	FGF1
2859	ENSG00000103742	59.0581	-2.9771	0.330366	-9.01154	2.03174e-19	5.74609e-18	IGDCC4
8548	ENSG00000144583	39.9857	-2.97392	0.329067	-9.03741	1.60425e-19	4.58094e-18	36585
5889	ENSG00000127329	47.6703	-2.95865	0.345164	-8.57173	1.01946e-17	2.42356e-16	PTPRB
6356	ENSG00000130988	28.2942	-2.95399	0.332437	-8.88588	6.34165e-19	1.69912e-17	RGN
5174	ENSG00000121552	53.471	-2.95245	0.329436	-8.96215	3.184e-19	8.75333e-18	CSTA
3760	ENSG00000110203	15.3817	-2.93173	0.374519	-7.82799	4.95749e-15	9.17136e-14	FOLR3
1908	ENSG00000090889	95.8846	-2.92848	0.239843	-12.21	2.75018e-34	2.55352e-32	KIF4A
14302	ENSG00000178999	46.9329	-2.91344	0.276537	-10.5355	5.92963e-26	2.86075e-24	AURKB
4046	ENSG00000112297	100.622	-2.9032	0.240814	-12.0558	1.80854e-33	1.64812e-31	AIM1
2439	ENSG00000101057	68.7647	-2.89766	0.261671	-11.0737	1.68332e-28	1.01848e-26	MYBL2
7054	ENSG00000135451	30.4133	-2.89608	0.277088	-10.4518	1.43734e-25	6.69383e-24	TROAP
14842	ENSG00000182511	91.3545	-2.8657	0.258762	-11.0747	1.66476e-28	1.01139e-26	FES
5838	ENSG00000126785	99.06	-2.84913	0.219298	-12.992	1.35754e-38	1.59058e-36	RHOJ
1761	ENSG00000087586	125.228	-2.84579	0.196197	-14.5047	1.13052e-47	2.25539e-45	AURKA
15357	ENSG00000184922	19.622	-2.84191	0.349016	-8.14264	3.86757e-16	7.87545e-15	FMNL1
1026	ENSG00000067798	199.028	-2.8357	0.177202	-16.0027	1.22446e-57	3.84611e-55	NAV3
2149	ENSG00000099957	28.7703	-2.81972	0.329717	-8.55194	1.21038e-17	2.85445e-16	P2RX6
14758	ENSG00000182107	95.4696	-2.80863	0.255196	-11.0058	3.58356e-28	2.09937e-26	TMEM30B
15096	ENSG00000183671	340.662	-2.78446	0.15742	-17.6881	5.1776e-70	2.31627e-67	GPR1
16718	ENSG00000197415	262.122	-2.77163	0.238837	-11.6047	3.9003e-31	2.96805e-29	VEPH1
2408	ENSG00000100889	432.822	-2.76621	0.205685	-13.4488	3.12815e-41	4.19826e-39	PCK2
3909	ENSG00000111536	103.058	-2.76375	0.373349	-7.4026	1.33545e-13	2.07748e-12	IL26
10058	ENSG00000157554	71.1437	-2.76011	0.332411	-8.30329	1.01266e-16	2.1698e-15	ERG
6278	ENSG00000130592	340.653	-2.7578	0.268258	-10.2804	8.63952e-25	3.84172e-23	LSP1
4379	ENSG00000115163	39.1547	-2.75461	0.258154	-10.6704	1.40014e-26	7.2022e-25	CENPA
443	ENSG00000024526	105.954	-2.75129	0.301037	-9.13936	6.28233e-20	1.86237e-18	DEPDC1
10011	ENSG00000157168	618.019	-2.751	0.20155	-13.6492	2.04003e-42	3.01169e-40	NRG1
5389	ENSG00000123485	107.227	-2.7472	0.212247	-12.9434	2.56108e-38	2.93094e-36	HJURP
17323	ENSG00000204219	141.18	-2.73493	0.185311	-14.7585	2.7106e-49	5.71666e-47	TCEA3
8326	ENSG00000143320	224.626	-2.70656	0.321109	-8.4288	3.49242e-17	7.87154e-16	CRABP2
1221	ENSG00000072952	77.6098	-2.69827	0.304542	-8.86011	7.99333e-19	2.11101e-17	MRVI1
830	ENSG00000060982	1832.66	-2.69463	0.13428	-20.0673	1.42678e-89	1.50454e-86	BCAT1
1189	ENSG00000072163	237.665	-2.69441	0.165489	-16.2815	1.33487e-59	4.28408e-57	LIMS2
657	ENSG00000049192	73.9807	-2.68457	0.249912	-10.7421	6.45926e-27	3.40564e-25	ADAMTS6
8312	ENSG00000143228	69.0516	-2.68311	0.282783	-9.48822	2.35018e-21	8.05006e-20	NUF2
6975	ENSG00000135069	2666.18	-2.68186	0.136531	-19.6429	6.64574e-86	5.77124e-83	PSAT1
3784	ENSG00000110446	69.7192	-2.6799	0.213771	-12.5363	4.72321e-36	4.80888e-34	SLC15A3
7525	ENSG00000137869	64.5418	-2.67902	0.393885	-6.80154	1.03505e-11	1.29058e-10	CYP19A1
9986	ENSG00000156970	109.349	-2.6547	0.260936	-10.1738	2.59671e-24	1.12091e-22	BUB1B
11406	ENSG00000164929	198.08	-2.65034	0.311712	-8.50255	1.85478e-17	4.29188e-16	BAALC
15153	ENSG00000183856	121.207	-2.64575	0.281222	-9.40802	5.05585e-21	1.69635e-19	IQGAP3
10037	ENSG00000157368	26.861	-2.62765	0.348047	-7.54968	4.36317e-14	7.28659e-13	IL34
7595	ENSG00000138180	202.35	-2.62691	0.205708	-12.7701	2.4091e-37	2.6741e-35	CEP55
11265	ENSG00000164342	104.237	-2.6269	0.193729	-13.5597	6.94535e-42	1.00524e-39	TLR3
16637	ENSG00000197093	89.2303	-2.62092	0.187667	-13.9658	2.51963e-44	4.32526e-42	GAL3ST4
11408	ENSG00000164932	521.269	-2.6131	0.1738	-15.0351	4.3233e-51	9.97264e-49	CTHRC1
974	ENSG00000066279	272.731	-2.60794	0.271586	-9.60264	7.79239e-22	2.80583e-20	ASPM
16511	ENSG00000196616	19.4453	-2.60781	0.411898	-6.3312	2.43268e-10	2.63145e-09	ADH1B
15662	ENSG00000186185	36.0259	-2.60549	0.284133	-9.16997	4.73141e-20	1.42842e-18	KIF18B
7614	ENSG00000138347	10.2661	-2.6035	0.394314	-6.60262	4.03961e-11	4.77094e-10	MYPN
11238	ENSG00000164283	114.111	-2.60334	0.334519	-7.78234	7.11964e-15	1.29283e-13	ESM1
4069	ENSG00000112414	28.8486	-2.60265	0.295715	-8.80121	1.35351e-18	3.45707e-17	ADGRG6
6687	ENSG00000133110	11706.8	-2.59855	0.352553	-7.37067	1.69773e-13	2.61079e-12	POSTN
18701	ENSG00000244274	131.884	-2.59736	0.174439	-14.8898	3.84029e-50	8.46183e-48	DBNDD2
11081	ENSG00000163827	211.541	-2.59536	0.131443	-19.7451	8.83182e-87	8.14901e-84	LRRC2
5839	ENSG00000126787	154.299	-2.59313	0.282244	-9.18753	4.01965e-20	1.22103e-18	DLGAP5
13563	ENSG00000174564	53.0183	-2.58865	0.292182	-8.85972	8.02124e-19	2.1146e-17	IL20RB
11326	ENSG00000164619	141.319	-2.58571	0.266847	-9.68987	3.32951e-22	1.23812e-20	BMPER
18420	ENSG00000235098	31.7665	-2.58121	0.354148	-7.28851	3.13407e-13	4.66884e-12	ANKRD65
17165	ENSG00000198901	395.86	-2.56367	0.193539	-13.2463	4.74117e-40	5.98238e-38	PRC1
13648	ENSG00000175063	105.728	-2.56278	0.284041	-9.02258	1.83713e-19	5.21567e-18	UBE2C
1988	ENSG00000092621	1427.28	-2.55804	0.121726	-21.0148	4.80262e-98	8.86264e-95	PHGDH
2472	ENSG00000101194	40.5278	-2.55352	0.266142	-9.59461	8.42362e-22	3.01109e-20	SLC17A9
225	ENSG00000008517	23.3393	-2.55343	0.366819	-6.96101	3.3785e-12	4.46125e-11	IL32
9088	ENSG00000148773	404.831	-2.54894	0.289142	-8.81552	1.19129e-18	3.05862e-17	MKI67
12987	ENSG00000171631	11.8298	-2.54753	0.391803	-6.50207	7.92225e-11	9.06637e-10	P2RY6
1300	ENSG00000075218	77.9318	-2.53995	0.212104	-11.975	4.80324e-33	4.2717e-31	GTSE1
9564	ENSG00000153064	37.4835	-2.53625	0.286251	-8.86025	7.98343e-19	2.11101e-17	BANK1
8260	ENSG00000142945	107.659	-2.5166	0.217886	-11.5501	7.37346e-31	5.38883e-29	KIF2C
3897	ENSG00000111371	630.043	-2.5109	0.210867	-11.9075	1.08184e-32	9.39482e-31	SLC38A1
431	ENSG00000023445	48.2058	-2.50978	0.272838	-9.19881	3.61947e-20	1.1063e-18	BIRC3
11361	ENSG00000164749	10.4416	-2.50532	0.380873	-6.57782	4.7741e-11	5.58037e-10	HNF4G
6126	ENSG00000129467	38.8321	-2.50335	0.320829	-7.80276	6.05686e-15	1.10802e-13	ADCY4
13346	ENSG00000173267	27.4294	-2.50076	0.335286	-7.45859	8.74525e-14	1.39725e-12	SNCG
4679	ENSG00000117122	385.65	-2.49931	0.148937	-16.781	3.36229e-63	1.18184e-60	MFAP2
3375	ENSG00000106823	539.134	-2.49909	0.204139	-12.2421	1.85072e-34	1.75143e-32	ECM2
16782	ENSG00000197646	42.6347	-2.49696	0.250442	-9.97022	2.05776e-23	8.39191e-22	PDCD1LG2
8084	ENSG00000141469	439.168	-2.49586	0.412675	-6.048	1.46651e-09	1.41227e-08	SLC14A1
1855	ENSG00000089685	237.295	-2.48991	0.294115	-8.46577	2.54459e-17	5.79719e-16	BIRC5
14410	ENSG00000179750	26.2611	-2.48745	0.359517	-6.91888	4.55238e-12	5.92653e-11	APOBEC3B
1353	ENSG00000076382	112.307	-2.48596	0.196416	-12.6566	1.02815e-36	1.0999e-34	SPAG5
1350	ENSG00000076344	20.2192	-2.48488	0.327235	-7.59358	3.11175e-14	5.27425e-13	RGS11
4184	ENSG00000113389	145.012	-2.48009	0.271566	-9.13253	6.69151e-20	1.97573e-18	NPR3
17137	ENSG00000198846	165.864	-2.47655	0.243731	-10.161	2.96069e-24	1.2706e-22	TOX
12896	ENSG00000171241	169.208	-2.47293	0.259588	-9.52638	1.6287e-21	5.69774e-20	SHCBP1
198	ENSG00000007968	14.4034	-2.4691	0.356448	-6.92696	4.29969e-12	5.62733e-11	E2F2
7842	ENSG00000139734	160.109	-2.45459	0.209138	-11.7367	8.26685e-32	6.52639e-30	DIAPH3
14941	ENSG00000183010	552.375	-2.45132	0.115112	-21.2951	1.26095e-100	3.72308e-97	PYCR1
4953	ENSG00000119714	66.6139	-2.44879	0.348527	-7.02612	2.1236e-12	2.8815e-11	GPR68
2871	ENSG00000103995	45.8268	-2.44692	0.22227	-11.0088	3.4659e-28	2.03853e-26	CEP152
12525	ENSG00000169607	92.2447	-2.43891	0.268589	-9.08047	1.0811e-19	3.12333e-18	CKAP2L
2510	ENSG00000101336	17.2564	-2.43845	0.379982	-6.41728	1.38735e-10	1.5446e-09	HCK
7767	ENSG00000139269	10.2428	-2.43346	0.390448	-6.23247	4.59128e-10	4.78005e-09	INHBE
16150	ENSG00000188581	7.61725	-2.4256	0.400062	-6.06308	1.33542e-09	1.29532e-08	KRTAP1-1
4710	ENSG00000117399	134.125	-2.42203	0.248297	-9.75459	1.76305e-22	6.72555e-21	CDC20
1779	ENSG00000088325	357.685	-2.41917	0.203474	-11.8893	1.34483e-32	1.15316e-30	TPX2
4791	ENSG00000118193	76.1885	-2.41632	0.228993	-10.5519	4.97787e-26	2.42536e-24	KIF14
9820	ENSG00000155511	41.1871	-2.41468	0.355173	-6.7986	1.05643e-11	1.31613e-10	GRIA1
15635	ENSG00000186088	44.9955	-2.41216	0.304947	-7.91009	2.57208e-15	4.93779e-14	GSAP
10047	ENSG00000157456	118.041	-2.41073	0.179842	-13.4047	5.67825e-41	7.41841e-39	CCNB2
8829	ENSG00000146674	14922.5	-2.40823	0.283723	-8.48794	2.1033e-17	4.83661e-16	IGFBP3
450	ENSG00000025708	152.184	-2.40697	0.252587	-9.52926	1.58411e-21	5.55492e-20	TYMP
7139	ENSG00000135914	35.7189	-2.40166	0.372023	-6.45568	1.07732e-10	1.21223e-09	HTR2B
6182	ENSG00000130032	35.9578	-2.40015	0.339998	-7.0593	1.67339e-12	2.31097e-11	PRRG3
12048	ENSG00000167617	225.191	-2.39631	0.216487	-11.0691	1.77185e-28	1.06767e-26	CDC42EP5
15762	ENSG00000186638	24.9589	-2.396	0.306784	-7.81005	5.7165e-15	1.05097e-13	KIF24
3456	ENSG00000107796	969.916	-2.39416	0.191555	-12.4985	7.60487e-36	7.63746e-34	ACTA2
19255	ENSG00000266524	30.7317	-2.39336	0.404717	-5.91368	3.34552e-09	3.07151e-08	GDF10
7703	ENSG00000138771	148.841	-2.39186	0.273184	-8.7555	2.03194e-18	5.08432e-17	SHROOM3
8774	ENSG00000146197	172.155	-2.38979	0.330395	-7.23313	4.71985e-13	6.90576e-12	SCUBE3
581	ENSG00000041982	5765.43	-2.38304	0.213785	-11.1469	7.41443e-29	4.71807e-27	TNC
10150	ENSG00000158402	14.591	-2.37809	0.342453	-6.94428	3.80393e-12	5.00066e-11	CDC25C
2875	ENSG00000104055	3.6588	-2.37163	0.405789	-5.84451	5.08069e-09	4.53209e-08	TGM5
4180	ENSG00000113368	156.771	-2.36964	0.21102	-11.2295	2.92168e-29	1.91701e-27	LMNB1
11366	ENSG00000164761	998.073	-2.36853	0.376504	-6.29086	3.15713e-10	3.37012e-09	TNFRSF11B
14574	ENSG00000180875	558.112	-2.3621	0.395058	-5.97912	2.24341e-09	2.09883e-08	GREM2
3870	ENSG00000111247	66.3203	-2.35203	0.21492	-10.9437	7.12308e-28	4.04454e-26	RAD51AP1
9628	ENSG00000153790	29.2054	-2.33613	0.29773	-7.84645	4.27988e-15	7.96771e-14	C7orf31
5522	ENSG00000124479	9.79099	-2.33526	0.406243	-5.74843	9.0074e-09	7.7492e-08	NDP
10841	ENSG00000163071	361.999	-2.33002	0.114385	-20.37	3.08991e-92	4.56163e-89	SPATA18
8861	ENSG00000146950	42.167	-2.32423	0.32631	-7.12277	1.0578e-12	1.48869e-11	SHROOM2
8688	ENSG00000145681	29.9815	-2.32326	0.407348	-5.70337	1.17462e-08	9.89214e-08	HAPLN1
2797	ENSG00000103257	740.753	-2.32047	0.186186	-12.4632	1.18558e-35	1.17468e-33	SLC7A5
15771	ENSG00000186684	41.0386	-2.307	0.311322	-7.41035	1.25967e-13	1.96789e-12	CYP27C1
17575	ENSG00000205221	53.4045	-2.30506	0.375835	-6.13318	8.61389e-10	8.60398e-09	VIT
7583	ENSG00000138131	516.892	-2.30179	0.247811	-9.28848	1.56502e-20	4.99015e-19	LOXL4
2002	ENSG00000093009	41.7405	-2.30102	0.275108	-8.36408	6.05866e-17	1.33698e-15	CDC45
8484	ENSG00000144063	25.805	-2.29983	0.398023	-5.77815	7.55283e-09	6.60168e-08	MALL
9907	ENSG00000156265	56.2959	-2.29882	0.264221	-8.70038	3.30785e-18	8.12543e-17	MAP3K7CL
6000	ENSG00000128342	34.9154	-2.29173	0.296176	-7.73773	1.01206e-14	1.80885e-13	LIF
7503	ENSG00000137807	244.349	-2.28478	0.192928	-11.8427	2.34863e-32	1.94791e-30	KIF23
296	ENSG00000011347	89.5226	-2.28274	0.274746	-8.30855	9.68806e-17	2.08188e-15	SYT7
17671	ENSG00000205795	35.6931	-2.26496	0.326694	-6.93298	4.12057e-12	5.40248e-11	CYS1
11441	ENSG00000165071	10.686	-2.26451	0.368797	-6.14025	8.23918e-10	8.25204e-09	TMEM71
8658	ENSG00000145386	194.275	-2.26432	0.216227	-10.472	1.16206e-25	5.4462e-24	CCNA2
9858	ENSG00000155897	7.65584	-2.26141	0.402324	-5.62087	1.90002e-08	1.54801e-07	ADCY8
473	ENSG00000028277	20.0368	-2.25431	0.348488	-6.46882	9.87681e-11	1.11477e-09	POU2F2
4108	ENSG00000112742	75.3603	-2.25339	0.225215	-10.0055	1.44143e-23	5.94407e-22	TTK
5920	ENSG00000127564	38.9826	-2.2521	0.256257	-8.78846	1.51627e-18	3.86546e-17	PKMYT1
8541	ENSG00000144554	56.087	-2.2506	0.230212	-9.77622	1.42434e-22	5.47591e-21	FANCD2
1164	ENSG00000071539	107.705	-2.24834	0.207995	-10.8096	3.10184e-27	1.67126e-25	TRIP13
2684	ENSG00000102468	48.0417	-2.24648	0.342088	-6.56697	5.13478e-11	5.97829e-10	HTR2A
13348	ENSG00000173272	170.829	-2.24488	0.2904	-7.73031	1.07289e-14	1.91062e-13	MZT2A
17774	ENSG00000212724	17.1198	-2.23843	0.38755	-5.77583	7.65736e-09	6.67329e-08	KRTAP2-3
9961	ENSG00000156711	51.4273	-2.23736	0.231101	-9.68131	3.62038e-22	1.33954e-20	MAPK13
2100	ENSG00000099337	115.263	-2.23641	0.245023	-9.12736	7.01882e-20	2.06002e-18	KCNK6
664	ENSG00000049323	848.197	-2.23512	0.248467	-8.99565	2.34845e-19	6.57878e-18	LTBP1
10347	ENSG00000160013	57.6062	-2.23485	0.338998	-6.59251	4.32458e-11	5.07502e-10	PTGIR
11531	ENSG00000165480	55.507	-2.23187	0.220743	-10.1107	4.95074e-24	2.10022e-22	SKA3
12873	ENSG00000171160	77.3498	-2.22814	0.187797	-11.8646	1.80709e-32	1.52446e-30	MORN4
5989	ENSG00000128284	119.458	-2.2269	0.205917	-10.8146	2.93633e-27	1.58788e-25	APOL3
12099	ENSG00000167767	6.71016	-2.2247	0.386467	-5.7565	8.58733e-09	7.40939e-08	KRT80
13494	ENSG00000174125	24.252	-2.22469	0.33588	-6.62348	3.50849e-11	4.17709e-10	TLR1
2094	ENSG00000099284	115.911	-2.22182	0.186382	-11.9208	9.22601e-33	8.10736e-31	H2AFY2
1205	ENSG00000072571	113.264	-2.21702	0.265182	-8.36038	6.25164e-17	1.37341e-15	HMMR
4763	ENSG00000117724	388.424	-2.21369	0.21476	-10.3078	6.49991e-25	2.91666e-23	CENPF
13816	ENSG00000176046	1256.34	-2.21291	0.230488	-9.60097	7.91957e-22	2.84469e-20	NUPR1
7165	ENSG00000136010	1470.27	-2.21172	0.200325	-11.0406	2.43292e-28	1.45414e-26	ALDH1L2
6467	ENSG00000131747	809.09	-2.21157	0.192458	-11.4912	1.46096e-30	1.04194e-28	TOP2A
1299	ENSG00000075213	40.4608	-2.20719	0.295079	-7.48	7.43214e-14	1.20308e-12	SEMA3A
2646	ENSG00000102174	37.3967	-2.20643	0.330733	-6.67132	2.53507e-11	3.05014e-10	PHEX
16624	ENSG00000197046	8.63931	-2.20318	0.387549	-5.68491	1.3088e-08	1.09225e-07	SIGLEC15
3709	ENSG00000109805	157.207	-2.20301	0.242655	-9.07876	1.09815e-19	3.1664e-18	NCAPG
13267	ENSG00000172878	44.7406	-2.20141	0.215311	-10.2243	1.54271e-24	6.71831e-23	METAP1D
9072	ENSG00000148655	19.8017	-2.20106	0.298317	-7.37826	1.60375e-13	2.47142e-12	C10orf11
6095	ENSG00000129173	15.6121	-2.19784	0.315388	-6.96871	3.19869e-12	4.23138e-11	E2F8
3888	ENSG00000111331	164.199	-2.19392	0.210396	-10.4276	1.85582e-25	8.58855e-24	OAS3
7648	ENSG00000138587	61.8818	-2.19068	0.212329	-10.3174	5.88158e-25	2.65535e-23	MNS1
17959	ENSG00000214510	8.66327	-2.18992	0.385425	-5.68184	1.33252e-08	1.10828e-07	SPINK13
17123	ENSG00000198826	233.246	-2.18471	0.188602	-11.5838	4.98167e-31	3.73322e-29	ARHGAP11A
10583	ENSG00000161888	60.2241	-2.18458	0.300541	-7.26881	3.62676e-13	5.36492e-12	SPC24
7261	ENSG00000136531	9.93625	-2.18357	0.38787	-5.62965	1.80577e-08	1.47611e-07	SCN2A
9337	ENSG00000151320	32.748	-2.17341	0.35878	-6.05778	1.38009e-09	1.33631e-08	AKAP6
3977	ENSG00000111863	27.5854	-2.17034	0.342208	-6.34216	2.26561e-10	2.47025e-09	ADTRP
6098	ENSG00000129195	65.7345	-2.16836	0.223872	-9.68568	3.46881e-22	1.28668e-20	FAM64A
2582	ENSG00000101825	675.654	-2.16738	0.346655	-6.25227	4.04541e-10	4.25676e-09	MXRA5
15228	ENSG00000184271	77.1317	-2.16007	0.222669	-9.70083	2.99056e-22	1.11771e-20	POU6F1
7383	ENSG00000137135	10.0961	-2.15967	0.356578	-6.05664	1.38996e-09	1.34469e-08	ARHGEF39
10715	ENSG00000162614	611.158	-2.1562	0.214519	-10.0513	9.06382e-24	3.79063e-22	NEXN
34	ENSG00000003137	34.3115	-2.15442	0.335068	-6.42978	1.27786e-10	1.42701e-09	CYP26B1
16481	ENSG00000196517	230.924	-2.15377	0.149897	-14.3684	8.17159e-47	1.58733e-44	SLC6A9
13420	ENSG00000173641	222.029	-2.15	0.383984	-5.59919	2.1535e-08	1.74203e-07	HSPB7
1325	ENSG00000075643	332.264	-2.14612	0.152033	-14.1161	3.0217e-45	5.64674e-43	MOCOS
4084	ENSG00000112561	44.4143	-2.146	0.204008	-10.5192	7.04716e-26	3.38884e-24	TFEB
10056	ENSG00000157542	34.0117	-2.14026	0.400999	-5.33732	9.43313e-08	6.86693e-07	KCNJ6
2683	ENSG00000102466	80.536	-2.1378	0.27818	-7.68495	1.53053e-14	2.68033e-13	FGF14
15139	ENSG00000183801	353.901	-2.13143	0.255813	-8.33197	7.95086e-17	1.7338e-15	OLFML1
12288	ENSG00000168542	21964.2	-2.12513	0.222179	-9.56495	1.12254e-21	3.97411e-20	COL3A1
94	ENSG00000005379	16.7836	-2.11924	0.361105	-5.86875	4.39081e-09	3.96219e-08	BZRAP1
8960	ENSG00000147642	68.0508	-2.11909	0.225804	-9.38466	6.31197e-21	2.08465e-19	SYBU
10327	ENSG00000159761	23.3083	-2.11296	0.26792	-7.88652	3.10718e-15	5.91888e-14	C16orf86
9849	ENSG00000155849	22.3145	-2.11133	0.305601	-6.90879	4.88806e-12	6.34674e-11	ELMO1
17108	ENSG00000198796	545.895	-2.10707	0.290208	-7.26053	3.85573e-13	5.68085e-12	ALPK2
15807	ENSG00000186871	39.6542	-2.10623	0.270905	-7.77477	7.55875e-15	1.36752e-13	ERCC6L
18724	ENSG00000244694	23.99	-2.10152	0.381021	-5.5155	3.47797e-08	2.72245e-07	PTCHD4
9268	ENSG00000150630	441.902	-2.09917	0.140328	-14.9591	1.35854e-50	3.03882e-48	VEGFC
4469	ENSG00000115604	21.4725	-2.09817	0.335946	-6.24557	4.22254e-10	4.42737e-09	IL18R1
9437	ENSG00000152076	27.6918	-2.09734	0.281629	-7.4472	9.53406e-14	1.51672e-12	CCDC74B
16143	ENSG00000188549	33.0355	-2.09435	0.288485	-7.25984	3.87556e-13	5.70437e-12	C15orf52
9192	ENSG00000149596	5.4232	-2.09347	0.392559	-5.33288	9.66669e-08	7.02656e-07	JPH2
5408	ENSG00000123609	312.765	-2.09299	0.176511	-11.8575	1.96651e-32	1.6402e-30	NMI
13497	ENSG00000174136	633.375	-2.08586	0.115501	-18.0593	6.67191e-73	3.59375e-70	RGMB
15475	ENSG00000185386	91.2772	-2.08302	0.236493	-8.80796	1.27448e-18	3.26651e-17	MAPK11
9683	ENSG00000154175	5386.28	-2.08126	0.232579	-8.94861	3.59972e-19	9.82303e-18	ABI3BP
9262	ENSG00000150556	29.7945	-2.07906	0.378464	-5.49341	3.94242e-08	3.05683e-07	LYPD6B
6202	ENSG00000130176	33.7419	-2.07656	0.339254	-6.12097	9.30083e-10	9.22769e-09	CNN1
662	ENSG00000049249	6.05323	-2.07207	0.406325	-5.09955	3.40457e-07	2.29296e-06	TNFRSF9
15001	ENSG00000183287	478.758	-2.06793	0.262633	-7.87382	3.4398e-15	6.51049e-14	CCBE1
11070	ENSG00000163808	52.2	-2.06702	0.243555	-8.48688	2.12259e-17	4.87337e-16	KIF15
5325	ENSG00000122952	114.893	-2.06678	0.241802	-8.5474	1.25897e-17	2.95018e-16	ZWINT
300	ENSG00000011426	648.879	-2.06576	0.211105	-9.7855	1.29948e-22	5.04849e-21	ANLN
11498	ENSG00000165304	187.937	-2.06456	0.203985	-10.1212	4.45137e-24	1.89382e-22	MELK
1130	ENSG00000070669	985.238	-2.0611	0.106555	-19.3432	2.32771e-83	1.80863e-80	ASNS
9789	ENSG00000155115	362.096	-2.05323	0.178068	-11.5306	9.24815e-31	6.69267e-29	GTF3C6
8514	ENSG00000144354	13.3677	-2.05323	0.375137	-5.47327	4.41796e-08	3.38817e-07	CDCA7
9140	ENSG00000149257	5147.84	-2.05275	0.116186	-17.6677	7.43059e-70	3.22641e-67	SERPINH1
3691	ENSG00000109674	37.4942	-2.0513	0.270651	-7.57911	3.47945e-14	5.85714e-13	NEIL3
9702	ENSG00000154319	10.8788	-2.04649	0.36759	-5.56731	2.58703e-08	2.06263e-07	FAM167A
18152	ENSG00000221963	733.652	-2.04328	0.115855	-17.6365	1.29174e-69	5.44856e-67	APOL6
9637	ENSG00000153879	489.933	-2.04238	0.108732	-18.7836	1.0279e-78	6.89765e-76	CEBPG
17008	ENSG00000198483	67.3188	-2.03215	0.263043	-7.72557	1.11355e-14	1.98064e-13	ANKRD35
930	ENSG00000065328	41.7076	-2.03146	0.288052	-7.05239	1.75868e-12	2.4197e-11	MCM10
348	ENSG00000013810	185.668	-2.03039	0.198466	-10.2304	1.44905e-24	6.3291e-23	TACC3
696	ENSG00000051341	53.0562	-2.02736	0.226945	-8.9333	4.135e-19	1.11804e-17	POLQ
3927	ENSG00000111665	68.4764	-2.02636	0.22553	-8.98491	2.58944e-19	7.22645e-18	CDCA3
5414	ENSG00000123685	4.17502	-2.02597	0.407846	-4.96749	6.78257e-07	4.32905e-06	BATF3
5149	ENSG00000121281	138.25	-2.0243	0.313646	-6.45409	1.08868e-10	1.22315e-09	ADCY7
13081	ENSG00000172020	21.9422	-2.02426	0.367933	-5.50171	3.76133e-08	2.9241e-07	GAP43
16192	ENSG00000188766	28.482	-2.0239	0.283098	-7.14911	8.73435e-13	1.24465e-11	SPRED3
6160	ENSG00000129810	27.1607	-2.02358	0.349813	-5.78477	7.26127e-09	6.36947e-08	SGOL1
11667	ENSG00000166035	14.7541	-2.02275	0.34215	-5.91188	3.3822e-09	3.10133e-08	LIPC
15149	ENSG00000183840	6.50247	-2.02004	0.373827	-5.40367	6.52901e-08	4.87053e-07	GPR39
13062	ENSG00000171951	43.7833	-2.0197	0.322093	-6.27056	3.59761e-10	3.81275e-09	SCG2
6500	ENSG00000132000	95.6393	-2.01912	0.224134	-9.00855	2.08807e-19	5.89411e-18	PODNL1
10846	ENSG00000163083	40.6846	-2.01696	0.245135	-8.22794	1.90456e-16	3.96574e-15	INHBB
18513	ENSG00000239697	148.154	-2.012	0.201291	-9.99551	1.5947e-23	6.53962e-22	TNFSF12
7061	ENSG00000135476	46.7432	-2.01056	0.255529	-7.86823	3.59696e-15	6.78186e-14	ESPL1
1410	ENSG00000077943	67.9026	-2.00848	0.24151	-8.31635	9.07144e-17	1.95792e-15	ITGA8
11791	ENSG00000166483	464.66	-2.00812	0.213071	-9.42463	4.3161e-21	1.45809e-19	WEE1
7360	ENSG00000136999	772.587	-2.0061	0.286496	-7.0022	2.51967e-12	3.36937e-11	NOV
2422	ENSG00000100968	818.6	-2.00167	0.187932	-10.651	1.72447e-26	8.74857e-25	NFATC4
9935	ENSG00000156486	18.6453	-2.00111	0.387478	-5.16445	2.41153e-07	1.66517e-06	KCNS2
6799	ENSG00000134057	310.537	-1.99616	0.145777	-13.6932	1.11473e-42	1.6623e-40	CCNB1
3124	ENSG00000105483	147.171	-1.99582	0.150407	-13.2694	3.48329e-40	4.43309e-38	CARD8
16653	ENSG00000197142	9.93458	-1.99079	0.381509	-5.2182	1.8067e-07	1.2695e-06	ACSL5
14800	ENSG00000182261	19.9815	-1.98714	0.354963	-5.59817	2.16627e-08	1.75141e-07	NLRP10
331	ENSG00000013293	92.6746	-1.98636	0.396915	-5.00449	5.60094e-07	3.61551e-06	SLC7A14
9102	ENSG00000148848	897.354	-1.98467	0.258928	-7.66494	1.78916e-14	3.09653e-13	ADAM12
8242	ENSG00000142731	66.4036	-1.98265	0.232399	-8.53125	1.44774e-17	3.36582e-16	PLK4
9890	ENSG00000156140	117.704	-1.97112	0.206918	-9.52608	1.63341e-21	5.7007e-20	ADAMTS3
8153	ENSG00000141971	134.482	-1.97061	0.167581	-11.7591	6.33834e-32	5.05799e-30	MVB12A
7889	ENSG00000140105	1798.01	-1.96628	0.129029	-15.239	1.9488e-52	4.87629e-50	WARS
679	ENSG00000050327	31.4182	-1.96083	0.251511	-7.79621	6.37944e-15	1.16559e-13	ARHGEF5
680	ENSG00000050327	31.4182	-1.96083	0.251511	-7.79621	6.37944e-15	1.16559e-13	LOC102725117
10255	ENSG00000159208	60.9347	-1.95813	0.218078	-8.97904	2.73137e-19	7.59383e-18	CIART
16246	ENSG00000189007	37.0767	-1.95783	0.235313	-8.32011	8.78839e-17	1.90518e-15	ADAT2
3889	ENSG00000111335	66.8624	-1.95756	0.267565	-7.31623	2.55039e-13	3.8459e-12	OAS2
12264	ENSG00000168453	22.7409	-1.95333	0.37351	-5.22966	1.69824e-07	1.19785e-06	HR
14825	ENSG00000182389	130.714	-1.9484	0.33283	-5.85405	4.79748e-09	4.30287e-08	CACNB4
7626	ENSG00000138395	37.5728	-1.94836	0.345489	-5.63944	1.70608e-08	1.39771e-07	CDK15
16131	ENSG00000188487	4.22337	-1.94669	0.406782	-4.78559	1.70485e-06	1.01651e-05	INSC
5152	ENSG00000121310	125.932	-1.9458	0.181191	-10.739	6.67952e-27	3.50925e-25	ECHDC2
15200	ENSG00000184156	6.48389	-1.93825	0.381293	-5.08337	3.70794e-07	2.47135e-06	KCNQ3
7773	ENSG00000139304	15.3257	-1.93811	0.378381	-5.12211	3.02133e-07	2.05622e-06	PTPRQ
16876	ENSG00000197977	25.8856	-1.93756	0.37417	-5.17829	2.23932e-07	1.55353e-06	ELOVL2
12537	ENSG00000169679	131.47	-1.93751	0.248185	-7.80674	5.86872e-15	1.07761e-13	BUB1
13894	ENSG00000176490	340.819	-1.93733	0.139149	-13.9227	4.61052e-44	7.64776e-42	DIRAS1
15711	ENSG00000186417	22.3188	-1.93722	0.396635	-4.88415	1.03874e-06	6.44057e-06	GLDN
18483	ENSG00000237649	89.3103	-1.93609	0.192439	-10.0608	8.23597e-24	3.47393e-22	KIFC1
10257	ENSG00000159212	112.394	-1.93597	0.315962	-6.12724	8.94189e-10	8.9075e-09	CLIC6
6730	ENSG00000133466	66.3494	-1.93311	0.231379	-8.35475	6.55714e-17	1.43838e-15	C1QTNF6
13917	ENSG00000176678	113.047	-1.93161	0.21572	-8.95425	3.42066e-19	9.35171e-18	FOXL1
5029	ENSG00000120254	752.12	-1.93137	0.0716599	-26.9519	5.42249e-160	8.00522e-156	MTHFD1L
5599	ENSG00000125089	5.54932	-1.931	0.403292	-4.78809	1.68375e-06	1.00637e-05	SH3TC1
8587	ENSG00000144821	9.41248	-1.92866	0.409522	-4.70953	2.48289e-06	1.44652e-05	MYH15
3032	ENSG00000104998	57.7068	-1.92778	0.323049	-5.96746	2.40973e-09	2.24023e-08	IL27RA
17659	ENSG00000205710	26.727	-1.92621	0.31587	-6.09811	1.0733e-09	1.05424e-08	C17orf107
12738	ENSG00000170545	79.7456	-1.92346	0.208001	-9.24738	2.30067e-20	7.16557e-19	SMAGP
13347	ENSG00000173269	29.973	-1.92158	0.2896	-6.63528	3.23895e-11	3.86241e-10	MMRN2
13761	ENSG00000175643	36.6974	-1.91289	0.309553	-6.17953	6.42927e-10	6.5504e-09	RMI2
17986	ENSG00000214814	13.5842	-1.90977	0.400409	-4.76954	1.84648e-06	1.09432e-05	FER1L6
7808	ENSG00000139567	88.2599	-1.90767	0.253314	-7.53086	5.04058e-14	8.36113e-13	ACVRL1
4597	ENSG00000116663	50.593	-1.90519	0.211597	-9.00387	2.17903e-19	6.13911e-18	FBXO6
7493	ENSG00000137760	89.5677	-1.90384	0.150171	-12.6778	7.84582e-37	8.45459e-35	ALKBH8
8370	ENSG00000143476	95.675	-1.8952	0.230764	-8.21273	2.16219e-16	4.48952e-15	DTL
17863	ENSG00000213654	5.53206	-1.89463	0.410737	-4.61275	3.97384e-06	2.22388e-05	GPSM3
18761	ENSG00000248905	238.026	-1.88744	0.2817	-6.70017	2.08183e-11	2.52747e-10	FMN1
8187	ENSG00000142303	94.4149	-1.88519	0.235386	-8.00893	1.15711e-15	2.28301e-14	ADAMTS10
17822	ENSG00000213316	24.4287	-1.88028	0.329598	-5.70478	1.16493e-08	9.81615e-08	LTC4S
15030	ENSG00000183421	16.3598	-1.87952	0.306398	-6.13424	8.55659e-10	8.55253e-09	RIPK4
15294	ENSG00000184575	2943.97	-1.87891	0.0789739	-23.7915	4.08693e-125	3.01677e-121	XPOT
11631	ENSG00000165891	50.5668	-1.87657	0.27465	-6.83259	8.33937e-12	1.05406e-10	E2F7
10123	ENSG00000158113	9.77265	-1.87376	0.381497	-4.91159	9.03394e-07	5.65119e-06	LRRC43
16224	ENSG00000188906	143.536	-1.87333	0.188129	-9.95765	2.33508e-23	9.4188e-22	LRRK2
12958	ENSG00000171502	17.0742	-1.87278	0.291257	-6.43	1.27602e-10	1.42604e-09	COL24A1
12235	ENSG00000168306	134.822	-1.87156	0.159499	-11.734	8.53691e-32	6.70375e-30	ACOX2
4416	ENSG00000115318	430.101	-1.86952	0.256176	-7.29778	2.92562e-13	4.37155e-12	LOXL3
4685	ENSG00000117152	145.126	-1.86943	0.296192	-6.31154	2.76275e-10	2.96198e-09	RGS4
13995	ENSG00000177096	249.058	-1.86746	0.152002	-12.2858	1.0803e-34	1.03562e-32	FAM109B
11853	ENSG00000166803	175.508	-1.8668	0.294857	-6.33122	2.43229e-10	2.63145e-09	KIAA0101
12677	ENSG00000170312	236.671	-1.86634	0.308306	-6.05355	1.41691e-09	1.36897e-08	CDK1
5992	ENSG00000128298	21.1937	-1.86492	0.303826	-6.13813	8.34994e-10	8.35729e-09	BAIAP2L2
19561	ENSG00000276043	94.3176	-1.86131	0.227524	-8.18072	2.82149e-16	5.81755e-15	UHRF1
5328	ENSG00000122966	193.15	-1.85905	0.211628	-8.78453	1.57024e-18	3.97624e-17	CIT
15957	ENSG00000187688	136.198	-1.85771	0.218337	-8.50847	1.76238e-17	4.09088e-16	TRPV2
10624	ENSG00000162105	177.474	-1.85671	0.248157	-7.48199	7.32062e-14	1.18633e-12	SHANK2
12086	ENSG00000167723	13.2048	-1.85598	0.312826	-5.93294	2.97552e-09	2.74376e-08	TRPV3
7256	ENSG00000136514	19.6009	-1.85433	0.345766	-5.36298	8.18612e-08	6.01252e-07	RTP4
2492	ENSG00000101265	40.2863	-1.85365	0.310045	-5.97866	2.24979e-09	2.10346e-08	RASSF2
5359	ENSG00000123219	79.5303	-1.85342	0.29177	-6.35235	2.12044e-10	2.3171e-09	CENPK
15267	ENSG00000184451	15.5509	-1.85276	0.31552	-5.87209	4.3034e-09	3.89045e-08	CCR10
973	ENSG00000066248	102.651	-1.85205	0.394	-4.70064	2.59348e-06	1.50324e-05	NGEF
17794	ENSG00000213047	100.491	-1.84824	0.162695	-11.3602	6.60055e-30	4.44949e-28	DENND1B
17683	ENSG00000205863	9.02154	-1.84778	0.39314	-4.70004	2.60105e-06	1.50704e-05	C1QTNF9B
5286	ENSG00000122641	306.533	-1.84673	0.2592	-7.12472	1.04291e-12	1.46912e-11	INHBA
6078	ENSG00000129009	1509.82	-1.84545	0.168305	-10.9649	5.63379e-28	3.24889e-26	ISLR
18115	ENSG00000221852	294.033	-1.84538	0.323977	-5.69602	1.22635e-08	1.02867e-07	KRTAP1-5
2049	ENSG00000095752	17.9383	-1.84176	0.349419	-5.27093	1.35735e-07	9.6898e-07	IL11
5106	ENSG00000120833	240.442	-1.83908	0.140171	-13.1202	2.52141e-39	3.07633e-37	SOCS2
6685	ENSG00000133106	95.7321	-1.83905	0.305616	-6.01752	1.77112e-09	1.68257e-08	EPSTI1
9739	ENSG00000154678	365.637	-1.83859	0.255714	-7.19002	6.47832e-13	9.32159e-12	PDE1C
1638	ENSG00000084636	2402.36	-1.83604	0.211565	-8.67836	4.01517e-18	9.83019e-17	COL16A1
378	ENSG00000017427	19.0623	-1.8352	0.403278	-4.55071	5.34646e-06	2.91039e-05	IGF1
14145	ENSG00000177989	21.035	-1.83501	0.37771	-4.85825	1.18425e-06	7.26645e-06	ODF3B
6635	ENSG00000132821	17.2798	-1.83492	0.309923	-5.92057	3.20836e-09	2.95109e-08	VSTM2L
12175	ENSG00000168060	61.7143	-1.83456	0.226498	-8.09965	5.5119e-16	1.11316e-14	NAALADL1
12704	ENSG00000170425	40.2106	-1.83294	0.238598	-7.68215	1.56437e-14	2.73311e-13	ADORA2B
11949	ENSG00000167157	415.275	-1.83013	0.27941	-6.54999	5.75411e-11	6.65737e-10	PRRX2
7253	ENSG00000136490	41.6118	-1.82898	0.247449	-7.39134	1.45354e-13	2.25405e-12	LIMD2
5104	ENSG00000120820	477.19	-1.82814	0.132522	-13.795	2.73153e-43	4.28996e-41	GLT8D2
9941	ENSG00000156510	4.08736	-1.828	0.409712	-4.46166	8.1327e-06	4.29256e-05	HKDC1
10790	ENSG00000162882	6.47326	-1.82765	0.39294	-4.65121	3.29989e-06	1.88021e-05	HAAO
16591	ENSG00000196932	30.9643	-1.82743	0.380053	-4.80835	1.52183e-06	9.15517e-06	TMEM26
17947	ENSG00000214357	41.9362	-1.8257	0.255228	-7.1532	8.47762e-13	1.2104e-11	NEURL1B
16364	ENSG00000196155	499.266	-1.82421	0.293462	-6.21618	5.09409e-10	5.26639e-09	PLEKHG4
3874	ENSG00000111261	141.597	-1.82225	0.172452	-10.5667	4.2536e-26	2.08624e-24	MANSC1
10541	ENSG00000161381	198.771	-1.81993	0.211702	-8.59667	8.20654e-18	1.96041e-16	PLXDC1
6528	ENSG00000132274	802.566	-1.81936	0.100677	-18.0713	5.36219e-73	3.04469e-70	TRIM22
18175	ENSG00000222047	3.80341	-1.81803	0.408379	-4.45181	8.51489e-06	4.47988e-05	C10orf55
12014	ENSG00000167513	49.5286	-1.81763	0.253487	-7.17051	7.47173e-13	1.06885e-11	CDT1
4786	ENSG00000118137	21.7118	-1.81491	0.358795	-5.05835	4.22891e-07	2.7946e-06	APOA1
10698	ENSG00000162551	158.931	-1.81434	0.345946	-5.24458	1.56637e-07	1.11175e-06	ALPL
5145	ENSG00000121211	19.3271	-1.81339	0.356454	-5.08732	3.63156e-07	2.42701e-06	MND1
958	ENSG00000065911	1616.49	-1.81165	0.131516	-13.7752	3.5936e-43	5.58446e-41	MTHFD2
3257	ENSG00000106034	393.484	-1.81103	0.228204	-7.93602	2.08775e-15	4.02369e-14	CPED1
15948	ENSG00000187634	49.1629	-1.8062	0.395203	-4.5703	4.87034e-06	2.67687e-05	SAMD11
10136	ENSG00000158234	91.8894	-1.80295	0.162503	-11.0948	1.32931e-28	8.1769e-27	FAIM
1894	ENSG00000090554	49.1381	-1.80191	0.257502	-6.99764	2.60307e-12	3.4746e-11	FLT3LG
18534	ENSG00000240204	28.2515	-1.8017	0.340866	-5.28565	1.2526e-07	8.98988e-07	SMKR1
3438	ENSG00000107611	14.9508	-1.80015	0.315423	-5.7071	1.14916e-08	9.69435e-08	CUBN
5566	ENSG00000124749	83.3533	-1.79938	0.350594	-5.13238	2.861e-07	1.9518e-06	COL21A1
4217	ENSG00000113645	20.2351	-1.79935	0.294715	-6.10539	1.02548e-09	1.01065e-08	WWC1
275	ENSG00000010932	63.8505	-1.79813	0.414541	-4.33763	1.44024e-05	7.30162e-05	FMO1
1051	ENSG00000068489	88.6015	-1.79809	0.283722	-6.3375	2.33527e-10	2.54058e-09	PRR11
2230	ENSG00000100219	1352.81	-1.79738	0.18879	-9.52051	1.72326e-21	5.98598e-20	XBP1
11588	ENSG00000165694	5.38438	-1.79619	0.41371	-4.34166	1.41411e-05	7.19081e-05	FRMD7
16058	ENSG00000188112	116.675	-1.79498	0.219587	-8.17434	2.975e-16	6.11698e-15	C6orf132
8654	ENSG00000145362	378.571	-1.79122	0.18425	-9.72167	2.43751e-22	9.2033e-21	ANK2
11095	ENSG00000163879	48.883	-1.79102	0.318156	-5.62936	1.80881e-08	1.47778e-07	DNALI1
2091	ENSG00000099256	92.4539	-1.79077	0.314368	-5.69642	1.2235e-08	1.02687e-07	PRTFDC1
13960	ENSG00000176909	25.1783	-1.79067	0.304991	-5.87121	4.32629e-09	3.90875e-08	MAMSTR
636	ENSG00000047936	5.48829	-1.79017	0.384381	-4.65729	3.20403e-06	1.82983e-05	ROS1
7505	ENSG00000137812	153.543	-1.78903	0.25167	-7.10864	1.17194e-12	1.63994e-11	CASC5
10493	ENSG00000160886	104.973	-1.7883	0.371457	-4.81429	1.47722e-06	8.90129e-06	LY6K
7799	ENSG00000139514	848.126	-1.7831	0.175077	-10.1847	2.32187e-24	1.00521e-22	SLC7A1
9745	ENSG00000154734	1570.76	-1.77954	0.160778	-11.0683	1.78716e-28	1.07251e-26	ADAMTS1
15549	ENSG00000185742	67.3567	-1.77938	0.354957	-5.01294	5.36036e-07	3.47083e-06	C11orf87
13029	ENSG00000171819	106.843	-1.77467	0.412149	-4.30589	1.66315e-05	8.34288e-05	ANGPTL7
695	ENSG00000051180	47.2419	-1.77452	0.237353	-7.47626	7.64656e-14	1.23373e-12	RAD51
8775	ENSG00000146205	5.48051	-1.77131	0.385581	-4.59387	4.35108e-06	2.41576e-05	ANO7
7762	ENSG00000139220	17.7252	-1.77125	0.345551	-5.12588	2.96155e-07	2.01853e-06	PPFIA2
14257	ENSG00000178752	15.1693	-1.76946	0.31624	-5.59532	2.20215e-08	1.7775e-07	FAM132B
11034	ENSG00000163689	23.9097	-1.76923	0.264585	-6.68681	2.28085e-11	2.75776e-10	C3orf67
14785	ENSG00000182199	1360.54	-1.76805	0.131049	-13.4915	1.75469e-41	2.44383e-39	SHMT2
12254	ENSG00000168404	65.5511	-1.76709	0.233076	-7.58163	3.41243e-14	5.75745e-13	MLKL
9366	ENSG00000151490	10.3295	-1.7656	0.355287	-4.96951	6.71208e-07	4.29031e-06	PTPRO
17226	ENSG00000203760	70.6186	-1.76527	0.299981	-5.88459	3.9905e-09	3.62311e-08	CENPW
18685	ENSG00000243978	5.01507	-1.76405	0.409237	-4.31057	1.62836e-05	8.18224e-05	RGAG1
1531	ENSG00000081059	74.4211	-1.76283	0.340521	-5.17687	2.25641e-07	1.56391e-06	TCF7
9091	ENSG00000148803	21.1558	-1.76201	0.350174	-5.03181	4.8587e-07	3.17666e-06	FUOM
7975	ENSG00000140682	488.592	-1.76182	0.140619	-12.529	5.178e-36	5.2358e-34	TGFB1I1
10717	ENSG00000162618	81.1071	-1.75477	0.302929	-5.79268	6.92716e-09	6.08362e-08	ADGRL4
16033	ENSG00000188010	131.179	-1.75106	0.217584	-8.04774	8.43364e-16	1.68707e-14	MORN2
4805	ENSG00000118292	30.0985	-1.74847	0.328435	-5.32365	1.01706e-07	7.38195e-07	C1orf54
9364	ENSG00000151474	272.412	-1.74651	0.186174	-9.38109	6.52942e-21	2.15165e-19	FRMD4A
17177	ENSG00000198924	63.7815	-1.74501	0.198686	-8.78273	1.5955e-18	4.03327e-17	DCLRE1A
3120	ENSG00000105464	26.1516	-1.74355	0.30821	-5.65704	1.54008e-08	1.26947e-07	GRIN2D
11217	ENSG00000164188	7.99145	-1.74339	0.389449	-4.47655	7.58584e-06	4.02551e-05	RANBP3L
18587	ENSG00000241644	19.6688	-1.74317	0.411462	-4.23653	2.26998e-05	0.000110966	INMT
4463	ENSG00000115592	6.95763	-1.74085	0.398357	-4.37009	1.24195e-05	6.35525e-05	PRKAG3
2930	ENSG00000104435	1057.07	-1.74014	0.382902	-4.5446	5.50393e-06	2.9928e-05	STMN2
10655	ENSG00000162383	85.4561	-1.73783	0.240581	-7.22346	5.06809e-13	7.40061e-12	SLC1A7
12439	ENSG00000169218	9.95427	-1.73755	0.392883	-4.42257	9.75333e-06	5.09333e-05	RSPO1
13723	ENSG00000175426	223.531	-1.73666	0.200367	-8.6674	4.42113e-18	1.07883e-16	PCSK1
14162	ENSG00000178078	18.619	-1.73517	0.377625	-4.59495	4.32855e-06	2.40415e-05	STAP2
12754	ENSG00000170624	358.482	-1.73327	0.227399	-7.62216	2.4946e-14	4.2823e-13	SGCD
2865	ENSG00000103888	23470.1	-1.73212	0.187208	-9.2524	2.19513e-20	6.8513e-19	CEMIP
9758	ENSG00000154839	50.069	-1.73017	0.22087	-7.83345	4.7466e-15	8.80328e-14	SKA1
7690	ENSG00000138741	7.40269	-1.73011	0.369373	-4.68393	2.81431e-06	1.62106e-05	TRPC3
13907	ENSG00000176595	24.8586	-1.72967	0.373599	-4.62974	3.66124e-06	2.0638e-05	KBTBD11
7957	ENSG00000140538	8.41935	-1.72955	0.363414	-4.75919	1.94373e-06	1.14919e-05	NTRK3
10739	ENSG00000162692	1066.04	-1.72841	0.372401	-4.64127	3.4628e-06	1.96394e-05	VCAM1
3863	ENSG00000111218	5.22458	-1.72596	0.404309	-4.2689	1.96441e-05	9.71546e-05	PRMT8
3462	ENSG00000107821	123.471	-1.72498	0.328528	-5.25064	1.51571e-07	1.07631e-06	KAZALD1
4143	ENSG00000113083	12469.5	-1.72458	0.146507	-11.7713	5.48622e-32	4.4018e-30	LOX
7589	ENSG00000138160	210.417	-1.72332	0.204119	-8.4427	3.10091e-17	7.04288e-16	KIF11
9654	ENSG00000153993	216.37	-1.72166	0.343702	-5.00915	5.46698e-07	3.53212e-06	SEMA3D
3502	ENSG00000108176	17.8213	-1.72165	0.371323	-4.63653	3.54306e-06	2.00638e-05	DNAJC12
457	ENSG00000026103	469.618	-1.72057	0.139958	-12.2934	9.82339e-35	9.47861e-33	FAS
2739	ENSG00000102935	12.1553	-1.72047	0.359391	-4.78718	1.69142e-06	1.00972e-05	ZNF423
16018	ENSG00000187951	14.3674	-1.71965	0.325499	-5.28311	1.27007e-07	9.09754e-07	ARHGAP11B
16019	ENSG00000187951	14.3674	-1.71965	0.325499	-5.28311	1.27007e-07	9.09754e-07	LOC100288637
7836	ENSG00000139714	10.6646	-1.71945	0.375527	-4.57876	4.67749e-06	2.58531e-05	MORN3
12961	ENSG00000171509	8.4131	-1.71765	0.414413	-4.14477	3.40156e-05	0.000160644	RXFP1
4194	ENSG00000113494	14.9888	-1.71283	0.353451	-4.84602	1.25964e-06	7.69385e-06	PRLR
15041	ENSG00000183454	14.5534	-1.71158	0.414971	-4.12458	3.71407e-05	0.000173845	GRIN2A
6448	ENSG00000131620	8.42907	-1.71085	0.414938	-4.12315	3.73725e-05	0.000174819	ANO1
5476	ENSG00000124212	2946.28	-1.71023	0.262616	-6.51229	7.40139e-11	8.51911e-10	PTGIS
8723	ENSG00000145861	21.2737	-1.70911	0.310052	-5.51234	3.54092e-08	2.76585e-07	C1QTNF2
1952	ENSG00000091831	19.0876	-1.70725	0.32579	-5.24033	1.60287e-07	1.13438e-06	ESR1
12668	ENSG00000170276	52.1822	-1.70645	0.219638	-7.76938	7.88704e-15	1.42343e-13	HSPB2
3295	ENSG00000106327	3.71247	-1.70498	0.413343	-4.12485	3.70981e-05	0.000173701	TFR2
8336	ENSG00000143355	118.089	-1.70382	0.392517	-4.34076	1.41993e-05	7.21352e-05	LHX9
15101	ENSG00000183691	4.556	-1.70289	0.409306	-4.16044	3.17633e-05	0.000150585	NOG
10873	ENSG00000163171	507.229	-1.7019	0.10093	-16.8622	8.52825e-64	3.07079e-61	CDC42EP3
15377	ENSG00000184995	14.6711	-1.70184	0.310106	-5.48792	4.06692e-08	3.1451e-07	IFNE
15611	ENSG00000185972	15.0458	-1.69386	0.353116	-4.79689	1.61152e-06	9.66715e-06	CCIN
9076	ENSG00000148677	36.2466	-1.69073	0.355363	-4.75774	1.95774e-06	1.15701e-05	ANKRD1
11289	ENSG00000164440	7.39281	-1.68779	0.408824	-4.1284	3.65299e-05	0.000171258	TXLNB
4401	ENSG00000115267	77.3668	-1.68743	0.205035	-8.22996	1.87282e-16	3.90515e-15	IFIH1
9439	ENSG00000152082	356.975	-1.68692	0.201511	-8.37136	5.69555e-17	1.25873e-15	MZT2B
13951	ENSG00000176890	303.73	-1.68631	0.250056	-6.74372	1.54385e-11	1.89774e-10	TYMS
4930	ENSG00000119630	7.18085	-1.68585	0.390193	-4.32057	1.55629e-05	7.83879e-05	PGF
11914	ENSG00000166986	1122	-1.68518	0.108495	-15.5323	2.09575e-54	5.52493e-52	MARS
10917	ENSG00000163359	41894.4	-1.68508	0.210516	-8.00453	1.19924e-15	2.35744e-14	COL6A3
8914	ENSG00000147316	139.077	-1.68152	0.159104	-10.5687	4.16256e-26	2.0484e-24	MCPH1
4628	ENSG00000116771	15.0734	-1.68118	0.304782	-5.516	3.46801e-08	2.71609e-07	AGMAT
12898	ENSG00000171246	92.0271	-1.68058	0.406536	-4.1339	3.56656e-05	0.000167689	NPTX1
1945	ENSG00000091622	43.9882	-1.67818	0.347844	-4.82453	1.40332e-06	8.4733e-06	PITPNM3
14866	ENSG00000182612	16.7953	-1.67814	0.35652	-4.70699	2.51401e-06	1.46292e-05	TSPAN10
7789	ENSG00000139410	56.252	-1.67685	0.272329	-6.15744	7.39307e-10	7.46028e-09	SDSL
15107	ENSG00000183715	10.5225	-1.67664	0.414789	-4.04215	5.29639e-05	0.000239808	OPCML
14689	ENSG00000181656	5.17125	-1.67462	0.412434	-4.06034	4.90008e-05	0.000223409	GPR88
14175	ENSG00000178172	13.4072	-1.67454	0.414499	-4.03991	5.34719e-05	0.000241704	SPINK6
2915	ENSG00000104361	373.554	-1.67236	0.166241	-10.0598	8.31578e-24	3.4976e-22	NIPAL2
4629	ENSG00000116774	1204.44	-1.67233	0.107048	-15.6222	5.14211e-55	1.40579e-52	OLFML3
920	ENSG00000065060	153.492	-1.66769	0.214187	-7.78613	6.90902e-15	1.25768e-13	UHRF1BP1
6545	ENSG00000132359	14.0655	-1.66661	0.36435	-4.57421	4.78025e-06	2.63422e-05	RAP1GAP2
448	ENSG00000025423	17.0428	-1.66564	0.390259	-4.26804	1.97198e-05	9.7496e-05	HSD17B6
10436	ENSG00000160447	96.5725	-1.66199	0.169919	-9.78105	1.35789e-22	5.24777e-21	PKN3
437	ENSG00000023839	9.45028	-1.65963	0.377095	-4.4011	1.07704e-05	5.56539e-05	ABCC2
7107	ENSG00000135736	92.3942	-1.65903	0.172566	-9.6139	6.98523e-22	2.53373e-20	CCDC102A
13933	ENSG00000176771	12.6867	-1.65862	0.356163	-4.6569	3.21002e-06	1.83254e-05	NCKAP5
5390	ENSG00000123496	90.9264	-1.65838	0.330882	-5.01199	5.38696e-07	3.48653e-06	IL13RA2
1723	ENSG00000087053	379.841	-1.65459	0.0959465	-17.2449	1.22282e-66	4.87905e-64	MTMR2
522	ENSG00000035499	25.1717	-1.65447	0.277919	-5.95305	2.63198e-09	2.43611e-08	DEPDC1B
9196	ENSG00000149633	21.1435	-1.65063	0.379561	-4.3488	1.36887e-05	6.97618e-05	KIAA1755
15341	ENSG00000184845	8.28153	-1.65047	0.402602	-4.0995	4.14042e-05	0.000191855	DRD1
12910	ENSG00000171320	59.3873	-1.6489	0.262597	-6.27921	3.40295e-10	3.61423e-09	ESCO2
2617	ENSG00000102007	666.869	-1.64768	0.174394	-9.44803	3.45256e-21	1.17173e-19	PLP2
3987	ENSG00000111911	255.494	-1.64669	0.11894	-13.8446	1.37062e-43	2.1994e-41	HINT3
9763	ENSG00000154914	7.56252	-1.64592	0.392365	-4.19487	2.73023e-05	0.000131377	USP43
13897	ENSG00000176532	10.9007	-1.64474	0.374959	-4.38646	1.15211e-05	5.92615e-05	PRR15
19609	ENSG00000277586	51.7532	-1.64201	0.395826	-4.14832	3.34919e-05	0.000158373	NEFL
11761	ENSG00000166394	97.924	-1.64181	0.186822	-8.78809	1.52126e-18	3.86546e-17	CYB5R2
5049	ENSG00000120341	47.6947	-1.63954	0.21143	-7.75451	8.86829e-15	1.59662e-13	SEC16B
13025	ENSG00000171812	1069.96	-1.63951	0.23207	-7.06472	1.60943e-12	2.2289e-11	COL8A2
16031	ENSG00000188001	15.0588	-1.63844	0.321399	-5.09782	3.43583e-07	2.31085e-06	TPRG1
54	ENSG00000004660	115.977	-1.63817	0.198214	-8.26464	1.4012e-16	2.95935e-15	CAMKK1
978	ENSG00000066379	74.0189	-1.63792	0.219864	-7.4497	9.35517e-14	1.49026e-12	ZNRD1
990	ENSG00000066697	343.121	-1.63581	0.111475	-14.6742	9.43591e-49	1.962e-46	MSANTD3
8805	ENSG00000146410	18.3223	-1.63389	0.321336	-5.08468	3.68239e-07	2.45653e-06	MTFR2
3782	ENSG00000110436	45.7023	-1.63327	0.280399	-5.8248	5.71807e-09	5.05182e-08	SLC1A2
11243	ENSG00000164294	1911.19	-1.63147	0.0957913	-17.0315	4.79336e-65	1.81447e-62	GPX8
6909	ENSG00000134684	1215.97	-1.63103	0.12364	-13.1918	9.78314e-40	1.22397e-37	YARS
3242	ENSG00000105989	31.4962	-1.62927	0.405729	-4.01567	5.92773e-05	0.000264624	WNT2
14861	ENSG00000182585	4.29434	-1.62765	0.413291	-3.93825	8.20774e-05	0.000358176	EPGN
15869	ENSG00000187151	38.5076	-1.62711	0.411772	-3.95148	7.76688e-05	0.000340245	ANGPTL5
17335	ENSG00000204264	379.078	-1.62649	0.238642	-6.8156	9.38706e-12	1.17941e-10	PSMB8
6829	ENSG00000134242	4.76739	-1.62562	0.397217	-4.09252	4.26703e-05	0.000197103	PTPN22
10072	ENSG00000157680	123.098	-1.62478	0.321841	-5.0484	4.45534e-07	2.93111e-06	DGKI
12344	ENSG00000168811	28.6738	-1.62345	0.272316	-5.96163	2.49738e-09	2.31733e-08	IL12A
9460	ENSG00000152229	39.2616	-1.62299	0.219905	-7.38042	1.57785e-13	2.43405e-12	PSTPIP2
12452	ENSG00000169247	6.0855	-1.62219	0.389578	-4.16398	3.12743e-05	0.000148505	SH3TC2
9843	ENSG00000155761	6.13736	-1.6215	0.41363	-3.92017	8.8485e-05	0.000383643	SPAG17
2833	ENSG00000103495	978.21	-1.62126	0.080149	-20.228	5.54788e-91	6.82528e-88	MAZ
9350	ENSG00000151376	86.1798	-1.61885	0.205967	-7.85977	3.84841e-15	7.19166e-14	ME3
36	ENSG00000003249	5.61568	-1.61752	0.391007	-4.1368	3.52178e-05	0.000165949	DBNDD1
13416	ENSG00000173621	159.619	-1.61699	0.230556	-7.01344	2.32531e-12	3.13217e-11	LRFN4
7858	ENSG00000139899	48.1454	-1.61663	0.372649	-4.33822	1.43645e-05	7.2866e-05	CBLN3
2224	ENSG00000100206	6.64393	-1.61546	0.38672	-4.17733	2.94952e-05	0.000140781	DMC1
2888	ENSG00000104147	28.5141	-1.61471	0.305842	-5.27957	1.2949e-07	9.26189e-07	OIP5
9355	ENSG00000151418	3.23338	-1.61418	0.409754	-3.9394	8.16856e-05	0.000356782	ATP6V1G3
10959	ENSG00000163507	132.258	-1.61406	0.159199	-10.1386	3.72351e-24	1.59334e-22	KIAA1524
3666	ENSG00000109390	288.572	-1.61371	0.26854	-6.0092	1.86441e-09	1.76325e-08	NDUFC1
6763	ENSG00000133800	21.0539	-1.61354	0.399302	-4.0409	5.32467e-05	0.000240834	LYVE1
8283	ENSG00000143127	164.39	-1.61184	0.326248	-4.94054	7.79059e-07	4.92348e-06	ITGA10
9621	ENSG00000153714	160.595	-1.60983	0.199104	-8.08537	6.19774e-16	1.24317e-14	LURAP1L
4547	ENSG00000116157	131.49	-1.60963	0.171821	-9.36804	7.38943e-21	2.42423e-19	GPX7
3368	ENSG00000106785	42.1226	-1.60962	0.226748	-7.0987	1.25938e-12	1.7573e-11	TRIM14
18003	ENSG00000214960	25.8764	-1.60814	0.265051	-6.06729	1.30088e-09	1.26514e-08	ISPD
9479	ENSG00000152402	137.118	-1.60794	0.309072	-5.20248	1.96648e-07	1.37198e-06	GUCY1A2
6254	ENSG00000130477	3.65357	-1.60792	0.413449	-3.88905	0.000100638	0.000430021	UNC13A
15314	ENSG00000184682	11.1857	-1.60776	0.390347	-4.1188	3.80847e-05	0.000177982	PRR33
18653	ENSG00000243444	10.6531	-1.60642	0.348168	-4.61394	3.95115e-06	2.21369e-05	PALM2
2926	ENSG00000104415	332.771	-1.60576	0.238036	-6.74588	1.52104e-11	1.87126e-10	WISP1
2723	ENSG00000102886	14.1727	-1.60572	0.296115	-5.42264	5.87254e-08	4.4053e-07	GDPD3
10115	ENSG00000158062	62.7638	-1.60487	0.255075	-6.29174	3.1392e-10	3.3534e-09	UBXN11
3595	ENSG00000108821	79039.7	-1.60418	0.223301	-7.18394	6.77287e-13	9.73592e-12	COL1A1
2259	ENSG00000100297	192.667	-1.60315	0.163293	-9.81768	9.4496e-23	3.70038e-21	MCM5
11180	ENSG00000164109	167.474	-1.60278	0.221549	-7.23444	4.67452e-13	6.84622e-12	MAD2L1
6152	ENSG00000129675	191.197	-1.60189	0.173541	-9.23062	2.69069e-20	8.34511e-19	ARHGEF6
17204	ENSG00000203618	22.8086	-1.60002	0.344027	-4.65085	3.30562e-06	1.88275e-05	GP1BB
9879	ENSG00000156049	25.5092	-1.59977	0.301416	-5.30751	1.11135e-07	8.02288e-07	GNA14
7349	ENSG00000136938	1675.94	-1.59946	0.266055	-6.01176	1.83518e-09	1.73895e-08	ANP32B
8804	ENSG00000146409	52.819	-1.59901	0.332682	-4.80643	1.53646e-06	9.23564e-06	SLC18B1
2186	ENSG00000100065	102.575	-1.59819	0.260993	-6.12348	9.15558e-10	9.09581e-09	CARD10
316	ENSG00000012171	305.113	-1.59801	0.212013	-7.53731	4.79758e-14	7.98498e-13	SEMA3B
17917	ENSG00000214026	248.006	-1.59758	0.235592	-6.78115	1.19222e-11	1.48154e-10	MRPL23
580	ENSG00000041880	210.642	-1.59571	0.160175	-9.96229	2.22868e-23	9.039e-22	PARP3
17093	ENSG00000198756	19.8618	-1.59507	0.348143	-4.58166	4.61304e-06	2.5516e-05	COLGALT2
13920	ENSG00000176692	33.4046	-1.594	0.347771	-4.58347	4.57332e-06	2.53248e-05	FOXC2
10265	ENSG00000159231	211.579	-1.59301	0.203853	-7.81451	5.51759e-15	1.01566e-13	CBR3
10776	ENSG00000162814	9.2821	-1.58759	0.38265	-4.14894	3.34023e-05	0.000158051	SPATA17
2935	ENSG00000104490	81.7391	-1.58739	0.216356	-7.33691	2.1859e-13	3.33372e-12	NCALD
11145	ENSG00000164045	24.7315	-1.58642	0.253022	-6.26986	3.61369e-10	3.82156e-09	CDC25A
1957	ENSG00000091986	20584.9	-1.58569	0.151002	-10.5011	8.53563e-26	4.05182e-24	CCDC80
9735	ENSG00000154645	47.6177	-1.58537	0.415427	-3.81625	0.000135493	0.000563301	CHODL
8522	ENSG00000144401	82.181	-1.58531	0.197747	-8.01689	1.0846e-15	2.15471e-14	METTL21A
15553	ENSG00000185760	45.1965	-1.58354	0.368148	-4.30136	1.69753e-05	8.5038e-05	KCNQ5
18743	ENSG00000248329	54.8331	-1.58197	0.332649	-4.75568	1.97775e-06	1.16837e-05	APELA
19704	ENSG00000279232	6.90922	-1.58102	0.406155	-3.89265	9.91535e-05	0.00042466	NA
11075	ENSG00000163815	335.972	-1.57755	0.307349	-5.13278	2.85497e-07	1.94859e-06	CLEC3B
15999	ENSG00000187840	512.029	-1.57592	0.237465	-6.63646	3.21308e-11	3.83466e-10	EIF4EBP1
13047	ENSG00000171872	4.11946	-1.57344	0.409293	-3.84429	0.000120903	0.000508663	KLF17
9866	ENSG00000155962	65.3955	-1.57016	0.297363	-5.28028	1.28988e-07	9.23051e-07	CLIC2
1507	ENSG00000080573	759.295	-1.5684	0.290317	-5.40235	6.57736e-08	4.90412e-07	COL5A3
1010	ENSG00000067191	53.4224	-1.56718	0.216947	-7.22381	5.05519e-13	7.38909e-12	CACNB1
1403	ENSG00000077684	343.885	-1.56671	0.152435	-10.2779	8.86403e-25	3.92972e-23	JADE1
7356	ENSG00000136960	1418.3	-1.56617	0.279486	-5.60376	2.09748e-08	1.69765e-07	ENPP2
17522	ENSG00000204941	31.3453	-1.56523	0.373414	-4.19168	2.76894e-05	0.000133153	PSG5
2829	ENSG00000103485	42.1842	-1.56407	0.283856	-5.51008	3.5868e-08	2.79872e-07	QPRT
10658	ENSG00000162390	12.3197	-1.5633	0.339801	-4.60062	4.21234e-06	2.34137e-05	ACOT11
313	ENSG00000012048	111.199	-1.5623	0.183083	-8.53328	1.42257e-17	3.31252e-16	BRCA1
9170	ENSG00000149489	39.1384	-1.56194	0.297965	-5.24201	1.58837e-07	1.12628e-06	ROM1
6465	ENSG00000131738	5.13958	-1.56169	0.409722	-3.81159	0.000138075	0.00057323	KRT33B
18242	ENSG00000226742	90.3926	-1.56162	0.249902	-6.24891	4.1332e-10	4.34295e-09	HSBP1L1
15923	ENSG00000187546	15.9076	-1.55816	0.318705	-4.88903	1.01333e-06	6.29088e-06	AGMO
17731	ENSG00000206384	39.6952	-1.55733	0.415531	-3.7478	0.000178393	0.000722925	COL6A6
425	ENSG00000023171	38.1542	-1.55711	0.288963	-5.38861	7.10035e-08	5.27541e-07	GRAMD1B
14084	ENSG00000177602	12.6391	-1.55651	0.346801	-4.48819	7.18318e-06	3.8325e-05	GSG2
9191	ENSG00000149591	4419.04	-1.55421	0.198779	-7.81878	5.33359e-15	9.83018e-14	TAGLN
10926	ENSG00000163393	134.125	-1.55342	0.15184	-10.2306	1.44626e-24	6.3291e-23	SLC22A15
6464	ENSG00000131737	147.923	-1.55269	0.414252	-3.74818	0.000178126	0.000722239	KRT34
13616	ENSG00000174899	63.9545	-1.55185	0.235612	-6.58647	4.50399e-11	5.27718e-10	PQLC2L
9975	ENSG00000156876	48.0298	-1.5509	0.202278	-7.66717	1.75835e-14	3.04678e-13	SASS6
16377	ENSG00000196196	19.2344	-1.54958	0.367955	-4.21134	2.5386e-05	0.000123038	HRCT1
13109	ENSG00000172167	30.4461	-1.54834	0.239887	-6.45444	1.08621e-10	1.2213e-09	MTBP
11316	ENSG00000164588	9.34674	-1.54607	0.412408	-3.74888	0.000177627	0.000720413	HCN1
19405	ENSG00000271605	8.33025	-1.54512	0.396389	-3.89798	9.69994e-05	0.000416038	MILR1
4692	ENSG00000117226	383.016	-1.54282	0.174542	-8.83927	9.63486e-19	2.50422e-17	GBP3
791	ENSG00000058404	5.2206	-1.54234	0.403902	-3.8186	0.000134211	0.000558599	CAMK2B
9675	ENSG00000154134	60.9662	-1.54202	0.203385	-7.58176	3.409e-14	5.75745e-13	ROBO3
12103	ENSG00000167771	6.44753	-1.54201	0.384857	-4.00671	6.15712e-05	0.000274118	RCOR2
5990	ENSG00000128285	3.62055	-1.54122	0.411686	-3.74368	0.000181345	0.000733134	MCHR1
15395	ENSG00000185046	7.66546	-1.54015	0.374633	-4.1111	3.93778e-05	0.00018327	ANKS1B
17499	ENSG00000204851	29.1259	-1.53986	0.253876	-6.0654	1.31624e-09	1.27924e-08	PNMAL2
17183	ENSG00000198933	73.0192	-1.53822	0.199675	-7.70359	1.32291e-14	2.33615e-13	TBKBP1
7265	ENSG00000136542	821.357	-1.53815	0.249383	-6.16784	6.92289e-10	7.01942e-09	GALNT5
18895	ENSG00000254469	5.86737	-1.53799	0.400922	-3.83613	0.000124987	0.000523456	NA
3856	ENSG00000111186	354.637	-1.53623	0.137053	-11.209	3.68301e-29	2.39525e-27	WNT5B
1418	ENSG00000078098	1048.06	-1.53457	0.195454	-7.85132	4.11677e-15	7.67372e-14	FAP
13999	ENSG00000177106	241.661	-1.5343	0.21299	-7.20363	5.8632e-13	8.46951e-12	EPS8L2
5673	ENSG00000125656	224.067	-1.53419	0.159585	-9.61363	7.00369e-22	2.5342e-20	CLPP
13602	ENSG00000174808	4.01006	-1.53403	0.412097	-3.72249	0.000197267	0.000790085	BTC
556	ENSG00000038945	6.11613	-1.53078	0.37865	-4.04272	5.28358e-05	0.000239415	MSR1
1479	ENSG00000079616	150.53	-1.53022	0.173186	-8.83574	9.94401e-19	2.58003e-17	KIF22
11610	ENSG00000165801	439.703	-1.52713	0.224424	-6.8047	1.01263e-11	1.26476e-10	ARHGEF40
8828	ENSG00000146670	81.9251	-1.52465	0.227652	-6.69727	2.12345e-11	2.57588e-10	CDCA5
6962	ENSG00000134986	790.987	-1.52432	0.166276	-9.16742	4.84459e-20	1.45961e-18	NREP
12131	ENSG00000167900	305.777	-1.5242	0.257647	-5.91585	3.30168e-09	3.03504e-08	TK1
7163	ENSG00000136002	106.425	-1.52303	0.186305	-8.1749	2.96111e-16	6.09691e-15	ARHGEF4
1564	ENSG00000082126	5.55591	-1.52293	0.396473	-3.84119	0.00012244	0.000514543	MPP4
13154	ENSG00000172349	9.65387	-1.52193	0.38503	-3.95276	7.72554e-05	0.000338534	IL16
15473	ENSG00000185379	100.462	-1.51963	0.16155	-9.4066	5.12423e-21	1.7154e-19	RAD51D
12289	ENSG00000168546	7.61362	-1.51959	0.414096	-3.66967	0.000242868	0.000954343	GFRA2
13398	ENSG00000173546	680.328	-1.51878	0.296526	-5.12192	3.02437e-07	2.0566e-06	CSPG4
15667	ENSG00000186193	30.4324	-1.51728	0.330859	-4.58588	4.52087e-06	2.50626e-05	SAPCD2
6686	ENSG00000133107	7.14765	-1.51694	0.411448	-3.68682	0.000227072	0.000897074	TRPC4
14415	ENSG00000179776	4.92024	-1.51659	0.413334	-3.66917	0.00024334	0.000955941	CDH5
5999	ENSG00000128340	50.5397	-1.51625	0.327389	-4.63134	3.63309e-06	2.05185e-05	RAC2
15271	ENSG00000184470	120.388	-1.51435	0.178592	-8.47937	2.26417e-17	5.18231e-16	TXNRD2
1201	ENSG00000072422	164.505	-1.51351	0.158122	-9.57179	1.05071e-21	3.73773e-20	RHOBTB1
15254	ENSG00000184378	44.5248	-1.51141	0.228872	-6.6037	4.0101e-11	4.73988e-10	ACTRT3
16744	ENSG00000197506	5.32582	-1.51096	0.409767	-3.68736	0.000226594	0.000895638	SLC28A3
17194	ENSG00000198959	150.335	-1.51023	0.319763	-4.72297	2.32427e-06	1.36055e-05	TGM2
6419	ENSG00000131386	18.8032	-1.50986	0.386557	-3.90591	9.38731e-05	0.000404627	GALNT15
7684	ENSG00000138696	106.747	-1.50813	0.229117	-6.58237	4.6302e-11	5.41645e-10	BMPR1B
12805	ENSG00000170891	23.7723	-1.50739	0.381029	-3.9561	7.61831e-05	0.000334431	CYTL1
3373	ENSG00000106809	159.811	-1.50659	0.41282	-3.64952	0.000262734	0.00102368	OGN
6392	ENSG00000131153	58.398	-1.5056	0.299165	-5.03269	4.83652e-07	3.16356e-06	GINS2
9940	ENSG00000156509	6.1502	-1.50442	0.396363	-3.79557	0.000147305	0.000607959	FBXO43
9556	ENSG00000153012	36.2057	-1.50409	0.294862	-5.10101	3.37849e-07	2.27643e-06	LGI2
11572	ENSG00000165644	34.7488	-1.50391	0.293412	-5.12559	2.96602e-07	2.02065e-06	COMTD1
15157	ENSG00000183876	34.5755	-1.50383	0.274486	-5.47872	4.28402e-08	3.29447e-07	ARSI
6764	ENSG00000133805	108.576	-1.50224	0.259866	-5.78084	7.43305e-09	6.50469e-08	AMPD3
86	ENSG00000005189	38.4939	-1.50023	0.203203	-7.38293	1.54838e-13	2.39609e-12	LOC81691
7389	ENSG00000137168	135.338	-1.49939	0.157546	-9.51718	1.77947e-21	6.16676e-20	PPIL1
7321	ENSG00000136866	51.8735	-1.49814	0.221724	-6.75679	1.41085e-11	1.74005e-10	ZFP37
10120	ENSG00000158104	3.91421	-1.49712	0.410643	-3.64581	0.000266554	0.00103693	HPD
1687	ENSG00000085999	21.9816	-1.49693	0.289474	-5.1712	2.32599e-07	1.60912e-06	RAD54L
13393	ENSG00000173535	5.65438	-1.4964	0.391116	-3.82598	0.000130253	0.000543352	TNFRSF10C
13394	ENSG00000173535	5.65438	-1.4964	0.391116	-3.82598	0.000130253	0.000543352	LOC254896		1.5	#REF!
13479	ENSG00000174004	9.22479	-1.496	0.363705	-4.11322	3.90178e-05	0.000181939	NRROS
19539	ENSG00000275591	2.76213	-1.4952	0.40997	-3.6471	0.000265217	0.00103254	XKR5
18097	ENSG00000219438	83.5238	-1.49352	0.27366	-5.45757	4.82703e-08	3.68086e-07	FAM19A5
8569	ENSG00000144712	23.6317	-1.48925	0.330077	-4.51183	6.4271e-06	3.45846e-05	CAND2
16035	ENSG00000188015	35.3067	-1.48782	0.326007	-4.56378	5.02399e-06	2.74904e-05	S100A3
11367	ENSG00000164764	42.9734	-1.4861	0.29426	-5.05029	4.41128e-07	2.90601e-06	SBSPON
7544	ENSG00000137965	95.2248	-1.48602	0.162141	-9.16496	4.95645e-20	1.48724e-18	IFI44
18365	ENSG00000232434	40.464	-1.48552	0.274982	-5.40223	6.58165e-08	4.90484e-07	C9orf172
16417	ENSG00000196344	4.29147	-1.48232	0.408325	-3.63026	0.00028314	0.00109309	ADH7
3040	ENSG00000105088	289.146	-1.48212	0.337512	-4.39133	1.12662e-05	5.80736e-05	OLFM2
7449	ENSG00000137501	276.271	-1.48178	0.207948	-7.12572	1.03541e-12	1.46136e-11	SYTL2
16407	ENSG00000196305	2973.2	-1.48091	0.0956764	-15.4783	4.8587e-54	1.23671e-51	IARS
2294	ENSG00000100368	23.2715	-1.47901	0.415167	-3.56244	0.000367423	0.00138799	CSF2RB
11460	ENSG00000165140	14.9574	-1.47831	0.366335	-4.03541	5.4507e-05	0.000245856	FBP1
10953	ENSG00000163485	46.4606	-1.47782	0.314222	-4.70311	2.56234e-06	1.48811e-05	ADORA1
9408	ENSG00000151778	16.6108	-1.47728	0.337303	-4.37969	1.18851e-05	6.10507e-05	SERP2
7552	ENSG00000138028	111.296	-1.47679	0.199196	-7.41374	1.22785e-13	1.92224e-12	CGREF1
15961	ENSG00000187699	16.1148	-1.4767	0.298458	-4.94775	7.50759e-07	4.76502e-06	C2orf88
1366	ENSG00000076864	3.51955	-1.47601	0.413067	-3.5733	0.000352515	0.00133715	RAP1GAP
4083	ENSG00000112559	10.2852	-1.47565	0.410863	-3.59158	0.000328682	0.00125286	MDFI
6767	ENSG00000133816	488.812	-1.47459	0.220511	-6.68717	2.27524e-11	2.75323e-10	MICAL2
100	ENSG00000005471	22.158	-1.47455	0.298041	-4.94749	7.51765e-07	4.76936e-06	ABCB4
1984	ENSG00000092470	83.1752	-1.47369	0.239118	-6.16304	7.1361e-10	7.22072e-09	WDR76
2432	ENSG00000101003	56.0981	-1.47286	0.201257	-7.31831	2.51112e-13	3.79832e-12	GINS1
17491	ENSG00000204767	7.81242	-1.47273	0.414825	-3.55025	0.000384865	0.00144684	FAM196B
641	ENSG00000048342	224.599	-1.47164	0.161401	-9.11791	7.65839e-20	2.24327e-18	CC2D2A
4973	ENSG00000119865	365.074	-1.47147	0.163263	-9.0129	2.00681e-19	5.68649e-18	CNRIP1
10833	ENSG00000163040	52.9427	-1.47108	0.238437	-6.16966	6.84361e-10	6.94857e-09	CCDC74A
5337	ENSG00000123095	32.1509	-1.4694	0.299756	-4.90199	9.48722e-07	5.91219e-06	BHLHE41
14919	ENSG00000182901	15.3575	-1.46909	0.413915	-3.54926	0.000386311	0.00145191	RGS7
9756	ENSG00000154822	94.5804	-1.469	0.255265	-5.75479	8.67477e-09	7.47174e-08	PLCL2
9162	ENSG00000149451	625.655	-1.46788	0.288438	-5.08907	3.59827e-07	2.40803e-06	ADAM33
16930	ENSG00000198133	20.0658	-1.46729	0.282485	-5.19423	2.05574e-07	1.43223e-06	TMEM229B
11074	ENSG00000163814	31.3644	-1.4658	0.396219	-3.69948	0.000216042	0.000858296	CDCP1
18899	ENSG00000254535	16.5128	-1.46524	0.329915	-4.44127	8.94282e-06	4.69498e-05	PABPC4L
10864	ENSG00000163155	40.3389	-1.46371	0.223601	-6.54607	5.90695e-11	6.82884e-10	LYSMD1
3850	ENSG00000111087	3.76868	-1.46313	0.408942	-3.57784	0.000346445	0.00131615	GLI1
2839	ENSG00000103522	3.41012	-1.46312	0.413404	-3.53919	0.00040135	0.00150499	IL21R
8667	ENSG00000145431	983.45	-1.46182	0.110991	-13.1706	1.29595e-39	1.60774e-37	PDGFC
14906	ENSG00000182836	4.97442	-1.46157	0.414172	-3.5289	0.000417285	0.00155526	PLCXD3
15127	ENSG00000183775	67.2445	-1.46019	0.278598	-5.24119	1.59544e-07	1.1302e-06	KCTD16
2929	ENSG00000104432	60.9217	-1.45995	0.259558	-5.62474	1.85792e-08	1.51706e-07	IL7
13780	ENSG00000175787	14.733	-1.45897	0.299953	-4.864	1.15039e-06	7.0793e-06	ZNF169
15322	ENSG00000184719	65.1024	-1.4576	0.239702	-6.08088	1.19523e-09	1.16778e-08	RNLS
11386	ENSG00000164855	13.9638	-1.45718	0.387123	-3.76414	0.000167124	0.000681562	TMEM184A
11012	ENSG00000163633	15.6128	-1.45317	0.321119	-4.52533	6.03005e-06	3.26145e-05	C4orf36
11013	ENSG00000163633	15.6128	-1.45317	0.321119	-4.52533	6.03005e-06	3.26145e-05	LOC100506746
373	ENSG00000016402	14.9577	-1.45288	0.318465	-4.56214	5.06349e-06	2.76655e-05	IL20RA
14531	ENSG00000180537	27.1175	-1.45203	0.260919	-5.56506	2.62057e-08	2.0867e-07	RNF182
1578	ENSG00000082497	66.2129	-1.44975	0.343336	-4.22253	2.41571e-05	0.000117429	SERTAD4
17591	ENSG00000205336	39.9618	-1.44904	0.309622	-4.68001	2.8686e-06	1.64911e-05	ADGRG1
5316	ENSG00000122861	426.234	-1.44869	0.202825	-7.14256	9.16088e-13	1.30041e-11	PLAU
7608	ENSG00000138311	34.9994	-1.44831	0.273591	-5.29369	1.19871e-07	8.61567e-07	ZNF365
19334	ENSG00000269113	7.49192	-1.4481	0.378809	-3.82277	0.000131959	0.00055016	TRABD2B
10375	ENSG00000160190	24.7892	-1.44806	0.293779	-4.92907	8.26203e-07	5.19365e-06	SLC37A1
16152	ENSG00000188596	10.0042	-1.44797	0.355224	-4.07622	4.57728e-05	0.000209728	CFAP54
3017	ENSG00000104951	7.76873	-1.44776	0.414703	-3.49107	0.000481084	0.00176585	IL4I1
179	ENSG00000007312	2.04782	-1.44753	0.411672	-3.51623	0.000437728	0.00162325	CD79B
6277	ENSG00000130590	7.83462	-1.44725	0.380797	-3.80058	0.000144356	0.000596453	SAMD10
16807	ENSG00000197757	28.0904	-1.44719	0.323971	-4.46702	7.93156e-06	4.19992e-05	HOXC6
7706	ENSG00000138778	219.405	-1.44662	0.180729	-8.00436	1.20087e-15	2.35751e-14	CENPE
16568	ENSG00000196839	74.4414	-1.44654	0.224588	-6.44086	1.18802e-10	1.3297e-09	ADA
5730	ENSG00000125871	114.032	-1.44518	0.134483	-10.7463	6.17163e-27	3.28851e-25	MGME1
11037	ENSG00000163701	14.8197	-1.44486	0.336202	-4.29758	1.72669e-05	8.63814e-05	IL17RE
13048	ENSG00000171873	5.39215	-1.44475	0.379404	-3.80795	0.000140125	0.000580757	ADRA1D
5003	ENSG00000120053	265.264	-1.44444	0.122073	-11.8326	2.648e-32	2.1718e-30	GOT1
5490	ENSG00000124249	143.668	-1.44371	0.303153	-4.76231	1.91392e-06	1.13293e-05	KCNK15
10313	ENSG00000159640	134.909	-1.43999	0.267947	-5.37418	7.69322e-08	5.67591e-07	ACE
13007	ENSG00000171757	20.9108	-1.43907	0.297858	-4.8314	1.35579e-06	8.21994e-06	LRRC34
7619	ENSG00000138378	24.8159	-1.43883	0.251066	-5.73088	9.99115e-09	8.53584e-08	STAT4
656	ENSG00000049167	92.1138	-1.43824	0.162406	-8.85586	8.30448e-19	2.18537e-17	ERCC8
15381	ENSG00000185008	13.9626	-1.4375	0.372727	-3.85671	0.000114922	0.000484604	ROBO2
17172	ENSG00000198915	5.54587	-1.43736	0.396465	-3.62545	0.00028846	0.00111102	RASGEF1A
1893	ENSG00000090539	44.0883	-1.43735	0.294433	-4.88176	1.05145e-06	6.51662e-06	CHRD
5905	ENSG00000127472	2.7418	-1.43674	0.410011	-3.50416	0.000458048	0.00169003	PLA2G5
14078	ENSG00000177570	102.696	-1.43652	0.29338	-4.89645	9.75855e-07	6.07359e-06	SAMD12
6514	ENSG00000132141	21.7982	-1.43512	0.264108	-5.43383	5.51569e-08	4.16087e-07	CCT6B
2012	ENSG00000094755	2.26277	-1.43461	0.409597	-3.50249	0.000460938	0.00169866	GABRP
3381	ENSG00000106948	140.314	-1.4342	0.172449	-8.31663	9.04966e-17	1.95608e-15	AKNA
5338	ENSG00000123096	291.262	-1.43151	0.24528	-5.83622	5.33987e-09	4.74038e-08	SSPN
10695	ENSG00000162542	107.51	-1.43051	0.207949	-6.87913	6.02188e-12	7.71711e-11	TMCO4
11657	ENSG00000165996	147.491	-1.43038	0.194921	-7.33826	2.16391e-13	3.3036e-12	HACD1
5862	ENSG00000126950	51.3618	-1.43036	0.302522	-4.72813	2.26602e-06	1.32856e-05	TMEM35
5234	ENSG00000122121	17.9599	-1.42908	0.40819	-3.50103	0.000463466	0.00170755	XPNPEP2
4826	ENSG00000118503	198.692	-1.42906	0.206962	-6.90495	5.02221e-12	6.50377e-11	TNFAIP3
10842	ENSG00000163072	12.2341	-1.42883	0.358767	-3.98261	6.81623e-05	0.000302005	NOSTRIN
15373	ENSG00000184986	25.0347	-1.42856	0.311359	-4.58814	4.47208e-06	2.48014e-05	TMEM121
3238	ENSG00000105974	7101.93	-1.42842	0.158054	-9.03751	1.60279e-19	4.58094e-18	CAV1
7746	ENSG00000139173	78.8953	-1.42702	0.160022	-8.91766	4.76261e-19	1.28538e-17	TMEM117
3271	ENSG00000106105	3353.37	-1.42622	0.121825	-11.7072	1.17146e-31	9.15044e-30	GARS
2436	ENSG00000101040	222.391	-1.42613	0.143047	-9.96967	2.06923e-23	8.41544e-22	ZMYND8
11397	ENSG00000164897	194.115	-1.42322	0.180116	-7.90167	2.75182e-15	5.26231e-14	TMUB1
12396	ENSG00000169026	58.4359	-1.42178	0.236548	-6.01055	1.84899e-09	1.74979e-08	MFSD7
358	ENSG00000015133	1.73858	-1.42126	0.405691	-3.50331	0.000459506	0.00169423	CCDC88C
17097	ENSG00000198768	130.463	-1.42086	0.238039	-5.96899	2.38726e-09	2.22494e-08	APCDD1L
10729	ENSG00000162643	18.4282	-1.4199	0.324256	-4.37894	1.19257e-05	6.11956e-05	WDR63
2955	ENSG00000104691	124.952	-1.41813	0.136927	-10.3568	3.89843e-25	1.77085e-23	UBXN8
8327	ENSG00000143321	1751.79	-1.41745	0.164565	-8.61332	7.09758e-18	1.70654e-16	HDGF
10385	ENSG00000160207	5.57567	-1.41582	0.392894	-3.60357	0.000313874	0.00119951	HSF2BP
12384	ENSG00000168961	2.39787	-1.41543	0.411599	-3.43885	0.000584191	0.00210044	LGALS9
2105	ENSG00000099377	297.376	-1.41519	0.154926	-9.13463	6.56307e-20	1.9417e-18	HSD3B7
3237	ENSG00000105971	996.011	-1.4148	0.146676	-9.64576	5.12296e-22	1.88604e-20	CAV2
1721	ENSG00000086991	19.2168	-1.41451	0.326658	-4.33023	1.48952e-05	7.5256e-05	NOX4
17034	ENSG00000198576	28.5194	-1.41238	0.329801	-4.2825	1.84802e-05	9.19745e-05	ARC
12552	ENSG00000169733	343.313	-1.41174	0.149443	-9.44668	3.49744e-21	1.18424e-19	RFNG
5728	ENSG00000125869	6.0616	-1.41037	0.413365	-3.41192	0.000645077	0.002292	LAMP5
8127	ENSG00000141682	71.9464	-1.4099	0.204671	-6.88862	5.63375e-12	7.23856e-11	PMAIP1
5391	ENSG00000123500	5.56754	-1.4088	0.413271	-3.4089	0.00065226	0.00231418	COL10A1
10039	ENSG00000157388	5.16031	-1.40852	0.392905	-3.58488	0.000337233	0.00128314	CACNA1D
7020	ENSG00000135324	23.1072	-1.40835	0.344653	-4.08627	4.38361e-05	0.000201605	MRAP2
7541	ENSG00000137959	8.45655	-1.40724	0.409199	-3.439	0.000583872	0.0020998	IFI44L
14014	ENSG00000177191	23.7498	-1.40702	0.312691	-4.49971	6.80454e-06	3.64887e-05	B3GNT8
13532	ENSG00000174371	47.4357	-1.40663	0.262776	-5.35295	8.65297e-08	6.3365e-07	EXO1
14355	ENSG00000179300	1.99892	-1.40627	0.40501	-3.47219	0.000516221	0.00187848	ZCCHC5
2449	ENSG00000101115	20.2219	-1.40448	0.349253	-4.02138	5.78581e-05	0.00025915	SALL4
11852	ENSG00000166801	363.965	-1.40434	0.156193	-8.99104	2.44897e-19	6.84739e-18	FAM111A
14777	ENSG00000182179	327.823	-1.40376	0.129528	-10.8375	2.28741e-27	1.25535e-25	UBA7
8147	ENSG00000141934	8.23238	-1.40339	0.41458	-3.38508	0.00071157	0.00249523	PLPP2
12185	ENSG00000168079	70.932	-1.40257	0.412645	-3.39896	0.000676417	0.00238758	SCARA5
14685	ENSG00000181634	27.7553	-1.40124	0.41324	-3.39087	0.000696702	0.00244891	TNFSF15
3949	ENSG00000111728	77.9087	-1.40109	0.225538	-6.21221	5.22452e-10	5.38991e-09	ST8SIA1
17752	ENSG00000211448	7.85686	-1.40002	0.395647	-3.53856	0.00040231	0.0015082	DIO2
3905	ENSG00000111452	311.026	-1.3986	0.233281	-5.99535	2.03044e-09	1.91292e-08	ADGRD1
14901	ENSG00000182809	705.817	-1.39793	0.191673	-7.29333	3.02394e-13	4.50933e-12	CRIP2
2697	ENSG00000102678	76.2241	-1.39634	0.329179	-4.24188	2.21659e-05	0.000108608	FGF9
9684	ENSG00000154188	162.969	-1.39601	0.259648	-5.37656	7.59208e-08	5.61533e-07	ANGPT1
15700	ENSG00000186364	14.2472	-1.39497	0.316714	-4.40451	1.06025e-05	5.48633e-05	NUDT17
16779	ENSG00000197632	15.5623	-1.39487	0.409974	-3.40234	0.000668118	0.0023642	SERPINB2
10339	ENSG00000159899	371.06	-1.39485	0.103383	-13.4921	1.74058e-41	2.44383e-39	NPR2
16924	ENSG00000198121	2329.83	-1.39394	0.0689537	-20.2157	7.12721e-91	8.09377e-88	LPAR1
16188	ENSG00000188747	6.78973	-1.39371	0.381967	-3.64878	0.000263488	0.00102635	NOXA1
6518	ENSG00000132170	21.726	-1.39298	0.332521	-4.18916	2.79986e-05	0.000134464	PPARG
17958	ENSG00000214491	4.38977	-1.39288	0.412402	-3.37747	0.000731548	0.00255799	SEC14L6
2883	ENSG00000104129	65.3784	-1.39005	0.194871	-7.13316	9.80879e-13	1.3897e-11	DNAJC17
13490	ENSG00000174099	1514.62	-1.38942	0.103966	-13.3641	9.80077e-41	1.2692e-38	MSRB3
2673	ENSG00000102383	20.687	-1.38927	0.308701	-4.50037	6.78366e-06	3.63907e-05	ZDHHC15
6639	ENSG00000132837	38.3399	-1.38887	0.250841	-5.53684	3.0797e-08	2.42225e-07	DMGDH
7254	ENSG00000136492	54.0707	-1.38782	0.24255	-5.7218	1.05403e-08	8.97903e-08	BRIP1
4721	ENSG00000117472	5.69295	-1.3865	0.412817	-3.35863	0.000783293	0.00272088	TSPAN1
1072	ENSG00000069122	8.43864	-1.38635	0.401218	-3.45535	0.000549588	0.00198959	ADGRF5
4027	ENSG00000112210	694.901	-1.38609	0.19206	-7.21695	5.31677e-13	7.73315e-12	RAB23
11239	ENSG00000164284	214.928	-1.38576	0.116764	-11.868	1.73582e-32	1.47276e-30	GRPEL2
11162	ENSG00000164077	75.8004	-1.38569	0.157788	-8.78198	1.60615e-18	4.05326e-17	MON1A
13973	ENSG00000176971	119.785	-1.38562	0.205803	-6.73273	1.66513e-11	2.04173e-10	FIBIN
5130	ENSG00000121039	828.355	-1.38552	0.20454	-6.77385	1.25401e-11	1.5544e-10	RDH10
13531	ENSG00000174370	26.3511	-1.38518	0.313447	-4.41918	9.90776e-06	5.17032e-05	C11orf45
14662	ENSG00000181472	156.777	-1.38508	0.154866	-8.94371	3.76303e-19	1.02497e-17	ZBTB2
9055	ENSG00000148468	297.358	-1.38478	0.121338	-11.4126	3.61862e-30	2.48473e-28	FAM171A1
779	ENSG00000057657	19.7017	-1.38475	0.336246	-4.11827	3.81733e-05	0.000178339	PRDM1
2573	ENSG00000101695	29.519	-1.38393	0.330614	-4.18593	2.84e-05	0.000136038	RNF125
16688	ENSG00000197299	22.836	-1.38264	0.324027	-4.26706	1.98066e-05	9.78596e-05	BLM
3841	ENSG00000110987	60.222	-1.38077	0.197164	-7.00317	2.50233e-12	3.34921e-11	BCL7A
6005	ENSG00000128408	5.0699	-1.37937	0.409208	-3.37082	0.00074944	0.0026156	RIBC2
16464	ENSG00000196460	101.049	-1.37683	0.241222	-5.70772	1.14502e-08	9.66784e-08	RFX8
5380	ENSG00000123411	47.9406	-1.37634	0.204945	-6.71564	1.87246e-11	2.28079e-10	IKZF4
11504	ENSG00000165338	157.189	-1.37614	0.160948	-8.55023	1.2284e-17	2.88313e-16	HECTD2
2952	ENSG00000104679	150.837	-1.37594	0.148257	-9.28079	1.6822e-20	5.34071e-19	R3HCC1
8732	ENSG00000145908	94.5125	-1.37586	0.180196	-7.63533	2.25244e-14	3.88013e-13	ZNF300
3206	ENSG00000105810	442.264	-1.37568	0.206413	-6.6647	2.652e-11	3.18823e-10	CDK6
14276	ENSG00000178882	21.6554	-1.37555	0.380887	-3.61144	0.000304497	0.00116821	FAM101A
14277	ENSG00000178882	21.6554	-1.37555	0.380887	-3.61144	0.000304497	0.00116821	ZNF664-FAM101A
9338	ENSG00000151322	9.01717	-1.37521	0.383594	-3.58506	0.000336998	0.00128257	NPAS3
6757	ENSG00000133739	91.4052	-1.37152	0.183628	-7.46904	8.07849e-14	1.29775e-12	LRRCC1
13702	ENSG00000175315	13.1764	-1.3705	0.364354	-3.76144	0.000168937	0.000688195	CST6
6279	ENSG00000130595	3.12099	-1.37039	0.413954	-3.31048	0.000931372	0.00317402	TNNT3
12253	ENSG00000168398	119.946	-1.36826	0.29982	-4.5636	5.02843e-06	2.74943e-05	BDKRB2
7518	ENSG00000137842	82.8277	-1.3675	0.191314	-7.14792	8.81046e-13	1.25428e-11	TMEM62
7997	ENSG00000140859	247.113	-1.36589	0.159728	-8.55131	1.21703e-17	2.86098e-16	KIFC3
14734	ENSG00000181938	33.7209	-1.36582	0.28987	-4.71183	2.45499e-06	1.43197e-05	GINS3
10268	ENSG00000159251	4.86326	-1.36484	0.414425	-3.29334	0.000990035	0.0033521	ACTC1
941	ENSG00000065534	2096.31	-1.36438	0.225972	-6.03784	1.56186e-09	1.49434e-08	MYLK
8783	ENSG00000146243	79.1935	-1.36348	0.231824	-5.88155	4.06435e-09	3.6879e-08	IRAK1BP1
7381	ENSG00000137124	215.257	-1.36329	0.122763	-11.1051	1.1854e-28	7.38397e-27	ALDH1B1
2401	ENSG00000100842	220.788	-1.36304	0.186744	-7.29901	2.89903e-13	4.33621e-12	EFS
5739	ENSG00000125898	36.6459	-1.36257	0.247504	-5.50526	3.6862e-08	2.86871e-07	FAM110A
2674	ENSG00000102384	54.7782	-1.36204	0.239913	-5.67721	1.36909e-08	1.13486e-07	CENPI
17725	ENSG00000206190	402.392	-1.36146	0.249723	-5.45188	4.98387e-08	3.79458e-07	ATP10A
18819	ENSG00000250510	9.97182	-1.36119	0.348866	-3.90174	9.55033e-05	0.00041022	GPR162
1291	ENSG00000075035	4.46722	-1.36113	0.414594	-3.28305	0.00102689	0.00345882	WSCD2
3694	ENSG00000109685	554.427	-1.36096	0.134739	-10.1008	5.48201e-24	2.31894e-22	WHSC1
13653	ENSG00000175084	9.91609	-1.36065	0.369409	-3.68332	0.000230219	0.000908262	DES
17395	ENSG00000204428	8.38707	-1.3606	0.360267	-3.77664	0.000158955	0.000651487	LY6G5C
11817	ENSG00000166592	13.4784	-1.35949	0.349786	-3.88664	0.000101641	0.000433805	RRAD
9649	ENSG00000153956	465.321	-1.35867	0.146525	-9.27258	1.81697e-20	5.7439e-19	CACNA2D1
4220	ENSG00000113657	1108.78	-1.35827	0.148341	-9.15645	5.36313e-20	1.59951e-18	DPYSL3
2892	ENSG00000104205	51.8257	-1.35824	0.196613	-6.90819	4.90874e-12	6.36799e-11	SGK3
14374	ENSG00000179431	120.242	-1.3565	0.182299	-7.4411	9.98489e-14	1.58332e-12	FJX1
13145	ENSG00000172322	13.1521	-1.3564	0.41534	-3.26577	0.00109169	0.00363969	CLEC12A
10858	ENSG00000163131	57.3367	-1.35631	0.282954	-4.79339	1.63983e-06	9.82099e-06	CTSS
9660	ENSG00000154027	300.942	-1.35498	0.173891	-7.79214	6.58831e-15	1.20226e-13	AK5
10664	ENSG00000162407	5247.14	-1.35493	0.215586	-6.28489	3.28083e-10	3.49459e-09	PLPP3
767	ENSG00000056558	34.7187	-1.35478	0.29447	-4.60074	4.20992e-06	2.3409e-05	TRAF1
19259	ENSG00000266964	22.2069	-1.35401	0.36887	-3.6707	0.000241884	0.000950983	FXYD1
16164	ENSG00000188643	1238.13	-1.35394	0.208805	-6.48423	8.91881e-11	1.01128e-09	S100A16
16289	ENSG00000189171	780.812	-1.35175	0.275407	-4.90818	9.19255e-07	5.74554e-06	S100A13
9841	ENSG00000155755	505.512	-1.35163	0.160772	-8.40713	4.20183e-17	9.42729e-16	TMEM237
2368	ENSG00000100626	98.3488	-1.3491	0.277264	-4.86576	1.14017e-06	7.02812e-06	GALNT16
7218	ENSG00000136267	4.09538	-1.34869	0.414285	-3.25546	0.0011321	0.00376255	DGKB
11634	ENSG00000165899	3.58942	-1.34848	0.414089	-3.25649	0.00112798	0.00375133	OTOGL
11192	ENSG00000164125	446.083	-1.34804	0.239048	-5.63918	1.70863e-08	1.39903e-07	FAM198B
15317	ENSG00000184702	88.1597	-1.34738	0.207768	-6.48501	8.87243e-11	1.00757e-09	37134
15318	ENSG00000184702	88.1597	-1.34738	0.207768	-6.48501	8.87243e-11	1.00757e-09	SEPT5-GP1BB
8503	ENSG00000144230	3.58708	-1.34695	0.400088	-3.36664	0.000760905	0.0026506	GPR17
17977	ENSG00000214706	256.909	-1.34665	0.165776	-8.12333	4.53568e-16	9.17263e-15	IFRD2
7704	ENSG00000138772	16.0945	-1.34493	0.392649	-3.42527	0.000614196	0.00219284	ANXA3
7918	ENSG00000140368	5.38942	-1.34399	0.398923	-3.36905	0.000754268	0.00263058	PSTPIP1
18162	ENSG00000221994	19.0685	-1.34382	0.298919	-4.49561	6.93723e-06	3.7147e-05	ZNF630
18547	ENSG00000240583	263.927	-1.34373	0.262195	-5.12491	2.97679e-07	2.02705e-06	AQP1
7501	ENSG00000137804	178.14	-1.34372	0.213944	-6.28074	3.36964e-10	3.58143e-09	NUSAP1
3548	ENSG00000108515	16.0789	-1.34351	0.309866	-4.33578	1.45247e-05	7.35601e-05	ENO3
7059	ENSG00000135472	82.7788	-1.34257	0.210996	-6.36303	1.97813e-10	2.17447e-09	FAIM2
5479	ENSG00000124216	28.055	-1.34072	0.240702	-5.57004	2.54683e-08	2.03678e-07	SNAI1
8180	ENSG00000142227	1364.22	-1.33984	0.180782	-7.41137	1.24998e-13	1.95482e-12	EMP3
6856	ENSG00000134326	16.1541	-1.33905	0.358252	-3.73773	0.000185692	0.000748598	CMPK2
2162	ENSG00000099998	147.422	-1.33848	0.334205	-4.00496	6.20274e-05	0.000276066	GGT5
10564	ENSG00000161653	4.59465	-1.33838	0.398751	-3.35643	0.000789548	0.00273875	NAGS
7768	ENSG00000139278	618.61	-1.33805	0.182133	-7.34655	2.03388e-13	3.11474e-12	GLIPR1
7920	ENSG00000140379	6.0138	-1.33612	0.414354	-3.22458	0.00126158	0.00414897	BCL2A1
16812	ENSG00000197769	12.9729	-1.33573	0.415328	-3.21609	0.00129951	0.00425192	MAP1LC3C
11156	ENSG00000164066	72.4806	-1.3344	0.208762	-6.39198	1.6375e-10	1.81217e-09	INTU
10688	ENSG00000162511	31.9487	-1.33414	0.282996	-4.71433	2.42505e-06	1.41562e-05	LAPTM5
9560	ENSG00000153044	91.6231	-1.33264	0.187974	-7.08952	1.34574e-12	1.87427e-11	CENPH
7378	ENSG00000137101	8.48777	-1.33137	0.365577	-3.64183	0.000270702	0.00105057	CD72
17297	ENSG00000204131	248.63	-1.32982	0.279295	-4.76132	1.92326e-06	1.13754e-05	NHSL2
13621	ENSG00000174928	39.0977	-1.32768	0.260551	-5.09566	3.47534e-07	2.33317e-06	C3orf33
14449	ENSG00000179954	488.411	-1.32682	0.257719	-5.14834	2.62799e-07	1.80367e-06	SSC5D
3986	ENSG00000111907	139.796	-1.32656	0.266153	-4.98419	6.2223e-07	3.99043e-06	TPD52L1
8041	ENSG00000141198	77.647	-1.32599	0.182144	-7.27989	3.34083e-13	4.95685e-12	TOM1L1
5388	ENSG00000123473	77.6271	-1.32522	0.24737	-5.35721	8.45153e-08	6.19513e-07	STIL
7186	ENSG00000136122	26.0416	-1.32276	0.262196	-5.04491	4.53727e-07	2.98103e-06	BORA
1590	ENSG00000083067	14.0017	-1.32224	0.396534	-3.33448	0.000854587	0.00293734	TRPM3
466	ENSG00000027644	2.87418	-1.32177	0.413419	-3.19718	0.00138778	0.00450677	INSRR
9958	ENSG00000156689	26.7386	-1.32144	0.259788	-5.08662	3.64492e-07	2.43374e-06	GLYATL2
6216	ENSG00000130244	54.0055	-1.32039	0.21775	-6.06379	1.32952e-09	1.29045e-08	FAM98C
7511	ENSG00000137821	100.818	-1.31935	0.171144	-7.70897	1.2684e-14	2.24525e-13	LRRC49
9634	ENSG00000153823	117.255	-1.31905	0.178066	-7.40767	1.28539e-13	2.00594e-12	PID1
2995	ENSG00000104881	68.0778	-1.31702	0.293927	-4.48079	7.43689e-06	3.95928e-05	PPP1R13L
6494	ENSG00000131944	27.9311	-1.31566	0.257492	-5.10952	3.22979e-07	2.18421e-06	FAAP24
14724	ENSG00000181885	8.0568	-1.31547	0.390955	-3.36476	0.000766115	0.00266812	CLDN7
8495	ENSG00000144191	2.93318	-1.31513	0.409143	-3.21436	0.00130734	0.0042728	CNGA3
3689	ENSG00000109667	17.8713	-1.31375	0.329055	-3.9925	6.53811e-05	0.000290205	SLC2A9
10679	ENSG00000162458	381.35	-1.31351	0.247154	-5.31452	1.06938e-07	7.73889e-07	FBLIM1
9260	ENSG00000150540	225.706	-1.30954	0.198388	-6.6009	4.08673e-11	4.81504e-10	HNMT
2236	ENSG00000100228	63.8387	-1.30916	0.213587	-6.12943	8.81945e-10	8.79741e-09	RAB36
15813	ENSG00000186907	28.6058	-1.30856	0.263918	-4.95821	7.11459e-07	4.52532e-06	RTN4RL2
13472	ENSG00000173947	22.4319	-1.30708	0.308226	-4.24066	2.22859e-05	0.00010916	PIFO
7247	ENSG00000136463	131.997	-1.30595	0.181618	-7.19067	6.44719e-13	9.28584e-12	TACO1
5880	ENSG00000127241	281.956	-1.30586	0.363901	-3.58852	0.000332566	0.00126636	MASP1
17804	ENSG00000213145	313.364	-1.30553	0.305364	-4.27532	1.9086e-05	9.46476e-05	CRIP1
7953	ENSG00000140525	177.858	-1.30458	0.158651	-8.22295	1.98565e-16	4.12875e-15	FANCI
5382	ENSG00000123416	4074.12	-1.30436	0.120459	-10.8282	2.52973e-27	1.37809e-25	TUBA1B
3893	ENSG00000111348	5.95784	-1.30431	0.403261	-3.23442	0.00121891	0.00402479	ARHGDIB
17875	ENSG00000213760	13.3236	-1.30299	0.369774	-3.52375	0.000425485	0.00158262	ATP6V1G2
2705	ENSG00000102760	65.9819	-1.30163	0.383635	-3.39288	0.00069161	0.00243447	RGCC
9692	ENSG00000154258	111.063	-1.30092	0.408152	-3.18735	0.00143585	0.00464348	ABCA9
14986	ENSG00000183196	30.7954	-1.29815	0.317651	-4.08673	4.37504e-05	0.000201399	CHST6
5772	ENSG00000126088	480.416	-1.2974	0.133222	-9.73868	2.06222e-22	7.82635e-21	UROD
13628	ENSG00000174945	3.80771	-1.29731	0.403711	-3.21345	0.00131149	0.00428446	AMZ1
12924	ENSG00000171408	98.5675	-1.29597	0.184311	-7.0314	2.04465e-12	2.77948e-11	PDE7B
16101	ENSG00000188316	8.10117	-1.29591	0.353303	-3.66798	0.000244479	0.000959395	ENO4
13596	ENSG00000174791	258.055	-1.29323	0.104688	-12.3532	4.68098e-35	4.60702e-33	RIN1
7264	ENSG00000136541	4.08269	-1.29319	0.405511	-3.18903	0.00142752	0.00462261	ERMN
6596	ENSG00000132622	19.1666	-1.29289	0.41387	-3.1239	0.00178471	0.00563105	HSPA12B
18477	ENSG00000237441	201.778	-1.29247	0.14005	-9.22861	2.74162e-20	8.48522e-19	RGL2
4497	ENSG00000115828	106.8	-1.29176	0.177373	-7.28271	3.27183e-13	4.85936e-12	QPCT
14883	ENSG00000182704	180.374	-1.29139	0.153348	-8.42129	3.72352e-17	8.36687e-16	TSKU
12811	ENSG00000170909	9.63381	-1.29103	0.357852	-3.60771	0.000308916	0.00118332	OSCAR
8231	ENSG00000142661	2.02895	-1.29067	0.396371	-3.25621	0.00112909	0.00375337	MYOM3
7465	ENSG00000137628	178.731	-1.29006	0.17179	-7.50952	5.93458e-14	9.81099e-13	DDX60
4133	ENSG00000112981	16.4429	-1.28874	0.401833	-3.20715	0.00134056	0.00437171	NME5
6557	ENSG00000132429	137.474	-1.28858	0.158093	-8.15077	3.61615e-16	7.37364e-15	POPDC3
17734	ENSG00000206432	2.46664	-1.28831	0.413041	-3.11908	0.00181417	0.00571424	TMEM200C
9969	ENSG00000156853	61.7644	-1.28824	0.183407	-7.02396	2.15669e-12	2.91835e-11	ZNF689
13114	ENSG00000172183	23.834	-1.2867	0.306058	-4.20413	2.6209e-05	0.000126694	ISG20
6897	ENSG00000134574	223.409	-1.28638	0.146556	-8.77739	1.67307e-18	4.21494e-17	DDB2
2780	ENSG00000103175	2.08049	-1.28602	0.410817	-3.1304	0.00174567	0.00552203	WFDC1
2872	ENSG00000104043	12.8305	-1.28543	0.360052	-3.57013	0.0003568	0.00135201	ATP8B4
3172	ENSG00000105672	11.3384	-1.28492	0.390536	-3.29014	0.00100139	0.00337986	ETV2
18049	ENSG00000215440	241.424	-1.28441	0.121746	-10.55	5.08223e-26	2.46806e-24	NPEPL1
18050	ENSG00000215440	241.424	-1.28441	0.121746	-10.55	5.08223e-26	2.46806e-24	LOC100652930
6942	ENSG00000134864	41.0173	-1.28369	0.202678	-6.33368	2.39387e-10	2.59931e-09	GGACT
8638	ENSG00000145247	33.905	-1.28349	0.303408	-4.23024	2.33446e-05	0.000113854	OCIAD2
12223	ENSG00000168275	147.843	-1.28295	0.230379	-5.56886	2.56411e-08	2.04948e-07	COA6
7647	ENSG00000138496	339.306	-1.28159	0.12237	-10.4731	1.14869e-25	5.40069e-24	PARP9
11485	ENSG00000165244	150.725	-1.27973	0.265095	-4.82744	1.383e-06	8.36084e-06	ZNF367
10986	ENSG00000163568	3.36591	-1.27896	0.407407	-3.13927	0.00169371	0.0053738	AIM2
6584	ENSG00000132554	3.01934	-1.27696	0.4143	-3.08222	0.00205463	0.00638309	RGS22
744	ENSG00000054983	208.936	-1.27672	0.147451	-8.65859	4.77617e-18	1.16162e-16	GALC
9545	ENSG00000152939	42.5431	-1.27561	0.279702	-4.56059	5.10099e-06	2.78395e-05	MARVELD2
15696	ENSG00000186340	14913.6	-1.27281	0.0994832	-12.7942	1.76556e-37	1.97462e-35	THBS2
17753	ENSG00000211450	419.514	-1.27258	0.254011	-5.00994	5.44464e-07	3.52077e-06	C11orf31
5180	ENSG00000121621	46.0047	-1.27194	0.26827	-4.74127	2.12384e-06	1.24868e-05	KIF18A
16749	ENSG00000197536	36.7779	-1.27152	0.236668	-5.37259	7.76144e-08	5.72053e-07	C5orf56
1277	ENSG00000074657	548.256	-1.27067	0.210373	-6.04006	1.54059e-09	1.47878e-08	ZNF532
1681	ENSG00000085840	19.1483	-1.27063	0.291436	-4.35989	1.30126e-05	6.64725e-05	ORC1
10380	ENSG00000160200	7.06085	-1.27052	0.41511	-3.06068	0.00220832	0.00680614	CBS
10300	ENSG00000159479	261.339	-1.27033	0.0978924	-12.9768	1.65572e-38	1.92468e-36	MED8
15295	ENSG00000184584	529.897	-1.26966	0.115817	-10.9627	5.7744e-28	3.31702e-26	TMEM173
4280	ENSG00000114346	400.558	-1.26892	0.120169	-10.5594	4.59391e-26	2.24569e-24	ECT2
5142	ENSG00000121152	48.4016	-1.26849	0.25426	-4.98894	6.07122e-07	3.89693e-06	NCAPH
17235	ENSG00000203791	124.588	-1.26773	0.148414	-8.54183	1.32111e-17	3.086e-16	METTL10
8369	ENSG00000143473	15.3144	-1.26767	0.32705	-3.87608	0.000106154	0.000450848	KCNH1
6032	ENSG00000128606	45.5201	-1.26739	0.401293	-3.15826	0.00158715	0.00507421	LRRC17
10222	ENSG00000158882	66.4229	-1.26729	0.202467	-6.25924	3.86869e-10	4.07662e-09	TOMM40L
8756	ENSG00000146054	15.3709	-1.26693	0.351446	-3.6049	0.000312267	0.00119492	TRIM7
8936	ENSG00000147471	306.055	-1.26644	0.10916	-11.6018	4.03601e-31	3.05557e-29	PROSC
2246	ENSG00000100263	108.667	-1.26621	0.153143	-8.26816	1.36038e-16	2.87727e-15	RHBDD3
3072	ENSG00000105255	6.85289	-1.2661	0.394674	-3.20797	0.00133676	0.00436124	FSD1
10575	ENSG00000161800	369.992	-1.26568	0.119385	-10.6016	2.9279e-26	1.45537e-24	RACGAP1
4317	ENSG00000114670	72.4759	-1.26544	0.161605	-7.83046	4.86084e-15	9.00383e-14	NEK11
11054	ENSG00000163749	12.405	-1.26481	0.358257	-3.53046	0.000414836	0.0015473	CCDC158
14583	ENSG00000180914	70.3834	-1.26399	0.405219	-3.11927	0.00181301	0.00571179	OXTR
16734	ENSG00000197467	106.705	-1.26358	0.297445	-4.24813	2.15567e-05	0.000105728	COL13A1
861	ENSG00000063180	15.7131	-1.26117	0.317948	-3.96658	7.29121e-05	0.00032141	CA11
12304	ENSG00000168621	41.9079	-1.25973	0.320272	-3.93331	8.37823e-05	0.000365076	GDNF
1469	ENSG00000079337	20.1046	-1.25802	0.353738	-3.55636	0.000376035	0.00141726	RAPGEF3
7040	ENSG00000135407	36.3149	-1.25769	0.217672	-5.77794	7.56213e-09	6.6059e-08	AVIL
5668	ENSG00000125637	45.9144	-1.25752	0.317823	-3.95668	7.59997e-05	0.000333725	PSD4
8584	ENSG00000144810	5358.63	-1.25648	0.28692	-4.37922	1.19107e-05	6.11396e-05	COL8A1
12418	ENSG00000169126	65.624	-1.25638	0.201203	-6.24435	4.25571e-10	4.45266e-09	ARMC4
10287	ENSG00000159387	22.6387	-1.25629	0.28868	-4.35184	1.35e-05	6.88906e-05	IRX6
5211	ENSG00000121900	169.872	-1.25629	0.222318	-5.65084	1.59664e-08	1.31097e-07	TMEM54
15208	ENSG00000184185	46.9203	-1.25628	0.215796	-5.82162	5.82804e-09	5.1459e-08	KCNJ12
10042	ENSG00000157423	2.18179	-1.25619	0.411172	-3.05513	0.00224963	0.00691757	HYDIN
1493	ENSG00000080166	2.04008	-1.25575	0.411172	-3.05407	0.00225762	0.00693492	DCT
9448	ENSG00000152137	78.0004	-1.25551	0.279568	-4.49088	7.09293e-06	3.7912e-05	HSPB8
6281	ENSG00000130635	4825.57	-1.25501	0.236735	-5.30132	1.14971e-07	8.27958e-07	COL5A1
6693	ENSG00000133119	91.6228	-1.25492	0.167045	-7.51246	5.80257e-14	9.60351e-13	RFC3
11358	ENSG00000164743	32.4394	-1.25417	0.237474	-5.28128	1.28283e-07	9.18445e-07	C8orf48
1193	ENSG00000072201	61.3064	-1.2537	0.217237	-5.77112	7.87485e-09	6.8507e-08	LNX1
15100	ENSG00000183690	5.82305	-1.2532	0.407145	-3.07803	0.00208377	0.00646683	EFHC2
13152	ENSG00000172346	75.6408	-1.25316	0.256802	-4.87986	1.06164e-06	6.56871e-06	CSDC2
11002	ENSG00000163617	53.499	-1.25247	0.217439	-5.76009	8.40704e-09	7.27509e-08	CCDC191
480	ENSG00000029534	98.3175	-1.25141	0.23538	-5.31654	1.05761e-07	7.66493e-07	ANK1
17117	ENSG00000198816	395.17	-1.25067	0.206657	-6.05193	1.43116e-09	1.38183e-08	ZNF358
16061	ENSG00000188130	151.899	-1.24893	0.133928	-9.32535	1.1062e-20	3.58131e-19	MAPK12
19138	ENSG00000260428	24.1078	-1.24883	0.333585	-3.74367	0.000181355	0.000733134	SCX
18403	ENSG00000234409	4.26156	-1.24869	0.402525	-3.10215	0.00192124	0.00601297	CCDC188
14875	ENSG00000182667	290.678	-1.24852	0.179107	-6.97084	3.15046e-12	4.17133e-11	NTM
3726	ENSG00000109944	92.6371	-1.24792	0.168572	-7.40291	1.33231e-13	2.07477e-12	C11orf63
17966	ENSG00000214575	82.7128	-1.24729	0.142719	-8.73953	2.34092e-18	5.83767e-17	CPEB1
9353	ENSG00000151413	93.5481	-1.24703	0.218214	-5.71469	1.09906e-08	9.33035e-08	NUBPL
8379	ENSG00000143512	4.72245	-1.24692	0.407589	-3.05926	0.00221884	0.00683573	HHIPL2
6451	ENSG00000131650	2.78214	-1.24561	0.413535	-3.0121	0.00259448	0.00784378	KREMEN2
2330	ENSG00000100479	30.9955	-1.2441	0.251949	-4.9379	7.89699e-07	4.98432e-06	POLE2
6361	ENSG00000131018	838.14	-1.24406	0.224583	-5.53941	3.03501e-08	2.39092e-07	SYNE1
3226	ENSG00000105894	89.9809	-1.24354	0.30009	-4.14388	3.41475e-05	0.000161164	PTN
11533	ENSG00000165490	31.9246	-1.24348	0.270266	-4.60095	4.20571e-06	2.33945e-05	DDIAS
81	ENSG00000005102	2.47128	-1.24257	0.405897	-3.0613	0.00220378	0.00679358	MEOX1
4904	ENSG00000119403	192.243	-1.24068	0.13343	-9.29831	1.42701e-20	4.56983e-19	PHF19
11307	ENSG00000164530	672.165	-1.23997	0.406388	-3.05121	0.00227922	0.006994	PI16
7903	ENSG00000140280	80.5182	-1.23953	0.274661	-4.51295	6.39327e-06	3.44341e-05	LYSMD2
5365	ENSG00000123329	1.45518	-1.23931	0.391785	-3.16323	0.00156027	0.00499724	ARHGAP9
13325	ENSG00000173200	5.91212	-1.23693	0.410183	-3.01556	0.00256506	0.00775823	PARP15
825	ENSG00000060709	8.50843	-1.2368	0.391897	-3.15592	0.00159991	0.00510801	RIMBP2
5985	ENSG00000128272	2506.73	-1.23596	0.209605	-5.89664	3.70975e-09	3.37651e-08	ATF4
10500	ENSG00000160951	4.68517	-1.23566	0.412243	-2.99741	0.00272281	0.00818338	PTGER1
1983	ENSG00000092445	83.4672	-1.23537	0.238709	-5.17523	2.27636e-07	1.577e-06	TYRO3
693	ENSG00000051108	1073.69	-1.23536	0.10963	-11.2685	1.87786e-29	1.23763e-27	HERPUD1
16725	ENSG00000197442	49.0755	-1.23469	0.225541	-5.47436	4.39091e-08	3.37093e-07	MAP3K5
5285	ENSG00000122592	37.3319	-1.23442	0.39218	-3.14758	0.0016463	0.0052448	HOXA7
3796	ENSG00000110660	65.7177	-1.23254	0.168042	-7.33467	2.22268e-13	3.38632e-12	SLC35F2
3034	ENSG00000105048	3.87323	-1.23242	0.409165	-3.01205	0.00259494	0.00784378	TNNT1
12410	ENSG00000169085	18.1337	-1.23168	0.325326	-3.78598	0.000153105	0.000629781	C8orf46
9674	ENSG00000154133	3.52532	-1.23082	0.413732	-2.97492	0.00293065	0.00874219	ROBO4
7905	ENSG00000140285	2430.02	-1.23008	0.252264	-4.87617	1.08165e-06	6.68691e-06	FGF7
13336	ENSG00000173227	9.21715	-1.22984	0.379937	-3.23696	0.00120809	0.00399082	SYT12
15539	ENSG00000185697	118.529	-1.2291	0.209437	-5.86859	4.39505e-09	3.9636e-08	MYBL1
9420	ENSG00000151881	241.562	-1.22908	0.128118	-9.5934	8.52325e-22	3.03934e-20	C5orf28
14743	ENSG00000182010	34.6705	-1.22858	0.287169	-4.27826	1.88362e-05	9.35033e-05	RTKN2
9354	ENSG00000151414	2946.8	-1.22846	0.231559	-5.30518	1.1256e-07	8.1218e-07	NEK7
9648	ENSG00000153944	146.24	-1.22802	0.204172	-6.01466	1.80264e-09	1.71031e-08	MSI2
6260	ENSG00000130513	139.347	-1.22772	0.21947	-5.59401	2.21889e-08	1.78905e-07	GDF15
13561	ENSG00000174547	251.567	-1.22748	0.256927	-4.77756	1.77436e-06	1.05412e-05	MRPL11
6538	ENSG00000132326	61.0456	-1.22712	0.192527	-6.37376	1.84452e-10	2.03214e-09	PER2
7412	ENSG00000137273	46.8771	-1.227	0.258107	-4.75385	1.99579e-06	1.17761e-05	FOXF2
6643	ENSG00000132849	100.268	-1.22613	0.213706	-5.73746	9.61044e-09	8.23441e-08	PATJ
19279	ENSG00000267561	6.72346	-1.22397	0.415216	-2.9478	0.00320044	0.00944584	NA
3705	ENSG00000109775	221.325	-1.22379	0.132908	-9.20782	3.32819e-20	1.01938e-18	UFSP2
4693	ENSG00000117228	202.057	-1.22329	0.110125	-11.1082	1.1446e-28	7.16004e-27	GBP1
17348	ENSG00000204305	9.81085	-1.22318	0.388821	-3.14587	0.00165594	0.00527096	AGER
16154	ENSG00000188610	3.5023	-1.21993	0.408395	-2.98715	0.00281595	0.00843584	FAM72B
11197	ENSG00000164136	17.6843	-1.21988	0.363127	-3.35936	0.000781229	0.00271526	IL15
2509	ENSG00000101335	3062.43	-1.21913	0.142559	-8.55175	1.21232e-17	2.85447e-16	MYL9
11891	ENSG00000166920	3.99859	-1.21909	0.414482	-2.94124	0.00326898	0.0096216	C15orf48
1111	ENSG00000070193	26.4832	-1.21897	0.38356	-3.17805	0.00148267	0.00477605	FGF10
212	ENSG00000008283	412.582	-1.2173	0.106525	-11.4274	3.05024e-30	2.10424e-28	CYB561
14965	ENSG00000183092	11.2534	-1.21589	0.404942	-3.00263	0.00267661	0.00805931	BEGAIN
13623	ENSG00000174938	55.7311	-1.21524	0.37346	-3.25399	0.00113794	0.00377856	SEZ6L2
11230	ENSG00000164251	38.7126	-1.21424	0.314266	-3.86372	0.000111673	0.000472251	F2RL1
7894	ENSG00000140254	5.09605	-1.21409	0.414929	-2.92602	0.00343333	0.0100488	DUOXA1
17890	ENSG00000213903	32.6447	-1.21377	0.284396	-4.2679	1.97319e-05	9.75235e-05	LTB4R
15126	ENSG00000183773	3.75963	-1.2132	0.412649	-2.94002	0.00328187	0.00965145	AIFM3
6827	ENSG00000134222	55.8542	-1.2111	0.234708	-5.16002	2.46922e-07	1.70342e-06	PSRC1
1370	ENSG00000076944	16.073	-1.20979	0.36735	-3.29328	0.000990251	0.0033521	STXBP2
17145	ENSG00000198860	324.405	-1.20792	0.130474	-9.2579	2.08486e-20	6.52094e-19	TSEN15
15046	ENSG00000183479	7.40117	-1.20754	0.359855	-3.35563	0.000791841	0.00274476	TREX2
5016	ENSG00000120156	112.327	-1.20717	0.330161	-3.65629	0.000255889	0.00100018	TEK
7456	ENSG00000137547	344.417	-1.20617	0.142963	-8.43693	3.25787e-17	7.37668e-16	MRPL15
17334	ENSG00000204262	5225.93	-1.20477	0.155368	-7.75426	8.88597e-15	1.59785e-13	COL5A2
1985	ENSG00000092529	21.4442	-1.20445	0.289449	-4.16118	3.16608e-05	0.000150195	CAPN3
10990	ENSG00000163584	658.594	-1.20436	0.228462	-5.27158	1.35252e-07	9.66e-07	RPL22L1
10258	ENSG00000159214	20.1525	-1.20374	0.268724	-4.47947	7.48273e-06	3.97938e-05	CCDC24
5945	ENSG00000127920	314.51	-1.20332	0.271056	-4.43939	9.02126e-06	4.73111e-05	GNG11
4591	ENSG00000116584	924.383	-1.20311	0.132086	-9.10854	8.35014e-20	2.43623e-18	ARHGEF2
8308	ENSG00000143222	448.888	-1.20264	0.12108	-9.93266	3.00135e-23	1.20078e-21	UFC1
6056	ENSG00000128805	301.655	-1.20244	0.211554	-5.68383	1.31712e-08	1.09671e-07	ARHGAP22
6319	ENSG00000130766	318.192	-1.20227	0.135959	-8.84285	9.33063e-19	2.42942e-17	SESN2
13089	ENSG00000172059	73.8668	-1.20151	0.218794	-5.49154	3.9845e-08	3.08621e-07	KLF11
2849	ENSG00000103599	16.6302	-1.20128	0.286951	-4.18634	2.83483e-05	0.000135834	IQCH
15103	ENSG00000183696	96.179	-1.20116	0.282051	-4.25865	2.05661e-05	0.000101273	UPP1
1386	ENSG00000077264	27.8191	-1.20106	0.303182	-3.96151	7.44777e-05	0.000327919	PAK3
13147	ENSG00000172331	343.005	-1.20009	0.150309	-7.98415	1.41492e-15	2.75938e-14	BPGM
2787	ENSG00000103202	434.449	-1.19938	0.115505	-10.3838	2.9376e-25	1.34682e-23	NME4
3846	ENSG00000111052	65.717	-1.19838	0.305434	-3.92352	8.72654e-05	0.000379023	LIN7A
11590	ENSG00000165698	56.7305	-1.19823	0.184721	-6.48667	8.77515e-11	9.97287e-10	C9orf9
1954	ENSG00000091879	4.22651	-1.19599	0.398332	-3.0025	0.00267772	0.00806099	ANGPT2
1271	ENSG00000074416	406.854	-1.19555	0.223576	-5.3474	8.92264e-08	6.52427e-07	MGLL
10411	ENSG00000160298	34.1049	-1.19516	0.238992	-5.00086	5.70765e-07	3.67796e-06	C21orf58
11859	ENSG00000166823	7.3511	-1.19506	0.397695	-3.00496	0.00265612	0.00800251	MESP1
8923	ENSG00000147408	101.547	-1.19475	0.212086	-5.63333	1.76758e-08	1.4465e-07	CSGALNACT1
16277	ENSG00000189129	266.73	-1.19455	0.281874	-4.23789	2.25631e-05	0.000110371	PLAC9
17871	ENSG00000213719	2472.94	-1.19344	0.146744	-8.1328	4.19474e-16	8.51816e-15	CLIC1
519	ENSG00000035115	208.508	-1.19304	0.12407	-9.61587	6.85288e-22	2.49185e-20	SH3YL1
17830	ENSG00000213397	20.0217	-1.1929	0.297964	-4.0035	6.2412e-05	0.000277694	HAUS7
17955	ENSG00000214435	67.5763	-1.19243	0.359463	-3.31726	0.000909054	0.00310513	AS3MT
1911	ENSG00000090932	2.37809	-1.19147	0.412921	-2.88546	0.0039084	0.0112213	DLL3
17950	ENSG00000214376	3.19349	-1.19135	0.411895	-2.89236	0.00382361	0.011025	VSTM5
12211	ENSG00000168237	28.2253	-1.19087	0.26654	-4.46789	7.89958e-06	4.18598e-05	GLYCTK
2544	ENSG00000101447	80.7038	-1.18912	0.195716	-6.07575	1.23406e-09	1.20413e-08	FAM83D
14712	ENSG00000181790	2.96748	-1.1887	0.413375	-2.87559	0.00403272	0.0115333	ADGRB1
328	ENSG00000013016	147.867	-1.18828	0.201547	-5.89578	3.72915e-09	3.39208e-08	EHD3
7204	ENSG00000136205	739.699	-1.18782	0.19641	-6.04766	1.46968e-09	1.4144e-08	TNS3
7580	ENSG00000138111	9.2439	-1.18642	0.397983	-2.98108	0.00287235	0.00858913	MFSD13A
6256	ENSG00000130487	2.1691	-1.18493	0.39975	-2.96419	0.00303484	0.0090057	KLHDC7B
438	ENSG00000023892	3.69124	-1.18493	0.414512	-2.85861	0.00425507	0.0120919	DEF6
11251	ENSG00000164307	506.016	-1.1838	0.147507	-8.02535	1.01235e-15	2.0142e-14	ERAP1
90	ENSG00000005243	787.802	-1.18379	0.208787	-5.66982	1.42946e-08	1.18357e-07	COPZ2
5383	ENSG00000123427	69.4568	-1.18377	0.232532	-5.0908	3.56552e-07	2.38829e-06	METTL21B
376	ENSG00000016864	707.985	-1.18344	0.0754658	-15.6818	2.01363e-55	5.94545e-53	GLT8D1
8635	ENSG00000145242	20.9377	-1.18332	0.412941	-2.86558	0.00416247	0.0118539	EPHA5
15143	ENSG00000183814	43.6559	-1.18233	0.238725	-4.9527	7.31889e-07	4.64926e-06	LIN9
18407	ENSG00000234465	30.0153	-1.18173	0.351729	-3.35977	0.000780072	0.00271257	PINLYP
5759	ENSG00000125977	1960.63	-1.1816	0.217467	-5.43348	5.52656e-08	4.16694e-07	EIF2S2
2504	ENSG00000101311	49.0605	-1.18097	0.274182	-4.30724	1.65307e-05	8.29511e-05	FERMT1
11562	ENSG00000165617	156.225	-1.18078	0.187018	-6.31373	2.72384e-10	2.9247e-09	DACT1
13742	ENSG00000175538	20.6404	-1.18037	0.367429	-3.21252	0.00131578	0.00429563	KCNE3
15970	ENSG00000187735	1140.82	-1.18036	0.0992366	-11.8944	1.26547e-32	1.09252e-30	TCEA1
6948	ENSG00000134897	281.437	-1.17917	0.178999	-6.58759	4.47025e-11	5.24181e-10	BIVM
6612	ENSG00000132688	112.937	-1.17911	0.272886	-4.32088	1.55405e-05	7.83285e-05	NES
11418	ENSG00000164953	145.383	-1.17881	0.133159	-8.85266	8.54558e-19	2.23685e-17	TMEM67
12220	ENSG00000168268	812.635	-1.17845	0.181032	-6.5096	7.53487e-11	8.66335e-10	NT5DC2
1576	ENSG00000082458	111.967	-1.17773	0.142714	-8.25235	1.55315e-16	3.26626e-15	DLG3
1486	ENSG00000079841	82.2993	-1.1771	0.275059	-4.27946	1.87351e-05	9.30326e-05	RIMS1
16313	ENSG00000189320	290.909	-1.17649	0.218609	-5.38173	7.37734e-08	5.47295e-07	FAM180A
12870	ENSG00000171150	1804.29	-1.17543	0.120581	-9.74802	1.88097e-22	7.1569e-21	SOCS5
8666	ENSG00000145428	10.7657	-1.17497	0.381012	-3.08382	0.00204362	0.00635289	RNF175
9227	ENSG00000149948	194.368	-1.17458	0.277931	-4.22617	2.37702e-05	0.000115624	HMGA2
3335	ENSG00000106560	25.6405	-1.17452	0.335831	-3.49736	0.000469887	0.00172929	GIMAP2
13090	ENSG00000172061	251.835	-1.17411	0.406043	-2.89158	0.00383307	0.011048	LRRC15
9738	ENSG00000154655	7.08683	-1.1738	0.391558	-2.99777	0.00271966	0.00817558	L3MBTL4
11321	ENSG00000164604	25.4145	-1.17136	0.279048	-4.19769	2.69652e-05	0.000129839	GPR85
10060	ENSG00000157570	19.3243	-1.17123	0.405965	-2.88506	0.00391336	0.0112293	TSPAN18
11107	ENSG00000163918	106.693	-1.17099	0.176815	-6.62266	3.52781e-11	4.19445e-10	RFC4
2561	ENSG00000101574	95.9436	-1.17067	0.156305	-7.48962	6.90755e-14	1.12681e-12	METTL4
10212	ENSG00000158825	12.0289	-1.16841	0.40688	-2.87162	0.0040837	0.0116566	CDA
18512	ENSG00000239672	351.828	-1.16829	0.24446	-4.77907	1.76112e-06	1.0471e-05	NME1
11168	ENSG00000164087	47.3045	-1.1682	0.237793	-4.91268	8.98386e-07	5.62463e-06	POC1A
426	ENSG00000023191	3224.39	-1.1678	0.116456	-10.0278	1.15004e-23	4.78255e-22	RNH1
9250	ENSG00000150433	119.858	-1.16715	0.199195	-5.85935	4.64676e-09	4.17022e-08	TMEM218
4285	ENSG00000114378	18.7878	-1.16591	0.329866	-3.53449	0.000408565	0.00152893	HYAL1
2004	ENSG00000093072	58.3659	-1.16431	0.378437	-3.07662	0.0020936	0.0064905	CECR1
1703	ENSG00000086475	400.121	-1.16384	0.108574	-10.7194	8.2579e-27	4.29265e-25	SEPHS1
2409	ENSG00000100890	234.32	-1.16266	0.134622	-8.63645	5.79871e-18	1.40338e-16	KIAA0391
9278	ENSG00000150722	3.46048	-1.1626	0.411693	-2.82394	0.00474378	0.0133243	PPP1R1C
13547	ENSG00000174469	2.72818	-1.15872	0.411067	-2.81881	0.00482017	0.0135054	CNTNAP2
10569	ENSG00000161681	11.6025	-1.15758	0.353617	-3.27354	0.0010621	0.00355955	SHANK1
4211	ENSG00000113597	177.079	-1.15755	0.120043	-9.64273	5.27668e-22	1.93299e-20	TRAPPC13
3682	ENSG00000109576	110.995	-1.15747	0.198916	-5.81888	5.92429e-09	5.22463e-08	AADAT
7754	ENSG00000139193	39.6756	-1.1552	0.21618	-5.34368	9.10763e-08	6.64308e-07	CD27
5268	ENSG00000122483	87.4221	-1.1551	0.162107	-7.12549	1.03708e-12	1.46232e-11	CCDC18
9391	ENSG00000151687	24.5247	-1.15488	0.243166	-4.74933	2.04096e-06	1.20234e-05	ANKAR
13828	ENSG00000176108	196.548	-1.15427	0.172137	-6.70553	2.00672e-11	2.4403e-10	CHMP6
1757	ENSG00000087494	22.5077	-1.15336	0.403859	-2.85583	0.00429238	0.0121909	PTHLH
3717	ENSG00000109881	119.909	-1.15232	0.266486	-4.32413	1.53134e-05	7.72629e-05	CCDC34
9421	ENSG00000151882	24.3773	-1.15216	0.334638	-3.443	0.000575295	0.00207199	CCL28
13947	ENSG00000176871	667.796	-1.15145	0.101369	-11.359	6.6903e-30	4.48949e-28	WSB2
3627	ENSG00000109063	21.9193	-1.15106	0.307834	-3.73922	0.000184591	0.000744568	MYH3
1105	ENSG00000070081	1867.88	-1.15077	0.205186	-5.60843	2.04173e-08	1.65525e-07	NUCB2
1106	ENSG00000070081	1867.88	-1.15077	0.205186	-5.60843	2.04173e-08	1.65525e-07	LOC105376575
14799	ENSG00000182257	14.9093	-1.15064	0.337865	-3.40563	0.00066012	0.0023387	PRR34
15019	ENSG00000183346	7.391	-1.15031	0.398194	-2.88883	0.00386683	0.01113	C10orf107
1179	ENSG00000072041	5.50962	-1.14968	0.414541	-2.77339	0.00554757	0.0152768	SLC6A15
7933	ENSG00000140451	43.6406	-1.14943	0.206833	-5.55728	2.74012e-08	2.17603e-07	PIF1
10086	ENSG00000157833	65.4586	-1.14813	0.193213	-5.94227	2.81101e-09	2.59368e-08	GAREM2
7073	ENSG00000135537	43.8146	-1.14669	0.216235	-5.30298	1.13928e-07	8.21249e-07	LACE1
17824	ENSG00000213339	132.454	-1.14601	0.145499	-7.87645	3.36818e-15	6.38581e-14	QTRT1
1534	ENSG00000081148	2.70178	-1.14411	0.41393	-2.76403	0.00570928	0.0156666	IMPG2
9693	ENSG00000154262	114.347	-1.14392	0.363637	-3.14578	0.00165647	0.00527149	ABCA6
9736	ENSG00000154646	1.7504	-1.14374	0.396437	-2.88505	0.00391347	0.0112293	TMPRSS15
286	ENSG00000011143	65.2499	-1.1421	0.162766	-7.01685	2.26934e-12	3.06236e-11	MKS1
16522	ENSG00000196659	43.5331	-1.14196	0.228262	-5.00283	5.64944e-07	3.64204e-06	TTC30B
7772	ENSG00000139292	203.033	-1.14184	0.314766	-3.62759	0.000286075	0.0011027	LGR5
16903	ENSG00000198056	39.733	-1.1413	0.218822	-5.21567	1.83158e-07	1.28576e-06	PRIM1
18458	ENSG00000236609	35.4174	-1.14079	0.316565	-3.60366	0.000313763	0.0011994	ZNF853
15734	ENSG00000186496	12.5186	-1.14046	0.334286	-3.41162	0.000645773	0.00229392	ZNF396
5062	ENSG00000120519	68.4688	-1.14018	0.182373	-6.25192	4.05433e-10	4.26311e-09	SLC10A7
11228	ENSG00000164241	34.8286	-1.13982	0.227774	-5.00415	5.61104e-07	3.62045e-06	C5orf63
8353	ENSG00000143401	455.817	-1.13889	0.0956417	-11.9079	1.07615e-32	9.39482e-31	ANP32E
1432	ENSG00000078401	11.0767	-1.13837	0.353312	-3.22199	0.00127303	0.00418089	EDN1
13915	ENSG00000176641	27.9688	-1.13794	0.353231	-3.22152	0.00127514	0.00418516	RNF152
3470	ENSG00000107864	29.8855	-1.13723	0.233395	-4.87257	1.10154e-06	6.80137e-06	CPEB3
17602	ENSG00000205413	408.447	-1.13571	0.210956	-5.38362	7.30034e-08	5.41855e-07	SAMD9
10794	ENSG00000162892	1.21573	-1.13522	0.368979	-3.07665	0.00209343	0.0064905	IL24
1778	ENSG00000088320	8.49972	-1.13521	0.389626	-2.9136	0.00357291	0.0104017	REM1
18714	ENSG00000244509	487.43	-1.13519	0.12798	-8.87008	7.30945e-19	1.94431e-17	APOBEC3C
2198	ENSG00000100100	202.448	-1.13495	0.15737	-7.21202	5.51273e-13	7.99518e-12	PIK3IP1
465	ENSG00000027075	20.6955	-1.13489	0.328709	-3.45256	0.000555293	0.00200779	PRKCH
12554	ENSG00000169740	231.656	-1.13413	0.174642	-6.494	8.35844e-11	9.52863e-10	ZNF32
6640	ENSG00000132840	93.7469	-1.13395	0.226101	-5.01523	5.29697e-07	3.4328e-06	BHMT2
10118	ENSG00000158089	13.3755	-1.13229	0.398116	-2.84412	0.00445341	0.0125974	GALNT14
7181	ENSG00000136104	215.617	-1.13172	0.197086	-5.74227	9.34133e-09	8.02713e-08	RNASEH2B
6219	ENSG00000130270	21.6253	-1.13088	0.325776	-3.47134	0.000517867	0.001884	ATP8B3
11108	ENSG00000163923	52.8205	-1.13013	0.29782	-3.79466	0.000147843	0.000609837	RPL39L
7270	ENSG00000136603	466.522	-1.13003	0.135914	-8.31429	9.23019e-17	1.98927e-15	SKIL
18532	ENSG00000240065	134.598	-1.12977	0.221698	-5.09597	3.46955e-07	2.33034e-06	PSMB9
14274	ENSG00000178860	186.481	-1.12923	0.242244	-4.66153	3.13875e-06	1.79602e-05	MSC
1444	ENSG00000078725	82.8934	-1.12894	0.248672	-4.53988	5.62851e-06	3.05267e-05	BRINP1
1016	ENSG00000067365	141.595	-1.12887	0.171464	-6.58371	4.5884e-11	5.37181e-10	METTL22
6750	ENSG00000133678	126.022	-1.12883	0.147964	-7.62913	2.36352e-14	4.06201e-13	TMEM254
10111	ENSG00000158023	12.8687	-1.12881	0.293316	-3.84844	0.000118873	0.000500404	WDR66
415	ENSG00000021826	62.7021	-1.1288	0.198533	-5.68571	1.3027e-08	1.08777e-07	CPS1
3679	ENSG00000109534	145.65	-1.12869	0.176938	-6.37904	1.78197e-10	1.96669e-09	GAR1
3601	ENSG00000108830	6.26107	-1.12868	0.389771	-2.89574	0.00378265	0.010924	RND2
2675	ENSG00000102385	4.08933	-1.12736	0.41354	-2.72611	0.0064085	0.0173244	DRP2
783	ENSG00000057935	226.875	-1.12727	0.104902	-10.7459	6.19254e-27	3.28851e-25	MTA3
19389	ENSG00000270885	7.61066	-1.12673	0.363552	-3.09921	0.00194034	0.00606764	RASL10B
2549	ENSG00000101463	29.2188	-1.12474	0.379842	-2.96108	0.00306558	0.00908778	SYNDIG1
12377	ENSG00000168938	801.005	-1.12421	0.184679	-6.08738	1.14773e-09	1.12361e-08	PPIC
10125	ENSG00000158125	2.95059	-1.12277	0.403765	-2.78075	0.00542339	0.0149802	XDH
11589	ENSG00000165695	7.40057	-1.12187	0.40527	-2.7682	0.00563669	0.0154875	AK8
1758	ENSG00000087495	10.6126	-1.11961	0.360471	-3.10598	0.00189651	0.00594821	PHACTR3
10759	ENSG00000162746	42.981	-1.11809	0.260036	-4.29975	1.70995e-05	8.56308e-05	FCRLB
17821	ENSG00000213281	678.702	-1.11734	0.11516	-9.70247	2.94292e-22	1.1027e-20	NRAS
1476	ENSG00000079462	67.3807	-1.11678	0.253264	-4.40954	1.03593e-05	5.37742e-05	PAFAH1B3
7418	ENSG00000137310	206.799	-1.11651	0.13418	-8.32101	8.72173e-17	1.89351e-15	TCF19
3857	ENSG00000111196	127.469	-1.11619	0.191807	-5.81934	5.90801e-09	5.21339e-08	MAGOHB
1539	ENSG00000081237	2.14806	-1.11603	0.411078	-2.71488	0.00662999	0.0178478	PTPRC
2601	ENSG00000101935	164.482	-1.11546	0.18288	-6.09942	1.06456e-09	1.04635e-08	AMMECR1
9138	ENSG00000149243	16.2669	-1.11524	0.302097	-3.69166	0.000222799	0.000882056	KLHL35
4304	ENSG00000114541	51.9011	-1.11498	0.362937	-3.07211	0.00212549	0.0065742	FRMD4B
5849	ENSG00000126860	472.649	-1.11493	0.202695	-5.50054	3.78634e-08	2.94199e-07	EVI2A
15656	ENSG00000186150	16.5029	-1.11486	0.403957	-2.75986	0.00578267	0.0158356	UBL4B
16752	ENSG00000197555	536.952	-1.11428	0.205813	-5.41403	6.16231e-08	4.60629e-07	SIPA1L1
5618	ENSG00000125319	15.0098	-1.11408	0.301206	-3.69872	0.00021669	0.00086064	C17orf53
7293	ENSG00000136732	445.161	-1.11396	0.207832	-5.35994	8.325e-08	6.10542e-07	GYPC
6298	ENSG00000130707	753.796	-1.11378	0.182983	-6.08683	1.15168e-09	1.12672e-08	ASS1
10936	ENSG00000163431	116.617	-1.11353	0.178719	-6.23058	4.6471e-10	4.83426e-09	LMOD1
12559	ENSG00000169758	3.24454	-1.11345	0.412814	-2.69721	0.00699222	0.0187105	TMEM266
13108	ENSG00000172164	241.247	-1.11255	0.161572	-6.88575	5.74833e-12	7.37935e-11	SNTB1
16122	ENSG00000188404	3.26441	-1.11248	0.412244	-2.69859	0.00696332	0.0186501	SELL
12411	ENSG00000169087	47.4461	-1.11242	0.216636	-5.135	2.82142e-07	1.92689e-06	HSPBAP1
660	ENSG00000049246	242.893	-1.11209	0.132638	-8.38439	5.09879e-17	1.13706e-15	PER3
9895	ENSG00000156172	36.6087	-1.11189	0.200702	-5.54001	3.02461e-08	2.384e-07	C8orf37
14674	ENSG00000181585	1.40033	-1.1116	0.40005	-2.77867	0.00545828	0.0150674	TMIE
3472	ENSG00000107874	403.346	-1.11129	0.226508	-4.9062	9.28593e-07	5.79409e-06	CUEDC2
14318	ENSG00000179083	3.71859	-1.11121	0.41034	-2.70803	0.00676834	0.0181906	FAM133A
6886	ENSG00000134516	15.499	-1.1112	0.367304	-3.02529	0.00248398	0.00755012	DOCK2
3801	ENSG00000110693	52.9097	-1.11072	0.207047	-5.36458	8.11369e-08	5.96526e-07	SOX6
1363	ENSG00000076716	215.382	-1.10992	0.185577	-5.98091	2.21896e-09	2.07727e-08	GPC4
16134	ENSG00000188501	4.90878	-1.1088	0.379044	-2.92525	0.00344183	0.0100697	LCTL
3509	ENSG00000108244	4.69794	-1.10866	0.408174	-2.71615	0.00660463	0.0177895	KRT23
12446	ENSG00000169231	387.448	-1.10779	0.126909	-8.72903	2.56866e-18	6.36261e-17	THBS3
10052	ENSG00000157510	22.9205	-1.10759	0.263425	-4.20456	2.6159e-05	0.000126494	AFAP1L1
6416	ENSG00000131378	431.955	-1.10712	0.148856	-7.4375	1.02608e-13	1.62184e-12	RFTN1
14610	ENSG00000181031	10.0613	-1.10651	0.381912	-2.8973	0.00376393	0.0108742	RPH3AL
7629	ENSG00000138400	5.75646	-1.1063	0.410907	-2.69234	0.00709526	0.0189417	MDH1B
546	ENSG00000037965	14.8408	-1.10567	0.365116	-3.02828	0.00245953	0.00747914	HOXC8
9380	ENSG00000151612	195.875	-1.10511	0.190457	-5.80239	6.53744e-09	5.75849e-08	ZNF827
11404	ENSG00000164920	195.291	-1.10495	0.345385	-3.19918	0.00137819	0.00448353	OSR2
11711	ENSG00000166199	154.88	-1.10448	0.1388	-7.95731	1.75815e-15	3.40999e-14	ALKBH3
11266	ENSG00000164344	4.53056	-1.10335	0.40977	-2.69261	0.00708949	0.0189331	KLKB1
11174	ENSG00000164099	201.012	-1.10207	0.379561	-2.90354	0.00368971	0.0106848	PRSS12
727	ENSG00000054219	39.6016	-1.10191	0.360233	-3.05887	0.00222171	0.00684312	LY75
17921	ENSG00000214050	3.08859	-1.10145	0.412071	-2.67296	0.00751842	0.0198808	FBXO16
12313	ENSG00000168675	17.1785	-1.10138	0.385409	-2.85769	0.00426736	0.0121222	LDLRAD4
11304	ENSG00000164509	3.40562	-1.10055	0.409209	-2.68946	0.00715676	0.0190748	IL31RA
1069	ENSG00000069011	8.4049	-1.09947	0.412998	-2.66216	0.00776408	0.0204389	PITX1
14657	ENSG00000181444	1.19892	-1.09937	0.402847	-2.729	0.00635273	0.0171862	ZNF467
10943	ENSG00000163462	22.645	-1.09915	0.303771	-3.61836	0.000296473	0.0011398	TRIM46
17809	ENSG00000213186	255.07	-1.09843	0.138319	-7.94128	2.00104e-15	3.87175e-14	TRIM59
16992	ENSG00000198417	7.36566	-1.09836	0.392128	-2.80103	0.00509398	0.0141945	MT1F
6043	ENSG00000128656	87.2387	-1.09826	0.236423	-4.64533	3.39533e-06	1.92934e-05	CHN1
3545	ENSG00000108509	370.942	-1.09785	0.139651	-7.86139	3.79897e-15	7.12632e-14	CAMTA2
4214	ENSG00000113621	666.099	-1.09767	0.0978211	-11.2212	3.20813e-29	2.09565e-27	TXNDC15
3793	ENSG00000110619	845.558	-1.09763	0.0741468	-14.8034	1.39222e-49	3.02255e-47	CARS
3621	ENSG00000108984	6.55935	-1.09691	0.396398	-2.7672	0.00565405	0.0155323	MAP2K6
2221	ENSG00000100196	951.685	-1.09686	0.14404	-7.61492	2.63848e-14	4.51878e-13	KDELR3
12224	ENSG00000168280	66.4925	-1.09603	0.292849	-3.74265	0.000182092	0.000735091	KIF5C
14385	ENSG00000179542	58.1558	-1.09595	0.328467	-3.33657	0.000848193	0.00291953	SLITRK4
4014	ENSG00000112144	405.793	-1.09593	0.117959	-9.29077	1.53177e-20	4.89471e-19	ICK
18204	ENSG00000224877	273.524	-1.09563	0.270907	-4.04432	5.24744e-05	0.00023785	C17orf89
3234	ENSG00000105963	8.16203	-1.09539	0.389685	-2.81097	0.00493924	0.0138129	ADAP1
14261	ENSG00000178773	30.7559	-1.09525	0.390478	-2.80488	0.0050335	0.0140548	CPNE7
15339	ENSG00000184838	197.659	-1.09473	0.157319	-6.95866	3.43536e-12	4.52823e-11	PRR16
8443	ENSG00000143850	8.85905	-1.09437	0.353918	-3.09214	0.00198717	0.00619831	PLEKHA6
16836	ENSG00000197859	14.0209	-1.0933	0.383662	-2.84964	0.00437684	0.0124045	ADAMTSL2
14393	ENSG00000179598	24.8153	-1.09255	0.251652	-4.34153	1.41497e-05	7.19081e-05	PLD6
15459	ENSG00000185306	4.89102	-1.0888	0.392954	-2.77079	0.00559198	0.015379	C12orf56
1886	ENSG00000090447	38.4988	-1.08766	0.200349	-5.42881	5.67324e-08	4.26664e-07	TFAP4
493	ENSG00000031698	2215.03	-1.08702	0.12574	-8.645	5.38056e-18	1.30647e-16	SARS
12599	ENSG00000169933	3.5917	-1.08683	0.406934	-2.67078	0.00756754	0.0199892	FRMPD4
11278	ENSG00000164402	605.968	-1.08678	0.119648	-9.08314	1.05488e-19	3.05356e-18	38230
826	ENSG00000060718	467.889	-1.08672	0.299604	-3.62719	0.00028652	0.00110408	COL11A1
776	ENSG00000057468	2.53028	-1.08647	0.414026	-2.62416	0.00868642	0.0225215	MSH4
17357	ENSG00000204334	15.3148	-1.08629	0.337702	-3.21672	0.00129667	0.00424357	ERICH2
14621	ENSG00000181104	1621.06	-1.08521	0.202918	-5.34803	8.89162e-08	6.50481e-07	F2R
2300	ENSG00000100385	1.89206	-1.08519	0.375481	-2.89012	0.00385093	0.0110951	IL2RB
15468	ENSG00000185347	33.1658	-1.08506	0.270538	-4.01074	6.05288e-05	0.000269803	C14orf80
10285	ENSG00000159374	1.83599	-1.08493	0.409599	-2.64877	0.00807851	0.0211497	M1AP
13083	ENSG00000172031	2.10114	-1.08419	0.40661	-2.6664	0.0076668	0.0202116	EPHX4
3218	ENSG00000105865	39.3223	-1.0827	0.211725	-5.11368	3.15937e-07	2.14051e-06	DUS4L
12162	ENSG00000168003	1381.6	-1.08264	0.128511	-8.4245	3.62299e-17	8.15339e-16	SLC3A2
18067	ENSG00000215784	2.08711	-1.08262	0.411913	-2.62828	0.00858172	0.0222892	FAM72D
12507	ENSG00000169515	155.642	-1.08096	0.276575	-3.90839	9.29144e-05	0.000400963	CCDC8
8271	ENSG00000143036	22.7012	-1.07995	0.27842	-3.87887	0.000104941	0.00044621	SLC44A3
6422	ENSG00000131400	2.69007	-1.07959	0.408402	-2.64345	0.00820661	0.0214526	NAPSA
10429	ENSG00000160401	8.32836	-1.07925	0.363013	-2.97303	0.00294879	0.0087892	CFAP157
8430	ENSG00000143786	63.178	-1.079	0.198747	-5.42902	5.66641e-08	4.26585e-07	CNIH3
1257	ENSG00000074047	82.5336	-1.07803	0.294528	-3.66018	0.000252037	0.000986172	GLI2
12381	ENSG00000168955	4.61192	-1.07722	0.413976	-2.60213	0.00926473	0.0237953	TM4SF20
10447	ENSG00000160588	6.03178	-1.07679	0.41489	-2.59537	0.00944883	0.0242278	MPZL3
6778	ENSG00000133937	90.7851	-1.07662	0.2476	-4.34822	1.37247e-05	6.99164e-05	GSC
58	ENSG00000004777	19.22	-1.076	0.288593	-3.72845	0.000192662	0.000773109	ARHGAP33
7630	ENSG00000138411	217.263	-1.07561	0.207631	-5.18041	2.21398e-07	1.53739e-06	HECW2
12322	ENSG00000168734	618.978	-1.07516	0.163955	-6.55766	5.46582e-11	6.34371e-10	PKIG
17213	ENSG00000203705	99.132	-1.07406	0.134706	-7.97342	1.54343e-15	3.00206e-14	TATDN3
1892	ENSG00000090534	2.06065	-1.07364	0.411494	-2.60913	0.00907734	0.0233709	THPO
10053	ENSG00000157514	333.217	-1.07352	0.142203	-7.54916	4.38089e-14	7.30791e-13	TSC22D3
654	ENSG00000049089	7.25669	-1.07237	0.39663	-2.7037	0.00685724	0.0184061	COL9A2
11252	ENSG00000164308	316.6	-1.07093	0.414955	-2.58083	0.00985641	0.025088	ERAP2
4717	ENSG00000117425	10.6028	-1.06949	0.341847	-3.12855	0.00175671	0.00555338	PTCH2
5031	ENSG00000120262	43.3862	-1.06948	0.29262	-3.65485	0.000257336	0.00100531	CCDC170
962	ENSG00000065989	140.4	-1.06944	0.18701	-5.7186	1.07404e-08	9.13366e-08	PDE4A
17600	ENSG00000205403	23.2789	-1.06882	0.300251	-3.55975	0.000371207	0.00139978	CFI
8920	ENSG00000147394	29.3797	-1.06781	0.316925	-3.36928	0.000753643	0.00262964	ZNF185
1528	ENSG00000081041	1.80673	-1.06758	0.412095	-2.59061	0.00958053	0.0245338	CXCL2
3128	ENSG00000105499	22.0988	-1.06578	0.294899	-3.61405	0.000301455	0.00115714	PLA2G4C
10837	ENSG00000163053	9.10425	-1.06539	0.387241	-2.75122	0.00593729	0.0162109	SLC16A14
15201	ENSG00000184160	44.5561	-1.06489	0.377977	-2.81733	0.00484247	0.0135602	ADRA2C
14128	ENSG00000177875	7.26853	-1.0641	0.397463	-2.67723	0.00742331	0.019661	CCDC184
9219	ENSG00000149922	3.53078	-1.06402	0.414069	-2.56966	0.0101797	0.0257599	TBX6
9063	ENSG00000148516	1169.53	-1.06383	0.154038	-6.90627	4.9757e-12	6.44919e-11	ZEB1
8221	ENSG00000142611	45.3586	-1.06371	0.313589	-3.39205	0.000693717	0.00244016	PRDM16
17476	ENSG00000204682	35.513	-1.06365	0.290239	-3.66475	0.000247578	0.000969995	CASC10
5367	ENSG00000123342	130.579	-1.06233	0.194282	-5.46798	4.55191e-08	3.48503e-07	MMP19
18216	ENSG00000225614	257.693	-1.06226	0.361392	-2.93935	0.00328896	0.00967038	ZNF469
12487	ENSG00000169418	3.10324	-1.06162	0.414319	-2.56233	0.0103971	0.0262425	NPR1
6316	ENSG00000130758	55.4364	-1.06133	0.221045	-4.80141	1.57556e-06	9.46297e-06	MAP3K10
11188	ENSG00000164120	9.73346	-1.06096	0.403852	-2.6271	0.00861163	0.0223551	HPGD
17887	ENSG00000213889	4.71519	-1.06044	0.394445	-2.68843	0.00717882	0.0191232	PPM1N
19632	ENSG00000278259	163.066	-1.05902	0.15991	-6.62262	3.52876e-11	4.19445e-10	MYO19
9182	ENSG00000149548	25.3722	-1.0584	0.263302	-4.01972	5.82666e-05	0.000260822	CCDC15
17580	ENSG00000205277	4.46934	-1.05775	0.400641	-2.64013	0.00828733	0.0216312	MUC12
3993	ENSG00000112029	124.41	-1.05754	0.166498	-6.3517	2.12952e-10	2.32531e-09	FBXO5
790	ENSG00000058335	1.15833	-1.05653	0.389761	-2.71072	0.00671382	0.0180605	RASGRF1
15758	ENSG00000186603	2.77448	-1.05617	0.409154	-2.58135	0.00984147	0.0250586	HPDL
6719	ENSG00000133321	69.8846	-1.05608	0.300353	-3.51613	0.000437889	0.00162344	RARRES3
9304	ENSG00000151012	855.059	-1.05591	0.195913	-5.38968	7.05849e-08	5.2496e-07	SLC7A11
5266	ENSG00000122481	34.53	-1.05515	0.296787	-3.55524	0.00037764	0.00142222	RWDD3
4362	ENSG00000115041	41.6461	-1.05446	0.236198	-4.4643	8.03311e-06	4.24455e-05	KCNIP3
18190	ENSG00000223865	28.4503	-1.05352	0.34665	-3.03914	0.00237252	0.00724716	HLA-DPB1
2958	ENSG00000104722	24.006	-1.053	0.372521	-2.82669	0.00470311	0.0132403	NEFM
1471	ENSG00000079387	154.518	-1.05288	0.182924	-5.75587	8.61969e-09	7.43027e-08	SENP1
4322	ENSG00000114738	311.443	-1.05288	0.114886	-9.16456	4.97513e-20	1.48981e-18	MAPKAPK3
12440	ENSG00000169220	23.7844	-1.05235	0.285759	-3.68264	0.000230834	0.00090998	RGS14
2194	ENSG00000100092	13.5564	-1.0515	0.329299	-3.19315	0.00140732	0.0045652	SH3BP1
5102	ENSG00000120802	735.586	-1.05147	0.0900011	-11.6829	1.55941e-31	1.19904e-29	TMPO
2760	ENSG00000103047	200.956	-1.05116	0.129319	-8.1284	4.34984e-16	8.82097e-15	TANGO6
9928	ENSG00000156463	15.6419	-1.05045	0.280819	-3.74068	0.000183526	0.000740677	SH3RF2
16259	ENSG00000189057	101.077	-1.05016	0.283234	-3.70774	0.000209116	0.000831898	FAM111B
7811	ENSG00000139579	194.327	-1.05012	0.156864	-6.69449	2.16424e-11	2.62105e-10	NABP2
2622	ENSG00000102032	5.22811	-1.04919	0.388083	-2.70352	0.00686091	0.0184126	RENBP
6901	ENSG00000134594	16.4453	-1.04853	0.341765	-3.06799	0.00215502	0.00665438	RAB33A
10874	ENSG00000163191	2551.47	-1.04845	0.174624	-6.00402	1.92486e-09	1.81693e-08	S100A11
9782	ENSG00000155090	432.837	-1.04818	0.174801	-5.99639	2.01752e-09	1.90196e-08	KLF10
7102	ENSG00000135702	2.47243	-1.04721	0.412536	-2.53848	0.0111336	0.0278773	CHST5
13753	ENSG00000175591	2.76917	-1.04701	0.413451	-2.53236	0.0113299	0.0282969	P2RY2
6403	ENSG00000131238	529.051	-1.04511	0.0998954	-10.4621	1.28994e-25	6.0264e-24	PPT1
12072	ENSG00000167680	2.73318	-1.04457	0.414212	-2.52182	0.011675	0.0290312	SEMA6B
8837	ENSG00000146733	214.986	-1.04456	0.135611	-7.70259	1.33337e-14	2.3518e-13	PSPH
5515	ENSG00000124440	1.77736	-1.04434	0.399024	-2.61723	0.00886457	0.022895	HIF3A
16093	ENSG00000188290	21.9907	-1.04433	0.360307	-2.89843	0.00375032	0.0108423	HES4
7214	ENSG00000136244	96.0989	-1.04339	0.401323	-2.59987	0.00932596	0.0239317	IL6
19213	ENSG00000263465	323.889	-1.04219	0.10732	-9.71105	2.7054e-22	1.01628e-20	SRSF8
13466	ENSG00000173917	51.9961	-1.0419	0.284016	-3.66845	0.000244022	0.00095811	HOXB2
9704	ENSG00000154330	7.2799	-1.04167	0.414048	-2.51582	0.0118754	0.0294799	PGM5
9064	ENSG00000148541	2.78909	-1.04165	0.412032	-2.52809	0.0114685	0.028585	FAM13C
10737	ENSG00000162687	67.9031	-1.04089	0.219009	-4.75272	2.00701e-06	1.18346e-05	KCNT2
626	ENSG00000047579	106.518	-1.04075	0.154108	-6.7534	1.44422e-11	1.77972e-10	DTNBP1
8891	ENSG00000147145	9.05289	-1.04004	0.347124	-2.99616	0.00273403	0.00821209	LPAR4
7915	ENSG00000140350	462.183	-1.03942	0.177982	-5.84001	5.21983e-09	4.64779e-08	ANP32A
11991	ENSG00000167371	28.3006	-1.0394	0.304203	-3.41679	0.000633644	0.00225409	PRRT2
5176	ENSG00000121577	4.45715	-1.03911	0.38741	-2.68221	0.00731368	0.0194159	POPDC2
9883	ENSG00000156096	1.74774	-1.03837	0.377022	-2.75414	0.00588461	0.0160908	UGT2B4
19215	ENSG00000263528	73.9137	-1.03771	0.201288	-5.15533	2.53187e-07	1.74257e-06	IKBKE
10073	ENSG00000157693	90.9765	-1.03686	0.144971	-7.15218	8.54074e-13	1.21823e-11	C9orf91
17385	ENSG00000204397	2.32368	-1.03652	0.410205	-2.52683	0.0115097	0.0286734	CARD16
13872	ENSG00000176386	70.694	-1.03646	0.186324	-5.56267	2.6568e-08	2.11441e-07	CDC26
16465	ENSG00000196465	272.321	-1.03634	0.218053	-4.75269	2.00731e-06	1.18346e-05	MYL6B
13116	ENSG00000172197	16.5737	-1.03609	0.316668	-3.27184	0.0010685	0.00357775	MBOAT1
13149	ENSG00000172339	106.186	-1.03582	0.204267	-5.07094	3.95845e-07	2.63119e-06	ALG14
13779	ENSG00000175785	7.08935	-1.03518	0.402373	-2.57269	0.0100912	0.0255664	PRIMA1
10071	ENSG00000157657	188.594	-1.03484	0.225795	-4.58308	4.58169e-06	2.53617e-05	ZNF618
18650	ENSG00000243414	11.8446	-1.03467	0.34896	-2.96501	0.00302674	0.00898709	TICAM2
18651	ENSG00000243414	11.8446	-1.03467	0.34896	-2.96501	0.00302674	0.00898709	TMED7-TICAM2
2025	ENSG00000095110	1.2066	-1.03454	0.400189	-2.58514	0.00973403	0.024845	NXPE1
13179	ENSG00000172432	310.254	-1.03306	0.118123	-8.74564	2.21747e-18	5.53917e-17	GTPBP2
5691	ENSG00000125753	584.784	-1.03292	0.120364	-8.58166	9.35177e-18	2.22678e-16	VASP
13381	ENSG00000173457	926.272	-1.03287	0.185711	-5.56174	2.67094e-08	2.12452e-07	PPP1R14B
13268	ENSG00000172888	315.659	-1.03276	0.198447	-5.20423	1.94808e-07	1.36043e-06	ZNF621
7340	ENSG00000136928	36.6156	-1.03266	0.340863	-3.02956	0.00244912	0.00745644	GABBR2
17814	ENSG00000213214	7.62136	-1.03234	0.415275	-2.48592	0.0129216	0.0316934	ARHGEF35
568	ENSG00000040275	221.829	-1.02985	0.152317	-6.76124	1.36816e-11	1.69022e-10	SPDL1
4187	ENSG00000113407	1843.03	-1.02963	0.13741	-7.49311	6.72592e-14	1.09839e-12	TARS
14312	ENSG00000179051	495.304	-1.02925	0.0889255	-11.5743	5.56026e-31	4.14576e-29	RCC2
5318	ENSG00000122863	370.525	-1.02889	0.199075	-5.16838	2.36137e-07	1.63206e-06	CHST3
17810	ENSG00000213190	93.687	-1.0271	0.189631	-5.4163	6.08456e-08	4.55704e-07	MLLT11
7467	ENSG00000137642	26.1967	-1.02651	0.276276	-3.71553	0.000202778	0.000809961	SORL1
15244	ENSG00000184347	2878.36	-1.02615	0.270249	-3.79705	0.000146426	0.000604499	SLIT3
5439	ENSG00000124074	94.4114	-1.02603	0.188379	-5.4466	5.13407e-08	3.89888e-07	ENKD1
2843	ENSG00000103544	573.076	-1.02517	0.0985652	-10.4009	2.45561e-25	1.13288e-23	C16orf62
8898	ENSG00000147174	27.9204	-1.02463	0.243079	-4.21523	2.49525e-05	0.000121096	ACRC
16977	ENSG00000198353	10.4258	-1.02321	0.331633	-3.08536	0.00203306	0.00632541	HOXC4
2336	ENSG00000100505	43.9644	-1.02283	0.211604	-4.83368	1.34033e-06	8.13625e-06	TRIM9
7307	ENSG00000136824	317.102	-1.02179	0.123381	-8.28162	1.21512e-16	2.58112e-15	SMC2
9922	ENSG00000156398	24.9989	-1.02154	0.261184	-3.91119	9.18411e-05	0.000397072	SFXN2
11341	ENSG00000164683	4.2252	-1.02003	0.414854	-2.45877	0.0139414	0.0337848	HEY1
9945	ENSG00000156535	2806.94	-1.01972	0.213429	-4.7778	1.77223e-06	1.05328e-05	CD109
6926	ENSG00000134769	29.2009	-1.01884	0.249182	-4.08873	4.33738e-05	0.000199855	DTNA
12275	ENSG00000168495	245.332	-1.01882	0.113934	-8.94222	3.81444e-19	1.03516e-17	POLR3D
9752	ENSG00000154783	122.804	-1.01871	0.259814	-3.92093	8.82095e-05	0.000382673	FGD5
14638	ENSG00000181284	23.8995	-1.01865	0.280274	-3.63447	0.00027855	0.00107791	TMEM102
15766	ENSG00000186654	79.5573	-1.01842	0.17761	-5.73401	9.80837e-09	8.38454e-08	PRR5
17940	ENSG00000214274	35.046	-1.0182	0.288183	-3.53317	0.000410608	0.00153386	ANG
10216	ENSG00000158859	38.5861	-1.01773	0.294262	-3.45858	0.00054304	0.00196734	ADAMTS4
3707	ENSG00000109790	530.277	-1.01748	0.0926252	-10.9849	4.51629e-28	2.63533e-26	KLHL5
6544	ENSG00000132357	160.795	-1.01744	0.211313	-4.81485	1.47308e-06	8.88362e-06	CARD6
520	ENSG00000035141	232.164	-1.01739	0.135756	-7.49425	6.66795e-14	1.09134e-12	FAM136A
13787	ENSG00000175832	10.7555	-1.01724	0.333226	-3.0527	0.00226793	0.0069637	ETV4
477	ENSG00000029153	592.133	-1.01674	0.20297	-5.00932	5.46221e-07	3.53059e-06	ARNTL2
9651	ENSG00000153976	33.8023	-1.01628	0.298809	-3.40111	0.000671119	0.00237254	HS3ST3A1
1579	ENSG00000082512	189.519	-1.01604	0.13994	-7.26055	3.85515e-13	5.68085e-12	TRAF5
19122	ENSG00000260001	7.36151	-1.01564	0.414802	-2.4485	0.0143453	0.0346497	TGFBR3L
4932	ENSG00000119636	81.661	-1.0146	0.147675	-6.87046	6.39949e-12	8.15148e-11	BBOF1
6565	ENSG00000132465	89.1002	-1.01451	0.318223	-3.18806	0.00143231	0.00463406	JCHAIN
17185	ENSG00000198937	74.4081	-1.01432	0.281184	-3.60729	0.000309406	0.00118488	CCDC167
16706	ENSG00000197375	37.2114	-1.01413	0.215545	-4.70496	2.5392e-06	1.47552e-05	SLC22A5
15954	ENSG00000187676	245.963	-1.01407	0.159432	-6.36051	2.01084e-10	2.20878e-09	B3GLCT
7667	ENSG00000138642	69.6169	-1.01393	0.222174	-4.56368	5.02647e-06	2.74938e-05	HERC6
13310	ENSG00000173114	14.4194	-1.01388	0.328033	-3.0908	0.0019962	0.00622254	LRRN3
9285	ENSG00000150773	14.9553	-1.01366	0.326316	-3.10636	0.00189405	0.00594361	PIH1D2
6111	ENSG00000129295	34.9603	-1.01353	0.236506	-4.28544	1.82382e-05	9.09014e-05	LRRC6
13794	ENSG00000175879	136.814	-1.0135	0.173864	-5.82922	5.56859e-09	4.9286e-08	HOXD8
6654	ENSG00000132932	4.89997	-1.01348	0.412585	-2.45642	0.0140331	0.033976	ATP8A2
15427	ENSG00000185187	89.1687	-1.01324	0.269006	-3.76662	0.000165471	0.00067538	SIGIRR
17701	ENSG00000205978	164.705	-1.0125	0.272285	-3.71854	0.000200375	0.000801445	NYNRIN
10508	ENSG00000160991	366.923	-1.01201	0.159835	-6.33157	2.4268e-10	2.63046e-09	ORAI2
2386	ENSG00000100739	12.0992	-1.01201	0.37756	-2.68038	0.00735376	0.0195118	BDKRB1
15391	ENSG00000185038	1.40528	-1.01159	0.385411	-2.62471	0.00867225	0.0224927	MROH2A
8518	ENSG00000144366	179.827	-1.01141	0.186111	-5.43445	5.49653e-08	4.14853e-07	GULP1
2626	ENSG00000102048	4.30087	-1.01139	0.405006	-2.49722	0.0125171	0.0308149	ASB9
11969	ENSG00000167257	97.8095	-1.01069	0.159755	-6.32652	2.50751e-10	2.70602e-09	RNF214
13026	ENSG00000171813	63.8039	-1.00999	0.210985	-4.78703	1.69265e-06	1.01005e-05	PWWP2B
18423	ENSG00000235162	1272.93	-1.00941	0.202801	-4.97735	6.44599e-07	4.1303e-06	C12orf75
7617	ENSG00000138375	209.983	-1.00836	0.11319	-8.90856	5.16995e-19	1.39277e-17	SMARCAL1
1520	ENSG00000080839	110.104	-1.00792	0.162647	-6.19697	5.75611e-10	5.92177e-09	RBL1
6738	ENSG00000133597	118.959	-1.0079	0.135513	-7.43761	1.02526e-13	1.62184e-12	ADCK2
12236	ENSG00000168309	10.4636	-1.00753	0.401636	-2.50856	0.0121224	0.0300021	FAM107A
5094	ENSG00000120729	4.05664	-1.00734	0.402488	-2.50278	0.0123223	0.0304051	MYOT
3322	ENSG00000106477	112.215	-1.007	0.147969	-6.80549	1.00705e-11	1.26099e-10	CEP41
2340	ENSG00000100526	130.926	-1.00522	0.251399	-3.99848	6.37494e-05	0.000283218	CDKN3
2087	ENSG00000099204	298.991	-1.005	0.261867	-3.83784	0.000124119	0.000520411	ABLIM1
862	ENSG00000063241	277.748	-1.00226	0.182622	-5.48816	4.06132e-08	3.14241e-07	ISOC2
12296	ENSG00000168589	4.48558	-1.00139	0.395818	-2.52993	0.0114087	0.0284696	DYNLRB2
1867	ENSG00000090006	208.728	-1.00086	0.178812	-5.59727	2.17758e-08	1.75863e-07	LTBP4
1575	ENSG00000082438	257.852	-0.999857	0.167389	-5.97326	2.32556e-09	2.17018e-08	COBLL1
11924	ENSG00000167074	228.253	-0.999735	0.175798	-5.68684	1.29411e-08	1.08182e-07	TEF
3768	ENSG00000110318	129.718	-0.999506	0.138802	-7.20096	5.9791e-13	8.62006e-12	CEP126
18434	ENSG00000235750	16.7902	-0.998705	0.35391	-2.82192	0.00477377	0.0133932	KIAA0040
11003	ENSG00000163618	3.62876	-0.998582	0.414415	-2.40962	0.0159691	0.0379877	CADPS
6042	ENSG00000128655	10.5043	-0.998325	0.408438	-2.44425	0.0145154	0.0350149	PDE11A
13170	ENSG00000172399	4.03925	-0.998028	0.408079	-2.44567	0.0144583	0.0348943	MYOZ2
16228	ENSG00000188917	125.991	-0.997035	0.150978	-6.60385	4.00624e-11	4.73911e-10	TRMT2B
8679	ENSG00000145569	4.45387	-0.996828	0.398123	-2.50382	0.012286	0.0303359	FAM105A
2404	ENSG00000100867	4.41494	-0.996479	0.415109	-2.40052	0.0163717	0.03878	DHRS2
607	ENSG00000044459	184.183	-0.996082	0.141804	-7.02437	2.15032e-12	2.91241e-11	CNTLN
2279	ENSG00000100342	167.489	-0.995832	0.257442	-3.86817	0.000109653	0.000464241	APOL1
4589	ENSG00000116574	56.3279	-0.995734	0.299929	-3.3199	0.000900499	0.00307876	RHOU
6930	ENSG00000134802	554.463	-0.994827	0.0966138	-10.2969	7.27384e-25	3.25405e-23	SLC43A3
10770	ENSG00000162777	37.55	-0.99471	0.325663	-3.05441	0.00225502	0.00693126	DENND2D
17636	ENSG00000205560	14.1102	-0.994628	0.378788	-2.62582	0.00864417	0.0224295	CPT1B
332	ENSG00000013297	995.917	-0.994061	0.312721	-3.17875	0.00147912	0.00476669	CLDN11
7111	ENSG00000135750	201.652	-0.993829	0.237388	-4.18653	2.83254e-05	0.000135813	KCNK1
14536	ENSG00000180592	9.44091	-0.993575	0.36209	-2.744	0.00606958	0.0165415	SKIDA1
10839	ENSG00000163064	38.1572	-0.993155	0.245702	-4.04212	5.29712e-05	0.000239808	EN1
15830	ENSG00000186976	16.1386	-0.992791	0.316245	-3.13931	0.00169349	0.0053738	EFCAB6
9183	ENSG00000149554	174.771	-0.992647	0.122826	-8.08171	6.38635e-16	1.27926e-14	CHEK1
17022	ENSG00000198542	1128.05	-0.99252	0.182598	-5.43554	5.4632e-08	4.1276e-07	ITGBL1
15282	ENSG00000184508	77.9134	-0.992316	0.232108	-4.27523	1.90937e-05	9.46542e-05	HDDC3
14164	ENSG00000178093	6.52124	-0.991619	0.403812	-2.45565	0.0140632	0.0340346	TSSK6
16382	ENSG00000196218	3.73054	-0.991439	0.402067	-2.46586	0.0136686	0.0332507	RYR1
7049	ENSG00000135439	106.087	-0.98975	0.186217	-5.31505	1.06629e-07	7.72409e-07	AGAP2
19024	ENSG00000257108	2.09677	-0.98912	0.410768	-2.40798	0.0160411	0.0381159	NHLRC4
5157	ENSG00000121350	117.008	-0.989043	0.158462	-6.24152	4.33344e-10	4.52757e-09	PYROXD1
19256	ENSG00000266714	21.8443	-0.988705	0.391411	-2.526	0.0115369	0.0287312	MYO15B
7124	ENSG00000135835	100.153	-0.988165	0.189628	-5.21107	1.87758e-07	1.31493e-06	KIAA1614
4098	ENSG00000112667	155.579	-0.988081	0.263728	-3.74659	0.000179257	0.00072583	DNPH1
15803	ENSG00000186862	7.41457	-0.987744	0.388177	-2.54457	0.0109412	0.0274376	PDZD7
10367	ENSG00000160161	359.664	-0.987548	0.265597	-3.71822	0.000200631	0.000802253	CILP2
17926	ENSG00000214102	3.16589	-0.987471	0.414352	-2.38317	0.0171641	0.0403623	WEE2
4571	ENSG00000116329	1.9374	-0.985659	0.410311	-2.40222	0.0162958	0.0386279	OPRD1
3640	ENSG00000109113	1347.69	-0.985596	0.165602	-5.95159	2.65548e-09	2.45632e-08	RAB34
3523	ENSG00000108379	20.7686	-0.985351	0.317504	-3.10343	0.0019129	0.00599324	WNT3
3524	ENSG00000108379	20.7686	-0.985351	0.317504	-3.10343	0.0019129	0.00599324	LOC101929777
12475	ENSG00000169371	257.865	-0.985331	0.132777	-7.42093	1.16304e-13	1.83049e-12	SNUPN
15733	ENSG00000186493	26.8694	-0.985321	0.376352	-2.61808	0.00884248	0.0228539	C5orf38
7596	ENSG00000138182	224.826	-0.983481	0.180655	-5.44396	5.21085e-08	3.95515e-07	KIF20B
3670	ENSG00000109452	174.517	-0.983163	0.191399	-5.13672	2.79568e-07	1.91077e-06	INPP4B
3143	ENSG00000105559	485.92	-0.982389	0.185922	-5.28387	1.26481e-07	9.06426e-07	PLEKHA4
2518	ENSG00000101353	16.7274	-0.982276	0.297345	-3.30349	0.000954903	0.00324373	MROH8
3943	ENSG00000111711	883.914	-0.981264	0.107044	-9.1669	4.86828e-20	1.46376e-18	GOLT1B
1301	ENSG00000075223	9314.28	-0.98012	0.141391	-6.93197	4.15035e-12	5.4367e-11	SEMA3C
10976	ENSG00000163535	172.614	-0.97948	0.131133	-7.46937	8.05809e-14	1.29588e-12	SGOL2
7678	ENSG00000138675	188.718	-0.977686	0.215345	-4.54009	5.62305e-06	3.05083e-05	FGF5
15369	ENSG00000184979	18.3447	-0.977563	0.300996	-3.24776	0.00116316	0.00385449	USP18
31	ENSG00000002933	6.22702	-0.976635	0.415306	-2.3516	0.0186926	0.043383	TMEM176A
4318	ENSG00000114686	593.598	-0.976242	0.0950815	-10.2674	9.8807e-25	4.35429e-23	MRPL3
3590	ENSG00000108797	399.933	-0.975885	0.20992	-4.64885	3.33794e-06	1.89896e-05	CNTNAP1
13343	ENSG00000173261	3.63252	-0.975743	0.411765	-2.36966	0.0178045	0.0416506	PLAC8L1
17378	ENSG00000204387	1356.84	-0.975657	0.203748	-4.78855	1.67993e-06	1.00489e-05	C6orf48
12797	ENSG00000170855	271.115	-0.974041	0.186008	-5.23656	1.636e-07	1.15672e-06	TRIAP1
16449	ENSG00000196420	5.30875	-0.973265	0.386508	-2.5181	0.0117991	0.0293102	S100A5
15509	ENSG00000185585	439.018	-0.972975	0.296054	-3.28647	0.0010145	0.003421	OLFML2A
17829	ENSG00000213390	62.8723	-0.972208	0.167932	-5.78931	7.06779e-09	6.20344e-08	ARHGAP19
7299	ENSG00000136783	367.827	-0.971906	0.157283	-6.17934	6.43707e-10	6.55383e-09	NIPSNAP3A
3326	ENSG00000106511	571.426	-0.971759	0.212746	-4.5677	4.93111e-06	2.70524e-05	MEOX2
16611	ENSG00000196998	326.064	-0.97119	0.16602	-5.84982	4.92111e-09	4.40839e-08	WDR45
7308	ENSG00000136826	392.287	-0.97109	0.206215	-4.7091	2.48807e-06	1.44897e-05	KLF4
8593	ENSG00000144843	82.4638	-0.970899	0.195884	-4.9565	7.17739e-07	4.5633e-06	ADPRH
15521	ENSG00000185633	64.679	-0.970897	0.333334	-2.91268	0.00358337	0.0104259	NDUFA4L2
952	ENSG00000065717	69.2965	-0.970866	0.199994	-4.85448	1.20704e-06	7.39402e-06	TLE2
11279	ENSG00000164403	85.0425	-0.970756	0.203307	-4.77483	1.79862e-06	1.06767e-05	SHROOM1
3965	ENSG00000111816	15.2035	-0.97067	0.308399	-3.14745	0.00164704	0.00524599	FRK
4747	ENSG00000117602	118.536	-0.969525	0.117794	-8.23069	1.86135e-16	3.88673e-15	RCAN3
13290	ENSG00000172987	2.02644	-0.968909	0.394616	-2.45532	0.0140759	0.0340492	HPSE2
18149	ENSG00000221955	32.362	-0.968374	0.219405	-4.41364	1.01647e-05	5.28757e-05	SLC12A8
398	ENSG00000019991	240.63	-0.967803	0.223803	-4.32436	1.52976e-05	7.72097e-05	HGF
12883	ENSG00000171202	184.596	-0.96774	0.189704	-5.10131	3.37302e-07	2.27482e-06	TMEM126A
2217	ENSG00000100162	35.5206	-0.967672	0.268259	-3.60723	0.000309483	0.00118488	CENPM
2173	ENSG00000100031	5.32857	-0.967196	0.375919	-2.57289	0.0100854	0.0255564	GGT1
2174	ENSG00000100031	5.32857	-0.967196	0.375919	-2.57289	0.0100854	0.0255564	GGTLC2
2175	ENSG00000100031	5.32857	-0.967196	0.375919	-2.57289	0.0100854	0.0255564	GGTLC1
2176	ENSG00000100031	5.32857	-0.967196	0.375919	-2.57289	0.0100854	0.0255564	GGT2
2177	ENSG00000100031	5.32857	-0.967196	0.375919	-2.57289	0.0100854	0.0255564	LOC102724197
8483	ENSG00000144061	71.2517	-0.967057	0.233773	-4.13673	3.52297e-05	0.000165953	NPHP1
2367	ENSG00000100625	125.215	-0.966755	0.175515	-5.5081	3.62734e-08	2.82588e-07	SIX4
16229	ENSG00000188921	360.937	-0.966414	0.155177	-6.22782	4.72958e-10	4.91364e-09	HACD4
3664	ENSG00000109339	11.2685	-0.965991	0.415316	-2.32592	0.0200229	0.0459717	MAPK10
13166	ENSG00000172379	399.532	-0.96552	0.133673	-7.22302	5.08473e-13	7.41757e-12	ARNT2
488	ENSG00000030419	33.2242	-0.965286	0.303076	-3.18497	0.00144771	0.00467978	IKZF2
5321	ENSG00000122877	17.8311	-0.965218	0.330618	-2.91944	0.00350664	0.0102289	EGR2
8395	ENSG00000143575	506.289	-0.964782	0.165277	-5.83735	5.30383e-09	4.71406e-08	HAX1
13096	ENSG00000172113	79.4757	-0.964127	0.180654	-5.33688	9.45599e-08	6.88018e-07	NME6
11150	ENSG00000164051	86.4773	-0.963519	0.220241	-4.37485	1.21518e-05	6.22691e-05	CCDC51
12644	ENSG00000170166	19.2254	-0.963482	0.317386	-3.03568	0.00239995	0.00732338	HOXD4
1097	ENSG00000069974	217.306	-0.963191	0.117006	-8.23198	1.84136e-16	3.85043e-15	RAB27A
2831	ENSG00000103490	153.392	-0.963075	0.215971	-4.45928	8.22355e-06	4.33742e-05	PYCARD
17368	ENSG00000204366	30.9552	-0.962139	0.221394	-4.34582	1.38753e-05	7.0635e-05	ZBTB12
16426	ENSG00000196365	707.084	-0.962069	0.114743	-8.38452	5.09316e-17	1.13706e-15	LONP1
17066	ENSG00000198691	5.20375	-0.961661	0.391494	-2.45639	0.0140341	0.033976	ABCA4
16112	ENSG00000188372	11.7296	-0.961429	0.404175	-2.37875	0.0173717	0.0407982	ZP3
15491	ENSG00000185482	8.67013	-0.961321	0.385241	-2.49538	0.0125824	0.0309538	STAC3
17312	ENSG00000204176	2.33727	-0.961318	0.413688	-2.32377	0.0201376	0.0461991	SYT15
17313	ENSG00000204176	2.33727	-0.961318	0.413688	-2.32377	0.0201376	0.0461991	LOC102724488
4472	ENSG00000115641	1322.88	-0.961119	0.203603	-4.72056	2.3519e-06	1.37564e-05	FHL2
9235	ENSG00000150076	7.76598	-0.961009	0.390128	-2.46332	0.0137658	0.0334415	CCDC7
14136	ENSG00000177943	24.3943	-0.960713	0.271708	-3.53583	0.000406496	0.00152274	MAMDC4
15630	ENSG00000186073	119.715	-0.960502	0.174184	-5.51431	3.50152e-08	2.73797e-07	C15orf41
17747	ENSG00000206560	1101.04	-0.960084	0.121894	-7.8764	3.36961e-15	6.38581e-14	ANKRD28
804	ENSG00000059377	2.67498	-0.959295	0.41115	-2.3332	0.0196378	0.0452422	TBXAS1
7570	ENSG00000138080	1677.52	-0.958301	0.169076	-5.66788	1.44574e-08	1.19638e-07	EMILIN1
19603	ENSG00000277399	1.58621	-0.957853	0.397754	-2.40816	0.0160332	0.0381096	GPR179
13171	ENSG00000172403	607.407	-0.957257	0.256355	-3.7341	0.000188387	0.00075781	SYNPO2
14740	ENSG00000181982	161.877	-0.957188	0.117311	-8.15937	3.36765e-16	6.8955e-15	CCDC149
11527	ENSG00000165474	9.38918	-0.957178	0.40167	-2.38299	0.0171725	0.0403754	GJB2
15334	ENSG00000184792	40.842	-0.957079	0.276861	-3.45689	0.000546449	0.00197872	OSBP2
16055	ENSG00000188095	4.25815	-0.956981	0.413786	-2.31274	0.0207367	0.0474004	MESP2
13539	ENSG00000174442	180.228	-0.956969	0.141385	-6.76854	1.30088e-11	1.6098e-10	ZWILCH
17428	ENSG00000204539	2.34207	-0.956599	0.413808	-2.3117	0.0207944	0.0475067	CDSN
10158	ENSG00000158445	19.4776	-0.956538	0.311521	-3.07054	0.00213669	0.00660469	KCNB1
629	ENSG00000047621	228.347	-0.956209	0.108248	-8.83347	1.01479e-18	2.6283e-17	C12orf4
9816	ENSG00000155465	19.2913	-0.956055	0.298727	-3.20043	0.0013722	0.004467	SLC7A7
9483	ENSG00000152422	62.8886	-0.955948	0.233631	-4.09171	4.28204e-05	0.00019769	XRCC4
1977	ENSG00000092295	7.44113	-0.955702	0.405002	-2.35974	0.0182875	0.042617	TGM1
16908	ENSG00000198074	3.35244	-0.955424	0.414065	-2.30743	0.021031	0.0479432	AKR1B10
18229	ENSG00000225968	164.306	-0.955136	0.254018	-3.7601	0.000169843	0.000691312	ELFN1
4396	ENSG00000115252	213.859	-0.955021	0.240476	-3.97138	7.14573e-05	0.000315279	PDE1A
6376	ENSG00000131080	189.343	-0.954719	0.186802	-5.11086	3.20704e-07	2.17082e-06	EDA2R
893	ENSG00000064490	122.305	-0.953727	0.150299	-6.34552	2.21679e-10	2.41881e-09	RFXANK
14244	ENSG00000178685	158.418	-0.953515	0.211037	-4.51823	6.23588e-06	3.36847e-05	PARP10
1536	ENSG00000081177	230.936	-0.952949	0.105138	-9.06381	1.25977e-19	3.62532e-18	EXD2
16575	ENSG00000196865	286.488	-0.952933	0.150493	-6.33206	2.41906e-10	2.624e-09	NHLRC2
14212	ENSG00000178401	3.93148	-0.952615	0.409922	-2.32389	0.0201313	0.0461987	DNAJC22
18179	ENSG00000223501	288.449	-0.952332	0.107544	-8.85526	8.34891e-19	2.19315e-17	VPS52
2856	ENSG00000103710	2.95231	-0.952264	0.394603	-2.41322	0.0158122	0.0377393	RASL12
8367	ENSG00000143458	159.98	-0.952226	0.146359	-6.50608	7.71393e-11	8.84854e-10	GABPB2
7029	ENSG00000135363	8.21599	-0.951461	0.348609	-2.72931	0.00634677	0.0171733	LMO2
18102	ENSG00000220201	8.01045	-0.95134	0.372013	-2.55727	0.0105496	0.0265856	ZGLP1
6165	ENSG00000129910	0.993099	-0.950868	0.373372	-2.5467	0.0108746	0.0273169	CDH15
19049	ENSG00000258130	3.18788	-0.950111	0.414504	-2.29216	0.0218963	0.049579	LOC613038
6811	ENSG00000134138	159.375	-0.949992	0.181142	-5.24445	1.5675e-07	1.11201e-06	MEIS2
149	ENSG00000006638	22.7311	-0.949537	0.295014	-3.21862	0.00128809	0.00422016	TBXA2R
18857	ENSG00000253251	15.7759	-0.94913	0.328528	-2.88903	0.00386426	0.0111248	TRAPPC13
3225	ENSG00000105889	44.8136	-0.948882	0.283233	-3.35018	0.000807602	0.00279445	STEAP1B
6125	ENSG00000129465	41.9548	-0.948565	0.256697	-3.69527	0.000219653	0.000871235	RIPK3
11176	ENSG00000164104	664.087	-0.947335	0.205126	-4.6183	3.86887e-06	2.17503e-05	HMGB2
10509	ENSG00000160993	52.6919	-0.947024	0.170992	-5.53842	3.05205e-08	2.40306e-07	ALKBH4
8386	ENSG00000143545	1366.46	-0.946157	0.254751	-3.71405	0.000203969	0.000813837	RAB13
13987	ENSG00000177045	172.752	-0.945922	0.126571	-7.47343	7.81288e-14	1.25919e-12	SIX5
7726	ENSG00000138944	420.608	-0.945823	0.242984	-3.89252	9.92072e-05	0.000424767	KIAA1644
909	ENSG00000064886	34.987	-0.945698	0.381222	-2.4807	0.0131124	0.0320873	CHI3L2
7815	ENSG00000139618	67.5836	-0.945619	0.223716	-4.22686	2.36971e-05	0.000115307	BRCA2
16181	ENSG00000188725	712.186	-0.945507	0.140732	-6.7185	1.83608e-11	2.24017e-10	SMIM15
13023	ENSG00000171806	55.1582	-0.945025	0.259077	-3.64766	0.000264636	0.00103055	METTL18
1108	ENSG00000070159	68.2813	-0.944524	0.221236	-4.2693	1.96089e-05	9.70129e-05	PTPN3
8663	ENSG00000145416	39.2175	-0.943801	0.270412	-3.49023	0.000482603	0.0017701	35489
1487	ENSG00000079931	507.086	-0.943801	0.223215	-4.22821	2.35555e-05	0.000114731	MOXD1
5988	ENSG00000128283	552.014	-0.943775	0.11371	-8.29982	1.0427e-16	2.23092e-15	CDC42EP1
7182	ENSG00000136108	542.473	-0.943512	0.163676	-5.76451	8.18934e-09	7.09919e-08	CKAP2
11654	ENSG00000165983	255.395	-0.943378	0.165702	-5.69323	1.24658e-08	1.04366e-07	PTER
3033	ENSG00000105011	64.8425	-0.943011	0.264728	-3.56219	0.000367777	0.00138884	ASF1B
19596	ENSG00000277161	80.4526	-0.942944	0.163471	-5.76827	8.00895e-09	6.95916e-08	PIGW
11636	ENSG00000165912	68.0188	-0.942561	0.176319	-5.34577	9.0035e-08	6.57687e-07	PACSIN3
2104	ENSG00000099365	13.3697	-0.942469	0.342297	-2.75337	0.00589855	0.016117	STX1B
15726	ENSG00000186470	169.871	-0.94227	0.230661	-4.08509	4.40604e-05	0.000202447	BTN3A2
12616	ENSG00000170004	1710.09	-0.942074	0.14501	-6.4966	8.21532e-11	9.37382e-10	CHD3
1208	ENSG00000072682	961.795	-0.942012	0.102421	-9.19746	3.66526e-20	1.11798e-18	P4HA2
6840	ENSG00000134259	78.7094	-0.94169	0.30595	-3.07792	0.00208449	0.00646771	NGF
12600	ENSG00000169946	56.6747	-0.94091	0.274425	-3.42866	0.000606574	0.00217035	ZFPM2
2987	ENSG00000104856	106.669	-0.940693	0.195387	-4.81451	1.47563e-06	8.89534e-06	RELB
16282	ENSG00000189144	19.5802	-0.940573	0.278701	-3.37484	0.000738575	0.00258012	ZNF573
12249	ENSG00000168393	248.828	-0.940175	0.212961	-4.41477	1.01116e-05	5.26554e-05	DTYMK
16475	ENSG00000196503	8.73485	-0.939154	0.367438	-2.55595	0.0105898	0.0266743	ARL9
15499	ENSG00000185519	1.52226	-0.939034	0.396692	-2.36716	0.0179251	0.0418981	FAM131C
8164	ENSG00000142102	63.7149	-0.937905	0.228102	-4.11179	3.92611e-05	0.000182785	ATHL1
3289	ENSG00000106278	12.5445	-0.937603	0.395476	-2.37082	0.0177486	0.0415315	PTPRZ1
2262	ENSG00000100300	1684.94	-0.937368	0.193216	-4.8514	1.2259e-06	7.4971e-06	TSPO
9419	ENSG00000151876	101.788	-0.936392	0.162077	-5.77746	7.58367e-09	6.61689e-08	FBXO4
7720	ENSG00000138829	530.677	-0.935722	0.379794	-2.46376	0.0137488	0.0334153	FBN2
6698	ENSG00000133135	13.9512	-0.935643	0.313236	-2.98702	0.00281712	0.00843764	RNF128
10595	ENSG00000161955	12.7676	-0.934214	0.31399	-2.97529	0.00292707	0.00873506	TNFSF13
11324	ENSG00000164611	216.495	-0.933917	0.292714	-3.19054	0.00142006	0.0046025	PTTG1
17079	ENSG00000198729	77.1688	-0.933067	0.292061	-3.19477	0.00139944	0.00454166	PPP1R14C
3021	ENSG00000104964	1742.98	-0.932744	0.111521	-8.36386	6.07011e-17	1.33751e-15	AES
4295	ENSG00000114450	1143.84	-0.932729	0.0981286	-9.50517	1.99729e-21	6.88926e-20	GNB4
12183	ENSG00000168077	681.359	-0.932659	0.233013	-4.0026	6.26506e-05	0.000278587	SCARA3
6450	ENSG00000131634	173.016	-0.932344	0.157744	-5.9105	3.41072e-09	3.1236e-08	TMEM204
15385	ENSG00000185015	57.8073	-0.931739	0.190524	-4.89041	1.00627e-06	6.25236e-06	CA13
18306	ENSG00000229809	88.6793	-0.931422	0.216754	-4.29714	1.73015e-05	8.65249e-05	ZNF688
9929	ENSG00000156466	23.7685	-0.930479	0.375	-2.48128	0.0130913	0.0320508	GDF6
3926	ENSG00000111664	15.1197	-0.930112	0.299814	-3.10229	0.00192029	0.00601129	GNB3
906	ENSG00000064763	165.069	-0.928793	0.170471	-5.4484	5.08258e-08	3.86177e-07	FAR2
7926	ENSG00000140398	34.9033	-0.928433	0.243278	-3.81634	0.000135446	0.000563301	NEIL1
11515	ENSG00000165409	7.14518	-0.927755	0.3862	-2.40226	0.0162939	0.0386279	TSHR
16773	ENSG00000197614	6145.56	-0.927313	0.201229	-4.60824	4.06093e-06	2.26831e-05	MFAP5
13018	ENSG00000171792	182.583	-0.927287	0.134951	-6.87127	6.36311e-12	8.11915e-11	RHNO1
6001	ENSG00000128346	85.0215	-0.927231	0.162037	-5.72235	1.05059e-08	8.95485e-08	C22orf23
272	ENSG00000010803	250.704	-0.926307	0.1832	-5.05626	4.27555e-07	2.8229e-06	SCMH1
17237	ENSG00000203797	11.0371	-0.923994	0.386283	-2.39201	0.0167563	0.0395671	DDO
6669	ENSG00000133027	125.734	-0.923556	0.18105	-5.10112	3.37653e-07	2.27615e-06	PEMT
13323	ENSG00000173193	487.237	-0.922222	0.160224	-5.75583	8.62158e-09	7.43027e-08	PARP14
6237	ENSG00000130348	145.498	-0.922217	0.123009	-7.49717	6.52101e-14	1.07085e-12	QRSL1
9690	ENSG00000154240	127.304	-0.921636	0.154159	-5.97848	2.25224e-09	2.10442e-08	CEP112
10642	ENSG00000162302	307.716	-0.921304	0.149515	-6.16194	7.18584e-10	7.26606e-09	RPS6KA4
14607	ENSG00000181026	187.243	-0.921082	0.167938	-5.48464	4.14318e-08	3.19905e-07	AEN
2467	ENSG00000101188	3.35468	-0.920845	0.398755	-2.3093	0.020927	0.0477505	NTSR1
5709	ENSG00000125821	339.26	-0.920427	0.183247	-5.02287	5.09051e-07	3.31063e-06	DTD1
13377	ENSG00000173442	734.249	-0.920255	0.178622	-5.15196	2.57774e-07	1.77248e-06	EHBP1L1
16731	ENSG00000197457	238.193	-0.920032	0.206653	-4.45206	8.50511e-06	4.47633e-05	STMN3
10653	ENSG00000162377	169.129	-0.919883	0.10374	-8.86718	7.50183e-19	1.98858e-17	COA7
12239	ENSG00000168329	2.33279	-0.918934	0.387849	-2.36931	0.0178213	0.0416819	CX3CR1
15870	ENSG00000187164	107.641	-0.918771	0.182811	-5.02581	5.01317e-07	3.26897e-06	SHTN1
3168	ENSG00000105664	14021.2	-0.918522	0.211043	-4.3523	1.34716e-05	6.87694e-05	COMP
1084	ENSG00000069509	108.995	-0.918243	0.171144	-5.36534	8.07987e-08	5.94632e-07	FUNDC1
12931	ENSG00000171443	82.6323	-0.917863	0.242631	-3.78295	0.000154978	0.000636246	ZNF524
8740	ENSG00000145945	51.2239	-0.917698	0.180211	-5.09235	3.53649e-07	2.36991e-06	FAM50B
14223	ENSG00000178498	118.36	-0.91683	0.168214	-5.45039	5.02591e-08	3.82282e-07	DTX3
3742	ENSG00000110066	268.369	-0.916723	0.133804	-6.85123	7.32152e-12	9.29386e-11	KMT5B
9727	ENSG00000154556	464.237	-0.916468	0.270213	-3.39165	0.000694736	0.00244316	SORBS2
10810	ENSG00000162951	1.65433	-0.916179	0.377716	-2.42558	0.0152841	0.0366833	LRRTM1
8601	ENSG00000144893	6.61772	-0.914407	0.378968	-2.41289	0.0158267	0.0377462	MED12L
7531	ENSG00000137877	19.9347	-0.914013	0.368495	-2.48039	0.0131238	0.0320986	SPTBN5
18347	ENSG00000231924	1.6414	-0.913877	0.382865	-2.38694	0.0169891	0.0400463	PSG1
4669	ENSG00000117016	18.8676	-0.913404	0.328036	-2.78446	0.0053617	0.0148424	RIMS3
8642	ENSG00000145287	12.3691	-0.913368	0.366052	-2.49519	0.012589	0.0309649	PLAC8
3763	ENSG00000110243	0.969072	-0.91301	0.356207	-2.56314	0.0103729	0.026195	APOA5
15877	ENSG00000187187	57.4523	-0.912801	0.219702	-4.15472	3.25681e-05	0.000154153	ZNF546
9630	ENSG00000153814	634.84	-0.912771	0.0963222	-9.47623	2.63628e-21	8.96761e-20	JAZF1
4109	ENSG00000112759	150.877	-0.911763	0.173005	-5.27015	1.36315e-07	9.72184e-07	SLC29A1
9893	ENSG00000156170	78.8276	-0.911405	0.197511	-4.61445	3.94138e-06	2.20923e-05	NDUFAF6
8461	ENSG00000143952	252.46	-0.911077	0.132591	-6.87131	6.36168e-12	8.11915e-11	VPS54
9025	ENSG00000148297	238.164	-0.911053	0.119735	-7.60891	2.76416e-14	4.7176e-13	MED22
4120	ENSG00000112837	762.688	-0.910394	0.150634	-6.04373	1.50591e-09	1.44738e-08	TBX18
8165	ENSG00000142149	23.6725	-0.910251	0.289858	-3.14034	0.00168753	0.00535878	HUNK
1328	ENSG00000075702	34.5308	-0.910058	0.244003	-3.7297	0.000191706	0.000769691	WDR62
10571	ENSG00000161692	11.8771	-0.909463	0.324655	-2.80132	0.00508942	0.0141845	DBF4B
17267	ENSG00000203965	73.9935	-0.907376	0.176159	-5.15088	2.59265e-07	1.78108e-06	EFCAB7
19407	ENSG00000272031	21.5587	-0.905261	0.304755	-2.97046	0.00297353	0.00885402	ANKRD34A
14801	ENSG00000182263	55.9812	-0.903744	0.234258	-3.8579	0.000114363	0.000482415	FIGN
4753	ENSG00000117632	942.859	-0.903685	0.155706	-5.8038	6.48268e-09	5.71366e-08	STMN1
1518	ENSG00000080823	63.0293	-0.903629	0.278985	-3.23898	0.00119956	0.00396533	MOK
4732	ENSG00000117525	156.899	-0.902927	0.35015	-2.57868	0.00991773	0.0251891	F3
11299	ENSG00000164488	1.57319	-0.902589	0.383003	-2.35661	0.0184427	0.0428973	DACT2
8989	ENSG00000147889	76.4513	-0.902299	0.250726	-3.59874	0.000319766	0.00122077	CDKN2A
15750	ENSG00000186567	27.2912	-0.902163	0.30262	-2.98117	0.0028715	0.00858831	CEACAM19
2014	ENSG00000094804	141.98	-0.901797	0.161554	-5.58202	2.37737e-08	1.90953e-07	CDC6
4880	ENSG00000119138	456.043	-0.901051	0.164458	-5.47891	4.27963e-08	3.29447e-07	KLF9
14077	ENSG00000177565	1493.79	-0.90105	0.0806031	-11.1789	5.17558e-29	3.30767e-27	TBL1XR1
8141	ENSG00000141854	8.85278	-0.900781	0.347758	-2.59025	0.00959064	0.0245469	LOC113230
10140	ENSG00000158286	27.322	-0.899901	0.338385	-2.6594	0.00782801	0.0205851	RNF207
17102	ENSG00000198785	14.4632	-0.899894	0.385248	-2.33588	0.0194973	0.0449678	GRIN3A
19278	ENSG00000267534	140.984	-0.899639	0.218784	-4.112	3.9224e-05	0.00018267	S1PR2
8093	ENSG00000141510	331.677	-0.899539	0.119352	-7.53683	4.81527e-14	8.00538e-13	TP53
15507	ENSG00000185565	151.464	-0.898889	0.235799	-3.8121	0.00013779	0.000572206	LSAMP
4668	ENSG00000117013	1.23575	-0.898421	0.390577	-2.30024	0.0214346	0.0486829	KCNQ4
40	ENSG00000003436	155.888	-0.898045	0.289557	-3.10145	0.00192578	0.00602593	TFPI
15064	ENSG00000183578	115.146	-0.896618	0.278154	-3.22345	0.00126655	0.00416252	TNFAIP8L3
869	ENSG00000063601	198.729	-0.896158	0.140988	-6.35628	2.06697e-10	2.26371e-09	MTMR1
18068	ENSG00000215788	8.6634	-0.896155	0.386143	-2.32078	0.0202985	0.0465177	TNFRSF25
11893	ENSG00000166923	25098.5	-0.89593	0.273267	-3.27858	0.00104329	0.00350526	GREM1
7074	ENSG00000135540	188.275	-0.895721	0.125509	-7.1367	9.55977e-13	1.35572e-11	NHSL1
17764	ENSG00000212127	22.6703	-0.89479	0.309165	-2.89421	0.00380109	0.0109686	TAS2R14
8227	ENSG00000142632	43.5538	-0.894493	0.224753	-3.97989	6.89483e-05	0.000305121	ARHGEF19
7671	ENSG00000138658	42.0525	-0.894204	0.257388	-3.47415	0.000512467	0.00186666	ZGRF1
6036	ENSG00000128617	31.5461	-0.893461	0.299129	-2.98688	0.00281841	0.00843979	OPN1SW
1834	ENSG00000089177	123.045	-0.893025	0.146357	-6.10169	1.04951e-09	1.03361e-08	KIF16B
15464	ENSG00000185339	72.7307	-0.892408	0.202721	-4.40214	1.07189e-05	5.54124e-05	TCN2
16937	ENSG00000198168	76.9253	-0.891686	0.300443	-2.96791	0.00299836	0.00891751	SVIP
1384	ENSG00000077238	248.397	-0.891542	0.124135	-7.18204	6.86797e-13	9.86302e-12	IL4R
14569	ENSG00000180828	16.5771	-0.890473	0.350376	-2.54148	0.0110384	0.0276531	BHLHE22
6940	ENSG00000134852	625.142	-0.890365	0.144279	-6.17114	6.77992e-10	6.89339e-09	CLOCK
4391	ENSG00000115232	298.911	-0.889986	0.229475	-3.87836	0.000105162	0.000447021	ITGA4
5643	ENSG00000125458	146.076	-0.889783	0.197012	-4.51639	6.29021e-06	3.39038e-05	NT5C
6469	ENSG00000131759	229.515	-0.889427	0.131476	-6.76495	1.33354e-11	1.64883e-10	RARA
11790	ENSG00000166482	274.599	-0.889025	0.284922	-3.12023	0.00180708	0.00569675	MFAP4
10502	ENSG00000160957	80.8836	-0.888729	0.211424	-4.20353	2.62781e-05	0.000126945	RECQL4
4637	ENSG00000116815	114.804	-0.887706	0.221135	-4.01432	5.96173e-05	0.000266061	CD58
18099	ENSG00000219607	22.5701	-0.887469	0.274147	-3.2372	0.00120708	0.00398839	PPP1R3G
2867	ENSG00000103942	60.4981	-0.887283	0.268332	-3.30667	0.000944133	0.00321229	HOMER2
10993	ENSG00000163596	82.646	-0.886832	0.181074	-4.89763	9.70006e-07	6.04227e-06	ICA1L
4955	ENSG00000119718	199.472	-0.886425	0.175235	-5.0585	4.22562e-07	2.79368e-06	EIF2B2
3465	ENSG00000107833	164.969	-0.886013	0.258908	-3.42212	0.000621359	0.0022168	NPM3
18856	ENSG00000253250	30.5311	-0.885795	0.236373	-3.74745	0.000178644	0.000723742	C8orf88
1455	ENSG00000079102	235.343	-0.884976	0.217307	-4.07247	4.65166e-05	0.000212806	RUNX1T1
598	ENSG00000043143	272.37	-0.884071	0.167844	-5.26722	1.38503e-07	9.86835e-07	JADE2
7178	ENSG00000136098	70.6368	-0.883867	0.154659	-5.71493	1.09751e-08	9.32253e-08	NEK3
11042	ENSG00000163710	834.128	-0.883687	0.200557	-4.40616	1.05221e-05	5.45298e-05	PCOLCE2
11701	ENSG00000166169	119.4	-0.883483	0.142801	-6.18682	6.13897e-10	6.285e-09	POLL
3288	ENSG00000106268	134.392	-0.883192	0.244679	-3.6096	0.000306673	0.00117504	NUDT1
13566	ENSG00000174576	1.30302	-0.882087	0.363656	-2.42561	0.0152828	0.0366833	NPAS4
16732	ENSG00000197461	76.6364	-0.881624	0.267505	-3.29572	0.000981684	0.00332552	PDGFA
12429	ENSG00000169184	86.1435	-0.881466	0.298608	-2.95191	0.00315811	0.00933771	MN1
3655	ENSG00000109220	192.063	-0.881328	0.184377	-4.78003	1.75273e-06	1.04253e-05	CHIC2
1434	ENSG00000078487	38.1526	-0.880946	0.197617	-4.45784	8.27891e-06	4.36506e-05	ZCWPW1
13953	ENSG00000176894	47.2305	-0.880711	0.210442	-4.18505	2.85103e-05	0.000136522	PXMP2
12694	ENSG00000170381	4.81655	-0.880563	0.382369	-2.30291	0.0212837	0.048437	SEMA3E
402	ENSG00000020256	160.777	-0.880379	0.133496	-6.59477	4.25901e-11	5.00604e-10	ZFP64
7475	ENSG00000137692	292.77	-0.880186	0.145743	-6.03931	1.54774e-09	1.48469e-08	DCUN1D5
9918	ENSG00000156374	111.719	-0.879992	0.160034	-5.49879	3.82398e-08	2.96811e-07	PCGF6
3583	ENSG00000108759	2.28474	-0.879773	0.366094	-2.40313	0.0162552	0.0385566	KRT32
8769	ENSG00000146143	183.4	-0.879357	0.146723	-5.99332	2.05606e-09	1.93581e-08	PRIM2
16198	ENSG00000188783	996.328	-0.878501	0.245965	-3.57165	0.000354734	0.00134487	PRELP
805	ENSG00000059378	94.6373	-0.878225	0.178657	-4.9157	8.84664e-07	5.54342e-06	PARP12
14419	ENSG00000179820	1435.42	-0.878083	0.0861889	-10.1879	2.24602e-24	9.75236e-23	MYADM
2431	ENSG00000101000	178.051	-0.877802	0.136743	-6.41934	1.36868e-10	1.52497e-09	PROCR
6626	ENSG00000132763	54.7153	-0.877686	0.19836	-4.42472	9.65666e-06	5.04463e-05	MMACHC
10960	ENSG00000163508	1.77827	-0.877503	0.359121	-2.44348	0.0145465	0.0350842	EOMES
14097	ENSG00000177679	22.4397	-0.877206	0.320141	-2.74006	0.0061428	0.0166948	SRRM3
17004	ENSG00000198467	7572.76	-0.87701	0.242456	-3.61719	0.000297818	0.00114438	TPM2
15261	ENSG00000184408	79.0837	-0.876143	0.368652	-2.37661	0.0174723	0.0409843	KCND2
11722	ENSG00000166250	3443.35	-0.876048	0.0828724	-10.571	4.0593e-26	2.00426e-24	CLMP
1848	ENSG00000089472	330.042	-0.875378	0.150048	-5.83399	5.41179e-09	4.80134e-08	HEPH
15705	ENSG00000186395	254.923	-0.875191	0.142594	-6.13766	8.37459e-10	8.37629e-09	KRT10
1260	ENSG00000074181	705.023	-0.874826	0.3396	-2.57605	0.00999375	0.0253458	NOTCH3
13317	ENSG00000173156	200.547	-0.874474	0.195306	-4.47746	7.55353e-06	4.01269e-05	RHOD
14047	ENSG00000177414	1.7063	-0.874028	0.376878	-2.31913	0.0203881	0.0466939	UBE2U
6760	ENSG00000133773	182.198	-0.873386	0.187766	-4.65147	3.29575e-06	1.87858e-05	CCDC59
914	ENSG00000064995	180.831	-0.873119	0.159367	-5.47865	4.28574e-08	3.29447e-07	TAF11
19306	ENSG00000268350	19.5615	-0.872974	0.262168	-3.32983	0.000869004	0.00298005	FAM156A
3858	ENSG00000111199	43.2917	-0.872937	0.235291	-3.71003	0.000207235	0.000824861	TRPV4
5139	ENSG00000121075	10.6804	-0.872691	0.373909	-2.33396	0.0195976	0.0451779	TBX4
15069	ENSG00000183605	88.2556	-0.872528	0.257401	-3.38976	0.000699546	0.00245598	SFXN4
5066	ENSG00000120549	622.81	-0.872274	0.18041	-4.83494	1.33184e-06	8.09464e-06	KIAA1217
6880	ENSG00000134470	59.6591	-0.871571	0.339054	-2.57059	0.0101524	0.0256953	IL15RA
16462	ENSG00000196458	189.176	-0.870366	0.138704	-6.27497	3.49708e-10	3.70886e-09	ZNF605
6236	ENSG00000130347	39.4668	-0.869756	0.247217	-3.51818	0.000434511	0.00161254	RTN4IP1
18822	ENSG00000250588	23.1965	-0.869754	0.287324	-3.02708	0.00246925	0.0075069	SCHIP1
18823	ENSG00000250588	23.1965	-0.869754	0.287324	-3.02708	0.00246925	0.0075069	IQCJ-SCHIP1
4016	ENSG00000112149	15.038	-0.869491	0.351381	-2.4745	0.0133423	0.0325789	CD83
5133	ENSG00000121058	127.382	-0.8681	0.157556	-5.50978	3.59277e-08	2.8019e-07	COIL
3549	ENSG00000108518	5200.8	-0.867997	0.193655	-4.48219	7.38807e-06	3.93755e-05	PFN1
15117	ENSG00000183742	2.1413	-0.866992	0.374507	-2.31502	0.0206117	0.0471403	MACC1
1404	ENSG00000077713	333.028	-0.866663	0.126734	-6.83843	8.00666e-12	1.01374e-10	SLC25A43
9422	ENSG00000151883	120.342	-0.866463	0.235202	-3.68392	0.000229675	0.000906601	PARP8
14839	ENSG00000182492	3898.1	-0.865818	0.218136	-3.96916	7.21276e-05	0.000318047	BGN
3273	ENSG00000106123	21.689	-0.865397	0.292924	-2.95435	0.00313333	0.00927	EPHB6
12953	ENSG00000171492	265.901	-0.864842	0.125291	-6.90266	5.10361e-12	6.59183e-11	LRRC8D
2303	ENSG00000100395	206.568	-0.864095	0.103126	-8.37901	5.33757e-17	1.18512e-15	L3MBTL2
3097	ENSG00000105372	6956.41	-0.864077	0.283222	-3.05088	0.00228169	0.00700013	RPS19
9270	ENSG00000150637	8.37914	-0.863334	0.364123	-2.371	0.0177402	0.0415252	CD226
12034	ENSG00000167565	126.899	-0.862798	0.145479	-5.93073	3.01584e-09	2.77921e-08	SERTAD3
3122	ENSG00000105472	608.117	-0.86274	0.210555	-4.09746	4.17701e-05	0.000193414	CLEC11A
5113	ENSG00000120896	677.972	-0.861295	0.0660081	-13.0483	6.49477e-39	7.67058e-37	SORBS3
4568	ENSG00000116285	691.811	-0.861079	0.161433	-5.33398	9.60814e-08	6.98743e-07	ERRFI1
7916	ENSG00000140365	399.806	-0.860316	0.244508	-3.51855	0.000433904	0.0016111	COMMD4
5146	ENSG00000121236	23.2901	-0.859107	0.282851	-3.03731	0.00238697	0.0072898	TRIM6
17511	ENSG00000204899	304.127	-0.858085	0.161662	-5.30791	1.1089e-07	8.00916e-07	MZT1
583	ENSG00000042062	58.8874	-0.857859	0.318431	-2.69402	0.00705969	0.0188657	FAM65C
2851	ENSG00000103647	160.978	-0.857678	0.24949	-3.43772	0.00058664	0.00210793	CORO2B
7271	ENSG00000136628	2601.02	-0.857042	0.0786287	-10.8999	1.15436e-27	6.43086e-26	EPRS
104	ENSG00000005700	883.314	-0.856957	0.111067	-7.71564	1.20374e-14	2.13335e-13	IBTK
16826	ENSG00000197822	44.0227	-0.856018	0.373204	-2.2937	0.0218078	0.049409	OCLN
12827	ENSG00000170955	1186.77	-0.855594	0.201207	-4.25231	2.11575e-05	0.000104012	PRKCDBP
12996	ENSG00000171700	52.3502	-0.854898	0.216991	-3.9398	8.15513e-05	0.000356407	RGS19
12205	ENSG00000168209	567.517	-0.854693	0.205562	-4.15783	3.21289e-05	0.00015222	DDIT4
11565	ENSG00000165626	100.713	-0.854019	0.141037	-6.05529	1.40166e-09	1.35512e-08	BEND7
9790	ENSG00000155158	244.756	-0.853774	0.108903	-7.83979	4.51284e-15	8.38026e-14	TTC39B
10690	ENSG00000162517	497.282	-0.853275	0.12156	-7.01938	2.22857e-12	3.0101e-11	PEF1
13234	ENSG00000172732	162.457	-0.853066	0.118926	-7.1731	7.33156e-13	1.05083e-11	MUS81
16468	ENSG00000196470	146.07	-0.851417	0.138551	-6.14515	7.98892e-10	8.01226e-09	SIAH1
18860	ENSG00000253304	123.455	-0.850816	0.196114	-4.33837	1.43543e-05	7.28472e-05	TMEM200B
4148	ENSG00000113140	22456.4	-0.850274	0.145079	-5.86078	4.60701e-09	4.13958e-08	SPARC
1191	ENSG00000072195	302.311	-0.849709	0.254713	-3.33595	0.000850088	0.00292537	SPEG
1192	ENSG00000072195	302.311	-0.849709	0.254713	-3.33595	0.000850088	0.00292537	LOC100996693
5417	ENSG00000123728	458.267	-0.849507	0.0865	-9.82089	9.1535e-23	3.59397e-21	RAP2C
2075	ENSG00000096746	934.342	-0.849367	0.140726	-6.03559	1.58384e-09	1.51243e-08	HNRNPH3
13748	ENSG00000175567	8.95115	-0.849047	0.35306	-2.40483	0.0161801	0.0384034	UCP2
152	ENSG00000006695	71.3013	-0.848361	0.203168	-4.17566	2.97117e-05	0.000141723	COX10
13609	ENSG00000174851	508.264	-0.846815	0.153038	-5.53337	3.14133e-08	2.46809e-07	YIF1A
10533	ENSG00000161249	156.182	-0.846432	0.326208	-2.59476	0.00946564	0.0242564	DMKN
19176	ENSG00000261652	18.8177	-0.846048	0.342382	-2.47106	0.0134712	0.0328286	C15orf65
18816	ENSG00000250479	29.2963	-0.845519	0.346926	-2.43717	0.0148026	0.035632	CHCHD10
11734	ENSG00000166289	295.049	-0.845206	0.166773	-5.068	4.02014e-07	2.66858e-06	PLEKHF1
2056	ENSG00000095951	199.685	-0.845069	0.207266	-4.07721	4.5579e-05	0.000209035	HIVEP1
7610	ENSG00000138316	82.4416	-0.844147	0.307414	-2.74596	0.00603343	0.0164521	ADAMTS14
7874	ENSG00000139998	98.3602	-0.843894	0.217805	-3.87454	0.000106824	0.000453566	RAB15
10703	ENSG00000162585	320.567	-0.84383	0.19068	-4.42538	9.62737e-06	5.03289e-05	FAAP20
14309	ENSG00000179041	123.011	-0.843431	0.141595	-5.95663	2.57487e-09	2.38624e-08	RRS1
8841	ENSG00000146802	315.836	-0.843372	0.109464	-7.70452	1.31333e-14	2.32201e-13	TMEM168
1036	ENSG00000068028	251	-0.842074	0.119653	-7.03766	1.95493e-12	2.66487e-11	RASSF1
8689	ENSG00000145685	1322.82	-0.841974	0.204996	-4.10728	4.00347e-05	0.000186035	LHFPL2
9401	ENSG00000151725	92.5002	-0.841955	0.326181	-2.58125	0.00984422	0.0250613	CENPU
15972	ENSG00000187741	48.076	-0.841929	0.237009	-3.55231	0.000381868	0.00143631	FANCA
3181	ENSG00000105699	14.5151	-0.841348	0.309614	-2.71741	0.00657954	0.0177316	LSR
8385	ENSG00000143543	959.313	-0.840904	0.183795	-4.57522	4.75723e-06	2.6235e-05	JTB
18166	ENSG00000222011	22.5267	-0.840883	0.252109	-3.3354	0.000851775	0.00293049	FAM185A
17347	ENSG00000204304	169.12	-0.840011	0.133739	-6.28097	3.36477e-10	3.57883e-09	PBX2
16670	ENSG00000197223	211.033	-0.839525	0.252826	-3.32056	0.000898369	0.00307218	C1D
1228	ENSG00000073111	176.971	-0.838052	0.153347	-5.46508	4.62703e-08	3.53932e-07	MCM2
9795	ENSG00000155254	884.602	-0.837434	0.112872	-7.41932	1.1772e-13	1.8508e-12	MARVELD1
1288	ENSG00000074935	208.787	-0.836996	0.15986	-5.23581	1.6426e-07	1.16083e-06	TUBE1
2645	ENSG00000102172	549.456	-0.836959	0.161873	-5.17047	2.33508e-07	1.61465e-06	SMS
12268	ENSG00000168477	1064.93	-0.836541	0.345978	-2.4179	0.0156102	0.0373277	TNXB
2906	ENSG00000104321	59.6636	-0.836388	0.184665	-4.52923	5.92001e-06	3.20606e-05	TRPA1
694	ENSG00000051128	433.605	-0.83587	0.136388	-6.12861	8.86479e-10	8.83666e-09	HOMER3
15471	ENSG00000185361	29.9917	-0.834941	0.249958	-3.34033	0.000836794	0.00288433	TNFAIP8L1
4715	ENSG00000117411	555.592	-0.833913	0.10403	-8.01611	1.09146e-15	2.16285e-14	B4GALT2
14980	ENSG00000183160	2302.01	-0.833572	0.186745	-4.4637	8.05575e-06	4.25347e-05	TMEM119
2690	ENSG00000102547	169.697	-0.833302	0.222605	-3.7434	0.000181543	0.000733477	CAB39L
4423	ENSG00000115363	291.977	-0.833178	0.150199	-5.54716	2.90341e-08	2.2946e-07	EVA1A
6186	ENSG00000130038	38.4998	-0.833143	0.300196	-2.77533	0.00551465	0.0152003	CRACR2A
9112	ENSG00000148985	82.7921	-0.832701	0.155118	-5.36817	7.9539e-08	5.85945e-07	PGAP2
16600	ENSG00000196954	325.968	-0.832401	0.128628	-6.47136	9.7124e-11	1.09705e-09	CASP4
10545	ENSG00000161513	131.588	-0.831463	0.230958	-3.60006	0.00031814	0.0012155	FDXR
11984	ENSG00000167325	690.031	-0.831286	0.126729	-6.55957	5.39638e-11	6.27298e-10	RRM1
11214	ENSG00000164182	160.226	-0.831128	0.139504	-5.95773	2.55762e-09	2.37174e-08	NDUFAF2
11477	ENSG00000165202	1.11782	-0.830937	0.344441	-2.41242	0.015847	0.037777	OR1Q1
11794	ENSG00000166503	547.965	-0.830611	0.106906	-7.76953	7.87786e-15	1.42343e-13	HDGFRP3
13036	ENSG00000171848	432.841	-0.82912	0.275374	-3.01088	0.00260489	0.00786741	RRM2
12341	ENSG00000168803	85.5722	-0.828964	0.165	-5.02403	5.05995e-07	3.2937e-06	ADAL
224	ENSG00000008516	9.05703	-0.82861	0.343664	-2.4111	0.0159043	0.0378763	MMP25
1398	ENSG00000077514	191.144	-0.828322	0.11568	-7.16044	8.04209e-13	1.14933e-11	POLD3
9767	ENSG00000154930	124.588	-0.828103	0.147939	-5.5976	2.17338e-08	1.75619e-07	ACSS1
4022	ENSG00000112183	23.4534	-0.828098	0.317809	-2.60564	0.00917019	0.0235935	RBM24
10454	ENSG00000160678	6.77089	-0.828049	0.354219	-2.33768	0.0194041	0.0447919	S100A1
16759	ENSG00000197566	54.7353	-0.827749	0.19645	-4.21354	2.51402e-05	0.000121887	ZNF624
6399	ENSG00000131196	135.037	-0.827725	0.194087	-4.26472	2.00153e-05	9.88245e-05	NFATC1
11646	ENSG00000165948	48.5675	-0.82596	0.218071	-3.78758	0.000152124	0.000626096	IFI27L1
12282	ENSG00000168517	44.148	-0.825906	0.254025	-3.25128	0.00114888	0.00381057	HEXIM2
11659	ENSG00000166002	81.8774	-0.825803	0.241665	-3.41715	0.00063281	0.00225167	SMCO4
8858	ENSG00000146918	228.062	-0.82498	0.13917	-5.92784	3.06952e-09	2.82514e-08	NCAPG2
17914	ENSG00000214013	187.14	-0.824829	0.166945	-4.94072	7.7836e-07	4.9231e-06	GANC
1298	ENSG00000075188	174.088	-0.824466	0.141225	-5.83797	5.28401e-09	4.69927e-08	NUP37
1844	ENSG00000089327	573.817	-0.824284	0.254933	-3.23334	0.00122353	0.00403824	FXYD5
11892	ENSG00000166922	157.714	-0.823894	0.30857	-2.67004	0.00758424	0.0200261	SCG5
8243	ENSG00000142733	223.879	-0.822432	0.182625	-4.50339	6.68772e-06	3.58891e-05	MAP3K6
7956	ENSG00000140534	35.5348	-0.821843	0.255152	-3.221	0.00127746	0.00418939	TICRR
7879	ENSG00000140025	50.1016	-0.821269	0.230069	-3.56966	0.000357449	0.00135378	EFCAB11
1079	ENSG00000069399	141.386	-0.820971	0.175633	-4.67434	2.94896e-06	1.69267e-05	BCL3
8597	ENSG00000144857	141.08	-0.819837	0.151367	-5.41622	6.08717e-08	4.55704e-07	BOC
3340	ENSG00000106603	143.541	-0.819783	0.172408	-4.7549	1.98542e-06	1.17243e-05	COA1
7426	ENSG00000137393	41.9514	-0.819554	0.256261	-3.19812	0.00138324	0.00449639	RNF144B
4206	ENSG00000113580	1511.61	-0.819293	0.136837	-5.98736	2.13271e-09	2.00288e-08	NR3C1
1777	ENSG00000088305	19.3626	-0.819239	0.318446	-2.57261	0.0100934	0.0255678	DNMT3B
2528	ENSG00000101412	76.6026	-0.819198	0.216901	-3.77684	0.000158832	0.000651164	E2F1
4881	ENSG00000119139	409.582	-0.818883	0.186774	-4.38436	1.16326e-05	5.97953e-05	TJP2
7117	ENSG00000135778	250.055	-0.818563	0.128542	-6.36804	1.91462e-10	2.10622e-09	NTPCR
5361	ENSG00000123243	223.392	-0.81855	0.320783	-2.55172	0.0107192	0.0269634	ITIH5
5334	ENSG00000123080	327.167	-0.818214	0.135538	-6.03678	1.57216e-09	1.50322e-08	CDKN2C
18353	ENSG00000232119	291.61	-0.81793	0.165892	-4.9305	8.20201e-07	5.16139e-06	MCTS1
12682	ENSG00000170325	123.549	-0.817374	0.18252	-4.47827	7.52499e-06	3.99897e-05	PRDM10
10461	ENSG00000160703	178.444	-0.817153	0.133446	-6.12349	9.15504e-10	9.09581e-09	NLRX1
7136	ENSG00000135905	256.887	-0.816916	0.179012	-4.56347	5.03153e-06	2.75011e-05	DOCK10
9226	ENSG00000149932	536.757	-0.816869	0.204806	-3.9885	6.64921e-05	0.000295047	TMEM219
11681	ENSG00000166123	202.31	-0.81631	0.14273	-5.71925	1.06996e-08	9.10421e-08	GPT2
11296	ENSG00000164483	24.3973	-0.81571	0.2749	-2.96729	0.00300436	0.00893139	SAMD3
1360	ENSG00000076662	45.9995	-0.814416	0.206771	-3.93874	8.19122e-05	0.00035756	ICAM3
11612	ENSG00000165804	260.666	-0.81398	0.117902	-6.90384	5.06139e-12	6.54302e-11	ZNF219
2333	ENSG00000100490	16.872	-0.813871	0.315638	-2.5785	0.00992312	0.025195	CDKL1
10403	ENSG00000160255	188.507	-0.813515	0.342421	-2.37577	0.0175122	0.0410629	ITGB2
13189	ENSG00000172469	236.883	-0.813506	0.196455	-4.14094	3.45891e-05	0.000163144	MANEA
11857	ENSG00000166821	61.6966	-0.812406	0.205094	-3.96113	7.45949e-05	0.000328337	PEX11A
8802	ENSG00000146386	245.415	-0.811972	0.169781	-4.78247	1.73157e-06	1.03035e-05	ABRACL
137	ENSG00000006453	69.3949	-0.811906	0.313813	-2.58723	0.00967507	0.0247116	BAIAP2L1
14046	ENSG00000177409	402.944	-0.809607	0.206151	-3.92725	8.59216e-05	0.000373736	SAMD9L
15900	ENSG00000187391	70.6343	-0.809118	0.175389	-4.61328	3.96359e-06	2.21898e-05	MAGI2
7689	ENSG00000138738	134.058	-0.808114	0.148602	-5.43811	5.38474e-08	4.0704e-07	PRDM5
2904	ENSG00000104313	16.3554	-0.807879	0.294729	-2.74109	0.00612363	0.016658	EYA1
7591	ENSG00000138162	129.934	-0.807647	0.128309	-6.29453	3.08325e-10	3.29602e-09	TACC2
2604	ENSG00000101945	38.0631	-0.807464	0.230908	-3.49691	0.000470687	0.00173156	SUV39H1
14154	ENSG00000178033	314.004	-0.80637	0.116796	-6.90411	5.05186e-12	6.53642e-11	FAM26E
299	ENSG00000011422	394.376	-0.80527	0.148229	-5.43261	5.55349e-08	4.18511e-07	PLAUR
17655	ENSG00000205683	47.0288	-0.804639	0.24978	-3.22139	0.0012757	0.00418607	DPF3
3112	ENSG00000105419	199.188	-0.804596	0.215172	-3.73931	0.000184524	0.000744499	MEIS3
8926	ENSG00000147421	57.4973	-0.804514	0.242529	-3.31718	0.000909296	0.00310524	HMBOX1
18114	ENSG00000221843	19.2276	-0.804503	0.253458	-3.1741	0.001503	0.00483522	C2orf16
2209	ENSG00000100139	324.862	-0.804448	0.190368	-4.22575	2.38146e-05	0.000115802	MICALL1
10337	ENSG00000159884	49.6584	-0.804293	0.229529	-3.50411	0.000458138	0.00169003	CCDC107
5576	ENSG00000124786	411.147	-0.803985	0.109888	-7.31642	2.54673e-13	3.8459e-12	SLC35B3
17189	ENSG00000198947	129.365	-0.803035	0.189011	-4.24861	2.15102e-05	0.00010557	DMD
10065	ENSG00000157613	928.241	-0.802368	0.0973069	-8.24575	1.64128e-16	3.44179e-15	CREB3L1
6360	ENSG00000131016	2899.25	-0.801856	0.2856	-2.80762	0.00499098	0.0139496	AKAP12
5977	ENSG00000128228	104.052	-0.801755	0.250029	-3.20665	0.0013429	0.00437837	SDF2L1
5821	ENSG00000126603	383.505	-0.800981	0.21675	-3.69542	0.000219525	0.000870962	GLIS2
10351	ENSG00000160050	42.9743	-0.800628	0.199303	-4.01713	5.89104e-05	0.000263145	CCDC28B
13326	ENSG00000173207	96.4452	-0.799606	0.251537	-3.17888	0.00147846	0.00476562	CKS1B
314	ENSG00000012061	492.265	-0.799371	0.200575	-3.98539	6.73692e-05	0.00029876	ERCC1
9434	ENSG00000152049	188.209	-0.799007	0.205276	-3.89235	9.92783e-05	0.000424948	KCNE4
5349	ENSG00000123146	352.03	-0.798526	0.159612	-5.00291	5.64701e-07	3.64204e-06	ADGRE5
2388	ENSG00000100749	88.8966	-0.79839	0.162022	-4.92766	8.32191e-07	5.22793e-06	VRK1
12966	ENSG00000171533	57.4546	-0.798371	0.262649	-3.03969	0.00236825	0.0072356	MAP6
17362	ENSG00000204348	104.982	-0.797879	0.169584	-4.70492	2.53966e-06	1.47552e-05	DXO
388	ENSG00000018699	192.13	-0.797118	0.102926	-7.74461	9.58779e-15	1.71569e-13	TTC27
13624	ENSG00000174939	30.9256	-0.796963	0.313056	-2.54575	0.0109044	0.0273768	ASPHD1
10206	ENSG00000158796	201.855	-0.796283	0.139866	-5.69317	1.24705e-08	1.04366e-07	DEDD
1719	ENSG00000086848	56.6031	-0.795757	0.188619	-4.21886	2.45537e-05	0.000119242	ALG9
4607	ENSG00000116690	61.4921	-0.795708	0.338026	-2.35398	0.0185734	0.0431471	PRG4
491	ENSG00000031081	282.059	-0.7957	0.30804	-2.5831	0.00979156	0.0249616	ARHGAP31
5264	ENSG00000122435	137.376	-0.795605	0.139232	-5.71426	1.10183e-08	9.34846e-08	TRMT13
8798	ENSG00000146376	517.245	-0.795143	0.168775	-4.71126	2.46194e-06	1.43545e-05	ARHGAP18
18686	ENSG00000243989	11.9073	-0.794537	0.316715	-2.50868	0.0121183	0.0299971	ACY1
18367	ENSG00000232653	21.7535	-0.794255	0.285514	-2.78184	0.00540516	0.0149487	GOLGA8N
10742	ENSG00000162702	602.07	-0.794229	0.142519	-5.57279	2.50685e-08	2.00698e-07	ZNF281
7064	ENSG00000135486	2790.46	-0.793894	0.107514	-7.38412	1.53468e-13	2.37739e-12	HNRNPA1
14856	ENSG00000182575	37.6287	-0.793784	0.254007	-3.12504	0.00177778	0.00561367	NXPH3
11912	ENSG00000166979	57.9858	-0.793529	0.192117	-4.13045	3.62058e-05	0.000169954	EVA1C
4745	ENSG00000117600	31.5991	-0.793167	0.327964	-2.41846	0.0155864	0.0372817	PLPPR4
1568	ENSG00000082196	65.6991	-0.793028	0.267372	-2.96601	0.00301692	0.00896513	C1QTNF3
6425	ENSG00000131435	190.118	-0.790815	0.151189	-5.23063	1.68929e-07	1.19211e-06	PDLIM4
3279	ENSG00000106211	2421.25	-0.789751	0.219102	-3.60449	0.000312771	0.00119614	HSPB1
7960	ENSG00000140548	83.9219	-0.789677	0.149324	-5.28833	1.23436e-07	8.86329e-07	ZNF710
15276	ENSG00000184489	21.6067	-0.788986	0.254828	-3.09616	0.00196047	0.00612279	PTP4A3
4649	ENSG00000116898	281.773	-0.78819	0.141801	-5.55841	2.72247e-08	2.16318e-07	MRPS15
18337	ENSG00000231389	23.202	-0.78807	0.341465	-2.30791	0.0210044	0.0478972	HLA-DPA1
8313	ENSG00000143248	15.6281	-0.788025	0.287388	-2.74202	0.00610628	0.0166231	RGS5
8672	ENSG00000145494	342.857	-0.78585	0.278022	-2.82658	0.0047048	0.0132407	NDUFS6
38	ENSG00000003400	41.4617	-0.785376	0.299696	-2.62057	0.00877825	0.0227157	CASP10
8868	ENSG00000147036	16.6503	-0.785079	0.339878	-2.30988	0.0208946	0.0476986	LANCL3
14183	ENSG00000178202	1140.6	-0.7845	0.0841487	-9.32278	1.13328e-20	3.66097e-19	KDELC2
13043	ENSG00000171863	1973.99	-0.78443	0.20161	-3.89082	9.99057e-05	0.000427262	RPS7
14095	ENSG00000177674	184.551	-0.784229	0.150841	-5.19903	2.00329e-07	1.397e-06	AGTRAP
4350	ENSG00000114933	193.266	-0.784017	0.133705	-5.86376	4.52496e-09	4.06833e-08	INO80D
4987	ENSG00000119929	118.366	-0.783665	0.175299	-4.47044	7.8059e-06	4.13931e-05	CUTC
11579	ENSG00000165671	476.654	-0.783221	0.21457	-3.6502	0.000262041	0.00102125	NSD1
15840	ENSG00000187024	74.9739	-0.782658	0.227031	-3.44736	0.000566101	0.00204286	PTRH1
15430	ENSG00000185201	1153.35	-0.782542	0.147555	-5.3034	1.13668e-07	8.19772e-07	IFITM2
17975	ENSG00000214694	10.7235	-0.781969	0.340869	-2.29404	0.0217881	0.0493719	ARHGEF33
9313	ENSG00000151090	116.994	-0.781851	0.234913	-3.32825	0.000873937	0.00299488	THRB
17381	ENSG00000204390	10.0977	-0.781632	0.338874	-2.30655	0.0210798	0.0480396	HSPA1L
3810	ENSG00000110723	18.4182	-0.780922	0.310877	-2.512	0.0120049	0.0297564	EXPH5
17574	ENSG00000205220	203.239	-0.780504	0.230975	-3.37918	0.000727034	0.00254402	PSMB10
15847	ENSG00000187051	411.005	-0.780238	0.244566	-3.19029	0.00142129	0.00460547	RPS19BP1
9186	ENSG00000149571	21.3067	-0.780209	0.290005	-2.69033	0.00713809	0.0190319	KIRREL3
11909	ENSG00000166965	115.746	-0.780093	0.143126	-5.45038	5.02615e-08	3.82282e-07	RCCD1
16516	ENSG00000196639	266.614	-0.779523	0.136391	-5.71535	1.09476e-08	9.30452e-08	HRH1
10148	ENSG00000158352	27.6194	-0.779297	0.316518	-2.46209	0.0138129	0.0335394	SHROOM4
16331	ENSG00000189410	20.4243	-0.779216	0.29374	-2.65274	0.00798418	0.0209324	SH2D5
12030	ENSG00000167553	1507.93	-0.778817	0.136174	-5.71927	1.06982e-08	9.10421e-08	TUBA1C
10362	ENSG00000160113	287.877	-0.778136	0.159577	-4.87623	1.08132e-06	6.68691e-06	NR2F6
14153	ENSG00000178031	1372.3	-0.777349	0.187921	-4.13658	3.52521e-05	0.000166005	ADAMTSL1
6275	ENSG00000130584	40.5742	-0.777135	0.24754	-3.13943	0.00169279	0.00537317	ZBTB46
4507	ENSG00000115902	661.089	-0.776986	0.0971581	-7.99714	1.27344e-15	2.49004e-14	SLC1A4
4237	ENSG00000113810	951.045	-0.776634	0.12216	-6.35753	2.05026e-10	2.24874e-09	SMC4
8396	ENSG00000143578	25.3435	-0.77593	0.242466	-3.20016	0.00137354	0.00447035	CREB3L4
8261	ENSG00000142949	338.828	-0.775914	0.215993	-3.59231	0.000327757	0.00124966	PTPRF
15168	ENSG00000183955	251.485	-0.7759	0.103686	-7.48316	7.25554e-14	1.17707e-12	KMT5A
11014	ENSG00000163634	459.579	-0.775857	0.172036	-4.50985	6.48745e-06	3.4865e-05	THOC7
18112	ENSG00000221838	124.811	-0.77581	0.160246	-4.84138	1.2894e-06	7.86053e-06	AP4M1
3110	ENSG00000105404	1192.03	-0.775767	0.256658	-3.02257	0.00250635	0.00761029	RABAC1
14542	ENSG00000180628	875.763	-0.775189	0.164938	-4.69989	2.60298e-06	1.50756e-05	PCGF5
11862	ENSG00000166831	33.9848	-0.775109	0.279904	-2.7692	0.00561946	0.0154459	RBPMS2
7050	ENSG00000135441	133.568	-0.774627	0.192547	-4.02306	5.74463e-05	0.000257618	BLOC1S1
13554	ENSG00000174501	80.9166	-0.774481	0.256623	-3.01797	0.00254475	0.00770785	NA
4228	ENSG00000113734	77.045	-0.774218	0.198842	-3.89363	9.87566e-05	0.000423206	BNIP1
10080	ENSG00000157778	188.24	-0.773653	0.217679	-3.5541	0.000379277	0.00142693	PSMG3
3600	ENSG00000108829	1204.2	-0.772788	0.105127	-7.35097	1.96776e-13	3.01976e-12	LRRC59
5527	ENSG00000124496	112.939	-0.772389	0.201177	-3.83934	0.000123363	0.000517831	TRERF1
14579	ENSG00000180891	348.474	-0.772147	0.134421	-5.74426	9.23218e-09	7.93795e-08	CUEDC1
4627	ENSG00000116761	67.0741	-0.771864	0.287355	-2.6861	0.0072291	0.019233	CTH
17207	ENSG00000203666	45.9172	-0.771428	0.226166	-3.4109	0.000647496	0.00229949	EFCAB2
16633	ENSG00000197077	104.198	-0.770743	0.323289	-2.38407	0.0171224	0.0403155	KIAA1671
7013	ENSG00000135299	127.31	-0.770726	0.115284	-6.68547	2.30189e-11	2.78092e-10	ANKRD6
14497	ENSG00000180329	231.854	-0.770524	0.1128	-6.83087	8.44038e-12	1.06591e-10	CCDC43
9804	ENSG00000155324	1265.06	-0.770379	0.131602	-5.85386	4.80305e-09	4.30525e-08	GRAMD3
5636	ENSG00000125434	20.6906	-0.769306	0.282097	-2.7271	0.0063894	0.0172791	SLC25A35
12975	ENSG00000171574	64.3296	-0.768996	0.175958	-4.37033	1.24059e-05	6.35052e-05	ZNF584
2133	ENSG00000099864	561.572	-0.768714	0.16838	-4.56536	4.98646e-06	2.73053e-05	PALM
11	ENSG00000001460	68.7595	-0.768618	0.167242	-4.59585	4.30984e-06	2.39466e-05	STPG1
2359	ENSG00000100599	203.272	-0.768378	0.190456	-4.03441	5.47399e-05	0.000246681	RIN3
7191	ENSG00000136147	223.147	-0.768132	0.114276	-6.72174	1.79563e-11	2.19262e-10	PHF11
[truncated: 4,586 more rows]
