# Supplementary material for: Identifying collagen VI as a target of fibrotic diseases regulated by CREBBP/EP300
Source: Proc Natl Acad Sci U S A. 2020 Aug 5;117(34):20753–63. doi: 10.1073/pnas.2004281117 (PMC7456151; doi:10.1073/pnas.2004281117)
Supplement: Supplementary File [file pnas.2004281117.sd03.xlsx]

## Sheet: CBP
CBP Down-regulated genes log2FC >1
Canonical pathway terms	Z score	P value	FDR	No. of overlapped genes	Genes
Ensemble of genes encoding extracellular matrix and extracellular matrix-associated proteins	7.61	1.3e-10	2.1e-09	37	ABI3BP, ADAMTS1, ADAMTS8, ASPN, C1QTNF9B, COL13A1, COL15A1, COL6A3, ELN, ESM1, FGF1, FGF5, FN1, FST, GDF10, GDF5, GDNF, IGFBP5, IL34, INHBA, INHBB, INHBE, LTBP1, MMP1, OMD, PAPPA, PGF, PLXDC1, POSTN, PRG4, S100A3, S100A5, SCUBE3, SEMA3A, SERPINB7, TGM5, VEGFC
Genes encoding secreted soluble factors	6.13	5.4e-07	4.3e-06	16	C1QTNF9B, FGF1, FGF5, FST, GDF10, GDF5, GDNF, IL34, INHBA, INHBB, INHBE, PGF, S100A3, S100A5, SCUBE3, VEGFC
Ensemble of genes encoding ECM-associated proteins including ECM-affilaited proteins, ECM regulators and secreted factors	5.36	2e-06	1.1e-05	24	ADAMTS1, ADAMTS8, C1QTNF9B, FGF1, FGF5, FST, GDF10, GDF5, GDNF, IL34, INHBA, INHBB, INHBE, MMP1, PAPPA, PGF, PLXDC1, S100A3, S100A5, SCUBE3, SEMA3A, SERPINB7, TGM5, VEGFC
Ensemble of genes encoding core extracellular matrix including ECM glycoproteins, collagens and proteoglycans	5.68	3.2e-06	1.3e-05	13	ABI3BP, ASPN, COL13A1, COL15A1, COL6A3, ELN, ESM1, FN1, IGFBP5, LTBP1, OMD, POSTN, PRG4
Genes encoding proteoglycans	5.69	4.8e-05	0.00015	4	ASPN, ESM1, OMD, PRG4
Alpha9 beta1 integrin signaling events	5.08	0.00018	0.00042	3	FN1, KCNJ15, VEGFC
Syndecan-1-mediated signaling events	4.79	0.00018	0.00042	4	COL13A1, COL15A1, COL6A3, MMP1
Validated transcriptional targets of AP1 family members Fra1 and Fra2	3.96	0.00085	0.0017	3	FOSL1, MMP1, THBD
BMP receptor signaling	3.69	0.0013	0.0022	3	BMPR1B, FST, RGMB
Genes encoding collagen proteins	3.52	0.0016	0.0026	3	COL13A1, COL15A1, COL6A3
Integrins in angiogenesis	3.39	0.0018	0.0026	4	COL13A1, COL15A1, COL6A3, FN1
Validated transcriptional targets of deltaNp63 isoforms	3.41	0.0019	0.0026	3	BDKRB2, POU2F2, RRAD
Beta1 integrin cell surface interactions	2.58	0.0072	0.0076	3	COL6A3, FN1, ITGA10
Downstream signaling in naive CD8+ T cells	2.61	0.0068	0.0076	3	FOSL1, STAT4, TNFRSF9
Genes encoding structural ECM glycoproteins	2.59	0.0067	0.0076	6	ABI3BP, ELN, FN1, IGFBP5, LTBP1, POSTN
Genes encoding enzymes and their regulators involved in the remodeling of the extracellular matrix	1.99	0.021	0.021	6	ADAMTS1, ADAMTS8, MMP1, PAPPA, SERPINB7, TGM5

## Sheet: JQ1
JQ1 Down-regulated genes log2FC >1
Canonical pathway terms	Z score	P value	FDR	No. of overlapped genes	Genes
Ensemble of genes encoding extracellular matrix and extracellular matrix-associated proteins	9.04	1.5e-16	1.7e-14	147	ABI3BP, ADAM12, ADAM33, ADAMTS1, ADAMTS10, ADAMTS3, ADAMTS4, ADAMTS6, ADAMTS8, ADAMTSL2, ANGPT1, ANGPT2, ANGPTL1, ANGPTL5, ANGPTL7, ANXA3, ASPN, BMPER, BTC, C1QTNF2, C1QTNF6, C1QTNF9B, CBLN3, CCBE1, CCL28, CD109, CHRD, CLEC12A, CLEC3B, COL10A1, COL11A1, COL13A1, COL15A1, COL16A1, COL1A1, COL21A1, COL24A1, COL3A1, COL5A1, COL5A2, COL5A3, COL6A3, COL6A6, COL8A1, COL8A2, COL9A2, CSPG4, CST6, CSTA, C…
PLK1 signaling events	8.89	1.4e-11	7.8e-10	19	AURKA, BORA, BUB1, BUB1B, CCNB1, CDC20, CDC25C, CDK1, CENPE, ECT2, ERCC6L, FBXO5, KIF20A, NDC80, PLK1, PRC1, SPC24, TPX2, WEE1
Aurora B signaling	8.26	2.8e-10	1e-08	16	AURKA, AURKB, BIRC5, BUB1, CDCA8, CENPA, DES, KIF20A, KIF23, KIF2C, MYLK, NCAPG, NCAPH, NDC80, RACGAP1, SMC2
Genes encoding collagen proteins	8.01	5e-10	1.4e-08	17	COL10A1, COL11A1, COL13A1, COL15A1, COL16A1, COL1A1, COL21A1, COL24A1, COL3A1, COL5A1, COL5A2, COL5A3, COL6A3, COL6A6, COL8A1, COL8A2, COL9A2
Ensemble of genes encoding ECM-associated proteins including ECM-affilaited proteins, ECM regulators and secreted factors	6.53	9.8e-10	2.2e-08	100	ADAM12, ADAM33, ADAMTS1, ADAMTS10, ADAMTS3, ADAMTS4, ADAMTS6, ADAMTS8, ADAMTSL2, ANGPT1, ANGPT2, ANGPTL1, ANGPTL5, ANGPTL7, ANXA3, BTC, C1QTNF2, C1QTNF6, C1QTNF9B, CBLN3, CCBE1, CCL28, CD109, CHRD, CLEC12A, CLEC3B, CSPG4, CST6, CSTA, CTSS, CXCL2, EPGN, FGF1, FGF10, FGF14, FGF7, FGF9, FLT3LG, FST, GDF10, GDF15, GDF5, GDNF, GPC4, HYAL1, IFNE, IGF1, IL11, IL12A, IL15, IL16, IL24, IL26, IL34, IL6, IL…
Ensemble of genes encoding core extracellular matrix including ECM glycoproteins, collagens and proteoglycans	6.47	6.1e-09	1.1e-07	47	ABI3BP, ASPN, BMPER, COL10A1, COL11A1, COL13A1, COL15A1, COL16A1, COL1A1, COL21A1, COL24A1, COL3A1, COL5A1, COL5A2, COL5A3, COL6A3, COL6A6, COL8A1, COL8A2, COL9A2, CTHRC1, ECM2, ELN, ESM1, GLDN, HAPLN1, IGFBP3, IGFBP5, IMPG2, LGI2, LTBP1, LTBP4, MFAP2, MMRN2, MXRA5, OGN, OMD, PODNL1, POSTN, RSPO1, SBSPON, SLIT3, THBS2, THBS3, TNC, TSKU, VIT
Genes encoding secreted soluble factors	6.29	9.7e-09	1.5e-07	55	ANGPT1, ANGPT2, ANGPTL1, ANGPTL5, ANGPTL7, BTC, C1QTNF9B, CBLN3, CCBE1, CCL28, CHRD, CXCL2, EPGN, FGF1, FGF10, FGF14, FGF7, FGF9, FLT3LG, FST, GDF10, GDF15, GDF5, GDNF, IFNE, IGF1, IL11, IL12A, IL15, IL16, IL24, IL26, IL34, IL6, IL7, INHBA, INHBB, INHBE, LIF, NRG1, PDGFC, PGF, PIK3IP1, PTN, S100A11, S100A13, S100A16, S100A3, SCUBE3, THPO, TNFSF12, TNFSF15, VEGFC, WNT2, WNT5B
FOXM1 transcription factor network	5.53	2.9e-06	3.6e-05	12	AURKB, BIRC5, CCNA2, CCNB1, CCNB2, CDK1, CENPA, CENPF, ESR1, FOXM1, NEK2, PLK1
Syndecan-1-mediated signaling events	5.48	2.9e-06	3.6e-05	13	COL10A1, COL11A1, COL13A1, COL15A1, COL16A1, COL1A1, COL3A1, COL5A1, COL5A2, COL6A3, COL8A1, COL8A2, COL9A2
Aurora A signaling	4.66	4.4e-05	0.00049	9	AURKA, AURKB, BIRC5, BRCA1, CENPA, CPEB1, DLGAP5, TACC3, TPX2
Regulation of RAC1 activity	4.52	5.7e-05	0.00058	10	ARHGAP9, ARHGEF2, ARHGEF6, CHN1, DEF6, DOCK2, ELMO1, NGEF, RACGAP1, RASGRF1
Beta1 integrin cell surface interactions	4.36	6.3e-05	0.00059	14	COL11A1, COL1A1, COL3A1, COL5A1, COL5A2, COL6A3, CSPG4, ITGA10, ITGA8, PLAU, TGM2, THBS2, TNC, VCAM1
Integrins in angiogenesis	3.8	0.00029	0.0025	14	COL10A1, COL11A1, COL13A1, COL15A1, COL16A1, COL1A1, COL3A1, COL5A1, COL5A2, COL6A3, COL8A1, COL8A2, COL9A2, IGF1
ATR signaling pathway	3.8	0.00037	0.0029	9	CCNA2, CDC25A, CDC25C, FANCD2, PLK1, RAD51, RFC3, RFC4, SMARCAL1
Genes encoding enzymes and their regulators involved in the remodeling of the extracellular matrix	3.2	0.0011	0.0082	30	ADAM12, ADAM33, ADAMTS1, ADAMTS10, ADAMTS3, ADAMTS4, ADAMTS6, ADAMTS8, ADAMTSL2, CD109, CST6, CSTA, CTSS, HYAL1, KAZALD1, LOX, LOXL3, LOXL4, MASP1, MMP19, PAPPA, PAPPA2, PLAU, PRSS12, SERPINB2, SERPINB7, SERPINH1, TGM2, TGM5, TMPRSS15
Cdc25 activates the cdc2/cyclin B complex to induce the G2/M transition.	3.29	0.0015	0.01	3	CDC25A, CDK1, WEE1
Validated transcriptional targets of deltaNp63 isoforms	3.21	0.0015	0.01	9	ADA, BDKRB2, CCNB2, COL5A1, IGFBP3, NRG1, POU2F2, RRAD, TOP2A
Alpha9 beta1 integrin signaling events	3.22	0.0016	0.01	6	ADAM12, KCNJ15, TGM2, TNC, VCAM1, VEGFC
E2F transcription factor network	3.01	0.0022	0.013	12	BRCA1, CCNA2, CDC25A, CDK1, E2F2, E2F7, MYBL2, ORC1, PLAU, RBL1, TK1, TYMS
Genes encoding proteoglycans	2.9	0.0031	0.017	7	ASPN, ESM1, HAPLN1, IMPG2, OGN, OMD, PODNL1
LPA4-mediated signaling events	2.89	0.0033	0.018	4	ADCY4, ADCY7, ADCY8, LPAR4
Integrin-linked kinase signaling	2.71	0.0046	0.023	8	ARHGEF6, AURKA, LIMS2, MYL9, PPP1R14B, SNAI1, TACC3, ZEB1
Genes encoding structural ECM glycoproteins	2.57	0.0059	0.028	23	ABI3BP, BMPER, CTHRC1, ECM2, ELN, GLDN, IGFBP3, IGFBP5, LGI2, LTBP1, LTBP4, MFAP2, MMRN2, MXRA5, POSTN, RSPO1, SBSPON, SLIT3, THBS2, THBS3, TNC, TSKU, VIT
Signaling mediated by p38-gamma and p38-delta	2.55	0.0061	0.028	3	MAP2K6, MAPK12, MAPK13
Fanconi anemia pathway	2.57	0.0062	0.028	8	BLM, BRCA1, BRIP1, FAAP24, FANCD2, FANCI, RFC3, RFC4
p38 MAPK signaling pathway	2.34	0.0096	0.041	5	CAMK2B, MAP2K6, MAP3K10, MAP3K5, MAPK11
IL8- and CXCR2-mediated signaling events	2.33	0.01	0.042	6	DOCK2, ELMO1, GNA14, HCK, RAC2, VASP
p73 transcription factor network	2.27	0.012	0.046	11	ADA, BUB1, CCNA2, CCNB1, CDK1, CDK6, FAS, GDF15, MAPK11, PLK1, RAD51
