# Supplementary material for: Identifying collagen VI as a target of fibrotic diseases regulated by CREBBP/EP300
Source: Proc Natl Acad Sci U S A. 2020 Aug 5;117(34):20753–63. doi: 10.1073/pnas.2004281117 (PMC7456151; doi:10.1073/pnas.2004281117)
Supplement: Supplementary File [file pnas.2004281117.sd04.xlsx]

## Sheet: CBP
Accession	GN	Peptide count	Unique peptides	Confidence score	Anova (p)	Max fold change	Highest mean condition	Lowest mean condition	Description	FL474_MSQ1146_20170926_ThomasLayton_1	FL474_MSQ1146_20170926_ThomasLayton_4	FL474_MSQ1146_20170926_ThomasLayton_7	FL474_MSQ1226_20180131_ThomasLayton_1	FL474_MSQ1226_20180131_ThomasLayton_4	FL474_MSQ1146_20170926_ThomasLayton_2	FL474_MSQ1146_20170926_ThomasLayton_5	FL474_MSQ1146_20170926_ThomasLayton_8	FL474_MSQ1226_20180131_ThomasLayton_2	FL474_MSQ1226_20180131_ThomasLayton_5	FL474_MSQ1146_20170926_ThomasLayton_1	FL474_MSQ1146_20170926_ThomasLayton_4	FL474_MSQ1146_20170926_ThomasLayton_7	FL474_MSQ1226_20180131_ThomasLayton_1	FL474_MSQ1226_20180131_ThomasLayton_4	FL474_MSQ1146_20170926_ThomasLayton_2	FL474_MSQ1146_20170926_ThomasLayton_5	FL474_MSQ1146_20170926_ThomasLayton_8	FL474_MSQ1226_20180131_ThomasLayton_2	FL474_MSQ1226_20180131_ThomasLayton_5	FL474_MSQ1146_20170926_ThomasLayton_1	FL474_MSQ1146_20170926_ThomasLayton_4	FL474_MSQ1146_20170926_ThomasLayton_7	FL474_MSQ1226_20180131_ThomasLayton_1	FL474_MSQ1226_20180131_ThomasLayton_4	FL474_MSQ1146_20170926_ThomasLayton_2	FL474_MSQ1146_20170926_ThomasLayton_5	FL474_MSQ1146_20170926_ThomasLayton_8	FL474_MSQ1226_20180131_ThomasLayton_2	FL474_MSQ1226_20180131_ThomasLayton_5	Anova p-value <= 0.05 donor	Anova p-value <= 0.05 DMSO vs CBP vs JQ1	Anova p-value <= 0.05 DMSO vs CBP	Anova p-value <= 0.05 DMSO vs JQ1	Anova p-value <= 0.05 DMSO CBP JQ1 paired	Anova p-value <= 0.05 paired no outlier	Anova p-value <= 0.05 paired no outlier DMSO CBP	Anova p-value <= 0.05 paired no outlier DMSO JQ1
O95793;Q9NUL3	STAU1	4	1	298.14	0.0323377	4.52055	CBP	DMSO	Double-stranded RNA-binding protein Staufen homolog 1 OS=Homo sapiens OX=9606 GN=STAU1 PE=1 SV=2	18446.6	12170.6	21485.1	4879.69	6938.58	104360	86528.6	78316.4	4767.04	14983.9	33143.2	16053.1	22211.3	4879.69	11918.6	157010	263221	136670	8201.3	26169	0	1	0	0	1	1	1	0	0	0	x				x	x	x	x
Q6ZVM7	TOM1L2	1	1	49.67	0.00361044	3.90498	CBP	DMSO	TOM1-like protein 2 OS=Homo sapiens OX=9606 GN=TOM1L2 PE=1 SV=1	290788	121685	211583	207895	122012	1.28047e+06	692862	879641	338045	534186	522464	160503	218735	207895	209584	1.92647e+06	2.10769e+06	1.53506e+06	581579	932941	0	0	0	0	1	1	2	1	1	1		x	x		x	x	x
Q9UK45	LSM7	3	3	114.16	0.0385357	3.14894	CBP	DMSO	U6 snRNA-associated Sm-like protein LSm7 OS=Homo sapiens OX=9606 GN=LSM7 PE=1 SV=1	91334.5	125222	116252	72638.2	173690	232832	578686	655558	213059	143531	164102	165169	120181	72638.2	298354	350296	1.76037e+06	1.14401e+06	366551	250673	1	1	1	1	2	1	1	2	1	1		x	x		x	x	x
Q15397	PUM3	1	1	55.31	0.0302836	2.66236	CBP	DMSO	Pumilio homolog 3 OS=Homo sapiens OX=9606 GN=PUM3 PE=1 SV=3	84698.9	103385	107703	41427.7	55926.7	174743	509856	218574	52976	90531.3	152180	136365	111343	41427.7	96067.2	262902	1.55099e+06	381434	91140.9	158110	2	1	1	0	1	0	1	2	1	1	x		x		x	x	x
Q9NUQ9;Q9H0Q0	FAM49B	2	2	117.59	0.00387934	2.33318	CBP	DMSO	Protein FAM49B OS=Homo sapiens OX=9606 GN=FAM49B PE=1 SV=1	51507.3	45953	40910.8	148168	109169	91022.1	72908.7	98177.1	460168	200983	92543.9	60612.4	42293.5	148168	187523	136943	221789	171329	791682	351011	1	1	0	1	3	1	1	0	2	2							x
O43148	RNMT	1	1	44.57	0.0216745	2.32691	CBP	DMSO	mRNA cap guanine-N7 methyltransferase OS=Homo sapiens OX=9606 GN=RNMT PE=1 SV=1	22214.2	23648.1	24881	47314.4	27864.3	22221.7	55636.5	61699.5	101565	98424.8	39912.5	31192.1	25722	47314.4	47863.4	33432.6	169247	107672	174734	171896	1	1	1	0	1	0	1	0	0	0	x					x	x
Q8TBF2	FAM213B	1	1	68.76	0.00665922	2.24124	CBP	DMSO	Prostamide/prostaglandin F synthase OS=Homo sapiens OX=9606 GN=FAM213B PE=1 SV=1	16472.7	25628.8	53779.1	36639.7	86912.5	39487	54431.9	65986.8	103266	228629	29596.7	33804.6	55596.8	36639.7	149293	59408.2	165582	115153	177661	399294	0	1	0	1	1	1	1	1	1	1							x
P62140	PPP1CB	14	4	834.03	0.0178156	2.02547	CBP	DMSO	Serine/threonine-protein phosphatase PP1-beta catalytic subunit OS=Homo sapiens OX=9606 GN=PPP1CB PE=1 SV=3	3.13854e+06	2.2949e+06	2.0041e+06	2.45031e+06	2.53162e+06	7.71675e+06	5.48723e+06	5.57009e+06	3.11215e+06	3.26901e+06	5.63906e+06	3.027e+06	2.07184e+06	2.45031e+06	4.34866e+06	1.16098e+07	1.66922e+07	9.72035e+06	5.3542e+06	5.70922e+06	3	4	3	1	2	4	3	2	3	3		x	x		x	x	x
O43567	RNF13	1	1	105.89	0.03304	1.8786	CBP	DMSO	E3 ubiquitin-protein ligase RNF13 OS=Homo sapiens OX=9606 GN=RNF13 PE=1 SV=1	120190	137525	38917.3	143314	88934.9	126860	177490	89588.4	355403	244213	215947	181397	40232.6	143314	152767	190861	539927	156341	611443	426511	1	1	1	1	1	0	1	1	1	1	x						x
Q8WW22	DNAJA4	2	1	79.94	0.0293982	1.86113	CBP	DMSO	DnaJ homolog subfamily A member 4 OS=Homo sapiens OX=9606 GN=DNAJA4 PE=1 SV=1	5310.71	26903.5	11679.3	84186.8	477215	15660	85358.4	103190	121272	801053	9541.84	35486	12074	84186.8	819729	23560.4	259661	180077	208638	1.39902e+06	0	1	0	0	0	0	0	0	0	0							x
O60488	ACSL4	4	2	216.91	0.030143	1.8609	CBP	DMSO	Long-chain-fatty-acid--CoA ligase 4 OS=Homo sapiens OX=9606 GN=ACSL4 PE=1 SV=2	208291	186028	219335	457448	691126	522102	687998	661022	632354	775852	374241	245373	226748	457448	1.18717e+06	785502	2.0929e+06	1.15355e+06	1.08791e+06	1.355e+06	2	1	1	2	2	1	2	3	3	2						x	x
Q0JRZ9	FCHO2	1	1	64.62	0.0019433	1.85095	CBP	DMSO	F-BAR domain only protein 2 OS=Homo sapiens OX=9606 GN=FCHO2 PE=1 SV=2	23825.3	20721.1	42158.7	33195	70437.9	36953.7	51222	90554.8	58673.2	114903	42807.4	27331.3	43583.6	33195	120994	55596.9	155818	158027	100943	200674	0	0	0	0	0	0	0	0	1	1							x
Q14980	NUMA1	6	5	259.26	0.0220907	1.74753	CBP	DMSO	Nuclear mitotic apparatus protein 1 OS=Homo sapiens OX=9606 GN=NUMA1 PE=1 SV=2	184005	206931	174830	445072	289164	547184	473142	254763	601991	394707	330605	272944	180739	445072	496706	823238	1.4393e+06	444586	1.03568e+06	689345	1	0	1	1	0	1	1	0	1	1	x				x	x	x
P61018	RAB4B	2	1	90.68	0.0417547	1.71529	CBP	DMSO	Ras-related protein Rab-4B OS=Homo sapiens OX=9606 GN=RAB4B PE=1 SV=1	25933.1	8254.57	21003.5	21093.6	25317.8	24593.1	23009.3	29291.9	46081.6	51302	46594.4	10887.9	21713.4	21093.6	43489.3	37000.4	69994.5	51117.2	79279.6	89597.5	1	0	0	0	0	0	1	0	1	0							x
Q9Y6Y8	SEC23IP	8	7	367.17	0.000452365	1.68285	CBP	DMSO	SEC23-interacting protein OS=Homo sapiens OX=9606 GN=SEC23IP PE=1 SV=1	483794	636516	972817	820130	1.17901e+06	743976	1.23006e+06	1.58598e+06	1.21969e+06	2.10696e+06	869241	839572	1.0057e+06	820130	2.02523e+06	1.11931e+06	3.74187e+06	2.76768e+06	2.09838e+06	3.67974e+06	4	5	4	4	5	4	4	3	4	5	x				x		x
Q10713	PMPCA	2	2	96.4	0.029746	1.65043	CBP	DMSO	Mitochondrial-processing peptidase subunit alpha OS=Homo sapiens OX=9606 GN=PMPCA PE=1 SV=2	115278	92749	146398	105819	118217	119108	233597	217965	201758	182285	207122	122337	151346	105819	203066	179198	710606	380370	347108	318355	0	0	0	0	1	1	0	1	0	0	x				x	x	x	x
Q01105;P0DME0	SET	11	10	559.22	0.0192712	1.63655	CBP	DMSO	Protein SET OS=Homo sapiens OX=9606 GN=SET PE=1 SV=3	5.58138e+06	4.21715e+06	6.54329e+06	6.4757e+06	9.6709e+06	5.93798e+06	9.08108e+06	1.32115e+07	9.50023e+06	1.54383e+07	1.00281e+07	5.56247e+06	6.76444e+06	6.4757e+06	1.6612e+07	8.93369e+06	2.76247e+07	2.30554e+07	1.63444e+07	2.69625e+07	4	5	6	7	6	5	5	5	6	8	x				x		x
Q9UBG0	MRC2	13	13	595.29	0.00362623	1.61063	CBP	DMSO	C-type mannose receptor 2 OS=Homo sapiens OX=9606 GN=MRC2 PE=1 SV=2	1.75007e+06	1.85285e+06	1.37799e+06	2.5629e+06	3.57219e+06	2.95798e+06	3.16633e+06	3.08483e+06	3.62335e+06	5.07128e+06	3.14438e+06	2.44392e+06	1.42456e+06	2.5629e+06	6.13608e+06	4.45028e+06	9.63202e+06	5.38332e+06	6.23368e+06	8.85684e+06	4	7	9	7	8	5	9	5	5	8							x
O95479	H6PD	3	3	137.92	0.030253	1.60636	CBP	DMSO	GDH/6PGL endoplasmic bifunctional protein OS=Homo sapiens OX=9606 GN=H6PD PE=1 SV=2	77684.1	118263	111987	192360	519988	103752	138016	126571	269441	1.00116e+06	139576	155990	115772	192360	893201	156094	419846	220878	463551	1.7485e+06	0	1	1	2	3	1	0	2	3	2	x				x	x	x	x
Q9BWS9	CHID1	2	2	62.9	0.0141052	1.57459	CBP	DMSO	Chitinase domain-containing protein 1 OS=Homo sapiens OX=9606 GN=CHID1 PE=1 SV=1	84671.2	130896	53978.2	53977.7	47260.2	102454	202467	126403	86235.7	66270	152130	172653	55802.6	53977.7	81180.4	154142	615907	220586	148362	115739	0	0	0	0	0	0	0	0	0	0	x						x
P35222	CTNNB1	15	10	831.01	0.0396534	1.547	CBP	DMSO	Catenin beta-1 OS=Homo sapiens OX=9606 GN=CTNNB1 PE=1 SV=1	1.52608e+06	1.20379e+06	1.11315e+06	1.41152e+06	2.03453e+06	1.47613e+06	2.5006e+06	2.25616e+06	1.88077e+06	3.16259e+06	2.74194e+06	1.58781e+06	1.15078e+06	1.41152e+06	3.49479e+06	2.22083e+06	7.60685e+06	3.93721e+06	3.23571e+06	5.52337e+06	6	8	7	7	7	6	8	6	5	8							x
O60716	CTNND1	9	9	486.69	0.00111641	1.53851	CBP	DMSO	Catenin delta-1 OS=Homo sapiens OX=9606 GN=CTNND1 PE=1 SV=1	652934	779114	1.05351e+06	918745	902579	961465	1.46664e+06	1.54981e+06	1.29438e+06	1.3539e+06	1.17314e+06	1.02766e+06	1.08912e+06	918745	1.55039e+06	1.44652e+06	4.46152e+06	2.70457e+06	2.22688e+06	2.36455e+06	4	8	7	5	5	7	6	7	8	7	x				x	x	x
Q9BRF8	CPPED1	2	2	173.3	0.000322228	1.53612	CBP	DMSO	Serine/threonine-protein phosphatase CPPED1 OS=Homo sapiens OX=9606 GN=CPPED1 PE=1 SV=3	103405	248643	76576.7	252174	68717.9	149294	378606	125428	405348	92673.7	185790	327962	79164.9	252174	118039	224613	1.15172e+06	218883	697369	161852	1	2	2	2	1	2	3	1	2	2	x				x		x
Q7L311	ARMCX2	3	1	121.29	0.00323742	1.52688	CBP	DMSO	Armadillo repeat-containing X-linked protein 2 OS=Homo sapiens OX=9606 GN=ARMCX2 PE=2 SV=1	33503.7	33805.4	38589.7	39686.4	52092.9	44420.2	56498.8	48626.1	69543.1	82742.1	60196.6	44589.7	39893.9	39686.4	89481.8	66830.2	171870	84857.3	119643	144507	1	1	1	0	0	1	1	1	1	1				x	x	x	x	x
A5YKK6	CNOT1	3	1	178.89	0.0371	1.51448	CBP	DMSO	CCR4-NOT transcription complex subunit 1 OS=Homo sapiens OX=9606 GN=CNOT1 PE=1 SV=2	18855.7	42875.2	24430.3	41696.8	44624.2	36091.5	42178.7	42972.7	51910.4	88068	33878.4	56552.8	25256.1	41696.8	76652.5	54299.6	128308	74991.6	89307.6	153808	1	1	1	1	1	1	0	1	1	0	x						x
P61769	B2M	4	4	214.18	0.017033	1.503	CBP	DMSO	Beta-2-microglobulin OS=Homo sapiens OX=9606 GN=B2M PE=1 SV=1	232217	264431	527676	321286	504063	494127	449705	560155	534306	741768	417228	348787	545511	321286	865846	743414	1.36801e+06	977525	919230	1.29548e+06	2	3	3	3	2	3	2	1	2	2	x						x
P42226	STAT6	2	1	74.72	0.0158437	-1.50216	DMSO	CBP	Signal transducer and activator of transcription 6 OS=Homo sapiens OX=9606 GN=STAT6 PE=1 SV=1	77744.5	108804	108756	69388	74466.8	72516.4	54799.5	69646.4	49258.4	46131.4	139685	143513	112432	69388	127914	109101	166701	121540	84745.2	80567.1	0	0	0	0	0	0	0	0	0	0		x	x	x	x		x	x
P12109	COL6A1	29	28	1756.35	0.00346553	-1.51793	DMSO	CBP	Collagen alpha-1(VI) chain OS=Homo sapiens OX=9606 GN=COL6A1 PE=1 SV=3	9.05034e+06	1.32199e+07	1.02905e+07	1.05145e+07	1.39352e+07	4.62352e+06	9.33091e+06	8.01502e+06	6.59562e+06	8.99306e+06	1.62609e+07	1.74372e+07	1.06383e+07	1.05145e+07	2.3937e+07	6.95609e+06	2.83847e+07	1.3987e+07	1.13472e+07	1.57061e+07	24	24	22	23	22	16	17	18	16	21	x	x		x	x	x	x	x
Q15582	TGFBI	3	3	126.14	0.0483841	-1.58766	DMSO	CBP	Transforming growth factor-beta-induced protein ig-h3 OS=Homo sapiens OX=9606 GN=TGFBI PE=1 SV=1	98234.2	123290	140313	388238	198879	100147	92653.4	105341	181299	118268	176499	162620	145055	388238	341621	150671	281853	183830	311910	206551	2	0	1	2	4	2	1	2	2	2	x						x
Q9NQX4	MYO5C	1	1	32.76	0.00381154	-1.61579	DMSO	CBP	Unconventional myosin-Vc OS=Homo sapiens OX=9606 GN=MYO5C PE=1 SV=2	344526	405436	655645	828161	690619	197335	235763	297241	639870	439666	619015	534774	677804	828161	1.1863e+06	296891	717195	518715	1.10084e+06	767864	0	0	0	0	0	0	1	0	0	1	x				x		x
Q7KZ85	SUPT6H	2	1	67.76	0.0371318	-1.61694	DMSO	CBP	Transcription elongation factor SPT6 OS=Homo sapiens OX=9606 GN=SUPT6H PE=1 SV=2	571966	495185	376929	252394	177540	490240	223725	244126	73558.4	127340	1.02766e+06	653153	389669	252394	304966	737566	680573	426023	126551	222395	1	0	0	0	0	1	0	0	0	0	x						x
P12111	COL6A3	104	92	6340.52	0.0158424	-1.6248	DMSO	CBP	Collagen alpha-3(VI) chain OS=Homo sapiens OX=9606 GN=COL6A3 PE=1 SV=5	3.42296e+07	3.17897e+07	1.91517e+07	3.11094e+07	5.67643e+07	1.43228e+07	2.03884e+07	1.6944e+07	1.79748e+07	3.68723e+07	6.15009e+07	4.19309e+07	1.9799e+07	3.11094e+07	9.7506e+07	2.15487e+07	6.20218e+07	2.9569e+07	3.09241e+07	6.43964e+07	70	79	54	79	84	55	65	50	61	75		x		x	x	x	x	x
O14495	PLPP3	2	2	78.44	0.00364052	-1.65504	DMSO	CBP	Phospholipid phosphatase 3 OS=Homo sapiens OX=9606 GN=PLPP3 PE=1 SV=1	197099	620657	128778	210906	265218	155887	321749	91385.2	124764	165805	354130	818653	133131	210906	455574	234532	978765	159476	214646	289574	1	2	1	1	2	0	1	0	1	0	x			x	x	x	x	x
P17096	HMGA1	1	1	71.79	0.0374446	-1.70486	DMSO	CBP	High mobility group protein HMG-I/HMG-Y OS=Homo sapiens OX=9606 GN=HMGA1 PE=1 SV=3	211619	183763	861998	56851.5	41186.6	198609	96889.6	445228	21007	33299.4	380218	242386	891133	56851.5	70747.6	298807	294739	776967	36140.8	58156.5	0	0	1	0	0	0	0	1	0	0	x				x	x	x	x
P12110	COL6A2	20	18	1057.5	0.00169552	-1.75164	DMSO	CBP	Collagen alpha-2(VI) chain OS=Homo sapiens OX=9606 GN=COL6A2 PE=1 SV=4	4.62119e+06	6.31137e+06	3.70196e+06	3.84152e+06	7.9738e+06	2.02856e+06	3.62667e+06	2.45004e+06	2.52246e+06	4.47233e+06	8.30296e+06	8.32475e+06	3.82708e+06	3.84152e+06	1.36969e+07	3.05196e+06	1.10324e+07	4.27556e+06	4.33969e+06	7.8108e+06	10	13	8	10	17	6	11	9	6	10		x	x	x	x	x	x	x
P02751	FN1	18	17	992.66	0.00954124	-1.76635	DMSO	CBP	Fibronectin OS=Homo sapiens OX=9606 GN=FN1 PE=1 SV=4	6.89928e+06	5.02823e+06	1.02532e+07	3.0641e+06	4.92788e+06	2.26274e+06	2.37324e+06	8.50667e+06	1.36326e+06	2.57601e+06	1.2396e+07	6.63229e+06	1.05997e+07	3.0641e+06	8.46479e+06	3.40429e+06	7.21941e+06	1.4845e+07	2.34538e+06	4.49892e+06	14	14	18	14	12	13	10	20	9	14	x			x	x	x	x	x
P28300	LOX	1	1	35	3.69e-05	-1.87996	DMSO	CBP	Protein-lysine 6-oxidase OS=Homo sapiens OX=9606 GN=LOX PE=1 SV=2	52352.3	74946.1	69846.8	125306	150930	29568.2	36138.6	40031.8	67790.4	78275.2	94062.1	98854.7	72207.5	125306	259257	44485.3	109934	69859.4	116628	136705	1	1	1	2	1	1	1	1	1	1				x		x	x	x
P32322	PYCR1	2	1	101.87	0.0176742	-1.95167	DMSO	CBP	Pyrroline-5-carboxylate reductase 1, mitochondrial OS=Homo sapiens OX=9606 GN=PYCR1 PE=1 SV=2	24786.9	64829.4	58383.5	32699.1	36247.7	15802	29651.8	30127.8	8477.81	27099.9	44535	85510.6	60356.7	32699.1	62263.9	23774.1	90201.1	52576	14585.4	47329.2	0	0	0	0	0	0	0	0	0	0	x				x	x	x	x
Q96CG8	CTHRC1	1	1	22.87	0.0199565	-2.53161	DMSO	CBP	Collagen triple helix repeat-containing protein 1 OS=Homo sapiens OX=9606 GN=CTHRC1 PE=1 SV=1	21030.1	13859.6	43254.9	5531.03	38668.9	16907.8	3029.93	13412.8	3447.22	11529.1	37785.1	18280.9	44716.9	5531.03	66422.8	25437.8	9217.09	23406.6	5930.65	20135.2	0	0	0	0	0	0	0	0	0	0		x		x	x	x	x	x
P29373;P29762	CRABP2	6	6	266.44	0.000416488	-2.94666	DMSO	CBP	Cellular retinoic acid-binding protein 2 OS=Homo sapiens OX=9606 GN=CRABP2 PE=1 SV=2	714249	158418	1.39402e+06	588361	1.37058e+06	306576	38726.3	374915	202114	511713	1.2833e+06	208955	1.44114e+06	588361	2.3543e+06	461244	117806	654262	347721	893691	6	3	5	2	3	2	1	3	1	3	x				x	x	x	x
in RNAseq	CBP30	CRABP2	-2.94666	0.000416488	6	cellular retinoic acid receptor

## Sheet: JQ1
Accession	Peptide count	Unique peptides	Confidence score	Anova (p)	Max fold change	Highest mean condition	Lowest mean condition	Description	FL474_MSQ1146_20170926_ThomasLayton_1	FL474_MSQ1146_20170926_ThomasLayton_4	FL474_MSQ1146_20170926_ThomasLayton_7	FL474_MSQ1226_20180131_ThomasLayton_1	FL474_MSQ1226_20180131_ThomasLayton_4	FL474_MSQ1146_20170926_ThomasLayton_3	FL474_MSQ1146_20170926_ThomasLayton_6	FL474_MSQ1146_20170926_ThomasLayton_9	FL474_MSQ1226_20180131_ThomasLayton_3	FL474_MSQ1226_20180131_ThomasLayton_6	FL474_MSQ1146_20170926_ThomasLayton_1	FL474_MSQ1146_20170926_ThomasLayton_4	FL474_MSQ1146_20170926_ThomasLayton_7	FL474_MSQ1226_20180131_ThomasLayton_1	FL474_MSQ1226_20180131_ThomasLayton_4	FL474_MSQ1146_20170926_ThomasLayton_3	FL474_MSQ1146_20170926_ThomasLayton_6	FL474_MSQ1146_20170926_ThomasLayton_9	FL474_MSQ1226_20180131_ThomasLayton_3	FL474_MSQ1226_20180131_ThomasLayton_6	FL474_MSQ1146_20170926_ThomasLayton_1	FL474_MSQ1146_20170926_ThomasLayton_4	FL474_MSQ1146_20170926_ThomasLayton_7	FL474_MSQ1226_20180131_ThomasLayton_1	FL474_MSQ1226_20180131_ThomasLayton_4	FL474_MSQ1146_20170926_ThomasLayton_3	FL474_MSQ1146_20170926_ThomasLayton_6	FL474_MSQ1146_20170926_ThomasLayton_9	FL474_MSQ1226_20180131_ThomasLayton_3	FL474_MSQ1226_20180131_ThomasLayton_6	Anova p-value <= 0.05 donor	Anova p-value <= 0.05 DMSO vs CBP vs JQ1	Anova p-value <= 0.05 DMSO vs CBP	Anova p-value <= 0.05 DMSO vs JQ1	Anova p-value <= 0.05 DMSO CBP JQ1 paired	Anova p-value <= 0.05 paired no outlier	Anova p-value <= 0.05 paired no outlier DMSO CBP	Anova p-value <= 0.05 paired no outlier DMSO JQ1
Q96CG8	1	1	22.87	0.00903405	17.4135	DMSO	JQ1	Collagen triple helix repeat-containing protein 1 OS=Homo sapiens OX=9606 GN=CTHRC1 PE=1 SV=1	21030.1	13859.6	43254.9	5531.03	38668.9	670.7	632.034	5642.5	46.6403	33.9713	37785.1	18280.9	44716.9	5531.03	66422.8	847.507	1550.68	1009.81	73.0214	60.2946	0	0	0	0	0	0	0	0	0	0		x		x	x	x	x	x
P02795;P13640;P04732;P04731	4	4	362.18	0.0176014	11.5934	JQ1	DMSO	Metallothionein-2 OS=Homo sapiens OX=9606 GN=MT2A PE=1 SV=1	80522.4	290756	1.04866e+06	450209	1.12969e+06	8.18995e+06	2.98898e+06	2.1559e+06	1.39902e+07	7.45312e+06	144676	383511	1.08411e+06	450209	1.9405e+06	1.03489e+07	7.33339e+06	385830	2.19035e+07	1.32283e+07	1	4	4	4	4	5	6	3	5	5				x				x
O95793;Q9NUL3	4	1	298.14	0.021606	7.09781	JQ1	DMSO	Double-stranded RNA-binding protein Staufen homolog 1 OS=Homo sapiens OX=9606 GN=STAU1 PE=1 SV=2	18446.6	12170.6	21485.1	4879.69	6938.58	249371	110129	71032	12404.1	10759.8	33143.2	16053.1	22211.3	4879.69	11918.6	315109	270199	12712.2	19420.3	19097.2	0	1	0	0	1	1	0	0	0	0	x				x	x	x	x
P02452;P02458	40	37	2277.28	0.00479119	6.21696	DMSO	JQ1	Collagen alpha-1(I) chain OS=Homo sapiens OX=9606 GN=COL1A1 PE=1 SV=5	8.50011e+06	2.44329e+07	1.043e+07	2.1818e+07	3.03863e+07	4.12353e+06	3.82095e+06	2.05716e+06	1.54466e+06	3.82574e+06	1.52723e+07	3.22272e+07	1.07825e+07	2.1818e+07	5.21957e+07	5.21055e+06	9.37461e+06	368158	2.41837e+06	6.79019e+06	19	29	24	33	31	5	22	2	7	17		x		x	x	x	x	x
P28300	1	1	35	0.00410805	5.32627	DMSO	JQ1	Protein-lysine 6-oxidase OS=Homo sapiens OX=9606 GN=LOX PE=1 SV=2	52352.3	74946.1	69846.8	125306	150930	17899.7	24097.8	18391.9	14901.2	13586.1	94062.1	98854.7	72207.5	125306	259257	22618.3	59123.5	3291.5	23329.8	24113.5	1	1	1	2	1	0	1	0	0	0				x		x	x	x
P15104	2	2	110.07	0.00125087	5.2079	JQ1	DMSO	Glutamine synthetase OS=Homo sapiens OX=9606 GN=GLUL PE=1 SV=4	49960.1	114124	33250.3	72523.6	39098.9	167609	566997	372700	302013	199701	89764.1	150531	34374.1	72523.6	67161.6	211793	1.39111e+06	66700.1	472839	354443	0	1	1	0	0	2	2	1	2	0		x		x	x	x		x
Q7Z4W1	2	2	84.28	0.00632041	4.95423	JQ1	DMSO	L-xylulose reductase OS=Homo sapiens OX=9606 GN=DCXR PE=1 SV=2	19772.6	35764.5	33800.7	71827.5	60258.7	66312.2	223825	199675	119520	487653	35525.7	47173.8	34943.1	71827.5	103508	83793.1	549151	35734.8	187124	865521	0	0	0	0	0	2	1	1	0	1		x		x	x	x		x
P02792	6	6	416.8	0.000598574	4.73339	JQ1	DMSO	Ferritin light chain OS=Homo sapiens OX=9606 GN=FTL PE=1 SV=2	952756	1.71655e+06	2.42066e+06	3.13855e+06	1.31721e+06	7.98388e+06	7.71022e+06	7.36946e+06	1.5512e+07	6.60816e+06	1.71183e+06	2.26415e+06	2.50248e+06	3.13855e+06	2.26261e+06	1.00886e+07	1.89168e+07	1.31887e+06	2.4286e+07	1.17286e+07	1	3	6	4	3	8	7	5	8	8		x		x	x	x		x
O94992	1	1	37.95	0.00362056	4.55407	JQ1	DMSO	Protein HEXIM1 OS=Homo sapiens OX=9606 GN=HEXIM1 PE=1 SV=1	46716	36429.9	120446	5077.34	9826.8	144754	92657.8	678943	46642.5	32050.9	83935.3	48051.4	124517	5077.34	16879.8	182913	227334	121507	73024.7	56886.1	0	0	0	0	0	0	0	1	0	0	x					x		x
P16949;Q93045	4	4	251.41	3.77e-05	4.31514	DMSO	JQ1	Stathmin OS=Homo sapiens OX=9606 GN=STMN1 PE=1 SV=3	701424	2.20529e+06	2.17399e+06	685439	2.08513e+06	163148	543846	485195	211158	416124	1.26026e+06	2.90879e+06	2.24747e+06	685439	3.5817e+06	206156	1.33431e+06	86832.8	330595	738565	2	3	4	4	4	0	3	1	0	4	x	x		x	x	x	x	x
P08123	29	28	1942.78	0.00112242	4.17522	DMSO	JQ1	Collagen alpha-2(I) chain OS=Homo sapiens OX=9606 GN=COL1A2 PE=1 SV=7	5.15512e+06	1.58292e+07	5.19808e+06	1.31742e+07	1.76149e+07	1.7827e+06	4.74279e+06	1.68685e+06	1.91443e+06	3.51839e+06	9.26228e+06	2.08789e+07	5.37377e+06	1.31742e+07	3.02578e+07	2.25265e+06	1.16363e+07	301886	2.99728e+06	6.24469e+06	18	24	21	23	28	9	26	1	10	15		x		x	x	x		x
Q9BYN0	3	3	132.58	4.69e-06	4.16501	JQ1	DMSO	Sulfiredoxin-1 OS=Homo sapiens OX=9606 GN=SRXN1 PE=1 SV=2	204396	143777	839823	667310	247945	1.03623e+06	588353	3.36974e+06	2.7191e+06	1.04663e+06	367241	189644	868208	667310	425903	1.3094e+06	1.44351e+06	603065	4.2571e+06	1.85763e+06	1	1	2	0	0	2	1	2	4	2		x		x	x	x		x
Q9Y3E0	1	1	56.46	0.0496219	3.17352	DMSO	JQ1	Vesicle transport protein GOT1B OS=Homo sapiens OX=9606 GN=GOLT1B PE=1 SV=1	14555.3	67154.5	49673.9	22259.5	26590.8	1427.89	33953.2	795.394	5003.97	15612.6	26151.7	88577.5	51352.8	22259.5	45675.9	1804.31	83303.4	142.348	7834.36	27710.4	1	2	2	1	1	0	1	0	1	1								x
Q9P299	2	1	144.66	0.0158165	2.91407	DMSO	JQ1	Coatomer subunit zeta-2 OS=Homo sapiens OX=9606 GN=COPZ2 PE=2 SV=1	46573.5	125271	182613	89910.4	90159.6	37717.7	20935.2	55374.4	34091.5	35310.8	83679.3	165233	188785	89910.4	154870	47660.7	51364	9910.07	53374.5	62672.1	0	0	0	0	0	0	0	1	0	0	x					x		x
O94808	7	1	331.41	0.0468928	2.85791	JQ1	DMSO	Glutamine--fructose-6-phosphate aminotransferase [isomerizing] 2 OS=Homo sapiens OX=9606 GN=GFPT2 PE=1 SV=3	24354.5	13640	21392.2	12177	16023.9	38625.6	27684.7	139422	23351.9	21232.8	43758.1	17991.3	22115.2	12177	27524.7	48807.9	67923.7	24951.6	36560.4	37685.4	0	0	1	0	0	0	0	1	0	0		x	x	x	x			x
P20908	5	5	185.06	0.00527082	2.82036	DMSO	JQ1	Collagen alpha-1(V) chain OS=Homo sapiens OX=9606 GN=COL5A1 PE=1 SV=3	415125	430662	465317	583138	803727	165744	100697	307015	132225	250922	745862	568047	481044	583138	1.38059e+06	209436	247058	54944.9	207016	445353	1	2	0	3	2	1	1	0	0	1		x		x	x	x		x
Q13501	9	8	587.68	0.0196342	2.81988	JQ1	DMSO	Sequestosome-1 OS=Homo sapiens OX=9606 GN=SQSTM1 PE=1 SV=1	1.59957e+06	1.1115e+06	3.02279e+06	1.2687e+06	981337	7.34741e+06	1.87251e+06	3.86381e+06	6.16669e+06	3.26315e+06	2.87397e+06	1.46607e+06	3.12496e+06	1.2687e+06	1.68568e+06	9.2843e+06	4.59417e+06	691486	9.65474e+06	5.79166e+06	9	8	10	4	7	9	12	7	11	9	x				x	x	x	x
Q12802	2	1	78.68	0.0231275	2.80959	JQ1	DMSO	A-kinase anchor protein 13 OS=Homo sapiens OX=9606 GN=AKAP13 PE=1 SV=2	2705.88	10282.4	14687.3	1944.3	2682.12	6441.26	22153.9	26194.3	23206.9	12759	4861.7	13562.6	15183.7	1944.3	4607.18	8139.27	54354.2	4687.86	36333.4	22645.5	0	0	0	0	0	0	1	0	0	0	x							x
P09486	8	7	264.25	0.0126078	2.78406	DMSO	JQ1	SPARC OS=Homo sapiens OX=9606 GN=SPARC PE=1 SV=1	1.85767e+06	1.54958e+06	1.42752e+06	2.06758e+06	1.94589e+06	502299	641312	1.13268e+06	365961	535932	3.33771e+06	2.04392e+06	1.47577e+06	2.06758e+06	3.34253e+06	634713	1.57344e+06	202710	572958	951209	3	6	6	5	4	0	3	0	1	1		x		x	x	x		x
Q9Y4F5	1	1	27.15	0.0255526	2.77892	JQ1	DMSO	Centrosomal protein of 170 kDa protein B OS=Homo sapiens OX=9606 GN=CEP170B PE=1 SV=4	146012	156798	122241	418995	435793	549385	280853	1.07595e+06	933483	716910	262342	206818	126373	418995	748577	694211	689065	192557	1.46149e+06	1.27242e+06	0	0	0	0	1	0	0	0	0	1	x							x
P29373;P29762	6	6	266.44	0.000293198	2.77576	DMSO	JQ1	Cellular retinoic acid-binding protein 2 OS=Homo sapiens OX=9606 GN=CRABP2 PE=1 SV=2	714249	158418	1.39402e+06	588361	1.37058e+06	183514	43061.5	600994	196581	498183	1.2833e+06	208955	1.44114e+06	588361	2.3543e+06	231891	105650	107557	307773	884210	6	3	5	2	3	1	0	3	2	2	x				x	x	x	x
P02794	12	11	898.47	0.000352538	2.64916	JQ1	DMSO	Ferritin heavy chain OS=Homo sapiens OX=9606 GN=FTH1 PE=1 SV=2	1.94354e+06	2.74254e+06	3.1175e+06	6.62391e+06	3.14116e+06	6.68565e+06	7.44718e+06	7.27227e+06	1.86149e+07	6.52208e+06	3.49199e+06	3.61744e+06	3.22287e+06	6.62391e+06	5.39568e+06	8.44809e+06	1.82715e+07	1.30148e+06	2.9144e+07	1.15758e+07	4	12	12	11	7	13	15	9	16	14		x		x	x	x		x
O14495	2	2	78.44	0.00502973	2.64441	DMSO	JQ1	Phospholipid phosphatase 3 OS=Homo sapiens OX=9606 GN=PLPP3 PE=1 SV=1	197099	620657	128778	210906	265218	99254.7	224736	21854.4	69803.2	122338	354130	818653	133131	210906	455574	125420	551385	3911.17	109286	217134	1	2	1	1	2	0	2	0	0	0	x			x	x	x	x	x
Q92974	4	3	122.8	0.000927974	2.62535	DMSO	JQ1	Rho guanine nucleotide exchange factor 2 OS=Homo sapiens OX=9606 GN=ARHGEF2 PE=1 SV=4	128047	339807	105100	249194	222004	58473.1	88662.2	45372.8	105443	99767.3	230064	448209	108653	249194	381344	73887.5	217531	8120.13	165085	177074	1	2	1	2	2	1	1	0	1	0		x		x	x	x		x
P01033	5	5	246.34	0.000897663	2.61395	JQ1	DMSO	Metalloproteinase inhibitor 1 OS=Homo sapiens OX=9606 GN=TIMP1 PE=1 SV=1	768642	786832	1.6569e+06	468574	844891	2.45282e+06	2.91768e+06	3.3254e+06	1.22633e+06	1.90809e+06	1.38103e+06	1.03784e+06	1.7129e+06	468574	1.4513e+06	3.09942e+06	7.15847e+06	595129	1.91998e+06	3.38661e+06	2	3	6	2	3	4	6	5	3	4		x		x	x	x		x
Q03001	6	3	128.23	0.0387715	2.59863	JQ1	DMSO	Dystonin OS=Homo sapiens OX=9606 GN=DST PE=1 SV=4	128669	149851	117306	357078	372784	503955	487894	957546	461784	514068	231182	197656	121271	357078	640344	636805	1.19704e+06	171367	722982	912405	0	0	0	0	0	0	0	0	0	0				x				x
P12110	20	18	1057.5	0.00064188	2.57686	DMSO	JQ1	Collagen alpha-2(VI) chain OS=Homo sapiens OX=9606 GN=COL6A2 PE=1 SV=4	4.62119e+06	6.31137e+06	3.70196e+06	3.84152e+06	7.9738e+06	1.4916e+06	2.61592e+06	2.03736e+06	1.49412e+06	2.62538e+06	8.30296e+06	8.32475e+06	3.82708e+06	3.84152e+06	1.36969e+07	1.88481e+06	6.41809e+06	364616	2.33924e+06	4.6597e+06	10	13	8	10	17	7	7	6	5	6		x	x	x	x	x	x	x
P12111	104	92	6340.52	0.00620679	2.53066	DMSO	JQ1	Collagen alpha-3(VI) chain OS=Homo sapiens OX=9606 GN=COL6A3 PE=1 SV=5	3.42296e+07	3.17897e+07	1.91517e+07	3.11094e+07	5.67643e+07	8.52148e+06	1.39344e+07	1.38007e+07	1.16767e+07	2.0446e+07	6.15009e+07	4.19309e+07	1.9799e+07	3.11094e+07	9.7506e+07	1.07679e+07	3.41878e+07	2.46984e+06	1.82813e+07	3.6289e+07	70	79	54	79	84	36	53	30	48	64		x		x	x	x	x	x
P02751	18	17	992.66	0.00270607	2.52168	DMSO	JQ1	Fibronectin OS=Homo sapiens OX=9606 GN=FN1 PE=1 SV=4	6.89928e+06	5.02823e+06	1.02532e+07	3.0641e+06	4.92788e+06	1.67582e+06	2.58436e+06	5.28421e+06	862374	1.55854e+06	1.2396e+07	6.63229e+06	1.05997e+07	3.0641e+06	8.46479e+06	2.1176e+06	6.34066e+06	945688	1.35016e+06	2.76621e+06	14	14	18	14	12	11	15	12	3	9	x			x	x	x	x	x
P48426	2	1	82.62	0.0230171	2.40537	JQ1	DMSO	Phosphatidylinositol 5-phosphate 4-kinase type-2 alpha OS=Homo sapiens OX=9606 GN=PIP4K2A PE=1 SV=2	32924.9	37179.3	30925.2	34836.3	45191.6	57970.1	85404.5	161607	67089.9	63438.5	59156.6	49039.9	31970.4	34836.3	77627.2	73252	209538	28922	105038	112595	1	1	1	0	0	1	1	1	1	1	x				x	x		x
Q92508	2	1	50.25	0.0089955	2.37109	JQ1	DMSO	Piezo-type mechanosensitive ion channel component 1 OS=Homo sapiens OX=9606 GN=PIEZO1 PE=1 SV=4	24036.2	19989	22488.3	17351	35052.4	28874.5	51368.4	72631	52071.5	77017.2	43186.2	26365.7	23248.3	17351	60210.7	36486.3	126031	12998.4	81524.6	136695	0	0	0	0	0	1	1	0	1	0	x							x
O60504	3	1	103.43	0.0022995	2.28505	DMSO	JQ1	Vinexin OS=Homo sapiens OX=9606 GN=SORBS3 PE=1 SV=2	76201.1	53564.8	48547.5	81735.9	58917.2	24850.8	19868.5	15606	52849.6	26413.5	136912	70652.6	50188.4	81735.9	101204	31401.8	48747	2792.93	82742.7	46880.6	0	1	1	1	1	0	0	0	0	0	x			x	x	x		x
Q6P5R6	1	1	65.97	0.0345324	2.27516	DMSO	JQ1	60S ribosomal protein L22-like 1 OS=Homo sapiens OX=9606 GN=RPL22L1 PE=1 SV=2	90652.5	165118	264179	115679	391988	52765.2	102666	151054	72820.4	72361.5	162877	217792	273108	115679	673331	66674.9	251890	27033.4	114010	128432	0	1	1	1	1	1	1	1	0	0	x			x	x	x		x
P36269	1	1	81.65	0.00701934	2.25659	JQ1	DMSO	Glutathione hydrolase 5 proenzyme OS=Homo sapiens OX=9606 GN=GGT5 PE=1 SV=2	13781.8	7143.44	9048.07	26743.4	86580	59623.5	15672.6	32836.6	91652.6	123576	24761.9	9422.26	9353.89	26743.4	148721	75341.1	38452.3	5876.6	143494	219332	0	0	1	1	1	1	0	1	1	1								x
P12109	29	28	1756.35	0.000868021	2.24679	DMSO	JQ1	Collagen alpha-1(VI) chain OS=Homo sapiens OX=9606 GN=COL6A1 PE=1 SV=3	9.05034e+06	1.32199e+07	1.02905e+07	1.05145e+07	1.39352e+07	4.20251e+06	6.74304e+06	5.61809e+06	4.25069e+06	4.55982e+06	1.62609e+07	1.74372e+07	1.06383e+07	1.05145e+07	2.3937e+07	5.31035e+06	1.65439e+07	1.00544e+06	6.65499e+06	8.09308e+06	24	24	22	23	22	15	26	10	11	16	x	x		x	x	x	x	x
P32322	2	1	101.87	0.00402124	2.22187	DMSO	JQ1	Pyrroline-5-carboxylate reductase 1, mitochondrial OS=Homo sapiens OX=9606 GN=PYCR1 PE=1 SV=2	24786.9	64829.4	58383.5	32699.1	36247.7	7761.48	21677.1	41045.8	14929.7	12227.3	44535	85510.6	60356.7	32699.1	62263.9	9807.52	53184.2	7345.76	23374.3	21701.8	0	0	0	0	0	0	0	0	0	0	x				x	x	x	x
Q32MZ4	2	1	89.89	0.0266155	2.20878	DMSO	JQ1	Leucine-rich repeat flightless-interacting protein 1 OS=Homo sapiens OX=9606 GN=LRRFIP1 PE=1 SV=2	106371	84463.1	153961	62628	91576	54802.1	37929.9	40651.6	62686.5	29846.6	191119	111408	159165	62628	157303	69248.8	93060.2	7275.2	98143.8	52973.9	1	1	1	0	1	0	0	0	0	0		x		x	x	x		x
O43837	3	2	135.66	0.0331945	2.16479	JQ1	DMSO	Isocitrate dehydrogenase [NAD] subunit beta, mitochondrial OS=Homo sapiens OX=9606 GN=IDH3B PE=1 SV=2	47510.6	97585.3	168285	78541.5	90661.4	188817	124594	476219	125849	129215	85363	128716	173973	78541.5	155732	238593	305688	85226.5	197033	229340	1	0	2	0	0	0	1	2	1	0	x				x	x		x
P33121	6	5	273.48	0.000743155	2.16453	JQ1	DMSO	Long-chain-fatty-acid--CoA ligase 1 OS=Homo sapiens OX=9606 GN=ACSL1 PE=1 SV=1	269536	204360	143960	282228	211550	601258	488881	321538	447684	546811	484280	269553	148825	282228	363386	759758	1.19946e+06	57543.9	700907	970519	1	1	1	1	1	4	2	1	4	3		x		x	x	x		x
Q06830	23	19	1502.81	0.00131309	2.15919	JQ1	DMSO	Peroxiredoxin-1 OS=Homo sapiens OX=9606 GN=PRDX1 PE=1 SV=1	3.81084e+07	3.73402e+07	6.05667e+07	2.84743e+07	2.91544e+07	6.89585e+07	6.09048e+07	1.67672e+08	6.04084e+07	6.01695e+07	6.847e+07	4.92521e+07	6.26138e+07	2.84743e+07	5.00795e+07	8.71371e+07	1.49429e+08	3.00074e+07	9.4577e+07	1.06793e+08	21	19	19	22	21	17	21	18	19	23		x		x	x	x		x
Q8TDX7	4	4	172.74	0.00084894	2.1413	DMSO	JQ1	Serine/threonine-protein kinase Nek7 OS=Homo sapiens OX=9606 GN=NEK7 PE=1 SV=1	348255	1.00752e+06	463883	446422	205087	199181	391170	214017	227588	122094	625715	1.32893e+06	479561	446422	352285	251689	959727	38301.6	356318	216701	1	3	3	2	2	1	1	1	1	0	x				x	x	x	x
P54687	4	4	234.54	0.00960614	2.12806	DMSO	JQ1	Branched-chain-amino-acid aminotransferase, cytosolic OS=Homo sapiens OX=9606 GN=BCAT1 PE=1 SV=3	204981	511616	492142	434156	444563	123525	257120	163505	304019	132751	368293	674826	508776	434156	763642	156088	630838	29261.6	475980	235617	3	4	3	4	4	0	3	0	1	0	x				x	x		x
Q9Y3C8	2	2	66.65	0.0281825	2.08365	DMSO	JQ1	Ubiquitin-fold modifier-conjugating enzyme 1 OS=Homo sapiens OX=9606 GN=UFC1 PE=1 SV=3	190765	142121	198611	150635	179595	104965	119635	40755.1	79972.1	68237.9	342750	187459	205323	150635	308496	132636	293521	7293.73	125206	121113	1	1	1	1	1	1	1	0	1	0		x		x	x	x		x
Q8NBF2	1	1	31.73	0.00386935	2.07684	DMSO	JQ1	NHL repeat-containing protein 2 OS=Homo sapiens OX=9606 GN=NHLRC2 PE=1 SV=1	21820.1	41151.7	23641.8	18786.2	23798.7	16630.8	16576.2	10699.2	9111.41	9191.45	39204.6	54279.5	24440.8	18786.2	40879.8	21015	40669.2	1914.78	14265.1	16313.6	1	1	1	1	1	1	1	1	0	0		x		x	x	x		x
P60891;P11908;P21108	11	10	555.16	0.0136737	2.06285	DMSO	JQ1	Ribose-phosphate pyrophosphokinase 1 OS=Homo sapiens OX=9606 GN=PRPS1 PE=1 SV=2	1.32364e+06	1.59772e+06	999337	1.50539e+06	1.12841e+06	465884	614746	925825	602861	568094	2.37821e+06	2.10741e+06	1.03311e+06	1.50539e+06	1.93831e+06	588698	1.50826e+06	165690	943856	1.00829e+06	4	7	7	2	7	3	7	2	4	1		x		x	x	x		x
Q9Y3A6	3	3	185.34	0.0410503	2.05777	JQ1	DMSO	Transmembrane emp24 domain-containing protein 5 OS=Homo sapiens OX=9606 GN=TMED5 PE=1 SV=1	227244	179400	223505	267785	271876	264652	329699	266336	637401	909111	408292	236630	231059	267785	467010	334418	808909	47664.7	997932	1.61355e+06	3	1	1	1	2	1	0	0	1	1	x							x
O43264	3	1	121.3	0.024464	2.02619	DMSO	JQ1	Centromere/kinetochore protein zw10 homolog OS=Homo sapiens OX=9606 GN=ZW10 PE=1 SV=3	30902.6	85223	65815.6	177222	172332	31514.2	51154.7	31651.2	68672.6	79319.9	55523.2	112410	68040.1	177222	296020	39821.8	125507	5664.45	107516	140783	0	0	1	1	1	1	1	0	0	1					x	x		x
Q96AQ6	1	1	44.23	0.013522	2.02447	JQ1	DMSO	Pre-B-cell leukemia transcription factor-interacting protein 1 OS=Homo sapiens OX=9606 GN=PBXIP1 PE=1 SV=1	24730.3	24697	38098.4	46975.7	35051.8	61022.5	54867.8	114486	68169.4	44709.5	44433.4	32575.6	39386	46975.7	60209.7	77109	134617	20489	106728	79353.6	0	0	1	0	0	0	0	1	0	0				x	x			x
P17096	1	1	71.79	0.00120825	2.00801	JQ1	DMSO	High mobility group protein HMG-I/HMG-Y OS=Homo sapiens OX=9606 GN=HMGA1 PE=1 SV=3	211619	183763	861998	56851.5	41186.6	634085	360621	1.52286e+06	109199	94929	380218	242386	891133	56851.5	70747.6	801239	884774	272538	170965	168487	0	0	1	0	0	1	1	1	0	0	x				x	x	x	x
Q92597	12	11	842.32	0.00855207	2.0078	JQ1	DMSO	Protein NDRG1 OS=Homo sapiens OX=9606 GN=NDRG1 PE=1 SV=1	4.3805e+06	5.6116e+06	3.19751e+06	4.31731e+06	3.34617e+06	7.43573e+06	1.59731e+07	4.16882e+06	8.51211e+06	5.77913e+06	7.87052e+06	7.40176e+06	3.30558e+06	4.31731e+06	5.74782e+06	9.3959e+06	3.91897e+07	746072	1.33268e+07	1.02572e+07	7	11	11	9	7	13	11	3	9	13	x				x	x		x
P15559	17	15	1160.42	0.00139483	1.99144	JQ1	DMSO	NAD(P)H dehydrogenase [quinone] 1 OS=Homo sapiens OX=9606 GN=NQO1 PE=1 SV=1	4.7428e+06	6.01697e+06	2.00592e+07	7.85602e+06	5.9893e+06	7.80781e+06	1.39081e+07	3.80684e+07	1.35155e+07	1.56466e+07	8.52146e+06	7.93644e+06	2.07372e+07	7.85602e+06	1.0288e+07	9.86607e+06	3.41233e+07	6.81291e+06	2.11603e+07	2.77708e+07	10	14	15	12	13	12	17	13	18	14	x			x	x	x		x
Q14315	105	87	7032.45	0.0259301	1.97791	JQ1	DMSO	Filamin-C OS=Homo sapiens OX=9606 GN=FLNC PE=1 SV=3	1.84488e+07	4.42332e+07	3.99693e+07	6.0962e+07	2.67986e+07	2.45898e+07	9.64742e+07	1.27109e+08	9.30154e+07	3.54285e+07	3.31472e+07	5.8344e+07	4.13202e+07	6.0962e+07	4.60329e+07	3.10721e+07	2.36697e+08	2.27481e+07	1.45627e+08	6.28811e+07	43	71	63	81	66	56	90	63	93	71	x				x	x	x	x
A1X283;Q5TCZ1	4	4	123.15	0.0105487	1.97591	JQ1	DMSO	SH3 and PX domain-containing protein 2B OS=Homo sapiens OX=9606 GN=SH3PXD2B PE=1 SV=3	285104	293904	205655	235467	188113	807770	584638	261007	441531	292438	512251	387662	212605	235467	323127	1.02071e+06	1.4344e+06	46711.1	691273	519039	2	1	3	1	1	1	2	0	2	0		x		x	x	x		x
Q13523	1	1	33.03	0.0477148	1.97405	DMSO	JQ1	Serine/threonine-protein kinase PRP4 homolog OS=Homo sapiens OX=9606 GN=PRPF4B PE=1 SV=3	28590.2	45860.3	70883.6	35196.4	25096.3	36052.2	21552.6	24335.1	15546.7	6678.29	51368.5	60490.2	73279.4	35196.4	43108.7	45556.1	52878.7	4355.13	24340.3	11853.1	0	0	1	0	0	0	0	1	0	0	x							x
P46734	4	4	135.58	0.0132625	1.93986	JQ1	DMSO	Dual specificity mitogen-activated protein kinase kinase 3 OS=Homo sapiens OX=9606 GN=MAP2K3 PE=1 SV=2	170593	223005	235085	232992	227860	207680	402809	500635	652573	349849	306508	294145	243031	232992	391403	262428	988282	89596	1.02169e+06	620937	1	2	1	2	1	2	4	2	1	2		x			x	x		x
P30038	2	1	89.99	0.00898856	1.93863	JQ1	DMSO	Delta-1-pyrroline-5-carboxylate dehydrogenase, mitochondrial OS=Homo sapiens OX=9606 GN=ALDH4A1 PE=1 SV=3	10469.1	21233.6	35550.1	19873.1	14148.9	26445.3	27224	74264.5	30895.1	37505.1	18810	28007.3	36751.6	19873.1	24304	33416.6	66793.4	13290.7	48370.3	66566.7	1	1	1	0	0	1	1	1	0	0	x				x	x		x
Q9NRA2	1	1	24.35	0.00753363	1.93603	JQ1	DMSO	Sialin OS=Homo sapiens OX=9606 GN=SLC17A5 PE=1 SV=2	127212	75952.6	22393.6	5807.64	9991.57	282786	102751	51974.2	7995.19	21769.7	228564	100182	23150.4	5807.64	17162.9	357333	252097	9301.55	12517.5	38638.4	1	1	1	0	0	1	1	0	0	0	x				x	x		x
P42704	38	31	1972.16	0.0263838	1.93441	JQ1	DMSO	Leucine-rich PPR motif-containing protein, mitochondrial OS=Homo sapiens OX=9606 GN=LRPPRC PE=1 SV=3	4.45556e+06	5.50744e+06	4.64215e+06	4.30563e+06	4.61074e+06	8.26949e+06	6.75287e+06	1.53831e+07	8.9237e+06	6.17115e+06	8.00538e+06	7.26437e+06	4.79905e+06	4.30563e+06	7.92002e+06	1.04494e+07	1.6568e+07	2.75303e+06	1.39712e+07	1.0953e+07	18	12	19	12	16	24	20	12	14	16	x				x			x
Q8WWB7	2	2	147.82	0.00941927	1.93287	JQ1	DMSO	Glycosylated lysosomal membrane protein OS=Homo sapiens OX=9606 GN=GLMP PE=1 SV=1	127788	109317	240634	51857	135481	305911	296723	282722	94189.5	305962	229599	144190	248767	51857	232720	386554	728002	50597.3	147466	543043	1	2	2	1	1	2	1	0	1	1								x
Q92930	7	1	338.98	0.00409192	1.91011	JQ1	DMSO	Ras-related protein Rab-8B OS=Homo sapiens OX=9606 GN=RAB8B PE=1 SV=2	91240.4	43604.2	27824.2	58257.5	51336.2	131330	77361.1	75540	107040	128779	163933	57514.3	28764.6	58257.5	88182	165951	189804	13519	167584	228565	0	1	0	0	0	1	0	1	0	0		x	x	x	x			x
P10599	10	8	659.1	0.00110466	1.91001	JQ1	DMSO	Thioredoxin OS=Homo sapiens OX=9606 GN=TXN PE=1 SV=3	1.3698e+07	1.19693e+07	1.59306e+07	8.88048e+06	1.06341e+07	1.98613e+07	2.48022e+07	2.93024e+07	1.87828e+07	2.39769e+07	2.46114e+07	1.57876e+07	1.6469e+07	8.88048e+06	1.82665e+07	2.5097e+07	6.08516e+07	5.24409e+06	2.94069e+07	4.25558e+07	7	6	6	5	7	5	6	4	5	6		x		x	x	x		x
P08243	9	9	373.03	0.00946435	1.90976	DMSO	JQ1	Asparagine synthetase [glutamine-hydrolyzing] OS=Homo sapiens OX=9606 GN=ASNS PE=1 SV=4	739790	1.49217e+06	637211	931866	1.09153e+06	573518	762791	422582	351825	451161	1.32919e+06	1.96819e+06	658747	931866	1.87495e+06	724706	1.87149e+06	75627.4	550826	800752	2	7	5	3	6	1	5	1	2	1		x		x	x	x		x
P16333;O43639	2	2	58.77	0.0452408	1.88523	JQ1	DMSO	Cytoplasmic protein NCK1 OS=Homo sapiens OX=9606 GN=NCK1 PE=1 SV=1	38990.4	101490	66914.3	56817.5	34962.9	104577	135231	208902	62628	52674	70054.6	133866	69175.9	56817.5	60057	132145	331787	37386.2	98052.2	93489.5	1	1	1	0	0	0	0	0	1	1	x							x
P07437;A6NNZ2	55	7	4631.08	0.0388304	1.88224	DMSO	JQ1	Tubulin beta chain OS=Homo sapiens OX=9606 GN=TUBB PE=1 SV=2	2.66906e+07	3.63508e+07	3.51329e+07	4.9275e+07	4.55555e+07	1.73326e+07	2.99331e+07	7.40033e+06	2.1382e+07	2.64917e+07	4.79555e+07	4.79471e+07	3.63204e+07	4.9275e+07	7.82522e+07	2.19018e+07	7.34402e+07	1.3244e+06	3.34762e+07	4.70193e+07	6	6	8	8	9	5	6	5	9	9	x				x	x		x
Q86WV6	1	1	36.33	0.00700894	1.87622	DMSO	JQ1	Stimulator of interferon genes protein OS=Homo sapiens OX=9606 GN=TMEM173 PE=1 SV=1	54624.6	90298.3	117463	26432.1	23337.8	30437.1	30111.8	75851.4	14723.9	15250.5	98144.9	119104	121433	26432.1	40088.1	38460.7	73878.6	13574.7	23052.2	27067.6	1	1	0	0	0	0	0	0	0	0	x				x			x
Q9Y2V2	3	3	330.17	0.00628464	1.861	JQ1	DMSO	Calcium-regulated heat-stable protein 1 OS=Homo sapiens OX=9606 GN=CARHSP1 PE=1 SV=2	1.68073e+06	1.50152e+06	528926	947445	1.13517e+06	2.37661e+06	3.11343e+06	1.5499e+06	1.50634e+06	2.23599e+06	3.01979e+06	1.98052e+06	546803	947445	1.94993e+06	3.00312e+06	7.63873e+06	277377	2.35837e+06	3.9686e+06	3	5	3	3	6	5	6	2	4	5		x		x	x	x		x
Q9Y4G6	16	6	905.74	0.015493	1.8603	JQ1	DMSO	Talin-2 OS=Homo sapiens OX=9606 GN=TLN2 PE=1 SV=4	192400	318451	125471	336008	388344	279299	504828	173558	501363	1.07222e+06	345689	420040	129712	336008	667072	352926	1.23858e+06	31060.9	784948	1.90305e+06	2	3	2	3	3	3	3	0	5	8	x				x			x
Q9UNE7	2	2	102.8	0.00194239	1.85691	JQ1	DMSO	E3 ubiquitin-protein ligase CHIP OS=Homo sapiens OX=9606 GN=STUB1 PE=1 SV=2	98227.8	106575	225330	131779	119000	146877	262420	407881	251126	196087	176487	140574	232945	131779	204410	185596	643842	72996.4	393170	348029	1	1	0	1	1	0	1	1	1	1		x		x	x	x		x
Q96EK6	3	3	132.67	0.0186612	1.85341	DMSO	JQ1	Glucosamine 6-phosphate N-acetyltransferase OS=Homo sapiens OX=9606 GN=GNPNAT1 PE=1 SV=1	350074	359450	1.04264e+06	304254	384854	212750	289639	386349	226632	201808	628983	474119	1.07788e+06	304254	661076	268834	710622	69142.8	354822	358183	2	3	3	3	3	0	2	1	0	0	x				x	x		x
Q10713	2	2	96.4	0.0121153	1.85163	JQ1	DMSO	Mitochondrial-processing peptidase subunit alpha OS=Homo sapiens OX=9606 GN=PMPCA PE=1 SV=2	115278	92749	146398	105819	118217	122332	190615	282051	240568	235531	207122	122337	151346	105819	203066	154581	467670	50477.2	376640	418037	0	0	0	0	1	1	1	0	0	0	x				x	x	x	x
Q16270	1	1	31.78	0.0349529	1.84178	DMSO	JQ1	Insulin-like growth factor-binding protein 7 OS=Homo sapiens OX=9606 GN=IGFBP7 PE=1 SV=1	60124.2	68574.9	64739.9	110233	78095.6	48417.5	21029.8	53004.4	59813.4	25016.4	108026	90451	66928	110233	134147	61181.1	51596	9485.92	93645.5	44400.9	0	0	0	0	1	0	0	0	0	0	x					x		x
P09972	12	3	673.01	0.00503593	1.83613	JQ1	DMSO	Fructose-bisphosphate aldolase C OS=Homo sapiens OX=9606 GN=ALDOC PE=1 SV=2	146777	192666	88907.9	271376	205863	264534	386497	133575	371644	506524	263716	254128	91912.9	271376	353617	334269	948261	23905.2	581857	899015	0	0	0	0	0	0	1	0	1	0		x		x	x	x		x
Q99933	1	1	58.37	0.045994	1.79424	JQ1	DMSO	BAG family molecular chaperone regulator 1 OS=Homo sapiens OX=9606 GN=BAG1 PE=1 SV=4	17645.5	56960.7	35794.8	56784.5	70426.7	77250.8	90252.8	42146.3	102519	114165	31704	75131.7	37004.6	56784.5	120974	97615.3	221433	7542.71	160506	202627	0	0	0	0	0	1	0	0	1	0	x							x
O60613	2	2	140.44	0.0384891	1.78876	DMSO	JQ1	Selenoprotein F OS=Homo sapiens OX=9606 GN=SELENOF PE=1 SV=3	34256.6	78802.7	49821.3	114506	130836	12222	19013.4	42132	86616.4	68231.3	61549.3	103942	51505.2	114506	224742	15443.9	46649	7540.15	135609	121102	0	1	2	0	2	0	0	0	1	1	x				x	x		x
Q13459	2	1	58.36	0.0418835	1.78424	DMSO	JQ1	Unconventional myosin-IXb OS=Homo sapiens OX=9606 GN=MYO9B PE=1 SV=3	61279.4	304506	58799	87071.5	196882	46125.3	148193	14873	71711.7	116205	110102	401646	60786.3	87071.5	338191	58284.7	363587	2661.74	112274	206250	0	0	0	0	1	0	0	0	0	0								x
Q02218;Q9ULD0	21	20	1036.37	0.0212237	1.78351	JQ1	DMSO	2-oxoglutarate dehydrogenase, mitochondrial OS=Homo sapiens OX=9606 GN=OGDH PE=1 SV=3	2.78348e+06	2.43464e+06	3.97126e+06	3.16787e+06	2.4779e+06	4.33654e+06	5.48573e+06	9.10988e+06	3.29425e+06	4.2323e+06	5.00113e+06	3.21132e+06	4.10548e+06	3.16787e+06	4.25638e+06	5.47971e+06	1.34591e+07	1.63035e+06	5.15756e+06	7.51178e+06	11	8	14	4	8	16	16	6	10	16		x		x	x	x		x
Q7L311	3	1	121.29	0.00580216	1.78028	JQ1	DMSO	Armadillo repeat-containing X-linked protein 2 OS=Homo sapiens OX=9606 GN=ARMCX2 PE=2 SV=1	33503.7	33805.4	38589.7	39686.4	52092.9	51058	50904.2	54669.4	68356.6	126935	60196.6	44589.7	39893.9	39686.4	89481.8	64517.7	124892	9783.9	107021	225294	1	1	1	0	0	1	1	1	1	1				x	x	x	x	x
Q12931	4	2	213.5	0.000290708	1.77792	JQ1	DMSO	Heat shock protein 75 kDa, mitochondrial OS=Homo sapiens OX=9606 GN=TRAP1 PE=1 SV=3	98299.9	68784.4	121503	119525	112441	161809	112952	198608	217085	235048	176617	90727.4	125610	119525	193143	204464	277125	35543.9	339875	417179	1	2	2	1	1	1	3	0	2	1		x		x	x	x		x
P06132	4	4	147.64	0.00489419	1.76176	DMSO	JQ1	Uroporphyrinogen decarboxylase OS=Homo sapiens OX=9606 GN=UROD PE=1 SV=2	272460	273403	587875	279982	282365	146928	95952.4	379856	171909	168076	489534	360621	607744	279982	485029	185661	235417	67980.8	269145	298313	2	3	5	3	2	1	1	1	2	3		x		x	x	x		x
Q9UBV8	3	3	169.18	0.0287201	1.7562	DMSO	JQ1	Peflin OS=Homo sapiens OX=9606 GN=PEF1 PE=1 SV=1	846027	414549	419742	361351	360396	282323	287996	347559	243408	206477	1.52007e+06	546795	433929	361351	619064	356748	706592	62200.8	381086	366470	3	3	3	3	3	3	3	2	2	2						x		x
O60551	3	1	114.65	0.0241437	1.75567	JQ1	DMSO	Glycylpeptide N-tetradecanoyltransferase 2 OS=Homo sapiens OX=9606 GN=NMT2 PE=1 SV=1	36360.3	53129.1	29224.8	61629.1	75062	103892	60626.8	45526.8	125542	112820	65329.1	70077.8	30212.5	61629.1	128937	131280	148746	8147.69	196553	200241	0	0	0	0	1	0	1	0	1	1		x		x	x	x		x
Q9Y617	20	20	1236.83	0.00012783	1.75296	DMSO	JQ1	Phosphoserine aminotransferase OS=Homo sapiens OX=9606 GN=PSAT1 PE=1 SV=2	4.98582e+06	1.47762e+07	3.41022e+06	9.49865e+06	6.66701e+06	3.04574e+06	8.21169e+06	2.25252e+06	5.32086e+06	3.61003e+06	8.95811e+06	1.949e+07	3.52548e+06	9.49865e+06	1.14522e+07	3.84864e+06	2.01472e+07	403122	8.33048e+06	6.40734e+06	14	15	10	19	17	12	17	6	16	14	x				x	x		x
Q9BZG1	2	2	90.28	0.0424036	1.74972	DMSO	JQ1	Ras-related protein Rab-34 OS=Homo sapiens OX=9606 GN=RAB34 PE=1 SV=1	137639	92362.7	142843	128562	195554	60257	100488	73073.7	40872.8	123635	247299	121827	147671	128562	335910	76141.7	246544	13077.6	63991.6	219437	0	0	0	0	0	0	0	0	0	0					x	x		x
P53007	9	8	481.56	0.00932461	1.74688	JQ1	DMSO	Tricarboxylate transport protein, mitochondrial OS=Homo sapiens OX=9606 GN=SLC25A1 PE=1 SV=2	1.08386e+06	982151	1.09327e+06	904337	1.15552e+06	1.28729e+06	2.0308e+06	2.48016e+06	1.54766e+06	1.7713e+06	1.94739e+06	1.29547e+06	1.13022e+06	904337	1.98487e+06	1.62664e+06	4.98252e+06	443861	2.42306e+06	3.14383e+06	4	5	7	5	6	4	3	2	7	6		x	x	x	x	x	x	x
Q8N3C0	2	2	69.22	0.0310317	1.74102	DMSO	JQ1	Activating signal cointegrator 1 complex subunit 3 OS=Homo sapiens OX=9606 GN=ASCC3 PE=1 SV=3	574565	386806	260333	3.21465e+06	1.7069e+06	600104	220824	98365.1	1.88848e+06	720756	1.03233e+06	510201	269132	3.21465e+06	2.932e+06	758300	541786	17603.9	2.95666e+06	1.27925e+06	1	0	0	0	1	0	0	0	1	0	x							x
P26440	3	3	133.39	0.0288353	1.73857	JQ1	DMSO	Isovaleryl-CoA dehydrogenase, mitochondrial OS=Homo sapiens OX=9606 GN=IVD PE=1 SV=1	35991.3	123222	184797	38321.5	93277.1	94236.8	269258	169191	70860.9	223335	64666.2	162531	191043	38321.5	160225	119079	660618	30279.2	110942	396391	1	2	1	1	1	1	2	1	2	1								x
Q6NUM9	1	1	42.06	0.004149	1.73815	JQ1	DMSO	All-trans-retinol 13,14-reductase OS=Homo sapiens OX=9606 GN=RETSAT PE=1 SV=2	71111.8	75164.2	226525	54666.1	31424.4	150229	164210	319206	84755.8	79218.8	127768	99142.4	234181	54666.1	53978.8	189832	402886	57126.7	132696	140603	1	1	1	0	1	1	1	1	1	1	x				x	x		x
Q9UH99	8	7	395.14	0.00979109	1.73313	JQ1	DMSO	SUN domain-containing protein 2 OS=Homo sapiens OX=9606 GN=SUN2 PE=1 SV=3	551322	758894	424769	852798	944188	691783	1.44664e+06	1.09769e+06	1.3465e+06	1.53875e+06	990568	1.00099e+06	439126	852798	1.62186e+06	874148	3.5493e+06	196448	2.10812e+06	2.73107e+06	2	3	2	3	4	4	4	1	6	6	x				x	x	x	x
P08754	7	2	392.79	0.00666016	1.72959	DMSO	JQ1	Guanine nucleotide-binding protein G(k) subunit alpha OS=Homo sapiens OX=9606 GN=GNAI3 PE=1 SV=3	140192	138773	95751.5	145228	160673	119271	73848	41918.5	80155	78321.4	251886	183043	98987.7	145228	275994	150713	181184	7501.94	125493	139010	1	1	1	2	2	1	1	0	1	2		x	x	x	x	x	x	x
Q8IXL7	1	1	28.01	0.00180727	1.72811	DMSO	JQ1	Methionine-R-sulfoxide reductase B3 OS=Homo sapiens OX=9606 GN=MSRB3 PE=1 SV=2	38760.9	42706.7	36042.9	41619.7	52731.4	27907	22795.4	23947.4	20658.3	27289.1	69642.3	56330.6	37261.1	41619.7	90578.6	35263.7	55928	4285.74	32343.1	48434.7	0	0	0	0	0	0	0	0	0	0		x		x	x	x	x	x
Q15555	2	1	84.42	0.0303016	1.7211	JQ1	DMSO	Microtubule-associated protein RP/EB family member 2 OS=Homo sapiens OX=9606 GN=MAPRE2 PE=1 SV=1	146530	95424.6	125353	67007.1	84350.5	199361	226301	135122	112512	219382	263272	125866	129590	67007.1	144892	251916	555224	24182	176152	389375	1	1	1	1	0	1	2	0	0	1	x			x	x	x	x	x
P00367;P49448	25	23	1421.75	0.0119391	1.72003	JQ1	DMSO	Glutamate dehydrogenase 1, mitochondrial OS=Homo sapiens OX=9606 GN=GLUD1 PE=1 SV=2	1.09424e+07	7.46437e+06	1.24204e+07	9.11561e+06	1.17272e+07	1.43385e+07	1.21514e+07	3.11505e+07	1.28753e+07	1.83584e+07	1.96605e+07	9.84558e+06	1.28402e+07	9.11561e+06	2.01443e+07	1.81183e+07	2.98133e+07	5.57485e+06	2.01578e+07	3.25839e+07	19	15	18	16	17	19	19	17	21	26		x		x	x	x		x
P21399	11	10	527.74	0.016853	1.71753	JQ1	DMSO	Cytoplasmic aconitate hydratase OS=Homo sapiens OX=9606 GN=ACO1 PE=1 SV=3	688398	520234	624992	443929	550166	998347	1.16386e+06	679184	850386	1.16492e+06	1.23686e+06	686194	646116	443929	945038	1.26153e+06	2.85552e+06	121550	1.33139e+06	2.06759e+06	4	6	5	4	5	6	8	3	4	6		x		x	x	x		x
Q16762	4	4	177.87	0.00108757	1.70585	JQ1	DMSO	Thiosulfate sulfurtransferase OS=Homo sapiens OX=9606 GN=TST PE=1 SV=4	402117	637583	411880	539618	718967	668954	1.07126e+06	550710	944494	1.38773e+06	722491	840979	425801	539618	1.235e+06	845301	2.62831e+06	98557.8	1.47873e+06	2.46305e+06	1	3	1	1	1	4	4	1	3	3	x	x		x	x	x	x	x
O00469	20	20	1039.56	0.00027042	1.70417	JQ1	DMSO	Procollagen-lysine,2-oxoglutarate 5-dioxygenase 2 OS=Homo sapiens OX=9606 GN=PLOD2 PE=1 SV=2	3.50516e+06	2.02221e+06	2.77405e+06	2.4716e+06	2.30766e+06	6.40093e+06	3.31837e+06	4.71188e+06	3.59363e+06	4.2669e+06	6.29777e+06	2.66732e+06	2.86781e+06	2.4716e+06	3.96395e+06	8.08831e+06	8.14154e+06	843261	5.62629e+06	7.5732e+06	16	9	13	11	10	17	11	6	13	17		x		x	x	x	x	x
Q9Y5U9	1	1	34.36	0.0156545	1.70272	DMSO	JQ1	Immediate early response 3-interacting protein 1 OS=Homo sapiens OX=9606 GN=IER3IP1 PE=1 SV=1	23409	37757.2	54504	28436.4	45339	19048.6	17904	29859.5	23181	21267.3	42059.3	49802.1	56346.2	28436.4	77880.3	24070.1	43927	5343.8	36292.8	37746.6	0	0	1	0	1	0	0	0	0	0						x		x
Q9BUF5	32	10	2355.19	0.0173432	1.69907	DMSO	JQ1	Tubulin beta-6 chain OS=Homo sapiens OX=9606 GN=TUBB6 PE=1 SV=1	1.07952e+07	9.87721e+06	1.27266e+07	8.12522e+06	9.90171e+06	6.12379e+06	7.04264e+06	4.51487e+06	6.14031e+06	6.44556e+06	1.93959e+07	1.30281e+07	1.31567e+07	8.12522e+06	1.70085e+07	7.73811e+06	1.72789e+07	808004	9.61344e+06	1.144e+07	13	11	12	13	15	10	10	6	14	16				x	x	x		x
P23526	19	15	1129.42	0.0240913	1.69268	JQ1	DMSO	Adenosylhomocysteinase OS=Homo sapiens OX=9606 GN=AHCY PE=1 SV=4	4.32661e+06	4.37924e+06	3.87202e+06	3.13812e+06	3.3637e+06	1.00946e+07	6.61568e+06	7.67171e+06	4.07965e+06	3.83421e+06	7.7737e+06	5.77626e+06	4.00289e+06	3.13812e+06	5.77795e+06	1.27556e+07	1.62314e+07	1.37297e+06	6.38722e+06	6.80522e+06	8	11	9	9	10	10	8	9	9	8		x		x	x	x	x	x
O15460	16	16	924.89	0.00152587	1.69238	DMSO	JQ1	Prolyl 4-hydroxylase subunit alpha-2 OS=Homo sapiens OX=9606 GN=P4HA2 PE=1 SV=1	2.94305e+06	2.43689e+06	3.31284e+06	4.23914e+06	4.90437e+06	1.39476e+06	1.59101e+06	1.71046e+06	2.42436e+06	3.41861e+06	5.28783e+06	3.21429e+06	3.42481e+06	4.23914e+06	8.42441e+06	1.76244e+06	3.90352e+06	306112	3.79564e+06	6.06759e+06	10	10	12	16	13	8	12	2	11	11		x		x	x	x		x
P49748	22	21	1226.78	0.000550316	1.6834	JQ1	DMSO	Very long-chain specific acyl-CoA dehydrogenase, mitochondrial OS=Homo sapiens OX=9606 GN=ACADVL PE=1 SV=1	4.22088e+06	2.82745e+06	2.39113e+06	2.6263e+06	3.17919e+06	6.53635e+06	5.28607e+06	3.56351e+06	4.1833e+06	6.09408e+06	7.58372e+06	3.72944e+06	2.47195e+06	2.6263e+06	5.461e+06	8.25944e+06	1.29692e+07	637743	6.5495e+06	1.08162e+07	14	11	8	12	14	15	14	5	14	18	x	x		x	x	x		x
P42226	2	1	74.72	0.0139032	1.68335	DMSO	JQ1	Signal transducer and activator of transcription 6 OS=Homo sapiens OX=9606 GN=STAT6 PE=1 SV=1	77744.5	108804	108756	69388	74466.8	26399.1	60940.1	83918.6	42155.2	47470.7	139685	143513	112432	69388	127914	33358.3	149515	15018.5	65999.3	84254.4	0	0	0	0	0	0	0	0	0	0		x	x	x	x		x	x
P09493	22	6	1603.89	0.00309819	1.6788	DMSO	JQ1	Tropomyosin alpha-1 chain OS=Homo sapiens OX=9606 GN=TPM1 PE=1 SV=2	3.80065e+06	2.55306e+06	1.23777e+06	4.04105e+06	2.29699e+06	2.23801e+06	1.84968e+06	772312	2.43927e+06	998052	6.82869e+06	3.36751e+06	1.2796e+06	4.04105e+06	3.94562e+06	2.82799e+06	4.53816e+06	138217	3.81898e+06	1.77141e+06	6	4	3	6	4	5	6	2	6	4	x				x	x		x
P04181	15	12	706.88	0.0364144	1.66704	JQ1	DMSO	Ornithine aminotransferase, mitochondrial OS=Homo sapiens OX=9606 GN=OAT PE=1 SV=1	2.15486e+06	1.58237e+06	2.04121e+06	1.02523e+06	1.40736e+06	2.04956e+06	2.75889e+06	3.08504e+06	2.1786e+06	3.616e+06	3.87166e+06	2.08716e+06	2.1102e+06	1.02523e+06	2.41747e+06	2.58985e+06	6.76887e+06	552114	3.41087e+06	6.41793e+06	5	6	7	6	5	7	7	4	5	5						x		x
Q96FJ2	3	1	273.59	0.00647817	1.66592	JQ1	DMSO	Dynein light chain 2, cytoplasmic OS=Homo sapiens OX=9606 GN=DYNLL2 PE=1 SV=1	196437	209083	242643	147495	121285	348522	343668	486973	180328	168060	352942	275782	250844	147495	208335	440398	843181	87151.1	282326	298285	2	2	3	1	1	1	2	1	1	2	x				x			x
P12235	15	3	807.15	0.0277742	1.66577	JQ1	DMSO	ADP/ATP translocase 1 OS=Homo sapiens OX=9606 GN=SLC25A4 PE=1 SV=4	565876	247430	240773	271462	175702	720262	354638	725877	442900	257043	1.01672e+06	326363	248911	271462	301809	910135	870097	129906	693416	456218	3	2	3	3	2	4	3	2	3	3	x				x		x	x
Q9NP61	2	2	152.87	0.0103312	1.66557	DMSO	JQ1	ADP-ribosylation factor GTPase-activating protein 3 OS=Homo sapiens OX=9606 GN=ARFGAP3 PE=1 SV=1	95339.4	103659	545566	81851.8	94733	83631.9	75517.4	283614	47800.1	62489.5	171298	136727	564006	81851.8	162726	105679	185280	50756.9	74837.2	110911	3	2	0	0	1	0	1	1	1	1	x							x
Q96AB3	4	3	245.6	0.00285513	1.66455	JQ1	DMSO	Isochorismatase domain-containing protein 2 OS=Homo sapiens OX=9606 GN=ISOC2 PE=1 SV=1	275373	384646	433495	374656	597872	580232	523080	816375	642766	876587	494768	507352	448146	374656	1.02699e+06	733191	1.28336e+06	146102	1.00633e+06	1.55583e+06	4	3	3	3	3	4	3	3	4	3								x
P03915	1	1	43.4	0.000888181	1.66362	JQ1	DMSO	NADH-ubiquinone oxidoreductase chain 5 OS=Homo sapiens OX=9606 GN=MT-ND5 PE=1 SV=2	50368.4	44337.5	45156.6	67033.8	74471.6	68900.9	67103.2	76628.3	116680	138776	90497.6	58481.7	46682.8	67033.8	127922	87064.2	164636	13713.8	182677	246309	0	0	0	0	0	0	0	0	0	0				x				x
Q14839	3	2	143.68	0.0238692	1.66134	DMSO	JQ1	Chromodomain-helicase-DNA-binding protein 4 OS=Homo sapiens OX=9606 GN=CHD4 PE=1 SV=2	44511.2	79175.2	45832.1	96814.1	151765	20617.9	53220.7	11702	64412.9	101709	79974	104433	47381.2	96814.1	260692	26053.1	130576	2094.24	100847	180520	1	2	1	1	2	0	2	0	1	1	x							x
P50213	3	3	130.9	0.0462673	1.66055	JQ1	DMSO	Isocitrate dehydrogenase [NAD] subunit alpha, mitochondrial OS=Homo sapiens OX=9606 GN=IDH3A PE=1 SV=1	330765	186862	316120	144799	219525	293063	312003	686720	353753	343921	594291	246473	326804	144799	377086	370319	765493	122899	553845	610416	1	1	1	0	1	3	2	2	2	1		x		x	x	x		x
Q96CX2;Q68DU8	10	8	484.17	0.00246901	1.65164	JQ1	DMSO	BTB/POZ domain-containing protein KCTD12 OS=Homo sapiens OX=9606 GN=KCTD12 PE=1 SV=1	560394	678720	953652	633308	1.69762e+06	1.07432e+06	1.13545e+06	1.19983e+06	1.18992e+06	2.87199e+06	1.00687e+06	895238	985884	633308	2.91606e+06	1.35753e+06	2.7858e+06	214727	1.86297e+06	5.0974e+06	5	4	4	3	5	5	4	3	5	6		x		x	x	x		x
Q9NZ01	6	5	224.95	0.0359429	1.64851	JQ1	DMSO	Very-long-chain enoyl-CoA reductase OS=Homo sapiens OX=9606 GN=TECR PE=1 SV=1	126672	418712	371493	631934	676242	410260	781451	408043	1.12286e+06	945414	227593	552286	384049	631934	1.1616e+06	518411	1.91727e+06	73025.2	1.75797e+06	1.67799e+06	1	2	1	2	3	0	2	2	3	3	x				x			x
Q93050	5	4	217.88	0.0192015	1.6435	JQ1	DMSO	V-type proton ATPase 116 kDa subunit a isoform 1 OS=Homo sapiens OX=9606 GN=ATP6V0A1 PE=1 SV=3	685656	266972	373077	297601	234053	799224	528317	931886	401425	391723	1.23193e+06	352138	385687	297601	402041	1.00991e+06	1.29621e+06	166775	628483	695257	2	2	4	1	0	3	3	4	2	2		x		x	x	x		x
P46937	5	3	172.21	0.0467389	1.6407	DMSO	JQ1	Transcriptional coactivator YAP1 OS=Homo sapiens OX=9606 GN=YAP1 PE=1 SV=2	277671	266627	143316	188529	216792	155996	181158	33763	132321	162900	498896	351683	148160	188529	372391	197119	444466	6042.39	207165	289126	1	1	1	1	3	1	1	0	3	1	x							x
P49902	3	3	114.32	0.0110528	1.63759	JQ1	DMSO	Cytosolic purine 5'-nucleotidase OS=Homo sapiens OX=9606 GN=NT5C2 PE=1 SV=1	156491	199856	159373	323777	265449	345785	260830	239624	426992	536218	281171	263612	164760	323777	455972	436939	639940	42884.3	668510	951717	1	1	0	2	2	2	2	0	2	1				x	x	x		x
P31937	6	6	352.16	0.0157454	1.63671	JQ1	DMSO	3-hydroxyisobutyrate dehydrogenase, mitochondrial OS=Homo sapiens OX=9606 GN=HIBADH PE=1 SV=2	876842	374338	373358	377918	621753	885992	763612	696491	694260	1.25471e+06	1.57544e+06	493756	385977	377918	1.06801e+06	1.11955e+06	1.8735e+06	124647	1.08695e+06	2.22694e+06	4	2	2	3	4	4	4	2	3	5	x			x	x	x		x
Q99715	101	91	6115.71	0.0352546	1.62686	DMSO	JQ1	Collagen alpha-1(XII) chain OS=Homo sapiens OX=9606 GN=COL12A1 PE=1 SV=2	2.13395e+07	6.78219e+07	6.36754e+06	2.26643e+07	2.94521e+07	1.18244e+07	4.61977e+07	6.31774e+06	8.49777e+06	1.7917e+07	3.8341e+07	8.94577e+07	6.58275e+06	2.26643e+07	5.05909e+07	1.49415e+07	1.13345e+08	1.13065e+06	1.33043e+07	3.18004e+07	66	79	26	61	81	34	73	2	26	70	x				x	x	x	x
P09601	16	12	1116.38	0.0307254	1.62593	JQ1	DMSO	Heme oxygenase 1 OS=Homo sapiens OX=9606 GN=HMOX1 PE=1 SV=1	3.75417e+06	2.32138e+06	1.35846e+06	8.04671e+06	5.21629e+06	3.76421e+06	4.34803e+06	2.58494e+06	1.08965e+07	1.20582e+07	6.74518e+06	3.06193e+06	1.40437e+06	8.04671e+06	8.96021e+06	4.75652e+06	1.06678e+07	462614	1.70599e+07	2.14018e+07	8	10	7	11	12	9	8	2	14	15	x				x	x	x	x
P49327	77	74	4372.52	0.0059203	1.6239	JQ1	DMSO	Fatty acid synthase OS=Homo sapiens OX=9606 GN=FASN PE=1 SV=3	9.73341e+06	1.48593e+07	1.74357e+07	1.03074e+07	1.20102e+07	1.79204e+07	2.90133e+07	2.74032e+07	1.23409e+07	1.78134e+07	1.74882e+07	1.95995e+07	1.8025e+07	1.03074e+07	2.06304e+07	2.26445e+07	7.11836e+07	4.90422e+06	1.93212e+07	3.16165e+07	39	51	55	31	46	47	64	45	49	55		x		x	x	x		x
P33316	4	3	225.09	0.030699	1.61953	DMSO	JQ1	Deoxyuridine 5'-triphosphate nucleotidohydrolase, mitochondrial OS=Homo sapiens OX=9606 GN=DUT PE=1 SV=4	155202	299165	224076	248891	434483	168465	156408	128217	156997	230786	278854	394602	231649	248891	746327	212875	383743	22946.4	245798	409615	0	3	2	1	3	1	1	1	1	2	x							x
Q4V9L6	3	3	141.67	0.0144165	1.61381	DMSO	JQ1	Transmembrane protein 119 OS=Homo sapiens OX=9606 GN=TMEM119 PE=1 SV=1	943051	725012	571353	539797	416775	598407	413952	233743	402793	331507	1.69439e+06	956298	590663	539797	715908	756157	1.01562e+06	41831.8	630624	588381	2	2	2	1	1	2	2	0	2	2	x					x	x	x
P61421	10	9	507.76	0.0372696	1.61095	JQ1	DMSO	V-type proton ATPase subunit d 1 OS=Homo sapiens OX=9606 GN=ATP6V0D1 PE=1 SV=1	1.7922e+06	843192	1.279e+06	647311	589622	2.12042e+06	1.09407e+06	3.29717e+06	972542	814344	3.22008e+06	1.11218e+06	1.32223e+06	647311	1.01281e+06	2.67939e+06	2.68428e+06	590077	1.52264e+06	1.44536e+06	5	5	3	5	2	7	6	6	4	3	x				x			x
P27105;Q8TAV4	11	9	581.67	0.00156996	1.60559	JQ1	DMSO	Erythrocyte band 7 integral membrane protein OS=Homo sapiens OX=9606 GN=STOM PE=1 SV=3	4.35248e+06	3.36263e+06	1.27026e+06	1.68497e+06	1.80799e+06	7.28672e+06	5.04048e+06	1.81461e+06	2.38074e+06	3.51257e+06	7.82016e+06	4.43534e+06	1.31319e+06	1.68497e+06	3.10564e+06	9.20761e+06	1.23667e+07	324752	3.72735e+06	6.23435e+06	5	4	3	6	4	8	8	1	5	6	x				x	x		x
Q8NCW5	4	4	161.25	0.00411494	1.58729	JQ1	DMSO	NAD(P)H-hydrate epimerase OS=Homo sapiens OX=9606 GN=NAXE PE=1 SV=2	684495	577084	511206	210752	202516	960816	915339	816219	315609	461906	1.22984e+06	761179	528484	210752	347869	1.2141e+06	2.24576e+06	146074	494126	819824	2	1	0	0	1	3	4	1	2	1	x				x	x	x	x
Q13217	4	4	195.15	0.0454533	1.58583	JQ1	DMSO	DnaJ homolog subfamily C member 3 OS=Homo sapiens OX=9606 GN=DNAJC3 PE=1 SV=1	536976	416681	440554	319304	353238	780378	539288	1.12806e+06	408149	421658	964794	549606	455444	319304	606769	986098	1.32313e+06	201882	639010	748388	2	2	2	2	3	2	5	3	4	3	x				x	x		x
P07355;A6NMY6	49	45	3790.77	0.0346168	1.58513	JQ1	DMSO	Annexin A2 OS=Homo sapiens OX=9606 GN=ANXA2 PE=1 SV=2	7.11038e+08	6.19773e+08	3.95466e+08	6.54228e+08	5.91787e+08	8.22879e+08	1486206566	717586011	7.47066e+08	9.37748e+08	1277533430	8.17487e+08	4.08833e+08	6.54228e+08	1016533529	1039802080	3646373641	1.28423e+08	1169627622	1664380945	43	41	39	53	64	49	50	34	58	65	x				x	x		x
P15144	55	50	3833.84	0.0104048	1.58509	JQ1	DMSO	Aminopeptidase N OS=Homo sapiens OX=9606 GN=ANPEP PE=1 SV=4	31473594	5.48919e+07	6.36216e+07	3.86017e+07	5.88428e+07	3.90749e+07	1.0533e+08	1.07385e+08	4.65564e+07	9.38547e+07	5.65491e+07	7.2403e+07	6.57719e+07	3.86017e+07	1.01076e+08	4.93756e+07	2.58424e+08	1.92182e+07	7.289e+07	166579873	31	39	52	44	46	39	49	43	52	51	x				x	x		x
P07099	27	25	1211.5	0.00146195	1.58065	JQ1	DMSO	Epoxide hydrolase 1 OS=Homo sapiens OX=9606 GN=EPHX1 PE=1 SV=1	8.20885e+06	6.43017e+06	6.44615e+06	9.59443e+06	6.94744e+06	1.40835e+07	1.15403e+07	1.06796e+07	1.22239e+07	1.0948e+07	1.4749e+07	8.48146e+06	6.66402e+06	9.59443e+06	1.19339e+07	1.77962e+07	2.83138e+07	1.91128e+06	1.91381e+07	1.94313e+07	15	17	14	15	13	17	20	11	18	16		x		x	x	x		x
P10620	5	5	334.82	0.0407152	1.57971	DMSO	JQ1	Microsomal glutathione S-transferase 1 OS=Homo sapiens OX=9606 GN=MGST1 PE=1 SV=1	2.4011e+06	1.9359e+06	4.69921e+06	849519	1.11575e+06	1.30858e+06	1.73907e+06	2.30248e+06	673377	940738	4.3141e+06	2.55347e+06	4.85803e+06	849519	1.91656e+06	1.65354e+06	4.26676e+06	412062	1.05426e+06	1.66969e+06	3	6	4	2	3	3	6	2	0	3	x							x
Q96A26	2	2	86.81	0.00871751	1.57959	JQ1	DMSO	Protein FAM162A OS=Homo sapiens OX=9606 GN=FAM162A PE=1 SV=2	151292	113480	136480	138467	145437	261429	129301	251187	240097	200251	271828	149681	141092	138467	249821	330345	317237	44953.7	375902	355419	0	1	1	1	1	1	1	0	1	2		x		x	x			x
P36543;Q96A05	7	7	497.66	0.0213362	1.57746	JQ1	DMSO	V-type proton ATPase subunit E 1 OS=Homo sapiens OX=9606 GN=ATP6V1E1 PE=1 SV=1	2.21805e+06	1.48448e+06	1.60533e+06	1.95233e+06	1.46885e+06	2.45618e+06	1.93052e+06	2.70657e+06	4.30055e+06	2.37591e+06	3.9852e+06	1.95804e+06	1.65959e+06	1.95233e+06	2.52309e+06	3.10366e+06	4.7365e+06	484381	6.73306e+06	4.21692e+06	5	7	6	6	3	7	8	8	6	5		x		x	x	x		x
Q8WWI5	1	1	35.2	0.0127787	1.57424	JQ1	DMSO	Choline transporter-like protein 1 OS=Homo sapiens OX=9606 GN=SLC44A1 PE=1 SV=1	29913.2	28901	20680.6	21210.9	17596.6	34572.4	42949.1	37799.9	31860.8	39054.2	53745.4	38120.7	21379.6	21210.9	30226.3	43686.3	105375	6764.86	49882.2	69316.1	0	0	0	0	0	0	0	0	0	0				x	x	x		x
Q9H1K4	1	1	31.6	0.00798577	1.57072	JQ1	DMSO	Mitochondrial glutamate carrier 2 OS=Homo sapiens OX=9606 GN=SLC25A18 PE=1 SV=1	25429.6	31825.6	62468.1	30573.7	33728.3	41707.9	38519.9	109664	56226.6	42934	45689.7	41978.3	64579.5	30573.7	57936.3	52702.7	94507.6	19625.9	88029.9	76202.3	0	0	0	1	0	1	0	1	1	0								x
O95563	2	2	70.62	0.000975995	1.56993	JQ1	DMSO	Mitochondrial pyruvate carrier 2 OS=Homo sapiens OX=9606 GN=MPC2 PE=1 SV=1	49248.2	52500.1	72894.2	48053.2	60109.4	86274.1	69475.1	120713	79986.7	87536.4	88485.1	69248.1	75357.9	48053.2	103252	109017	170456	21603.3	125229	155366	1	1	1	1	1	1	2	1	1	1				x	x			x
Q9BWM7	6	6	322.44	0.0217448	1.56088	JQ1	DMSO	Sideroflexin-3 OS=Homo sapiens OX=9606 GN=SFXN3 PE=1 SV=3	1.53762e+06	1.01853e+06	1.12121e+06	983259	1.20289e+06	1.73564e+06	1.40035e+06	2.59996e+06	1.64559e+06	1.7707e+06	2.76266e+06	1.34345e+06	1.15911e+06	983259	2.06624e+06	2.19318e+06	3.43572e+06	465302	2.57638e+06	3.14277e+06	4	5	5	4	4	4	4	4	5	4	x				x	x		x
Q14318	2	2	151.07	0.00690758	1.55948	DMSO	JQ1	Peptidyl-prolyl cis-trans isomerase FKBP8 OS=Homo sapiens OX=9606 GN=FKBP8 PE=1 SV=2	153093	215242	214020	258412	267340	91755.3	119555	177416	129693	192144	275065	283907	221254	258412	459220	115943	293325	31751.1	203050	341030	1	3	2	1	1	1	1	0	1	1		x		x	x	x		x
P52434	1	1	35.48	0.00353661	1.55823	JQ1	DMSO	DNA-directed RNA polymerases I, II, and III subunit RPABC3 OS=Homo sapiens OX=9606 GN=POLR2H PE=1 SV=4	44169.6	50215.7	69971.5	48709.8	38119.4	85521.9	68772.6	116788	68491.1	51831.1	79360.2	66235	72336.5	48709.8	65479	108067	168732	20900.9	107232	91993.5	0	1	1	0	0	1	1	1	1	0		x		x	x	x		x
P06703	10	8	602	0.00604321	1.55738	JQ1	DMSO	Protein S100-A6 OS=Homo sapiens OX=9606 GN=S100A6 PE=1 SV=1	5.77701e+06	1.50018e+07	1.33812e+07	3.17514e+06	3.60251e+06	1.11692e+07	1.80298e+07	2.36512e+07	5.78576e+06	5.11965e+06	1.03796e+07	1.97876e+07	1.38335e+07	3.17514e+06	6.18816e+06	1.41136e+07	4.42357e+07	4.23272e+06	9.05834e+06	9.08671e+06	1	5	7	5	4	6	9	6	6	5	x				x	x		x
Q5JRX3	10	10	438.17	0.000852472	1.55663	JQ1	DMSO	Presequence protease, mitochondrial OS=Homo sapiens OX=9606 GN=PITRM1 PE=1 SV=3	1.03026e+06	761134	2.20153e+06	755357	689727	1.3455e+06	1.22245e+06	3.63004e+06	1.26949e+06	997529	1.85109e+06	1.00394e+06	2.27594e+06	755357	1.18477e+06	1.70019e+06	2.99925e+06	649649	1.98755e+06	1.77048e+06	6	6	11	2	3	8	7	8	7	6	x				x	x		x
Q13151	5	4	380.34	0.00279664	1.55337	DMSO	JQ1	Heterogeneous nuclear ribonucleoprotein A0 OS=Homo sapiens OX=9606 GN=HNRNPA0 PE=1 SV=1	1.5417e+06	1.74296e+06	997255	859915	709945	1.11605e+06	1.21008e+06	536219	431192	473610	2.77e+06	2.29898e+06	1.03096e+06	859915	1.2195e+06	1.41026e+06	2.9689e+06	95964.4	675086	840597	5	4	6	2	2	3	5	2	5	3	x				x	x		x
P33527	4	2	132.8	0.0372481	1.54906	JQ1	DMSO	Multidrug resistance-associated protein 1 OS=Homo sapiens OX=9606 GN=ABCC1 PE=1 SV=3	67989.2	66534.2	74250.2	112983	189785	172499	115949	154124	170959	178875	122157	87759.2	76759.7	112983	326001	217972	284477	27582.8	267658	317481	1	1	1	1	2	1	1	0	1	2				x	x			x
P20340;Q9NRW1	7	5	313.51	0.0219764	1.54898	DMSO	JQ1	Ras-related protein Rab-6A OS=Homo sapiens OX=9606 GN=RAB6A PE=1 SV=3	1.62498e+06	1.04854e+06	1.14088e+06	790467	842032	714798	751714	941238	627873	480822	2.91963e+06	1.38303e+06	1.17944e+06	790467	1.44639e+06	903230	1.84431e+06	168449	983015	853397	5	4	3	4	4	2	3	3	4	3		x		x	x	x		x
Q9Y5S9	2	2	122.79	0.00798803	1.54545	DMSO	JQ1	RNA-binding protein 8A OS=Homo sapiens OX=9606 GN=RBM8A PE=1 SV=1	517953	389388	581033	355230	389413	397950	222333	283227	270940	270449	930615	513606	600671	355230	668908	502856	545489	50687.6	424190	480012	2	1	2	1	1	2	1	2	1	2		x		x	x	x		x
P15531	12	6	733.48	0.00497639	1.54453	DMSO	JQ1	Nucleoside diphosphate kinase A OS=Homo sapiens OX=9606 GN=NME1 PE=1 SV=1	3.70655e+06	3.41641e+06	4.69749e+06	2.69619e+06	2.36263e+06	2.76233e+06	2.46005e+06	2.34284e+06	1.64618e+06	1.71702e+06	6.65962e+06	4.50628e+06	4.85626e+06	2.69619e+06	4.05838e+06	3.49052e+06	6.03568e+06	419286	2.5773e+06	3.04748e+06	3	5	4	4	5	4	3	3	4	3	x					x		x
Q9H0E2	5	5	229.15	0.00263564	1.54349	JQ1	DMSO	Toll-interacting protein OS=Homo sapiens OX=9606 GN=TOLLIP PE=1 SV=1	597636	582573	598026	434611	429487	963611	930512	722205	776694	685387	1.07378e+06	768420	618238	434611	737745	1.21763e+06	2.28299e+06	129249	1.21601e+06	1.21647e+06	3	2	3	2	3	4	2	2	3	3		x		x	x	x		x
P04075;P05062	35	23	2708.4	0.0139136	1.5433	JQ1	DMSO	Fructose-bisphosphate aldolase A OS=Homo sapiens OX=9606 GN=ALDOA PE=1 SV=2	5.20464e+07	4.77825e+07	6.83135e+07	6.65236e+07	5.91764e+07	1.10666e+08	6.95012e+07	7.71501e+07	9.82066e+07	9.79644e+07	9.35125e+07	6.30256e+07	7.06224e+07	6.65236e+07	101649395	139839162	1.7052e+08	1.38071e+07	1.53755e+08	1.73874e+08	26	23	25	29	31	30	24	18	29	31		x		x	x	x		x
O00560	8	8	602.71	0.0115053	1.54064	JQ1	DMSO	Syntenin-1 OS=Homo sapiens OX=9606 GN=SDCBP PE=1 SV=1	3.26402e+06	1.80592e+06	2.2527e+06	915373	862348	3.42769e+06	3.32823e+06	3.9701e+06	1.6697e+06	1.62467e+06	5.86451e+06	2.38202e+06	2.32884e+06	915373	1.48128e+06	4.33128e+06	8.16573e+06	710508	2.61413e+06	2.88358e+06	6	6	8	4	4	7	7	6	3	8	x				x	x		x
P57088	5	5	203.13	0.036899	1.53892	DMSO	JQ1	Transmembrane protein 33 OS=Homo sapiens OX=9606 GN=TMEM33 PE=1 SV=2	365596	508932	574657	168997	164090	273739	373244	242453	133872	134824	656872	671287	594080	168997	281864	345901	915745	43390.5	209593	239296	0	2	3	0	1	2	3	0	0	0	x				x	x		x
Q15654	3	3	139.58	0.00509918	1.53029	DMSO	JQ1	Thyroid receptor-interacting protein 6 OS=Homo sapiens OX=9606 GN=TRIP6 PE=1 SV=3	408396	320694	378272	549369	421628	203796	239478	216543	413514	284813	733771	422998	391057	549369	724245	257520	587554	38753.6	647408	505507	2	2	2	2	0	0	2	0	1	1	x			x	x	x		x
O14907	3	3	216.56	0.0248135	1.53029	JQ1	DMSO	Tax1-binding protein 3 OS=Homo sapiens OX=9606 GN=TAX1BP3 PE=1 SV=2	1.99155e+06	1.37451e+06	1.56832e+06	1.03745e+06	983956	1.99197e+06	2.43885e+06	3.03262e+06	1.41746e+06	1.76347e+06	3.57825e+06	1.813e+06	1.62133e+06	1.03745e+06	1.69017e+06	2.51708e+06	5.98365e+06	542733	2.21921e+06	3.12994e+06	3	2	2	2	2	2	2	2	2	3	x				x	x		x
P12268	18	17	1045.82	0.00546364	1.52702	JQ1	DMSO	Inosine-5'-monophosphate dehydrogenase 2 OS=Homo sapiens OX=9606 GN=IMPDH2 PE=1 SV=2	3.57835e+06	3.59154e+06	5.43944e+06	2.99147e+06	3.91549e+06	5.16214e+06	5.08031e+06	1.04475e+07	4.18669e+06	4.92514e+06	6.42927e+06	4.73728e+06	5.62329e+06	2.99147e+06	6.72577e+06	6.52296e+06	1.24644e+07	1.86973e+06	6.5548e+06	8.74147e+06	10	12	18	13	14	14	16	9	12	15	x				x	x		x
Q9UIJ7	9	8	387.1	0.0228995	1.52622	JQ1	DMSO	GTP:AMP phosphotransferase AK3, mitochondrial OS=Homo sapiens OX=9606 GN=AK3 PE=1 SV=4	1.77096e+06	772695	1.23967e+06	973652	1.10331e+06	1.70128e+06	1.41112e+06	2.36039e+06	1.62856e+06	1.84273e+06	3.18192e+06	1.01919e+06	1.28157e+06	973652	1.8952e+06	2.14976e+06	3.46214e+06	422427	2.54972e+06	3.27061e+06	4	2	3	5	5	6	6	4	4	3		x		x	x	x		x
Q53TN4	5	5	225.86	0.0216389	1.52598	JQ1	DMSO	Cytochrome b reductase 1 OS=Homo sapiens OX=9606 GN=CYBRD1 PE=1 SV=1	1.49424e+06	1.01991e+06	331508	615666	661500	2.98055e+06	1.21765e+06	466327	760410	866425	2.68472e+06	1.34528e+06	342713	615666	1.13628e+06	3.76627e+06	2.98749e+06	83456.1	1.19052e+06	1.53779e+06	4	5	4	1	2	5	7	2	3	3	x				x			x
P24752	11	10	575.45	0.00201278	1.52284	JQ1	DMSO	Acetyl-CoA acetyltransferase, mitochondrial OS=Homo sapiens OX=9606 GN=ACAT1 PE=1 SV=1	1.24254e+06	1.47093e+06	1.08849e+06	171142	637299	1.65956e+06	2.23424e+06	1.60819e+06	306558	1.21234e+06	2.23249e+06	1.94017e+06	1.12528e+06	171142	1.09471e+06	2.09704e+06	5.48165e+06	287810	479955	2.15175e+06	5	6	5	0	5	3	6	4	3	4	x				x	x	x	x
P50281;P51511	10	9	553.34	0.0159633	1.52217	JQ1	DMSO	Matrix metalloproteinase-14 OS=Homo sapiens OX=9606 GN=MMP14 PE=1 SV=3	1.79028e+06	1.93754e+06	1.68037e+06	1.12763e+06	979415	1.89201e+06	2.86455e+06	2.79505e+06	1.88168e+06	2.00617e+06	3.21663e+06	2.55564e+06	1.73716e+06	1.12763e+06	1.68237e+06	2.39078e+06	7.0281e+06	500216	2.94601e+06	3.56069e+06	10	7	7	2	3	9	8	4	5	3		x		x	x	x		x
P00390	9	9	436.63	0.0028749	1.51955	JQ1	DMSO	Glutathione reductase, mitochondrial OS=Homo sapiens OX=9606 GN=GSR PE=1 SV=2	2.10807e+06	1.54875e+06	1.54016e+06	1.21236e+06	1.12696e+06	3.13428e+06	2.08287e+06	2.18388e+06	2.37134e+06	1.67942e+06	3.7876e+06	2.04282e+06	1.59221e+06	1.21236e+06	1.93582e+06	3.96052e+06	5.11028e+06	390838	3.71264e+06	2.98075e+06	6	3	2	2	3	6	5	1	3	3		x		x	x	x		x
P46821	66	59	4269.82	0.000640179	1.51778	DMSO	JQ1	Microtubule-associated protein 1B OS=Homo sapiens OX=9606 GN=MAP1B PE=1 SV=2	1.90397e+07	3.16513e+07	2.78177e+07	2.4489e+07	2.99203e+07	1.4485e+07	1.97294e+07	1.67327e+07	1.71637e+07	1.94633e+07	3.42089e+07	4.17484e+07	2.87579e+07	2.4489e+07	5.13951e+07	1.83034e+07	4.84056e+07	2.99456e+06	2.6872e+07	3.45448e+07	48	49	43	41	57	48	47	29	39	45	x	x		x	x	x		x
P53041	1	1	55.75	0.00740301	1.51321	DMSO	JQ1	Serine/threonine-protein phosphatase 5 OS=Homo sapiens OX=9606 GN=PPP5C PE=1 SV=1	27139.3	42885.7	66220.9	68550.2	76915.1	12652.5	32721.3	42859.1	39885.4	58049.5	48761.6	56566.7	68459.1	68550.2	132120	15987.9	80280.9	7670.28	62445.6	103030	0	1	1	1	1	0	0	0	0	2	x							x
Q14938	1	1	35.34	0.00608213	1.5105	DMSO	JQ1	Nuclear factor 1 X-type OS=Homo sapiens OX=9606 GN=NFIX PE=1 SV=2	40303.7	71665.5	39864.5	80436.7	107967	28554.7	34971	23680.9	62990	75051.4	72414.3	94527.5	41211.9	80436.7	185459	36082.1	85800.5	4238.05	98618.8	133206	0	0	0	0	0	0	0	0	0	0	x							x
P40939	38	36	2259	0.0365766	1.50733	JQ1	DMSO	Trifunctional enzyme subunit alpha, mitochondrial OS=Homo sapiens OX=9606 GN=HADHA PE=1 SV=2	1.84066e+07	1.4769e+07	1.44312e+07	8.86815e+06	1.25731e+07	2.39752e+07	1.81764e+07	3.34793e+07	1.09083e+07	1.75392e+07	3.30714e+07	1.94805e+07	1.49189e+07	8.86815e+06	2.15973e+07	3.02954e+07	44595398	5.99162e+06	1.70783e+07	31129880	27	25	22	19	28	26	28	21	27	31	x				x	x		x
P46976	2	2	115.55	0.0108694	1.49511	JQ1	DMSO	Glycogenin-1 OS=Homo sapiens OX=9606 GN=GYG1 PE=1 SV=4	518774	515910	517654	281497	188351	1.02186e+06	708059	601046	414225	278189	932089	680490	535150	281497	323537	1.29124e+06	1.73721e+06	107566	648521	493750	0	1	2	1	1	0	1	1	2	1	x				x	x	x	x
P28288	5	4	223.72	0.0225008	1.49378	JQ1	DMSO	ATP-binding cassette sub-family D member 3 OS=Homo sapiens OX=9606 GN=ABCD3 PE=1 SV=1	188204	146747	291601	231080	385358	237449	225349	486323	483022	424606	338149	193561	301457	231080	661943	300044	552888	87034.7	756232	753621	2	4	3	0	3	2	3	1	3	3	x							x
Q96A72	3	3	93.24	0.0475479	1.49367	DMSO	JQ1	Protein mago nashi homolog 2 OS=Homo sapiens OX=9606 GN=MAGOHB PE=1 SV=1	805232	456759	546716	485916	690493	344687	290939	373960	505534	483390	1.44677e+06	602470	565194	485916	1.18608e+06	435552	713811	66925.7	791478	857955	0	2	1	2	2	1	1	1	2	1		x						x
P61764	5	5	209.04	0.012755	1.49043	JQ1	DMSO	Syntaxin-binding protein 1 OS=Homo sapiens OX=9606 GN=STXBP1 PE=1 SV=1	204388	139524	123560	230451	212908	219273	242504	168283	363220	364246	367227	184033	127736	230451	365719	277077	594978	30116.7	568667	646490	0	0	0	1	0	0	2	0	1	3					x			x
P09622	6	6	432.94	0.00520127	1.48971	JQ1	DMSO	Dihydrolipoyl dehydrogenase, mitochondrial OS=Homo sapiens OX=9606 GN=DLD PE=1 SV=2	1.51725e+06	885093	1.68921e+06	1.19804e+06	1.17556e+06	1.89629e+06	1.71427e+06	2.52614e+06	1.63448e+06	1.86002e+06	2.72607e+06	1.16745e+06	1.74631e+06	1.19804e+06	2.01931e+06	2.39618e+06	4.20592e+06	452090	2.55898e+06	3.30129e+06	4	3	6	7	8	7	8	4	8	10		x		x	x	x	x	x
Q6UXV4	3	2	104.05	0.0194239	1.48846	JQ1	DMSO	MICOS complex subunit MIC27 OS=Homo sapiens OX=9606 GN=APOOL PE=1 SV=1	151823	135378	107049	111543	128233	237600	183799	222850	156357	143116	272783	178565	110668	111543	220270	300235	450946	39882.2	244798	254012	2	1	0	1	2	2	2	1	1	1	x				x			x
O75131;O95741	16	15	829.55	0.0125913	1.48524	JQ1	DMSO	Copine-3 OS=Homo sapiens OX=9606 GN=CPNE3 PE=1 SV=1	1.77231e+06	1.96625e+06	1.81945e+06	2.08841e+06	1.59709e+06	2.56153e+06	3.06574e+06	3.58946e+06	2.50869e+06	2.00337e+06	3.18434e+06	2.59351e+06	1.88094e+06	2.08841e+06	2.74338e+06	3.23679e+06	7.52173e+06	642387	3.92768e+06	3.55572e+06	11	10	10	12	11	10	10	9	10	13		x	x	x	x	x	x	x
P0DMV8;P48741	38	18	2362.17	0.00944004	1.47598	JQ1	DMSO	Heat shock 70 kDa protein 1A OS=Homo sapiens OX=9606 GN=HSPA1A PE=1 SV=1	1.78189e+07	1.14514e+07	1.16979e+07	1.21017e+07	1.03107e+07	2.07171e+07	1.81561e+07	22238484	1.59023e+07	1.65343e+07	3.20155e+07	1.51044e+07	1.20933e+07	1.21017e+07	1.77111e+07	2.61784e+07	4.45457e+07	3.97991e+06	2.48971e+07	2.93462e+07	15	16	18	15	13	14	14	12	17	20		x		x	x	x		x
O95139	2	1	60.24	0.0364426	1.47029	JQ1	DMSO	NADH dehydrogenase [ubiquinone] 1 beta subcomplex subunit 6 OS=Homo sapiens OX=9606 GN=NDUFB6 PE=1 SV=3	174283	110263	127272	166244	202186	352070	112864	173980	222841	285436	313136	145438	131573	166244	347303	444881	276909	31136.2	348886	506612	0	0	0	0	0	0	0	0	0	0	x				x			x
Q8NE86	3	3	151.33	0.0400842	1.46564	JQ1	DMSO	Calcium uniporter protein, mitochondrial OS=Homo sapiens OX=9606 GN=MCU PE=1 SV=1	371396	160754	239402	160569	182008	357080	243971	474043	316267	241547	667294	212036	247494	160569	312641	451212	598577	84837	495157	428715	2	1	3	3	1	1	1	2	2	2					x	x		x
Q16881;Q9NNW7	23	20	1513.2	0.029612	1.46549	JQ1	DMSO	Thioredoxin reductase 1, cytoplasmic OS=Homo sapiens OX=9606 GN=TXNRD1 PE=1 SV=3	7.19145e+06	1.27565e+07	8.29519e+06	8.58831e+06	6.51556e+06	9.04226e+06	2.27302e+07	8.7591e+06	1.12746e+07	1.17185e+07	1.2921e+07	1.6826e+07	8.57556e+06	8.58831e+06	1.1192e+07	1.14259e+07	5.5768e+07	1.56757e+06	1.76518e+07	2.07988e+07	12	18	13	14	14	15	22	6	17	19				x	x			x
O43674	1	1	48.31	0.0480862	1.46363	JQ1	DMSO	NADH dehydrogenase [ubiquinone] 1 beta subcomplex subunit 5, mitochondrial OS=Homo sapiens OX=9606 GN=NDUFB5 PE=1 SV=1	75574.7	35092.6	78648.7	38316	74288.2	73477	57623.7	113629	92564.6	104607	135786	46287.5	81306.9	38316	127607	92846.6	141378	20335.5	144922	185663	1	0	0	0	1	1	1	0	0	1	x							x
Q5XKP0	3	3	91.37	0.0481431	1.4632	JQ1	DMSO	MICOS complex subunit MIC13 OS=Homo sapiens OX=9606 GN=MIC13 PE=1 SV=1	226740	176869	169534	198956	208345	262445	220543	403120	285536	262939	407387	233292	175264	198956	357881	331630	541098	72144.3	447043	466682	1	1	1	1	1	0	1	1	1	1	x							x
P23368	6	5	332.78	0.0405897	1.45637	JQ1	DMSO	NAD-dependent malic enzyme, mitochondrial OS=Homo sapiens OX=9606 GN=ME2 PE=1 SV=1	208107	215154	555951	279783	456458	400430	416845	522902	562042	596120	373908	283790	574741	279783	784073	505989	1.02272e+06	93581.1	879949	1.05804e+06	1	3	2	1	2	1	2	3	2	3				x	x	x		x
P09619	11	10	456.34	0.00226818	1.45404	DMSO	JQ1	Platelet-derived growth factor receptor beta OS=Homo sapiens OX=9606 GN=PDGFRB PE=1 SV=1	1.42871e+06	1.20771e+06	625328	1.14315e+06	1.64266e+06	1.00896e+06	942503	371013	848230	988450	2.56698e+06	1.59298e+06	646463	1.14315e+06	2.82166e+06	1.27494e+06	2.31241e+06	66398.2	1.32801e+06	1.75437e+06	7	3	3	3	8	5	5	1	2	4	x					x	x	x
Q12797	17	15	894.82	0.0464822	1.45326	JQ1	DMSO	Aspartyl/asparaginyl beta-hydroxylase OS=Homo sapiens OX=9606 GN=ASPH PE=1 SV=3	3.6459e+06	2.3395e+06	2.37685e+06	2.6304e+06	2.99483e+06	3.43417e+06	4.407e+06	4.01832e+06	3.22395e+06	5.24398e+06	6.55064e+06	3.08583e+06	2.45718e+06	2.6304e+06	5.14432e+06	4.33947e+06	1.08125e+07	719138	5.0475e+06	9.30738e+06	8	12	6	9	13	10	9	6	9	12		x		x	x	x		x
P61225;P10114	5	3	333.8	0.0281709	1.45236	JQ1	DMSO	Ras-related protein Rap-2b OS=Homo sapiens OX=9606 GN=RAP2B PE=1 SV=1	389663	142843	185287	201991	259587	493251	317861	326531	284339	290889	700114	188411	191550	201991	445901	623280	779863	58437.6	445170	516290	2	1	2	3	2	2	3	2	4	2	x				x	x		x
Q9UKX5	10	8	423.19	0.00522915	1.45172	DMSO	JQ1	Integrin alpha-11 OS=Homo sapiens OX=9606 GN=ITGA11 PE=1 SV=2	1.16548e+06	2.77464e+06	457061	1.47149e+06	723401	686093	2.35034e+06	308563	775610	420272	2.09403e+06	3.65978e+06	472509	1.47149e+06	1.24261e+06	866958	5.76651e+06	55221.9	1.21432e+06	745929	6	5	1	7	4	1	6	0	5	2	x				x	x		x
P10619	9	9	545.24	0.0111002	1.45161	JQ1	DMSO	Lysosomal protective protein OS=Homo sapiens OX=9606 GN=CTSA PE=1 SV=2	2.62673e+06	1.99561e+06	1.94377e+06	2.4476e+06	2.13498e+06	3.70614e+06	2.52757e+06	2.9841e+06	2.91379e+06	4.05198e+06	4.71949e+06	2.63222e+06	2.00946e+06	2.4476e+06	3.66733e+06	4.68314e+06	6.20134e+06	534049	4.5619e+06	7.19174e+06	3	3	4	6	6	6	5	2	6	6		x		x	x	x		x
Q9BVG4	3	3	94.76	2.81e-05	1.4515	DMSO	JQ1	Protein PBDC1 OS=Homo sapiens OX=9606 GN=PBDC1 PE=1 SV=1	201595	159395	198570	199482	188283	144260	110386	131678	131755	134571	362209	210243	205281	199482	323420	182289	270830	23565.8	206280	238846	1	1	1	0	0	1	1	1	0	1		x		x	x	x		x
O60568	14	13	693.35	0.0126542	1.4498	DMSO	JQ1	Procollagen-lysine,2-oxoglutarate 5-dioxygenase 3 OS=Homo sapiens OX=9606 GN=PLOD3 PE=1 SV=1	1.29184e+06	1.19408e+06	1.54239e+06	1.42763e+06	1.76116e+06	692342	1.10603e+06	998918	940029	1240692	2.32107e+06	1.57501e+06	1.59452e+06	1.42763e+06	3.02521e+06	874854	2.71362e+06	178771	1.47174e+06	2.20207e+06	5	8	9	4	5	4	4	0	5	1		x		x	x	x		x
Q07866;Q9NSK0	14	11	751.98	0.0172657	1.44866	JQ1	DMSO	Kinesin light chain 1 OS=Homo sapiens OX=9606 GN=KLC1 PE=1 SV=2	1.18895e+06	1.79645e+06	1.6198e+06	2.25486e+06	1.70524e+06	1.56479e+06	1.86178e+06	2.59765e+06	3.48534e+06	2.8987e+06	2.13621e+06	2.36953e+06	1.67455e+06	2.25486e+06	2.92915e+06	1.97729e+06	4.56783e+06	464887	5.45674e+06	5.14482e+06	7	8	8	6	5	8	7	6	5	3				x				x
Q92688	7	3	504.88	0.0190281	1.44675	DMSO	JQ1	Acidic leucine-rich nuclear phosphoprotein 32 family member B OS=Homo sapiens OX=9606 GN=ANP32B PE=1 SV=1	350258	504176	580901	1.41733e+06	1.55778e+06	253964	330414	247309	868453	1.34837e+06	629314	665014	600535	1.41733e+06	2.67585e+06	320912	810663	44259.6	1.35967e+06	2.39319e+06	0	2	1	0	3	0	2	0	1	3	x					x		x
P52788	4	4	160.38	0.0460612	1.44579	DMSO	JQ1	Spermine synthase OS=Homo sapiens OX=9606 GN=SMS PE=1 SV=2	432146	488450	781685	649753	358501	383632	317318	367636	484032	322159	776444	644270	808105	649753	615809	484764	778532	65793.8	757814	571790	3	1	3	1	2	1	3	1	1	0								x
P10606	4	2	175.12	0.0282086	1.4448	JQ1	DMSO	Cytochrome c oxidase subunit 5B, mitochondrial OS=Homo sapiens OX=9606 GN=COX5B PE=1 SV=2	317372	284748	492126	385191	556303	479333	435030	966118	447082	613672	570226	375586	508759	385191	955580	605693	1.06734e+06	172901	699963	1.08919e+06	2	0	1	2	2	2	1	2	1	3	x							x
P02786;Q9UP52	15	15	736.68	0.0203863	1.44269	JQ1	DMSO	Transferrin receptor protein 1 OS=Homo sapiens OX=9606 GN=TFRC PE=1 SV=2	1.59347e+06	1.47443e+06	2.11461e+06	1.16401e+06	1.28129e+06	2.54907e+06	1.71299e+06	3.7606e+06	1.42582e+06	1.55607e+06	2.86301e+06	1.94479e+06	2.18608e+06	1.16401e+06	2.20091e+06	3.22105e+06	4.20278e+06	673015	2.23231e+06	2.76182e+06	8	9	10	7	8	11	11	9	8	10	x				x	x		x
P49411	19	19	1070.71	0.0123778	1.43942	JQ1	DMSO	Elongation factor Tu, mitochondrial OS=Homo sapiens OX=9606 GN=TUFM PE=1 SV=2	5.62956e+06	3.78072e+06	5.45009e+06	4.10368e+06	4.73014e+06	6.50019e+06	4.85322e+06	7.94985e+06	5.89803e+06	8.90466e+06	1.01147e+07	4.98681e+06	5.6343e+06	4.10368e+06	8.12513e+06	8.21374e+06	1.19073e+07	1.42274e+06	9.23412e+06	1.58046e+07	12	9	15	15	15	19	13	10	17	19	x				x	x		x
Q7Z2Z2	2	1	67.66	0.0294605	1.43817	JQ1	DMSO	Elongation factor-like GTPase 1 OS=Homo sapiens OX=9606 GN=EFL1 PE=1 SV=2	23200	26950.1	34105.5	16854.4	19452.4	35971.1	52210.6	35633.1	20709.5	28864.6	41683.8	35547.4	35258.2	16854.4	33414.1	45453.6	128098	6377.07	32423.4	51230.9	1	1	1	1	1	1	1	2	1	1	x					x		x
Q9H7B2	3	2	110.23	0.0163022	1.43282	DMSO	JQ1	Ribosome production factor 2 homolog OS=Homo sapiens OX=9606 GN=RPF2 PE=1 SV=2	177640	127199	179959	92344.1	113235	127945	95613.3	141288	40842.6	76144	319169	167777	186042	92344.1	194508	161673	234585	25285.6	63944.3	135146	1	1	3	1	1	0	2	2	0	1	x							x
Q96G03	5	5	148.93	0.00891705	1.43216	JQ1	DMSO	Phosphoglucomutase-2 OS=Homo sapiens OX=9606 GN=PGM2 PE=1 SV=4	366830	351299	378798	264793	243191	632410	483869	569215	329137	283862	659090	463367	391601	264793	417737	799123	1.18716e+06	101870	515306	503818	1	0	1	1	0	0	1	0	0	1	x				x	x		x
Q9UII2	2	2	93.88	0.00406981	1.42979	JQ1	DMSO	ATPase inhibitor, mitochondrial OS=Homo sapiens OX=9606 GN=ATPIF1 PE=1 SV=1	6506.42	6952.78	15649.8	227712	336044	10588	11660.2	31625.7	385354	408447	11690.2	9170.79	16178.7	227712	577235	13379.2	28608.1	5659.9	603321	724940	0	0	0	1	0	1	0	0	2	2	x							x
P68371;Q3ZCM7	55	2	4448.25	0.0223059	1.42885	JQ1	DMSO	Tubulin beta-4B chain OS=Homo sapiens OX=9606 GN=TUBB4B PE=1 SV=1	1.86221e+06	3.28087e+06	4.7733e+06	4.20235e+06	5.35381e+06	3.26627e+06	3.59585e+06	8.60265e+06	5.78008e+06	6.5785e+06	3.34587e+06	4.3275e+06	4.93463e+06	4.20235e+06	9.19642e+06	4.12731e+06	8.82234e+06	1.53957e+06	9.04946e+06	1.1676e+07	1	1	1	2	2	1	1	1	2	2	x				x	x		x
P05023;P13637;Q13733;P54707	24	14	1488.52	0.049451	1.42767	JQ1	DMSO	Sodium/potassium-transporting ATPase subunit alpha-1 OS=Homo sapiens OX=9606 GN=ATP1A1 PE=1 SV=1	3.98558e+06	4.6713e+06	5.11009e+06	3.85396e+06	2.45967e+06	4.83534e+06	6.469e+06	1.02047e+07	4.27444e+06	2.8851e+06	7.16096e+06	6.1615e+06	5.28281e+06	3.85396e+06	4.22507e+06	6.11001e+06	1.58715e+07	1.82628e+06	6.69219e+06	5.12068e+06	7	11	12	9	6	9	12	10	7	7	x							x
P52209	22	21	1228.41	0.0060618	1.42581	JQ1	DMSO	6-phosphogluconate dehydrogenase, decarboxylating OS=Homo sapiens OX=9606 GN=PGD PE=1 SV=3	1.69175e+07	8.36772e+06	1.00223e+07	4.99369e+06	9.62935e+06	2.34593e+07	14800703	1.18704e+07	6.67881e+06	1.43821e+07	3.03959e+07	1.10371e+07	1.03611e+07	4.99369e+06	1.65407e+07	2.96435e+07	3.63132e+07	2.12438e+06	1.04565e+07	2.55264e+07	16	17	18	13	21	21	20	11	11	21	x				x	x		x
P36957	14	13	735.42	0.0151581	1.42468	JQ1	DMSO	Dihydrolipoyllysine-residue succinyltransferase component of 2-oxoglutarate dehydrogenase complex, mitochondrial OS=Homo sapiens OX=9606 GN=DLST PE=1 SV=4	3.22481e+06	2.032e+06	3.00115e+06	1.73362e+06	2.81996e+06	3.3509e+06	3.18286e+06	5.19305e+06	2.6426e+06	3.88297e+06	5.79407e+06	2.68023e+06	3.10258e+06	1.73362e+06	4.84394e+06	4.23425e+06	7.80909e+06	929372	4.13733e+06	6.89177e+06	8	6	8	7	7	5	8	5	9	9		x		x	x	x		x
Q9HA77	1	1	60.32	0.0177328	1.42433	JQ1	DMSO	Probable cysteine--tRNA ligase, mitochondrial OS=Homo sapiens OX=9606 GN=CARS2 PE=1 SV=1	48556.1	20185.8	46712.1	35911.8	44339	55939.8	33574.1	84597.7	42406.8	62229.2	87241.6	26625.2	48290.9	35911.8	76162.7	70686.4	82373.2	15140	66393.2	110449	0	0	1	0	0	0	1	0	0	1	x				x			x
P60174	22	22	1933.03	0.0186512	1.42244	JQ1	DMSO	Triosephosphate isomerase OS=Homo sapiens OX=9606 GN=TPI1 PE=1 SV=3	3.35906e+07	3.68013e+07	3.02344e+07	7.3413e+07	5.47652e+07	4.97149e+07	6.99918e+07	5.48126e+07	8.08286e+07	7.01139e+07	6.03528e+07	4.85413e+07	3.12562e+07	7.3413e+07	9.4072e+07	6.28205e+07	1.71723e+08	9.80952e+06	126547458	1.24443e+08	20	20	23	26	28	20	23	13	28	30	x				x	x		x
O43447	1	1	30.65	0.0402234	1.41932	DMSO	JQ1	Peptidyl-prolyl cis-trans isomerase H OS=Homo sapiens OX=9606 GN=PPIH PE=1 SV=1	42140.1	21780.1	22908.8	28821	30857.5	27069.8	21249.7	11305.1	24576.9	19022.2	75713.7	28728.2	23683.1	28821	53004.9	34205.8	52135.6	2023.21	38478.2	33762	1	1	0	0	1	0	0	0	1	1	x							x
Q08379	1	1	74.62	0.0381455	1.41859	DMSO	JQ1	Golgin subfamily A member 2 OS=Homo sapiens OX=9606 GN=GOLGA2 PE=1 SV=3	49317.2	30972.5	53687.7	53584.3	51214.5	21452.1	21273.9	51266	35872.5	38455	88609	40853.1	55502.2	53584.3	87972.8	27107.3	52194.9	9174.81	56162.9	68252.6	1	1	1	1	1	1	1	0	1	1	x				x			x
P08670;P41219;P07196	99	78	8201.17	0.0148135	1.41466	JQ1	DMSO	Vimentin OS=Homo sapiens OX=9606 GN=VIM PE=1 SV=4	1114321529	1798268525	2496273503	2630988817	2824713779	1260824062	2556038930	4248005818	3989078244	3315760515	2002118996	2371934243	2580644050	2630988817	4852108140	1593196754	6271182748	7.60244e+08	6245410384	5885044112	87	102	104	113	118	100	123	88	114	129	x				x	x		x
P23786	2	1	93.2	0.0443245	1.41379	JQ1	DMSO	Carnitine O-palmitoyltransferase 2, mitochondrial OS=Homo sapiens OX=9606 GN=CPT2 PE=1 SV=2	53385.8	8699.57	25993.7	36225.6	33585.7	52055.7	17277.8	52804.9	60240.9	40845.1	95919	11474.8	26872.2	36225.6	57691.4	65778.3	42390.7	9450.22	94314.9	72494.8	1	1	1	1	1	1	1	1	1	1	x							x
P61758	5	4	263.93	0.0447236	1.41347	DMSO	JQ1	Prefoldin subunit 3 OS=Homo sapiens OX=9606 GN=VBP1 PE=1 SV=3	666652	624431	703250	1.23729e+06	804263	425863	502146	453586	635928	837790	1.19778e+06	823631	727019	1.23729e+06	1.38151e+06	538127	1.232e+06	81175.9	995627	1.48697e+06	2	3	2	3	5	2	3	1	3	4								x
Q9Y6C9	7	7	335.54	0.0423833	1.40699	JQ1	DMSO	Mitochondrial carrier homolog 2 OS=Homo sapiens OX=9606 GN=MTCH2 PE=1 SV=1	537988	781552	1.06537e+06	807475	1.0195e+06	1.0457e+06	821240	1.80038e+06	1.05162e+06	1.20714e+06	966611	1.03088e+06	1.10138e+06	807475	1.75123e+06	1.32136e+06	2.01489e+06	322204	1.64644e+06	2.14252e+06	5	3	5	4	5	7	5	6	7	5	x				x			x
P22570	1	1	30.62	0.0251699	1.40626	JQ1	DMSO	NADPH:adrenodoxin oxidoreductase, mitochondrial OS=Homo sapiens OX=9606 GN=FDXR PE=1 SV=3	25208.8	21327.8	20340.2	145486	154696	31171.4	26659.1	28327.6	260366	169656	45293	28131.6	21027.7	145486	265727	39388.7	65407.4	5069.64	407636	301117	1	0	0	0	0	0	0	0	0	0	x							x
Q13263	19	18	969.16	0.0125571	1.40584	JQ1	DMSO	Transcription intermediary factor 1-beta OS=Homo sapiens OX=9606 GN=TRIM28 PE=1 SV=5	3.19233e+06	3.54638e+06	5.0275e+06	4.08756e+06	4.19985e+06	5.91647e+06	4.49023e+06	6.52128e+06	6.24183e+06	5.02246e+06	5.73571e+06	4.67771e+06	5.19742e+06	4.08756e+06	7.21422e+06	7.47614e+06	1.10167e+07	1.16708e+06	9.77238e+06	8.91422e+06	14	13	15	18	15	15	16	10	18	17	x			x	x	x		x
Q9UHL4	5	5	204.98	0.0494339	1.40541	JQ1	DMSO	Dipeptidyl peptidase 2 OS=Homo sapiens OX=9606 GN=DPP7 PE=1 SV=3	416221	75465.3	248443	232888	456696	607210	134546	261076	244741	761765	747830	99539.5	256840	232888	784482	767280	330106	46723.4	383174	1.35203e+06	1	0	1	0	2	3	1	0	1	2	x				x			x
Q9P0V9	6	2	266.14	0.0156568	1.40488	JQ1	DMSO	Septin-10 OS=Homo sapiens OX=9606 GN=SEPT10 PE=1 SV=2	202439	130454	87303.3	196740	232082	343006	154370	147022	225335	323039	363726	172070	90254	196740	398656	433427	378744	26311.7	352790	573353	1	1	0	0	2	1	0	0	3	1								x
P17844	24	17	1149.24	0.0222035	1.40266	DMSO	JQ1	Probable ATP-dependent RNA helicase DDX5 OS=Homo sapiens OX=9606 GN=DDX5 PE=1 SV=1	1.781e+06	2.06034e+06	2.07047e+06	1.46974e+06	2.29762e+06	1.18884e+06	1.50638e+06	1.44831e+06	1.4557e+06	1.30138e+06	3.19995e+06	2.7176e+06	2.14044e+06	1.46974e+06	3.94671e+06	1.50223e+06	3.69586e+06	259196	2.27909e+06	2.30978e+06	7	12	13	6	9	5	8	4	4	6		x		x	x	x		x
Q9NUJ1	2	2	64	0.00502825	1.40199	JQ1	DMSO	Mycophenolic acid acyl-glucuronide esterase, mitochondrial OS=Homo sapiens OX=9606 GN=ABHD10 PE=1 SV=1	64889.1	29375.2	54890.4	68279.3	85464.6	91614.1	54788.7	72452.5	91141.2	114665	116587	38746.2	56745.6	68279.3	146806	115765	134423	12966.5	142693	203516	1	0	0	0	0	0	0	0	1	0	x				x	x		x
P30048	12	10	739.99	0.00634414	1.39838	JQ1	DMSO	Thioredoxin-dependent peroxide reductase, mitochondrial OS=Homo sapiens OX=9606 GN=PRDX3 PE=1 SV=3	3.5526e+06	2.96273e+06	4.87858e+06	3.08829e+06	3.85923e+06	4.51772e+06	4.94691e+06	7.53594e+06	3.9741e+06	4.67356e+06	6.38302e+06	3.90787e+06	5.04347e+06	3.08829e+06	6.62913e+06	5.70866e+06	1.21371e+07	1.34867e+06	6.22195e+06	8.29496e+06	5	6	7	7	6	8	10	7	7	8	x				x	x		x
O60784	7	7	418.61	0.0357013	1.39776	JQ1	DMSO	Target of Myb protein 1 OS=Homo sapiens OX=9606 GN=TOM1 PE=1 SV=2	1.97728e+06	1.05378e+06	1.07349e+06	1.01607e+06	867437	2.15493e+06	1.99976e+06	1.26765e+06	1.34228e+06	1.60524e+06	3.55261e+06	1.38994e+06	1.10977e+06	1.01607e+06	1.49003e+06	2.72301e+06	4.90637e+06	226865	2.10152e+06	2.84909e+06	6	4	4	3	4	5	4	3	5	7	x				x			x
P04798	1	1	28.98	0.0109793	1.39676	JQ1	DMSO	Cytochrome P450 1A1 OS=Homo sapiens OX=9606 GN=CYP1A1 PE=1 SV=1	45689.1	37564.9	49589.4	381142	406946	70567.9	64270.7	59303.3	617555	474621	82090.3	49548.4	51265.4	381142	699026	89170.7	157687	10613.2	966861	842391	0	0	0	1	1	0	0	1	1	1	x				x			x
Q14155;Q15052	2	1	109.1	0.00774379	1.39335	JQ1	DMSO	Rho guanine nucleotide exchange factor 7 OS=Homo sapiens OX=9606 GN=ARHGEF7 PE=1 SV=2	48163.3	62528.6	44215.6	1.22742e+06	1.38168e+06	68687.7	106654	51795	1.90202e+06	1.72207e+06	86535.7	82475.9	45710	1.22742e+06	2.37335e+06	86794.8	261674	9269.48	2.97786e+06	3.05646e+06	0	0	1	0	1	0	2	0	1	1	x							x
P23381	21	18	1392.57	0.000761204	1.39272	DMSO	JQ1	Tryptophan--tRNA ligase, cytoplasmic OS=Homo sapiens OX=9606 GN=WARS PE=1 SV=2	6.56015e+06	8.32503e+06	4.04407e+06	5.81261e+06	5.55299e+06	4.43e+06	6.05457e+06	2.61763e+06	4.6703e+06	3.97985e+06	1.17867e+07	1.09808e+07	4.18076e+06	5.81261e+06	9.53856e+06	5.59782e+06	1.48548e+07	468464	7.31196e+06	7.06371e+06	16	20	21	20	21	18	17	9	18	19	x				x	x		x
P16278;Q6UWU2	15	15	812.34	0.00113445	1.39232	JQ1	DMSO	Beta-galactosidase OS=Homo sapiens OX=9606 GN=GLB1 PE=1 SV=2	5.49291e+06	2.84282e+06	2.33881e+06	3.49811e+06	3.82706e+06	7.15525e+06	4.208e+06	3.38903e+06	4.37179e+06	5.93723e+06	9.8692e+06	3.74971e+06	2.41786e+06	3.49811e+06	6.57388e+06	9.04148e+06	1.03242e+07	606517	6.84459e+06	1.05378e+07	10	8	8	10	10	14	11	9	11	11	x				x	x	x	x
P54709	4	4	249.44	0.00540323	1.38748	JQ1	DMSO	Sodium/potassium-transporting ATPase subunit beta-3 OS=Homo sapiens OX=9606 GN=ATP1B3 PE=1 SV=1	1.04355e+06	1.69108e+06	1.89479e+06	1.25705e+06	1.24719e+06	1.28801e+06	2.81918e+06	2.37193e+06	1.82154e+06	1.59716e+06	1.87496e+06	2.23055e+06	1.95883e+06	1.25705e+06	2.14234e+06	1.62755e+06	6.91679e+06	424492	2.85186e+06	2.83476e+06	1	3	3	2	2	3	3	5	2	2	x			x	x	x		x
P51858	9	7	448.01	0.0082359	1.38646	DMSO	JQ1	Hepatoma-derived growth factor OS=Homo sapiens OX=9606 GN=HDGF PE=1 SV=1	3.23846e+06	3.18628e+06	3.3194e+06	2.23524e+06	2.03416e+06	2.46988e+06	2.17539e+06	1.94573e+06	1.87897e+06	1.63746e+06	5.81859e+06	4.20274e+06	3.43159e+06	2.23524e+06	3.49415e+06	3.12098e+06	5.33728e+06	348217	2.94177e+06	2.90628e+06	6	7	6	2	4	6	4	3	2	4	x				x	x	x	x
P19367;P52789;Q2TB90;P52790	37	33	2144.24	0.0122022	1.38619	JQ1	DMSO	Hexokinase-1 OS=Homo sapiens OX=9606 GN=HK1 PE=1 SV=3	1.07909e+07	6.34364e+06	9.10733e+06	6.48719e+06	6.39845e+06	1.1443e+07	9.71616e+06	1.51852e+07	9.02962e+06	8.86428e+06	1.93882e+07	8.36732e+06	9.41515e+06	6.48719e+06	1.09908e+07	1.44596e+07	2.38384e+07	2.71761e+06	1.4137e+07	1.57329e+07	21	20	23	20	17	22	23	19	17	22	x				x	x		x
Q9Y2D5	14	12	865.7	0.00745968	1.38527	JQ1	DMSO	A-kinase anchor protein 2 OS=Homo sapiens OX=9606 GN=AKAP2 PE=1 SV=3	2.88121e+06	2.47832e+06	1.7441e+06	2.61514e+06	2.11142e+06	3.8167e+06	3.44805e+06	1.90419e+06	4.00079e+06	3.21824e+06	5.17672e+06	3.26892e+06	1.80305e+06	2.61514e+06	3.62685e+06	4.82284e+06	8.45971e+06	340783	6.26375e+06	5.71197e+06	6	11	11	8	8	11	10	4	9	10	x				x	x		x
P35637	9	7	633.41	0.0426525	1.38466	DMSO	JQ1	RNA-binding protein FUS OS=Homo sapiens OX=9606 GN=FUS PE=1 SV=1	1.62601e+06	1.58409e+06	1.87534e+06	2.47837e+06	2.18689e+06	1.7639e+06	1.21891e+06	1.15171e+06	1.599e+06	1.3084e+06	2.92148e+06	2.08942e+06	1.93873e+06	2.47837e+06	3.7565e+06	2.2289e+06	2.99057e+06	206116	2.50344e+06	2.32225e+06	8	9	9	10	9	8	9	4	6	9	x				x	x		x
O94855	14	13	649.25	0.00938721	1.38355	DMSO	JQ1	Protein transport protein Sec24D OS=Homo sapiens OX=9606 GN=SEC24D PE=1 SV=2	1.56202e+06	1.95241e+06	2.25946e+06	1.32132e+06	1.85433e+06	1.118e+06	1.50247e+06	1.58687e+06	1.17702e+06	1.08419e+06	2.8065e+06	2.57525e+06	2.33582e+06	1.32132e+06	3.18524e+06	1.41272e+06	3.68627e+06	283993	1.84277e+06	1.92429e+06	5	11	9	6	7	6	8	5	6	5	x				x	x		x
Q9Y6N5	21	20	1158.24	0.0164162	1.38245	JQ1	DMSO	Sulfide:quinone oxidoreductase, mitochondrial OS=Homo sapiens OX=9606 GN=SQOR PE=1 SV=1	1.00062e+07	4.67554e+06	4.86478e+06	4.69744e+06	6.56913e+06	1.08506e+07	6.43326e+06	8.8816e+06	6.21143e+06	1.02206e+07	1.79782e+07	6.16708e+06	5.02921e+06	4.69744e+06	1.1284e+07	1.3711e+07	1.57839e+07	1.58949e+06	9.72478e+06	1.81403e+07	10	13	13	10	17	16	14	12	15	18	x				x	x		x
P38117	8	7	433.26	0.0161223	1.38186	JQ1	DMSO	Electron transfer flavoprotein subunit beta OS=Homo sapiens OX=9606 GN=ETFB PE=1 SV=3	747578	575188	1.04374e+06	722458	1.14597e+06	786027	880546	1.48906e+06	1.21511e+06	1.48133e+06	1.34319e+06	758679	1.07902e+06	722458	1.96846e+06	993235	2.1604e+06	266490	1.90242e+06	2.62916e+06	5	5	6	4	4	5	3	5	5	4	x				x	x		x
O94832;B0I1T2	43	37	2258.8	0.0461531	1.38028	JQ1	DMSO	Unconventional myosin-Id OS=Homo sapiens OX=9606 GN=MYO1D PE=1 SV=2	1.26038e+07	1.05465e+07	2.33679e+06	7.37959e+06	7.84543e+06	1.30428e+07	1.69958e+07	5.35227e+06	8.85884e+06	1.19442e+07	2.26454e+07	1.39109e+07	2.41577e+06	7.37959e+06	1.34764e+07	1.64811e+07	4.16988e+07	957868	1.38696e+07	2.11994e+07	27	29	14	20	20	27	26	9	15	19	x				x	x		x
Q7Z4H8	7	7	385.93	0.0356469	1.37887	DMSO	JQ1	KDEL motif-containing protein 2 OS=Homo sapiens OX=9606 GN=KDELC2 PE=1 SV=2	888133	1.26819e+06	655769	517059	613558	544143	1.0325e+06	319470	437067	526194	1.59572e+06	1.67275e+06	677933	517059	1.05393e+06	687587	2.53323e+06	57173.8	684283	933925	5	7	6	5	6	5	6	1	6	5	x				x	x		x
P11279	6	6	330.35	0.0463975	1.37881	JQ1	DMSO	Lysosome-associated membrane glycoprotein 1 OS=Homo sapiens OX=9606 GN=LAMP1 PE=1 SV=3	1.22658e+07	5.39437e+06	3.86994e+06	2.53562e+06	3.08344e+06	11291200	7.94231e+06	8.59949e+06	3.73256e+06	5.86807e+06	2.20382e+07	7.11522e+06	4.00074e+06	2.53562e+06	5.29653e+06	1.42677e+07	1.94863e+07	1.53901e+06	5.84381e+06	1.04151e+07	6	7	4	4	7	7	10	4	3	7	x				x	x		x
O43237	6	4	300.6	0.0266262	1.37837	DMSO	JQ1	Cytoplasmic dynein 1 light intermediate chain 2 OS=Homo sapiens OX=9606 GN=DYNC1LI2 PE=1 SV=1	1.0061e+06	883231	708891	430915	274277	755821	854372	368629	228868	188926	1.80768e+06	1.16499e+06	732851	430915	471136	955067	2.09618e+06	65971.5	358322	335319	3	4	2	2	0	3	4	2	0	1	x				x			x
P19623	12	11	641.09	0.00285493	1.37786	DMSO	JQ1	Spermidine synthase OS=Homo sapiens OX=9606 GN=SRM PE=1 SV=1	1.77739e+06	2.26283e+06	3.03232e+06	2.23955e+06	2.36043e+06	1.56514e+06	1.58723e+06	2.18982e+06	1.52572e+06	1.60356e+06	3.19346e+06	2.98469e+06	3.1348e+06	2.23955e+06	4.05459e+06	1.97774e+06	3.89423e+06	391901	2.3887e+06	2.84611e+06	7	9	12	9	7	11	9	5	7	7		x		x	x	x		x
P43243	19	17	974.76	0.0256474	1.37248	DMSO	JQ1	Matrin-3 OS=Homo sapiens OX=9606 GN=MATR3 PE=1 SV=2	3.66587e+06	3.92783e+06	5.65995e+06	4.28058e+06	4.95856e+06	3.18092e+06	3.0093e+06	3.00992e+06	3.65193e+06	3.5364e+06	6.58652e+06	5.18085e+06	5.85125e+06	4.28058e+06	8.5175e+06	4.01946e+06	7.38326e+06	538669	5.71756e+06	6.27665e+06	10	13	16	8	12	13	14	5	12	8	x				x	x		x
P09651;Q32P51	23	16	1457.21	0.0107415	1.3703	DMSO	JQ1	Heterogeneous nuclear ribonucleoprotein A1 OS=Homo sapiens OX=9606 GN=HNRNPA1 PE=1 SV=5	1.69785e+07	1.21042e+07	1.64031e+07	1.18967e+07	1.15244e+07	9.91945e+06	8.177e+06	1.4777e+07	8.44137e+06	8.97129e+06	3.05055e+07	1.59655e+07	1.69575e+07	1.18967e+07	1.97959e+07	1.25344e+07	2.00621e+07	2.64456e+06	1.3216e+07	1.59229e+07	12	17	14	17	16	12	15	11	14	14				x				x
P02545	81	65	6222.95	0.0418294	1.36982	JQ1	DMSO	Prelamin-A/C OS=Homo sapiens OX=9606 GN=LMNA PE=1 SV=1	1.53131e+08	158093363	1.47746e+08	181037200	1.65741e+08	1.82669e+08	1.90494e+08	2.99464e+08	2.19383e+08	2.11718e+08	275132322	2.08527e+08	1.5274e+08	181037200	2.84699e+08	2.30823e+08	467373429	5.35936e+07	3.43473e+08	3.75771e+08	63	73	70	74	72	63	73	56	75	78		x			x	x	x	x
P49591	17	16	1042.16	0.0105435	1.36977	DMSO	JQ1	Serine--tRNA ligase, cytoplasmic OS=Homo sapiens OX=9606 GN=SARS PE=1 SV=3	2.82726e+06	5.66189e+06	4.35164e+06	4.91836e+06	4.34934e+06	2.48142e+06	3.52034e+06	3.69218e+06	3.33782e+06	3.10855e+06	5.07979e+06	7.46809e+06	4.49872e+06	4.91836e+06	7.47101e+06	3.13556e+06	8.63707e+06	660770	5.22578e+06	5.51728e+06	9	11	11	10	13	9	8	4	12	15	x				x	x		x
O15118	10	6	475.97	0.000398891	1.36893	JQ1	DMSO	NPC intracellular cholesterol transporter 1 OS=Homo sapiens OX=9606 GN=NPC1 PE=1 SV=2	2.36712e+06	655417	592169	428121	407001	3.06038e+06	991547	796199	648762	594596	4.25303e+06	864501	612184	428121	699120	3.86715e+06	2.43274e+06	142492	1.01572e+06	1.05533e+06	4	2	0	0	2	5	3	1	3	2	x				x	x		x
Q12929	4	4	193.64	0.000641545	1.36845	JQ1	DMSO	Epidermal growth factor receptor kinase substrate 8 OS=Homo sapiens OX=9606 GN=EPS8 PE=1 SV=1	162971	285707	278391	316903	425369	254501	388658	377377	449941	540237	292812	376851	287801	316903	730671	321591	953563	67537.2	704440	958850	0	2	1	1	3	3	3	0	3	3	x				x	x		x
P55084	24	23	1425.56	0.0146548	1.3683	JQ1	DMSO	Trifunctional enzyme subunit beta, mitochondrial OS=Homo sapiens OX=9606 GN=HADHB PE=1 SV=3	9.18788e+06	6.44966e+06	7.66728e+06	4.24957e+06	5.81443e+06	9.90726e+06	8.46307e+06	1.31509e+07	5.68468e+06	8.45266e+06	1.6508e+07	8.50717e+06	7.92643e+06	4.24957e+06	9.98764e+06	1.2519e+07	2.07639e+07	2.35355e+06	8.90009e+06	1.50024e+07	22	17	21	8	17	18	19	18	15	18	x				x	x		x
Q9ULV4;Q6QEF8	21	20	1123.87	0.000387249	1.36816	JQ1	DMSO	Coronin-1C OS=Homo sapiens OX=9606 GN=CORO1C PE=1 SV=1	2.13905e+07	1.4468e+07	1.35077e+07	1.39935e+07	1.25275e+07	2.81783e+07	21009816	2.00356e+07	1.79707e+07	1.66311e+07	3.84326e+07	1.90835e+07	1.39642e+07	1.39935e+07	2.15189e+07	3.56065e+07	5.15471e+07	3.58567e+06	2.81355e+07	2.9518e+07	9	18	18	18	17	14	17	15	18	17		x		x	x	x		x
Q96TA1	23	23	1317.94	0.0391516	1.3673	JQ1	DMSO	Niban-like protein 1 OS=Homo sapiens OX=9606 GN=FAM129B PE=1 SV=3	8.07457e+06	7.63215e+06	9.49533e+06	7.41646e+06	6.23302e+06	1.13343e+07	1.24904e+07	8.91125e+06	9.8997e+06	1.04859e+07	1.45077e+07	1.00669e+07	9.81626e+06	7.41646e+06	1.07067e+07	1.43222e+07	3.0645e+07	1.5948e+06	1.54992e+07	1.86111e+07	17	15	19	16	17	18	21	10	19	20	x					x		x
Q8IVF2	62	52	3262.79	0.0473388	1.36621	JQ1	DMSO	Protein AHNAK2 OS=Homo sapiens OX=9606 GN=AHNAK2 PE=1 SV=2	1.25043e+07	1.7033e+07	6.40352e+06	9.22956e+06	6.89369e+06	1.68406e+07	2.65125e+07	5.88886e+06	1.28744e+07	9.01388e+06	2.24667e+07	2.24666e+07	6.61995e+06	9.22956e+06	1.18415e+07	2.128e+07	6.50479e+07	1.0539e+06	2.01565e+07	1.59985e+07	40	40	22	21	24	38	52	11	35	26	x				x	x		x
P27361;Q96KX1	15	7	700.08	0.0230988	1.3622	DMSO	JQ1	Mitogen-activated protein kinase 3 OS=Homo sapiens OX=9606 GN=MAPK3 PE=1 SV=4	830804	644849	1.00105e+06	1.04535e+06	794864	488119	474369	874759	622904	708923	1.49272e+06	850563	1.03488e+06	1.04535e+06	1.36536e+06	616795	1.16385e+06	156551	975236	1.25825e+06	3	3	5	2	3	3	4	1	3	3								x
P32119	12	10	721.43	0.020632	1.35987	JQ1	DMSO	Peroxiredoxin-2 OS=Homo sapiens OX=9606 GN=PRDX2 PE=1 SV=5	4.59705e+06	3.04756e+06	3.13842e+06	4.98191e+06	5.13261e+06	4.90124e+06	5.23826e+06	4.91785e+06	7.15386e+06	6.20664e+06	8.2596e+06	4.01976e+06	3.2445e+06	4.98191e+06	8.81646e+06	6.19329e+06	1.28519e+07	880121	1.12003e+07	1.1016e+07	8	6	7	9	12	7	7	5	7	12						x	x	x
Q01813	25	21	1357.92	0.00365051	1.3581	DMSO	JQ1	ATP-dependent 6-phosphofructokinase, platelet type OS=Homo sapiens OX=9606 GN=PFKP PE=1 SV=2	2.62816e+06	3.9672e+06	7.10984e+06	3.62744e+06	3.64858e+06	1.93243e+06	3.45158e+06	4.63276e+06	2.82513e+06	2.60703e+06	4.72205e+06	5.23278e+06	7.35014e+06	3.62744e+06	6.26729e+06	2.44185e+06	8.46837e+06	829100	4.42309e+06	4.62714e+06	13	12	12	15	13	9	9	9	10	9	x				x	x		x
O75312	2	2	66.22	0.0475694	1.35798	DMSO	JQ1	Zinc finger protein ZPR1 OS=Homo sapiens OX=9606 GN=ZPR1 PE=1 SV=1	69785.9	50646.2	61818.6	90364.4	91778.8	37010.2	43786.5	34476.7	90962.8	62099.4	125385	66802.9	63908	90364.4	157652	46766.6	107429	6170.12	142414	110218	0	0	1	1	1	0	0	0	0	0	x							x
Q16539	3	1	151.07	0.0255764	1.35743	DMSO	JQ1	Mitogen-activated protein kinase 14 OS=Homo sapiens OX=9606 GN=MAPK14 PE=1 SV=3	31667.4	50163.5	37874.3	29484.7	22041.3	17420.3	46802.5	22909.8	20513.8	18497.2	56897.3	66166.2	39154.4	29484.7	37861.1	22012.6	114829	4100.05	32117	32830.1	1	1	1	1	0	1	1	1	1	1	x							x
Q9BR76	14	11	667.49	0.0103213	1.35207	JQ1	DMSO	Coronin-1B OS=Homo sapiens OX=9606 GN=CORO1B PE=1 SV=1	2.85494e+06	2.12011e+06	3.37389e+06	2.38766e+06	1.98844e+06	3.17888e+06	3.38636e+06	4.85579e+06	2.88896e+06	2.89518e+06	5.12952e+06	2.79644e+06	3.48793e+06	2.38766e+06	3.4156e+06	4.01688e+06	8.30837e+06	869015	4.52303e+06	5.13857e+06	6	7	6	7	7	8	6	8	6	7		x		x	x	x		x
P42167;P42166	4	4	223.45	0.00474726	1.3473	DMSO	JQ1	Lamina-associated polypeptide 2, isoforms beta/gamma OS=Homo sapiens OX=9606 GN=TMPO PE=1 SV=2	1.58953e+06	1.66517e+06	1.31369e+06	1.15696e+06	1.51571e+06	1.25076e+06	1.20777e+06	1.00135e+06	976993	937638	2.85593e+06	2.19638e+06	1.35809e+06	1.15696e+06	2.60359e+06	1.58048e+06	2.96324e+06	179206	1.52961e+06	1.66419e+06	3	5	3	1	4	3	2	2	1	1	x					x		x
Q8NBJ5	8	6	378.9	0.0328003	1.34685	DMSO	JQ1	Procollagen galactosyltransferase 1 OS=Homo sapiens OX=9606 GN=COLGALT1 PE=1 SV=1	534523	411163	729716	417837	339504	329931	289080	683723	215000	288513	960386	542328	754379	417837	583178	416906	709251	122362	336610	512072	5	4	6	2	2	4	3	2	1	3	x					x		x
P42224	31	25	1917.6	0.0293164	1.34461	JQ1	DMSO	Signal transducer and activator of transcription 1-alpha/beta OS=Homo sapiens OX=9606 GN=STAT1 PE=1 SV=2	6.89619e+06	6.39309e+06	9.616e+06	8.08808e+06	8.40088e+06	9.34882e+06	1.14568e+07	1.12546e+07	8.64989e+06	1.22598e+07	1.23905e+07	8.43254e+06	9.94101e+06	8.08808e+06	1.44305e+07	1.18133e+07	2.81091e+07	2.01418e+06	1.35425e+07	2.17595e+07	20	21	21	17	22	25	26	16	20	22	x				x	x		x
P50570	11	6	558.14	0.00119425	1.34361	JQ1	DMSO	Dynamin-2 OS=Homo sapiens OX=9606 GN=DNM2 PE=1 SV=2	656607	801327	619819	839197	794224	837389	1.2245e+06	778443	1.09888e+06	1.04716e+06	1179737	1.05696e+06	640768	839197	1.36427e+06	1.05814e+06	3.00428e+06	139314	1.72044e+06	1.85858e+06	3	6	5	5	6	7	6	4	5	5	x					x	x	x
Q8N684	2	1	97.86	0.0475544	1.34326	DMSO	JQ1	Cleavage and polyadenylation specificity factor subunit 7 OS=Homo sapiens OX=9606 GN=CPSF7 PE=1 SV=1	28128.8	21558.1	29153.3	36477.2	44096	18025.4	24067.8	19180.7	25499	31903.5	50539.4	28435.4	30138.7	36477.2	75745.3	22777.2	59049.8	3432.66	39921.9	56624.5	1	1	1	1	1	1	1	1	1	1	x					x		x
Q96TC7	3	2	120.96	0.00526442	1.34145	JQ1	DMSO	Regulator of microtubule dynamics protein 3 OS=Homo sapiens OX=9606 GN=RMDN3 PE=1 SV=2	67291.6	64014.4	80404.2	45152.9	56289.3	100136	80649.4	111360	65015.8	62916.1	120904	84435.6	83121.7	45152.9	96690	126533	197872	19929.5	101791	111668	1	1	2	1	1	0	1	1	1	1	x				x	x		x
Q13247	8	4	307	0.000544576	1.34042	DMSO	JQ1	Serine/arginine-rich splicing factor 6 OS=Homo sapiens OX=9606 GN=SRSF6 PE=1 SV=2	220746	205520	316871	292223	361918	172864	136366	245416	214166	273606	396617	271083	327581	292223	621679	218434	334572	43920.9	335304	485616	1	2	3	2	2	2	1	2	3	3	x							x
P34059	2	2	65.07	0.0113338	1.33966	JQ1	DMSO	N-acetylgalactosamine-6-sulfatase OS=Homo sapiens OX=9606 GN=GALNS PE=1 SV=1	347871	84381.7	86588	273715	314062	431624	115225	93418	425207	417018	625026	111300	89514.5	273715	539476	545407	282703	16718.5	665716	740154	1	1	1	0	1	0	1	0	2	0	x							x
P07737	18	17	1415.34	0.00547525	1.33862	DMSO	JQ1	Profilin-1 OS=Homo sapiens OX=9606 GN=PFN1 PE=1 SV=2	6.07404e+07	7.93564e+07	8.68383e+07	6.9789e+07	6.41317e+07	4.6723e+07	6.38255e+07	5.28069e+07	5.58037e+07	5.04143e+07	1.09133e+08	1.04672e+08	8.97733e+07	6.9789e+07	1.10161e+08	5.90399e+07	1.56594e+08	9.45057e+06	8.73677e+07	8.94789e+07	11	14	15	20	20	14	13	10	20	20	x				x	x		x
P78559	15	11	646.99	0.0106033	1.33689	DMSO	JQ1	Microtubule-associated protein 1A OS=Homo sapiens OX=9606 GN=MAP1A PE=1 SV=6	1.2046e+06	939602	1.7698e+06	1.09322e+06	1.41392e+06	761185	757331	1.27752e+06	1.00326e+06	1.00373e+06	2.16432e+06	1.23934e+06	1.82962e+06	1.09322e+06	2.42873e+06	961845	1.85809e+06	228631	1.57072e+06	1.78149e+06	5	6	8	6	8	2	4	1	2	3	x			x	x	x		x
P13804	12	12	731	0.0143357	1.33555	JQ1	DMSO	Electron transfer flavoprotein subunit alpha, mitochondrial OS=Homo sapiens OX=9606 GN=ETFA PE=1 SV=1	2.09148e+06	1.6922e+06	3.22385e+06	1.77123e+06	2.73195e+06	2.90265e+06	2.58566e+06	3.69748e+06	3.00156e+06	3.18581e+06	3.75779e+06	2.23203e+06	3.33281e+06	1.77123e+06	4.69277e+06	3.66783e+06	6.34385e+06	661719	4.69933e+06	5.65439e+06	7	8	8	7	10	8	9	9	7	9		x		x	x	x		x
P40926	17	15	1192.78	0.00840276	1.3352	JQ1	DMSO	Malate dehydrogenase, mitochondrial OS=Homo sapiens OX=9606 GN=MDH2 PE=1 SV=3	1.07641e+07	7.03938e+06	1.10307e+07	6.98731e+06	9.64145e+06	1.1982e+07	1.10157e+07	1.38467e+07	1.06263e+07	1.32316e+07	1.934e+07	9.28502e+06	1.14035e+07	6.98731e+06	1.65614e+07	1.51406e+07	2.70267e+07	2.47808e+06	1.66368e+07	2.34843e+07	11	10	12	15	16	10	13	10	17	12	x				x	x		x
Q15836;P63027	3	3	269.59	0.0229329	1.33487	JQ1	DMSO	Vesicle-associated membrane protein 3 OS=Homo sapiens OX=9606 GN=VAMP3 PE=1 SV=3	1.39337e+06	1.60135e+06	2.04736e+06	1.54211e+06	1.45421e+06	1.81848e+06	1.80239e+06	3.48287e+06	1.90064e+06	1.72586e+06	2.50348e+06	2.1122e+06	2.11656e+06	1.54211e+06	2.49795e+06	2.29787e+06	4.42213e+06	623311	2.97569e+06	3.06318e+06	3	3	4	4	5	4	3	4	5	3	x							x
Q9UHQ9	6	6	234.02	0.00540039	1.33251	JQ1	DMSO	NADH-cytochrome b5 reductase 1 OS=Homo sapiens OX=9606 GN=CYB5R1 PE=1 SV=1	1.27431e+06	771051	785422	688744	520682	1.49358e+06	938651	1.2153e+06	1.03045e+06	705636	2.28957e+06	1.01702e+06	811968	688744	894394	1.88731e+06	2.30296e+06	217495	1.6133e+06	1.25241e+06	3	1	1	2	2	1	5	3	2	2	x				x	x		x
Q10471	4	4	160.61	0.00854443	1.33188	JQ1	DMSO	Polypeptide N-acetylgalactosaminyltransferase 2 OS=Homo sapiens OX=9606 GN=GALNT2 PE=1 SV=1	239017	343903	382129	239328	203250	314483	456301	505119	376347	222534	429445	453612	395045	239328	349129	397385	1.11952e+06	90398.6	589219	394970	2	2	3	2	1	3	2	4	2	2	x				x	x	x	x
P07910;B2RXH8	11	9	663.75	0.00469118	1.33135	DMSO	JQ1	Heterogeneous nuclear ribonucleoproteins C1/C2 OS=Homo sapiens OX=9606 GN=HNRNPC PE=1 SV=4	6.72482e+06	6.6182e+06	9.84915e+06	5.41586e+06	5.61076e+06	5.4868e+06	4.82696e+06	6.37664e+06	4.58444e+06	4.42748e+06	1.20826e+07	8.72947e+06	1.0182e+07	5.41586e+06	9.6378e+06	6.93321e+06	1.18428e+07	1.14119e+06	7.17752e+06	7.8582e+06	6	8	9	8	9	7	8	8	7	6	x					x		x
O75844	6	5	215.86	0.0254392	1.33065	DMSO	JQ1	CAAX prenyl protease 1 homolog OS=Homo sapiens OX=9606 GN=ZMPSTE24 PE=1 SV=2	354019	245471	326206	401912	445267	200042	182103	304981	334956	310260	636071	323779	337231	401912	764851	252776	446785	54580.9	524417	550672	3	2	1	2	1	1	3	2	4	4						x		x
P31930	12	11	708.59	0.0294357	1.32981	JQ1	DMSO	Cytochrome b-c1 complex subunit 1, mitochondrial OS=Homo sapiens OX=9606 GN=UQCRC1 PE=1 SV=3	1.50546e+06	1.66042e+06	3.05134e+06	2.02802e+06	1.87883e+06	2.05177e+06	2.11845e+06	4.97969e+06	2.12308e+06	2.19013e+06	2.70489e+06	2.19012e+06	3.15448e+06	2.02802e+06	3.22733e+06	2.59264e+06	5.19757e+06	891188	3.32396e+06	3.88719e+06	5	8	12	11	8	9	9	8	10	9	x				x	x	x	x
Q13488	4	4	169.86	0.0109496	1.32735	JQ1	DMSO	V-type proton ATPase 116 kDa subunit a isoform 3 OS=Homo sapiens OX=9606 GN=TCIRG1 PE=1 SV=3	441995	184167	301764	173264	174374	535022	266210	471077	191395	229420	794139	242918	311963	173264	299529	676062	653139	84306.2	299653	407191	1	2	2	1	0	3	1	2	1	0	x				x	x		x
P11216	30	20	1638.37	0.022252	1.32719	JQ1	DMSO	Glycogen phosphorylase, brain form OS=Homo sapiens OX=9606 GN=PYGB PE=1 SV=5	2.7884e+06	2.70397e+06	3.44901e+06	2.34014e+06	3.3966e+06	3.74281e+06	4.56961e+06	3.55539e+06	3.17134e+06	4.44156e+06	5.00996e+06	3.56656e+06	3.56558e+06	2.34014e+06	5.83446e+06	4.72948e+06	1.12114e+07	636290	4.96514e+06	7.8832e+06	10	15	13	11	16	13	12	8	11	16		x		x	x	x		x
P49821	8	8	276.87	0.0304368	1.32673	JQ1	DMSO	NADH dehydrogenase [ubiquinone] flavoprotein 1, mitochondrial OS=Homo sapiens OX=9606 GN=NDUFV1 PE=1 SV=4	350202	323258	466982	353001	435190	417634	413694	810607	395862	520979	629213	426381	482766	353001	747541	527729	1.01499e+06	145070	619773	924670	4	3	5	2	2	4	2	4	3	3	x				x			x
O95571	6	6	232.7	0.00506121	1.32505	JQ1	DMSO	Persulfide dioxygenase ETHE1, mitochondrial OS=Homo sapiens OX=9606 GN=ETHE1 PE=1 SV=2	1.69335e+06	680200	1.11119e+06	803930	1.66376e+06	1.90321e+06	993390	1.5542e+06	1.00297e+06	2.4335e+06	3.04247e+06	897191	1.14874e+06	803930	2.85789e+06	2.40493e+06	2.43726e+06	278147	1.57027e+06	4.31914e+06	1	1	3	1	4	3	3	1	2	2	x				x	x		x
P60033	3	3	313.54	0.0265373	1.32465	JQ1	DMSO	CD81 antigen OS=Homo sapiens OX=9606 GN=CD81 PE=1 SV=1	2.20301e+06	2.55374e+06	2.42464e+06	1.87034e+06	2.08723e+06	2.96015e+06	2.53259e+06	3.15715e+06	3.04872e+06	3.05657e+06	3.95819e+06	3.36841e+06	2.50659e+06	1.87034e+06	3.58531e+06	3.7405e+06	6.21365e+06	565019	4.77315e+06	5.42502e+06	3	5	3	2	3	3	4	3	5	3	x				x	x	x	x
Q16222;Q3KQV9	12	11	745.88	0.0448037	1.32441	DMSO	JQ1	UDP-N-acetylhexosamine pyrophosphorylase OS=Homo sapiens OX=9606 GN=UAP1 PE=1 SV=3	1.73586e+06	2.5772e+06	3.37766e+06	1.46536e+06	2.56483e+06	1.34233e+06	2.35925e+06	1.79776e+06	1.18976e+06	2.16082e+06	3.11884e+06	3.39935e+06	3.49182e+06	1.46536e+06	4.4057e+06	1.69619e+06	5.78837e+06	321736	1.86272e+06	3.83518e+06	7	14	10	8	8	9	12	6	6	8	x							x
Q5SSJ5	8	8	362.01	0.0409907	1.32309	JQ1	DMSO	Heterochromatin protein 1-binding protein 3 OS=Homo sapiens OX=9606 GN=HP1BP3 PE=1 SV=1	827486	855121	938299	1.16219e+06	1.04689e+06	1.06612e+06	1.52377e+06	1.27631e+06	1.14477e+06	1.37953e+06	1.48676e+06	1.12791e+06	970012	1.16219e+06	1.79828e+06	1.34716e+06	3.73853e+06	228415	1.79228e+06	2.44849e+06	3	4	3	5	3	4	5	6	4	4		x	x	x	x	x	x	x
Q8TDM6	2	1	58.63	0.0304581	1.32096	JQ1	DMSO	Disks large homolog 5 OS=Homo sapiens OX=9606 GN=DLG5 PE=1 SV=4	734463	137300	86535.1	93373.1	309883	725542	219667	200780	144452	508118	1.31962e+06	181100	89459.9	93373.1	532296	916806	538949	35932.6	226158	901844	0	0	0	1	1	1	1	0	1	0	x							x
P15289	5	4	326.91	0.0236318	1.31835	JQ1	DMSO	Arylsulfatase A OS=Homo sapiens OX=9606 GN=ARSA PE=1 SV=3	771930	421424	389691	1.31242e+06	418140	777736	642784	645238	1.74845e+06	554304	1.38694e+06	555862	402862	1.31242e+06	718254	982760	1.57706e+06	115475	2.73742e+06	983817	5	2	3	4	4	3	4	2	4	4	x				x	x		x
P08574	6	6	241.76	0.00738443	1.31754	JQ1	DMSO	Cytochrome c1, heme protein, mitochondrial OS=Homo sapiens OX=9606 GN=CYC1 PE=1 SV=3	651216	569813	1.07987e+06	903188	782266	789594	649861	1.56492e+06	1.304e+06	943805	1.17005e+06	751589	1.11637e+06	903188	1.34372e+06	997743	1.59442e+06	280066	2.04157e+06	1.67513e+06	1	4	3	5	5	3	3	2	4	5	x							x
O43615	6	4	299.01	0.00491429	1.31572	JQ1	DMSO	Mitochondrial import inner membrane translocase subunit TIM44 OS=Homo sapiens OX=9606 GN=TIMM44 PE=1 SV=2	309101	219356	397258	406918	609203	435738	285619	618451	494509	720597	555367	289333	410685	406918	1.04645e+06	550605	700761	110681	774217	1.27897e+06	3	2	3	2	3	3	2	2	2	2	x							x
Q13596	10	9	561.42	0.0133977	1.31231	JQ1	DMSO	Sorting nexin-1 OS=Homo sapiens OX=9606 GN=SNX1 PE=1 SV=3	994512	1.30876e+06	1.24771e+06	872036	984769	1.47334e+06	1.52837e+06	1.90142e+06	1.08455e+06	1.10902e+06	1.78685e+06	1.72627e+06	1.28989e+06	872036	1.69157e+06	1.86174e+06	3.74981e+06	340288	1.698e+06	1.96836e+06	5	5	6	3	4	7	7	3	4	4	x				x	x		x
Q99805	5	4	248.99	0.0168681	1.31017	DMSO	JQ1	Transmembrane 9 superfamily member 2 OS=Homo sapiens OX=9606 GN=TM9SF2 PE=1 SV=1	731211	487883	430766	490132	524724	647287	360194	312065	278642	435690	1.31378e+06	643522	445325	490132	901337	817922	883727	55848.6	436250	773293	5	3	2	3	1	3	3	1	3	2								x
Q9NRX4	5	5	327.04	0.00406374	1.30841	JQ1	DMSO	14 kDa phosphohistidine phosphatase OS=Homo sapiens OX=9606 GN=PHPT1 PE=1 SV=1	2.07362e+06	1.39002e+06	1.16517e+06	1.46026e+06	1.35959e+06	2.86756e+06	1.76496e+06	1.27938e+06	1.96649e+06	1.86749e+06	3.72571e+06	1.83345e+06	1.20455e+06	1.46026e+06	2.33541e+06	3.62349e+06	4.33029e+06	228964	3.07879e+06	3.31455e+06	4	3	1	1	4	3	6	3	2	4	x				x	x		x
O43390	18	13	960.64	0.0222457	1.30772	DMSO	JQ1	Heterogeneous nuclear ribonucleoprotein R OS=Homo sapiens OX=9606 GN=HNRNPR PE=1 SV=1	2.64523e+06	2.53139e+06	2.79996e+06	2.23814e+06	2.35916e+06	2.1977e+06	1.78782e+06	2.69251e+06	1.49665e+06	1.44043e+06	4.75273e+06	3.33893e+06	2.89459e+06	2.23814e+06	4.05241e+06	2.77705e+06	4.38638e+06	481865	2.3432e+06	2.55658e+06	8	9	11	6	8	5	10	4	3	7					x	x		x
Q99798	14	13	766.45	0.00318968	1.30707	JQ1	DMSO	Aconitate hydratase, mitochondrial OS=Homo sapiens OX=9606 GN=ACO2 PE=1 SV=2	1.96092e+06	1.26154e+06	1.72284e+06	1.34083e+06	1.37608e+06	2.33645e+06	1.5072e+06	2.26761e+06	1.98823e+06	1.91553e+06	3.52321e+06	1.66398e+06	1.78107e+06	1.34083e+06	2.36374e+06	2.95238e+06	3.69788e+06	405823	3.11283e+06	3.39982e+06	9	9	9	7	7	9	9	6	6	7	x				x	x	x	x
P16152	17	11	1213.24	0.00317835	1.30478	JQ1	DMSO	Carbonyl reductase [NADPH] 1 OS=Homo sapiens OX=9606 GN=CBR1 PE=1 SV=3	6.6508e+06	6.07772e+06	7.12885e+06	2.90735e+06	5.31302e+06	8.32396e+06	7.60637e+06	1.06945e+07	3.54395e+06	6.46655e+06	1.19496e+07	8.01657e+06	7.36979e+06	2.90735e+06	9.12636e+06	1.05183e+07	1.8662e+07	1.91394e+06	5.54851e+06	1.14773e+07	9	7	10	6	10	8	10	9	8	10	x				x	x	x	x
Q96AY3	21	20	1044.73	0.0264948	1.30464	DMSO	JQ1	Peptidyl-prolyl cis-trans isomerase FKBP10 OS=Homo sapiens OX=9606 GN=FKBP10 PE=1 SV=1	4.82755e+06	9.64361e+06	1.05918e+07	7.85725e+06	7.98515e+06	2.5877e+06	7.63716e+06	9.24493e+06	5.09263e+06	6.79128e+06	8.67374e+06	1.272e+07	1.09498e+07	7.85725e+06	1.37164e+07	3.26986e+06	1.87376e+07	1.65452e+06	7.97316e+06	1.20536e+07	11	13	14	16	14	6	12	8	11	15	x				x	x	x	x
P30044	12	11	775.36	0.00092893	1.30157	JQ1	DMSO	Peroxiredoxin-5, mitochondrial OS=Homo sapiens OX=9606 GN=PRDX5 PE=1 SV=4	8.98963e+06	1.22081e+07	1.06537e+07	7.2796e+06	9.10943e+06	1.09175e+07	1.51128e+07	1.5312e+07	9.35267e+06	1.20931e+07	1.61518e+07	1.61026e+07	1.10138e+07	7.2796e+06	1.56476e+07	1.37955e+07	3.70789e+07	2.74031e+06	1.46428e+07	2.14637e+07	10	11	11	12	9	9	10	9	12	14						x	x	x
O60701	32	30	2173.21	0.000761435	1.30082	JQ1	DMSO	UDP-glucose 6-dehydrogenase OS=Homo sapiens OX=9606 GN=UGDH PE=1 SV=1	22030595	1.4923e+07	4.68232e+07	2.43858e+07	3.04072e+07	2.74343e+07	2.01478e+07	6.32405e+07	3.33871e+07	3.60445e+07	3.95827e+07	1.96835e+07	4.84058e+07	2.43858e+07	5.22314e+07	3.46664e+07	4.94323e+07	1.13178e+07	5.22718e+07	6.39743e+07	29	25	28	30	33	28	27	20	28	27	x				x	x		x
Q9BTU6	2	2	96.8	0.0322779	1.29862	JQ1	DMSO	Phosphatidylinositol 4-kinase type 2-alpha OS=Homo sapiens OX=9606 GN=PI4K2A PE=1 SV=1	198931	107863	131839	124178	203685	218511	193635	160154	181264	241823	357423	142272	136295	124178	349876	276114	475079	28661.9	283792	429205	3	0	1	2	2	1	1	2	1	1	x				x			x
O75964	3	2	170.22	0.0281242	1.29716	JQ1	DMSO	ATP synthase subunit g, mitochondrial OS=Homo sapiens OX=9606 GN=ATP5L PE=1 SV=3	1.03965e+06	708225	952273	715373	905775	1.17028e+06	903596	1.34181e+06	1.19817e+06	991567	1.86795e+06	934155	984458	715373	1.55588e+06	1.47879e+06	2.21695e+06	240136	1.87589e+06	1.7599e+06	2	2	1	1	1	2	2	1	2	2				x				x
P55209	8	6	479.83	0.00183379	1.2909	DMSO	JQ1	Nucleosome assembly protein 1-like 1 OS=Homo sapiens OX=9606 GN=NAP1L1 PE=1 SV=1	4.87211e+06	4.66119e+06	3.79069e+06	2.894e+06	3.44621e+06	3.47401e+06	4.01903e+06	2.83594e+06	2.10985e+06	2.79416e+06	8.7538e+06	6.14815e+06	3.91881e+06	2.894e+06	5.91968e+06	4.38981e+06	9.86061e+06	507533	3.30324e+06	4.95926e+06	6	4	4	6	7	4	5	3	5	6	x				x			x
O00299	19	18	1153.74	0.0348142	1.29018	DMSO	JQ1	Chloride intracellular channel protein 1 OS=Homo sapiens OX=9606 GN=CLIC1 PE=1 SV=4	1.38173e+07	1.83946e+07	2.11683e+07	1.54417e+07	1.81393e+07	1.04065e+07	1.19346e+07	2.18613e+07	1.20185e+07	1.11814e+07	2.48257e+07	2.42627e+07	2.18838e+07	1.54417e+07	3.11585e+07	1.31498e+07	2.92812e+07	3.9124e+06	1.88165e+07	1.98454e+07	13	15	15	15	19	10	13	13	16	17	x				x	x		x
Q9ULC3	5	5	254.15	0.0255679	1.28892	DMSO	JQ1	Ras-related protein Rab-23 OS=Homo sapiens OX=9606 GN=RAB23 PE=1 SV=1	1.15504e+06	1.01213e+06	713473	764026	619331	841140	725956	488274	790232	462600	2.07528e+06	1.335e+06	737587	764026	1.06385e+06	1.06288e+06	1.78112e+06	87383.9	1.23721e+06	821054	2	4	3	4	2	3	4	1	1	2	x					x		x
Q9Y6G9	4	2	156	0.0330401	1.28525	JQ1	DMSO	Cytoplasmic dynein 1 light intermediate chain 1 OS=Homo sapiens OX=9606 GN=DYNC1LI1 PE=1 SV=3	103908	143198	202294	87686.7	99380.8	156304	154043	294074	104683	108917	186693	188879	209131	87686.7	170710	197508	377941	52629	163894	193313	0	1	1	1	1	1	2	1	0	1	x				x	x		x
P14618;P30613	56	55	5007.34	0.0125879	1.28286	JQ1	DMSO	Pyruvate kinase PKM OS=Homo sapiens OX=9606 GN=PKM PE=1 SV=4	3.28278e+08	3.10103e+08	3.16247e+08	3.26098e+08	2.67914e+08	3.93152e+08	4.74414e+08	361752770	380981963	3.76381e+08	5.89822e+08	4.09029e+08	3.26936e+08	3.26098e+08	460205148	496793079	1163963327	6.4741e+07	5.96476e+08	668027920	60	59	63	76	77	64	64	47	83	77								x
P17813	6	6	417.2	0.0474	1.28245	DMSO	JQ1	Endoglin OS=Homo sapiens OX=9606 GN=ENG PE=1 SV=2	1.24034e+06	584978	907983	527092	825386	754543	542645	879006	385964	623767	2.22853e+06	771592	938671	527092	1.41779e+06	953452	1.33137e+06	157311	604275	1.1071e+06	4	4	4	4	4	5	5	2	3	3	x				x	x		x
P30520	7	6	394.58	0.0186829	1.28195	DMSO	JQ1	Adenylosuccinate synthetase isozyme 2 OS=Homo sapiens OX=9606 GN=ADSS PE=1 SV=3	916252	758562	657676	815680	707575	677236	537385	526451	800385	466256	1.64624e+06	1.00055e+06	679904	815680	1.21543e+06	855766	1.31846e+06	94216.3	1.2531e+06	827544	3	3	2	5	5	2	3	0	4	4		x		x	x	x		x
P84157	4	4	237.56	0.0464576	1.28144	JQ1	DMSO	Matrix-remodeling-associated protein 7 OS=Homo sapiens OX=9606 GN=MXRA7 PE=1 SV=1	1.17059e+06	1.46873e+06	1.39295e+06	817096	793497	1.51732e+06	1.52653e+06	2.28375e+06	901792	1.00159e+06	2.10321e+06	1.93727e+06	1.44003e+06	817096	1.36302e+06	1.9173e+06	3.7453e+06	408710	1.41187e+06	1.77769e+06	5	4	3	2	4	5	5	2	4	5	x							x
O43488;Q8NHP1;O95154	5	5	228.4	0.0150769	1.28019	JQ1	DMSO	Aflatoxin B1 aldehyde reductase member 2 OS=Homo sapiens OX=9606 GN=AKR7A2 PE=1 SV=3	996218	969159	1.13107e+06	805252	1.33288e+06	1.39062e+06	1.45104e+06	1.49305e+06	938845	1.42771e+06	1.78992e+06	1.27833e+06	1.1693e+06	805252	2.28953e+06	1.75721e+06	3.56009e+06	267203	1.46988e+06	2.534e+06	3	2	2	2	3	0	4	0	2	4					x	x		x
Q5JPE7;Q15155	12	11	638.22	0.0151086	1.27998	JQ1	DMSO	Nodal modulator 2 OS=Homo sapiens OX=9606 GN=NOMO2 PE=1 SV=1	1.43516e+06	861893	1.25783e+06	726925	774853	1.47852e+06	1.17889e+06	1.87463e+06	921028	1.01935e+06	2.57858e+06	1.13685e+06	1.30034e+06	726925	1.33099e+06	1.86828e+06	2.89238e+06	335492	1.44199e+06	1.80921e+06	7	8	8	6	9	10	8	9	7	7	x							x
P07741	7	5	466.78	0.0410909	1.27957	JQ1	DMSO	Adenine phosphoribosyltransferase OS=Homo sapiens OX=9606 GN=APRT PE=1 SV=2	1.31578e+06	1.76636e+06	2.16159e+06	1.91041e+06	1.8374e+06	1.92487e+06	2.23535e+06	3.0769e+06	1.78522e+06	2.483e+06	2.36408e+06	2.32985e+06	2.23465e+06	1.91041e+06	3.15617e+06	2.43229e+06	5.48437e+06	550657	2.79498e+06	4.407e+06	4	7	9	7	7	5	7	4	4	3	x							x
P13861;P31323	8	8	496.19	0.0369022	1.27891	JQ1	DMSO	cAMP-dependent protein kinase type II-alpha regulatory subunit OS=Homo sapiens OX=9606 GN=PRKAR2A PE=1 SV=2	1.72098e+06	1.35906e+06	744642	836945	828947	1.69751e+06	1.67857e+06	1.18001e+06	1.09755e+06	1.3683e+06	3.09212e+06	1.79261e+06	769810	836945	1.42391e+06	2.145e+06	4.11834e+06	211180	1.71836e+06	2.42856e+06	6	6	6	5	6	7	6	4	4	4	x				x	x		x
Q08722	2	2	79.34	0.0430403	1.27761	JQ1	DMSO	Leukocyte surface antigen CD47 OS=Homo sapiens OX=9606 GN=CD47 PE=1 SV=1	444778	413089	425563	332115	385676	601961	398508	664319	422219	469779	799139	544869	439947	332115	662490	760647	977729	118890	661037	833797	1	1	1	1	0	1	1	3	0	0	x				x			x
P45880	15	14	1037.65	0.0352287	1.27676	JQ1	DMSO	Voltage-dependent anion-selective channel protein 2 OS=Homo sapiens OX=9606 GN=VDAC2 PE=1 SV=2	9.06044e+06	7.36745e+06	1.35058e+07	6.27485e+06	5.62682e+06	9.70395e+06	8.36996e+06	2.10419e+07	7.39045e+06	6.90733e+06	1.6279e+07	9.71774e+06	1.39623e+07	6.27485e+06	9.66538e+06	1.22621e+07	2.05355e+07	3.76576e+06	1.15707e+07	1.22596e+07	17	12	15	19	10	13	14	10	13	14	x				x			x
Q8WU90	3	3	112.28	0.0339878	1.27251	DMSO	JQ1	Zinc finger CCCH domain-containing protein 15 OS=Homo sapiens OX=9606 GN=ZC3H15 PE=1 SV=1	271302	290464	320047	420581	386796	277742	194447	251690	288902	314669	487453	383125	330864	420581	664412	350959	477071	45043.7	452313	558497	1	1	2	1	1	1	1	1	1	1				x				x
O96000	5	5	142.86	0.0230414	1.27053	JQ1	DMSO	NADH dehydrogenase [ubiquinone] 1 beta subcomplex subunit 10 OS=Homo sapiens OX=9606 GN=NDUFB10 PE=1 SV=3	420187	353316	506609	310294	334845	411337	457560	676356	430563	470273	754957	466027	523731	310294	575175	519772	1.12261e+06	121044	674102	834674	1	1	1	2	1	1	1	1	2	1					x			x
P56537	6	6	435.34	0.00943834	1.27027	DMSO	JQ1	Eukaryotic translation initiation factor 6 OS=Homo sapiens OX=9606 GN=EIF6 PE=1 SV=1	2.10614e+06	1.92508e+06	4.34002e+06	2.42376e+06	1.83203e+06	1.70186e+06	1.76357e+06	2.99523e+06	1.94948e+06	1.53025e+06	3.78414e+06	2.5392e+06	4.4867e+06	2.42376e+06	3.14694e+06	2.1505e+06	4.32687e+06	536041	3.05216e+06	2.716e+06	8	5	6	6	6	6	7	7	5	7	x					x		x
Q6P587	4	4	194.47	0.00917078	1.26975	JQ1	DMSO	Acylpyruvase FAHD1, mitochondrial OS=Homo sapiens OX=9606 GN=FAHD1 PE=1 SV=2	665281	580496	437111	311186	379236	747397	714999	542240	420736	588145	1.19532e+06	765680	451885	311186	651427	944422	1.75423e+06	97041.9	658717	1.04388e+06	2	2	2	0	2	4	2	2	2	4	x				x	x		x
P07858	22	21	1819.49	0.018222	1.26931	JQ1	DMSO	Cathepsin B OS=Homo sapiens OX=9606 GN=CTSB PE=1 SV=3	5.53357e+07	4.36983e+07	4.11139e+07	6.63733e+07	5.48971e+07	7.30126e+07	5.82449e+07	4.11997e+07	8.29207e+07	7.6443e+07	9.94225e+07	5.76385e+07	4.25035e+07	6.63733e+07	9.42987e+07	9.22599e+07	1.42902e+08	7.3733e+06	129822852	1.35676e+08	16	22	21	22	22	21	22	11	22	26	x				x	x	x	x
Q9UBS4	5	5	278.49	0.0152593	1.26714	DMSO	JQ1	DnaJ homolog subfamily B member 11 OS=Homo sapiens OX=9606 GN=DNAJB11 PE=1 SV=1	869444	810442	1.05018e+06	1.04373e+06	1.12693e+06	585959	525409	878857	903833	973478	1.56214e+06	1.06898e+06	1.08567e+06	1.04373e+06	1.93577e+06	740427	1.28908e+06	157284	1.41507e+06	1.7278e+06	4	5	3	2	4	2	3	4	1	1	x				x	x		x
P48735	16	11	722.44	0.0464034	1.26317	JQ1	DMSO	Isocitrate dehydrogenase [NADP], mitochondrial OS=Homo sapiens OX=9606 GN=IDH2 PE=1 SV=2	1.37586e+06	1.22019e+06	1.47211e+06	1.81479e+06	1.91722e+06	1.37148e+06	1.53067e+06	2.38985e+06	2.26365e+06	2.2973e+06	2.47203e+06	1.60944e+06	1.52187e+06	1.81479e+06	3.29327e+06	1.73303e+06	3.75547e+06	427699	3.54403e+06	4.07741e+06	5	8	6	7	9	10	7	4	8	8	x							x
Q02978	7	7	276.87	0.0426856	1.26249	JQ1	DMSO	Mitochondrial 2-oxoglutarate/malate carrier protein OS=Homo sapiens OX=9606 GN=SLC25A11 PE=1 SV=3	726015	377554	455922	260828	238433	655755	551029	669297	376142	346921	1.30444e+06	497998	471331	260828	409564	828622	1.35194e+06	119781	588898	615740	5	5	4	4	3	5	4	3	4	3	x				x	x		x
P63208	8	6	472.73	0.0164314	1.26196	JQ1	DMSO	S-phase kinase-associated protein 1 OS=Homo sapiens OX=9606 GN=SKP1 PE=1 SV=2	1.1666e+06	1.20629e+06	1.50899e+06	526773	444404	1.42358e+06	1.58946e+06	1.93873e+06	538943	633656	2.09604e+06	1.59111e+06	1.55999e+06	526773	763368	1.79886e+06	3.89971e+06	346964	843783	1.12466e+06	6	5	6	3	3	5	8	4	2	2	x				x			x
O75489	5	5	277.16	0.00625591	1.25982	JQ1	DMSO	NADH dehydrogenase [ubiquinone] iron-sulfur protein 3, mitochondrial OS=Homo sapiens OX=9606 GN=NDUFS3 PE=1 SV=1	710937	556672	640043	388668	566787	779050	663642	847116	523959	793230	1.27735e+06	734256	661676	388668	973589	984419	1.62823e+06	151604	820325	1.40788e+06	3	2	3	0	1	3	3	3	2	2	x				x	x		x
O95479	3	3	137.92	0.00863842	1.25613	JQ1	DMSO	GDH/6PGL endoplasmic bifunctional protein OS=Homo sapiens OX=9606 GN=H6PD PE=1 SV=2	77684.1	118263	111987	192360	519988	103931	172771	123913	269895	611096	139576	155990	115772	192360	893201	131329	423890	22176.1	422555	1.08462e+06	0	1	1	2	3	0	1	0	1	0	x				x	x	x	x
Q9NRP0	2	2	77.81	0.00693623	1.25518	DMSO	JQ1	Oligosaccharyltransferase complex subunit OSTC OS=Homo sapiens OX=9606 GN=OSTC PE=1 SV=1	405334	692674	793431	434124	422023	269853	608669	669355	314531	326592	728271	913644	820248	434124	724924	340991	1.49336e+06	119791	492439	579659	1	2	1	1	1	1	1	1	1	1	x							x
P07686	18	15	796.83	0.0322274	1.25321	JQ1	DMSO	Beta-hexosaminidase subunit beta OS=Homo sapiens OX=9606 GN=HEXB PE=1 SV=3	4.02952e+06	1.58536e+06	2.06345e+06	3.68186e+06	2.62832e+06	4.13573e+06	2.45287e+06	2.9592e+06	4.11199e+06	3.87078e+06	7.2399e+06	2.0911e+06	2.1332e+06	3.68186e+06	4.51475e+06	5.22597e+06	6.01805e+06	529592	6.43784e+06	6.87013e+06	8	10	7	10	8	10	7	6	11	10	x				x	x		x
P48507	8	7	455.51	0.0120852	1.25319	JQ1	DMSO	Glutamate--cysteine ligase regulatory subunit OS=Homo sapiens OX=9606 GN=GCLM PE=1 SV=1	2.79534e+06	2.24747e+06	2.73814e+06	2.2358e+06	2.52279e+06	2.99173e+06	2.7706e+06	3.78831e+06	2.63105e+06	3.5328e+06	5.02244e+06	2.96444e+06	2.83069e+06	2.2358e+06	4.33348e+06	3.78039e+06	6.79759e+06	677973	4.11924e+06	6.27026e+06	2	4	4	4	2	5	5	4	4	7	x				x	x		x
Q00059	4	4	150.1	0.00700835	1.25292	JQ1	DMSO	Transcription factor A, mitochondrial OS=Homo sapiens OX=9606 GN=TFAM PE=1 SV=1	286551	168389	278347	244417	265549	316901	213284	335462	306583	385472	514851	222107	287755	244417	456142	400441	523288	60035.9	479995	684163	2	2	1	0	1	1	1	1	0	2				x	x	x		x
Q969Q0;P83881	4	3	161.87	0.00100979	1.25184	DMSO	JQ1	60S ribosomal protein L36a-like OS=Homo sapiens OX=9606 GN=RPL36AL PE=1 SV=3	413899	438545	475236	404448	925409	336660	341079	343218	339289	762661	743658	578445	491299	404448	1.58961e+06	425409	836831	61423.9	531201	1.35363e+06	1	1	2	2	2	2	2	2	2	3	x				x			x
O60925	3	3	124.27	0.0163872	1.25122	DMSO	JQ1	Prefoldin subunit 1 OS=Homo sapiens OX=9606 GN=PFDN1 PE=1 SV=2	160390	142062	162339	187098	193281	118814	118034	107556	176992	154079	288175	187381	167825	187098	332005	150136	289593	19248.8	277104	273470	1	0	1	1	1	1	0	0	1	1	x				x	x		x
P23634;Q01814	23	14	1236.02	0.0465186	1.25059	JQ1	DMSO	Plasma membrane calcium-transporting ATPase 4 OS=Homo sapiens OX=9606 GN=ATP2B4 PE=1 SV=2	1.11154e+06	2.15694e+06	1.98101e+06	2.26869e+06	1.78835e+06	1.47671e+06	2.72608e+06	3.0932e+06	2.56301e+06	1.77969e+06	1.99713e+06	2.84503e+06	2.04796e+06	2.26869e+06	3.07192e+06	1.86599e+06	6.68838e+06	553573	4.01271e+06	3.15872e+06	3	8	8	8	6	3	11	5	9	8	x						x	x
O75390	16	16	980.19	0.00341197	1.24887	JQ1	DMSO	Citrate synthase, mitochondrial OS=Homo sapiens OX=9606 GN=CS PE=1 SV=2	7.46527e+06	6.08518e+06	9.25451e+06	5.7962e+06	6.47622e+06	8.79581e+06	8.01257e+06	1.19849e+07	6.44207e+06	8.57176e+06	1.3413e+07	8.02642e+06	9.5673e+06	5.7962e+06	1.11244e+07	1.11145e+07	1.96587e+07	2.14488e+06	1.00859e+07	1.52138e+07	13	11	16	11	15	14	13	12	13	13	x							x
P00568;Q9Y6K8	13	12	748.21	0.0467947	1.24858	JQ1	DMSO	Adenylate kinase isoenzyme 1 OS=Homo sapiens OX=9606 GN=AK1 PE=1 SV=3	3.85154e+06	3.17812e+06	4.36872e+06	3.5379e+06	5.98409e+06	3.6741e+06	4.12237e+06	5.97467e+06	4.06212e+06	8.28759e+06	6.92011e+06	4.19198e+06	4.51638e+06	3.5379e+06	1.02791e+07	4.64265e+06	10114131	1.06926e+06	6.35977e+06	1.47094e+07	7	8	8	10	13	7	8	7	10	11	x					x	x	x
Q16647	23	22	1329.97	0.0288612	1.2479	DMSO	JQ1	Prostacyclin synthase OS=Homo sapiens OX=9606 GN=PTGIS PE=1 SV=1	1.57474e+07	1.40932e+07	4.15653e+06	1.05588e+07	2.27899e+07	1.05822e+07	1.13923e+07	4.03144e+06	7.91158e+06	2.00501e+07	2.82936e+07	1.8589e+07	4.29701e+06	1.05588e+07	3.91471e+07	1.33718e+07	2.79506e+07	721487	1.23866e+07	3.55863e+07	17	15	14	18	21	16	19	6	20	23	x							x
P07339	16	14	861.82	0.0339108	1.24673	JQ1	DMSO	Cathepsin D OS=Homo sapiens OX=9606 GN=CTSD PE=1 SV=1	2.7717e+07	1.97261e+07	1.11046e+07	2.27172e+07	2.014e+07	3.15372e+07	2.36917e+07	1.12143e+07	3.22766e+07	2.77046e+07	4.97996e+07	2.60189e+07	1.14799e+07	2.27172e+07	3.45952e+07	3.98509e+07	5.8127e+07	2.00696e+06	5.05332e+07	4.91721e+07	15	13	11	14	13	14	17	8	11	16	x				x	x	x	x
P30153;P30154	24	24	1650.57	0.0175523	1.24638	JQ1	DMSO	Serine/threonine-protein phosphatase 2A 65 kDa regulatory subunit A alpha isoform OS=Homo sapiens OX=9606 GN=PPP2R1A PE=1 SV=4	7.29386e+06	1.05208e+07	1.14797e+07	1.03163e+07	8.7531e+06	9.91038e+06	1.42764e+07	1.37344e+07	1.04855e+07	1.18731e+07	1.3105e+07	1.3877e+07	1.18677e+07	1.03163e+07	1.50355e+07	1.25229e+07	3.50269e+07	2.45798e+06	1.64163e+07	2.10731e+07	18	21	21	23	24	23	28	19	25	24						x	x	x
P07814	54	52	2743.22	0.0184369	1.24254	DMSO	JQ1	Bifunctional glutamate/proline--tRNA ligase OS=Homo sapiens OX=9606 GN=EPRS PE=1 SV=5	9.31171e+06	1.1598e+07	1.09617e+07	1.06096e+07	1.10994e+07	7.70216e+06	9.00264e+06	1.0741e+07	7.97555e+06	7.70022e+06	1.67305e+07	1.52979e+07	1.13321e+07	1.06096e+07	1.90658e+07	9.73256e+06	2.20878e+07	1.92225e+06	1.24867e+07	1.36669e+07	27	36	36	36	45	29	35	28	22	33		x		x	x	x		x
Q9H3H3	2	2	91.18	0.00199775	1.24091	JQ1	DMSO	UPF0696 protein C11orf68 OS=Homo sapiens OX=9606 GN=C11orf68 PE=1 SV=2	236903	294339	354585	204830	163505	314794	337237	461163	238261	204840	425648	388237	366569	204830	280857	397779	827404	82531.9	373028	363565	0	0	1	0	0	2	0	0	0	0	x				x	x	x	x
P11177	11	9	579.88	0.00311717	1.23949	JQ1	DMSO	Pyruvate dehydrogenase E1 component subunit beta, mitochondrial OS=Homo sapiens OX=9606 GN=PDHB PE=1 SV=3	1.4225e+06	989828	2.06491e+06	1.25144e+06	1.31518e+06	1.67033e+06	1.41289e+06	2.45067e+06	1.59206e+06	1.60485e+06	2.55582e+06	1.30559e+06	2.1347e+06	1.25144e+06	2.25913e+06	2.11065e+06	3.46648e+06	438584	2.49257e+06	2.8484e+06	4	7	6	7	4	9	7	6	6	7	x				x			x
Q93008;O00507	11	9	426.04	0.0216387	1.23822	JQ1	DMSO	Probable ubiquitin carboxyl-terminal hydrolase FAF-X OS=Homo sapiens OX=9606 GN=USP9X PE=1 SV=3	480922	736330	430707	7.05269e+06	7.86874e+06	658657	1.08271e+06	486453	1.00223e+07	8.26646e+06	864081	971226	445264	7.05269e+06	1.35164e+07	832290	2.6564e+06	87057.9	1.56912e+07	1.46719e+07	2	5	4	3	3	4	7	1	5	5	x				x	x		x
O95573	12	11	553.6	0.0448213	1.23582	JQ1	DMSO	Long-chain-fatty-acid--CoA ligase 3 OS=Homo sapiens OX=9606 GN=ACSL3 PE=1 SV=3	856614	655123	785637	985047	1.79275e+06	1.10919e+06	868448	911172	1.60119e+06	1.78199e+06	1.53909e+06	864114	812190	985047	3.07947e+06	1.40159e+06	2.13072e+06	163068	2.50687e+06	3.1628e+06	5	8	7	3	4	8	7	2	5	5	x							x
O43865;Q96HN2	11	8	450.48	0.0292376	1.23546	JQ1	DMSO	S-adenosylhomocysteine hydrolase-like protein 1 OS=Homo sapiens OX=9606 GN=AHCYL1 PE=1 SV=2	988833	1.01988e+06	1.00401e+06	859223	890755	1.38702e+06	1.27327e+06	975446	1.11665e+06	1.13176e+06	1.77665e+06	1.34523e+06	1.03795e+06	859223	1.53008e+06	1.75266e+06	3.12395e+06	174570	1.74826e+06	2.00872e+06	4	5	4	3	5	2	7	1	2	3		x		x	x			x
Q15436	27	20	1645.48	0.0385628	1.23506	DMSO	JQ1	Protein transport protein Sec23A OS=Homo sapiens OX=9606 GN=SEC23A PE=1 SV=2	3.61532e+06	4.67299e+06	6.33694e+06	5.44422e+06	4.68337e+06	3.64563e+06	4.02164e+06	4.659e+06	3.78541e+06	3.93014e+06	6.4957e+06	6.16372e+06	6.55112e+06	5.44422e+06	8.04478e+06	4.60668e+06	9.867e+06	833797	5.92655e+06	6.97549e+06	12	18	18	17	19	14	17	12	12	17	x					x		x
Q86UP2	30	24	1501.19	0.00204538	1.23421	JQ1	DMSO	Kinectin OS=Homo sapiens OX=9606 GN=KTN1 PE=1 SV=1	2.12439e+06	2.60891e+06	3.30182e+06	3.37059e+06	3.79701e+06	2.61298e+06	3.41614e+06	3.75521e+06	4.4862e+06	4.49281e+06	3.81692e+06	3.44118e+06	3.41342e+06	3.37059e+06	6.52225e+06	3.3018e+06	8.38141e+06	672051	7.02372e+06	7.97415e+06	12	15	16	11	16	10	21	10	12	16	x				x	x		x
P49589	14	13	622.8	0.0120085	1.23269	DMSO	JQ1	Cysteine--tRNA ligase, cytoplasmic OS=Homo sapiens OX=9606 GN=CARS PE=1 SV=3	1.11881e+06	1.98795e+06	1.33708e+06	1.89619e+06	1.73657e+06	1.0475e+06	1.44458e+06	1.02156e+06	1.66935e+06	1.36902e+06	2.01018e+06	2.62212e+06	1.38228e+06	1.89619e+06	2.98297e+06	1.32364e+06	3.54424e+06	182824	2.61358e+06	2.42983e+06	7	9	6	6	5	6	8	3	7	4	x				x	x		x
O60506	22	16	1343.72	0.00524213	1.22954	DMSO	JQ1	Heterogeneous nuclear ribonucleoprotein Q OS=Homo sapiens OX=9606 GN=SYNCRIP PE=1 SV=2	8.42331e+06	7.99614e+06	9.02941e+06	7.26898e+06	6.5685e+06	6.37301e+06	6.2712e+06	7.24517e+06	5.90209e+06	6.16055e+06	1.51343e+07	1.0547e+07	9.33459e+06	7.26898e+06	1.12829e+07	8.05304e+06	1.53862e+07	1.29663e+06	9.24047e+06	1.09342e+07	13	15	15	16	19	15	15	8	15	18				x	x			x
Q92905	5	4	225.67	0.00331597	1.22917	DMSO	JQ1	COP9 signalosome complex subunit 5 OS=Homo sapiens OX=9606 GN=COPS5 PE=1 SV=4	268667	381671	435188	167371	163027	218897	293328	346339	146001	147374	482718	503428	449897	167371	280036	276602	719673	61982.5	228583	261570	3	5	4	2	3	3	4	2	3	3	x							x
Q07954	52	48	2860.35	0.03461	1.22741	DMSO	JQ1	Prolow-density lipoprotein receptor-related protein 1 OS=Homo sapiens OX=9606 GN=LRP1 PE=1 SV=2	8.33402e+06	7.0901e+06	4.87211e+06	5.56494e+06	6.6559e+06	7.77009e+06	5.92812e+06	3.09927e+06	3.74691e+06	5.94801e+06	1.49739e+07	9.35192e+06	5.03679e+06	5.56494e+06	1.14331e+07	9.81841e+06	1.45445e+07	554661	5.86627e+06	1.05569e+07	35	34	22	24	28	29	34	9	20	27	x							x
Q9NVJ2	9	3	496.53	0.0454869	1.22671	JQ1	DMSO	ADP-ribosylation factor-like protein 8B OS=Homo sapiens OX=9606 GN=ARL8B PE=1 SV=1	1.73846e+06	629484	454202	528069	369934	1.69113e+06	848845	816182	647188	560196	3.12352e+06	830296	469554	528069	635449	2.13694e+06	2.08262e+06	146068	1.01325e+06	994275	3	2	1	2	2	2	2	2	1	1	x				x			x
Q969H8	4	4	266.21	0.00320102	1.22373	DMSO	JQ1	Myeloid-derived growth factor OS=Homo sapiens OX=9606 GN=MYDGF PE=1 SV=1	3.05385e+06	3.0259e+06	3.59768e+06	2.7896e+06	2.7382e+06	2.61675e+06	2.21007e+06	2.93588e+06	2.25206e+06	2.4106e+06	5.48691e+06	3.99119e+06	3.71928e+06	2.7896e+06	4.7035e+06	3.30657e+06	5.42236e+06	525420	3.52589e+06	4.2785e+06	3	4	3	6	4	3	4	2	4	4	x					x		x
Q15393	9	8	429.95	0.0237576	1.22139	DMSO	JQ1	Splicing factor 3B subunit 3 OS=Homo sapiens OX=9606 GN=SF3B3 PE=1 SV=4	779392	784636	1.02681e+06	725980	717254	702702	746827	820637	530614	502066	1.40035e+06	1.03494e+06	1.06152e+06	725980	1.23205e+06	887945	1.83232e+06	146865	830744	891102	6	6	7	8	8	5	7	4	6	5						x		x
P09104	11	5	782.24	0.0323428	1.22137	JQ1	DMSO	Gamma-enolase OS=Homo sapiens OX=9606 GN=ENO2 PE=1 SV=3	1.12336e+06	1.08752e+06	810264	1.95722e+06	930365	1.47817e+06	1.27711e+06	800979	2.58044e+06	1.08001e+06	2.01836e+06	1.43444e+06	837650	1.95722e+06	1.59812e+06	1.86784e+06	3.13337e+06	143347	4.04002e+06	1.91688e+06	4	7	3	6	5	7	7	1	4	5	x				x			x
Q9NP72	8	8	424.89	0.0379464	1.21977	DMSO	JQ1	Ras-related protein Rab-18 OS=Homo sapiens OX=9606 GN=RAB18 PE=1 SV=1	1.98328e+06	2.49896e+06	2.20055e+06	1.12282e+06	1.35204e+06	1.7299e+06	1.76141e+06	2.02178e+06	1.05479e+06	939815	3.56339e+06	3.29616e+06	2.27493e+06	1.12282e+06	2.32245e+06	2.18593e+06	4.32158e+06	361828	1.65141e+06	1.66805e+06	5	4	7	5	3	6	6	2	3	3	x				x	x		x
Q99536	21	19	1349.92	0.0335143	1.21653	JQ1	DMSO	Synaptic vesicle membrane protein VAT-1 homolog OS=Homo sapiens OX=9606 GN=VAT1 PE=1 SV=2	3.67491e+07	1.5039e+07	1.45789e+07	1.52371e+07	1.66145e+07	3.91731e+07	2.23899e+07	1.61838e+07	1.78555e+07	2.38836e+07	6.60278e+07	1.98367e+07	1.50716e+07	1.52371e+07	2.85392e+07	4.94998e+07	5.49331e+07	2.89633e+06	2.79551e+07	4.23903e+07	17	16	17	15	16	21	20	11	16	20	x				x	x		x
P18583	1	1	28.18	0.00119355	1.21499	JQ1	DMSO	Protein SON OS=Homo sapiens OX=9606 GN=SON PE=1 SV=4	773526	544912	637569	2.17082e+06	1.38783e+06	909644	735398	782054	2.63428e+06	1.63885e+06	1.38981e+06	718745	659118	2.17082e+06	2.38392e+06	1.14944e+06	1.80428e+06	139960	4.1243e+06	2.90874e+06	0	0	1	1	1	1	1	0	0	0	x				x	x		x
P52895	12	2	699.98	0.0354237	1.20943	JQ1	DMSO	Aldo-keto reductase family 1 member C2 OS=Homo sapiens OX=9606 GN=AKR1C2 PE=1 SV=3	515597	644396	976899	532297	459919	791260	758676	1.08553e+06	568823	580158	926381	849964	1.00992e+06	532297	790018	999848	1.86139e+06	194271	890564	1.02971e+06	1	2	2	2	2	2	3	1	2	2								x
P13987	4	4	269.27	0.0489617	1.20865	JQ1	DMSO	CD59 glycoprotein OS=Homo sapiens OX=9606 GN=CD59 PE=1 SV=1	1.81957e+06	2.31532e+06	3.19168e+06	1.05833e+06	1.3796e+06	2.66801e+06	2.26956e+06	3.9887e+06	1.31794e+06	1.55766e+06	3.26925e+06	3.05393e+06	3.29956e+06	1.05833e+06	2.36979e+06	3.37134e+06	5.56833e+06	713838	2.0634e+06	2.76465e+06	6	6	4	2	4	6	5	3	3	4	x				x			x
Q86W92;Q8ND30	10	8	454.77	0.0239508	1.2085	DMSO	JQ1	Liprin-beta-1 OS=Homo sapiens OX=9606 GN=PPFIBP1 PE=1 SV=2	1.1293e+06	967058	972669	799841	891821	793958	904275	858222	705270	677620	2.02904e+06	1.27556e+06	1.00554e+06	799841	1.53191e+06	1.00326e+06	2.21862e+06	153592	1.10419e+06	1.20269e+06	4	7	5	2	3	4	5	5	4	4				x	x			x
P41250	28	26	1649.68	0.00387904	1.20826	DMSO	JQ1	Glycine--tRNA ligase OS=Homo sapiens OX=9606 GN=GARS PE=1 SV=3	9.94439e+06	1.49649e+07	1.26199e+07	1.05015e+07	1.11949e+07	8.34149e+06	1.22275e+07	1.16422e+07	8.09368e+06	8.71228e+06	1.78672e+07	1.97389e+07	1.30464e+07	1.05015e+07	1.92298e+07	1.05404e+07	2.99998e+07	2.08355e+06	1.26717e+07	1.54632e+07	19	23	23	21	22	23	24	17	23	19	x				x	x		x
P55072;Q8IYT4	50	45	3327.42	0.00660245	1.20465	JQ1	DMSO	Transitional endoplasmic reticulum ATPase OS=Homo sapiens OX=9606 GN=VCP PE=1 SV=4	3.13837e+07	2.55366e+07	3.33622e+07	2.96676e+07	3.5714e+07	3.75538e+07	3.35215e+07	4.14475e+07	3.72368e+07	3.77614e+07	5.63877e+07	3.36831e+07	3.44898e+07	2.96676e+07	6.13471e+07	4.74535e+07	8.22441e+07	7.41765e+06	5.8299e+07	6.70215e+07	36	36	39	42	39	35	40	27	40	40		x		x	x	x		x
O95782	24	18	1244.39	0.00845544	1.20362	JQ1	DMSO	AP-2 complex subunit alpha-1 OS=Homo sapiens OX=9606 GN=AP2A1 PE=1 SV=3	2.48797e+06	3.08379e+06	3.01594e+06	2.43818e+06	2.34729e+06	2.98878e+06	3.59703e+06	4.11644e+06	2.66422e+06	2.72968e+06	4.47017e+06	4.06755e+06	3.11787e+06	2.43818e+06	4.03203e+06	3.77666e+06	8.82524e+06	736698	4.17118e+06	4.84483e+06	8	8	11	5	9	7	13	3	11	10	x				x	x		x
P63220	6	5	395.47	0.0283732	1.20226	DMSO	JQ1	40S ribosomal protein S21 OS=Homo sapiens OX=9606 GN=RPS21 PE=1 SV=1	3.8709e+06	4.18171e+06	4.8262e+06	4.69776e+06	4.42535e+06	3.6692e+06	3.2572e+06	3.34877e+06	4.19937e+06	3.82595e+06	6.95491e+06	5.51572e+06	4.98932e+06	4.69776e+06	7.60157e+06	4.63646e+06	7.99145e+06	599313	6.57465e+06	6.79056e+06	3	3	3	3	3	3	3	1	3	3	x							x
P51572	11	9	602.23	0.0383644	1.19967	JQ1	DMSO	B-cell receptor-associated protein 31 OS=Homo sapiens OX=9606 GN=BCAP31 PE=1 SV=3	2.70583e+06	2.34764e+06	2.64232e+06	2.99371e+06	2.84611e+06	3.48839e+06	3.13396e+06	3.54699e+06	3.18223e+06	2.88672e+06	4.86161e+06	3.09657e+06	2.73162e+06	2.99371e+06	4.88885e+06	4.40798e+06	7.68909e+06	634786	4.98219e+06	5.12355e+06	4	5	5	3	5	7	8	5	5	5	x				x			x
O75534	13	13	602.34	0.0152846	1.19954	DMSO	JQ1	Cold shock domain-containing protein E1 OS=Homo sapiens OX=9606 GN=CSDE1 PE=1 SV=2	912309	1.02747e+06	1.20006e+06	1.11324e+06	1.19416e+06	896712	784023	977140	872590	1.01064e+06	1.63916e+06	1.35524e+06	1.24062e+06	1.11324e+06	2.05125e+06	1.1331e+06	1.92358e+06	174874	1.36615e+06	1.79376e+06	10	6	6	5	7	4	10	3	5	5	x					x		x
P48059;Q7Z4I7	8	8	416.52	0.0250387	1.19888	DMSO	JQ1	LIM and senescent cell antigen-like-containing domain protein 1 OS=Homo sapiens OX=9606 GN=LIMS1 PE=1 SV=4	931977	1.10351e+06	1.83031e+06	1.02036e+06	966306	829410	747626	1.62719e+06	923674	753733	1.6745e+06	1.45554e+06	1.89217e+06	1.02036e+06	1.65986e+06	1.04806e+06	1.83428e+06	291209	1.44613e+06	1.33778e+06	5	5	3	3	4	4	5	4	3	2								x
Q9GZP4	1	1	44.49	0.0434398	1.19883	JQ1	DMSO	PITH domain-containing protein 1 OS=Homo sapiens OX=9606 GN=PITHD1 PE=1 SV=1	102331	98180.8	110674	120375	100133	119045	123672	117610	128525	148558	183861	129501	114414	120375	172002	150427	303426	21048.1	201222	263671	1	0	0	0	0	0	1	0	1	0	x					x		x
Q07960	14	14	724.12	0.0396406	1.19869	DMSO	JQ1	Rho GTPase-activating protein 1 OS=Homo sapiens OX=9606 GN=ARHGAP1 PE=1 SV=1	6.28142e+06	7.84131e+06	7.20371e+06	7.93226e+06	7.00532e+06	5.34664e+06	6.78212e+06	4.64679e+06	7.13854e+06	6.33897e+06	1.12859e+07	1.03428e+07	7.44719e+06	7.93226e+06	1.20333e+07	6.75609e+06	1.66398e+07	831612	1.11763e+07	1.12508e+07	8	11	9	12	14	8	12	5	10	13	x					x		x
Q6WCQ1	16	13	785.57	0.030925	1.19818	JQ1	DMSO	Myosin phosphatase Rho-interacting protein OS=Homo sapiens OX=9606 GN=MPRIP PE=1 SV=3	1.01717e+06	1.17664e+06	1.02763e+06	1.56549e+06	928979	1.29125e+06	1.37282e+06	1.46234e+06	1.55523e+06	1.16704e+06	1.82756e+06	1.552e+06	1.06236e+06	1.56549e+06	1.59574e+06	1.63164e+06	3.36818e+06	261707	2.43491e+06	2.07134e+06	2	7	10	8	6	7	7	2	7	7	x							x
Q9HB71	7	7	380.34	0.0261609	1.19796	DMSO	JQ1	Calcyclin-binding protein OS=Homo sapiens OX=9606 GN=CACYBP PE=1 SV=2	1.59691e+06	1.62545e+06	2.12405e+06	1.3718e+06	1.68096e+06	1.46068e+06	1.37968e+06	1.57935e+06	1.31721e+06	1.27431e+06	2.8692e+06	2.14398e+06	2.19584e+06	1.3718e+06	2.88745e+06	1.84574e+06	3.38502e+06	282649	2.06226e+06	2.26174e+06	7	5	7	8	7	6	6	3	5	5				x	x	x		x
P15311	27	11	1370.63	0.0414933	1.19484	DMSO	JQ1	Ezrin OS=Homo sapiens OX=9606 GN=EZR PE=1 SV=4	1.779e+06	2.16414e+06	1.98776e+06	1.07679e+06	1.53605e+06	1.66926e+06	1.71207e+06	1.53552e+06	1.07551e+06	1.15815e+06	3.19636e+06	2.85452e+06	2.05494e+06	1.07679e+06	2.63852e+06	2.10931e+06	4.20053e+06	274805	1.68384e+06	2.05556e+06	5	7	10	5	7	6	6	4	7	5	x				x			x
Q86Y82	5	4	346.8	0.04497	1.19371	JQ1	DMSO	Syntaxin-12 OS=Homo sapiens OX=9606 GN=STX12 PE=1 SV=1	1.38952e+06	697608	557165	395225	330600	1.44418e+06	930422	723887	416882	507560	2.49658e+06	920152	575996	395225	567883	1.82489e+06	2.28277e+06	129550	652682	900853	3	3	4	2	2	5	4	2	4	3	x							x
Q8WWI1	47	45	2697.42	0.00756498	1.19363	JQ1	DMSO	LIM domain only protein 7 OS=Homo sapiens OX=9606 GN=LMO7 PE=1 SV=3	7.27815e+06	1.32454e+07	7.79485e+06	1.03803e+07	8.75501e+06	9.07766e+06	1.7304e+07	9.06001e+06	1.11512e+07	1.00496e+07	1.30768e+07	1.74708e+07	8.05831e+06	1.03803e+07	1.50388e+07	1.14707e+07	4.24549e+07	1.62142e+06	1.74586e+07	1.78367e+07	34	38	34	35	30	29	43	23	34	38	x							x
P06737	26	19	1460.83	0.0498788	1.19183	JQ1	DMSO	Glycogen phosphorylase, liver form OS=Homo sapiens OX=9606 GN=PYGL PE=1 SV=4	3.56102e+06	3.24928e+06	2.43094e+06	3.61837e+06	3.83068e+06	4.0779e+06	3.52428e+06	3.70719e+06	4.53176e+06	4.05094e+06	6.39813e+06	4.28583e+06	2.51311e+06	3.61837e+06	6.5801e+06	5.1529e+06	8.64675e+06	663456	7.09505e+06	7.18989e+06	20	17	14	17	17	20	16	6	14	17	x							x
P16070	14	13	1113.37	0.0075229	1.19141	JQ1	DMSO	CD44 antigen OS=Homo sapiens OX=9606 GN=CD44 PE=1 SV=3	1.2361e+07	1.40407e+07	1.23696e+07	1.98749e+07	1.44656e+07	1.58314e+07	1.7296e+07	1.56037e+07	2.07031e+07	1.76721e+07	2.22092e+07	1.85199e+07	1.27877e+07	1.98749e+07	2.48481e+07	2.00048e+07	4.24353e+07	2.79251e+06	3.24133e+07	3.13656e+07	7	11	9	15	16	10	9	7	19	15	x				x	x		x
P46777	16	14	1242.7	0.0143104	1.1907	DMSO	JQ1	60S ribosomal protein L5 OS=Homo sapiens OX=9606 GN=RPL5 PE=1 SV=3	5.8379e+06	7.02588e+06	6.35439e+06	5.51108e+06	6.28564e+06	4.70075e+06	5.65116e+06	5.97696e+06	5.01274e+06	4.70589e+06	1.04891e+07	9.26721e+06	6.56916e+06	5.51108e+06	1.07971e+07	5.93994e+06	1.3865e+07	1.06967e+06	7.84809e+06	8.35234e+06	8	10	10	10	15	8	11	7	10	12	x					x		x
P62249	7	7	448.07	0.0211909	1.18902	DMSO	JQ1	40S ribosomal protein S16 OS=Homo sapiens OX=9606 GN=RPS16 PE=1 SV=2	3.78544e+06	5.62244e+06	5.9602e+06	4.1737e+06	5.16362e+06	3.37649e+06	4.58822e+06	4.44181e+06	4.05843e+06	4.31306e+06	6.80135e+06	7.41605e+06	6.16164e+06	4.1737e+06	8.86973e+06	4.26659e+06	1.12571e+07	794928	6.35399e+06	7.65512e+06	7	5	6	7	7	8	6	4	5	6	x				x	x		x
Q12905	11	9	648.09	0.0169582	1.18673	DMSO	JQ1	Interleukin enhancer-binding factor 2 OS=Homo sapiens OX=9606 GN=ILF2 PE=1 SV=2	2.77741e+06	2.28201e+06	3.17397e+06	2.80971e+06	3.1045e+06	2.15861e+06	1.96639e+06	2.35711e+06	2.60653e+06	2.83281e+06	4.99022e+06	3.00999e+06	3.28125e+06	2.80971e+06	5.33271e+06	2.72765e+06	4.8245e+06	421839	4.08086e+06	5.02787e+06	11	8	9	9	10	8	7	8	8	9	x							x
Q9UBR2	6	6	256.67	0.0323829	1.18637	DMSO	JQ1	Cathepsin Z OS=Homo sapiens OX=9606 GN=CTSZ PE=1 SV=1	1.47224e+06	2.17874e+06	2.58837e+06	3.06499e+06	1.63962e+06	1.43204e+06	1.68433e+06	1.92895e+06	2.68733e+06	1.49211e+06	2.64519e+06	2.87378e+06	2.67585e+06	3.06499e+06	2.81642e+06	1.80954e+06	4.13247e+06	345214	4.20735e+06	2.64831e+06	4	7	5	6	5	2	4	3	6	6	x				x			x
P63244	22	19	1633.41	0.0344758	1.18616	DMSO	JQ1	Receptor of activated protein C kinase 1 OS=Homo sapiens OX=9606 GN=RACK1 PE=1 SV=3	1.49856e+07	1.9818e+07	2.05463e+07	1.57311e+07	1.61592e+07	1.50924e+07	1.7784e+07	1.65862e+07	1.17107e+07	1.23754e+07	2.69249e+07	2.61401e+07	2.12408e+07	1.57311e+07	2.77572e+07	1.9071e+07	4.36326e+07	2.96834e+06	1.83345e+07	2.19648e+07	17	20	18	22	18	15	16	17	15	17	x					x		x
Q8TC12	3	3	208.08	0.00695344	1.18513	DMSO	JQ1	Retinol dehydrogenase 11 OS=Homo sapiens OX=9606 GN=RDH11 PE=1 SV=2	193753	257453	265580	184955	217942	178802	198787	233399	160272	173518	348119	339583	274557	184955	374366	225937	487721	41770.1	250927	307973	2	2	3	1	2	1	3	0	2	2	x				x	x	x	x
P68104;Q5VTE0;Q05639	38	37	2904.85	0.045379	1.18501	JQ1	DMSO	Elongation factor 1-alpha 1 OS=Homo sapiens OX=9606 GN=EEF1A1 PE=1 SV=1	2.34923e+08	3.18728e+08	3.03282e+08	2.63142e+08	3.29376e+08	2.70339e+08	330452947	3.92142e+08	3.73291e+08	3.51392e+08	422090631	4.20406e+08	3.13533e+08	2.63142e+08	5.6578e+08	3.41604e+08	8.10759e+08	7.01795e+07	584434608	6.23675e+08	58	49	56	57	63	56	58	36	58	53								x
O14949	2	2	54.82	0.0499761	1.18374	JQ1	DMSO	Cytochrome b-c1 complex subunit 8 OS=Homo sapiens OX=9606 GN=UQCRQ PE=1 SV=4	92968.2	99804.7	198524	143824	240082	109791	153830	240477	176266	237278	167037	131643	205234	143824	412398	138734	377420	43036.9	275966	421138	0	0	1	0	0	0	0	1	0	0	x							x
P53004	10	10	462.08	0.0499305	1.18334	JQ1	DMSO	Biliverdin reductase A OS=Homo sapiens OX=9606 GN=BLVRA PE=1 SV=2	777384	1.06388e+06	1.01745e+06	786916	883047	942291	1.43208e+06	961377	943250	1.07998e+06	1.39674e+06	1.40327e+06	1.05184e+06	786916	1.51684e+06	1.19069e+06	3.51357e+06	172053	1.47678e+06	1.91682e+06	4	6	5	4	6	8	7	1	4	3	x							x
P22626	27	23	1964.26	0.0356469	1.18298	DMSO	JQ1	Heterogeneous nuclear ribonucleoproteins A2/B1 OS=Homo sapiens OX=9606 GN=HNRNPA2B1 PE=1 SV=2	2.3019e+07	1.90321e+07	2.07307e+07	2.11972e+07	2.20373e+07	1.76586e+07	1.55213e+07	2.01606e+07	1.55359e+07	2.07413e+07	4.13585e+07	2.51036e+07	2.14314e+07	2.11972e+07	3.78541e+07	2.23137e+07	3.80811e+07	3.60803e+06	2.43235e+07	3.68131e+07	20	20	21	24	19	24	21	18	20	20	x							x
O00410	39	34	2447.06	0.0186747	1.1822	DMSO	JQ1	Importin-5 OS=Homo sapiens OX=9606 GN=IPO5 PE=1 SV=4	7.25796e+06	1.22286e+07	1.45272e+07	1.00678e+07	1.17541e+07	6.78282e+06	1.03849e+07	1.33804e+07	7.97848e+06	8.70382e+06	1.30405e+07	1.61296e+07	1.50182e+07	1.00678e+07	2.01905e+07	8.57088e+06	2.54792e+07	2.39461e+06	1.24913e+07	1.54481e+07	20	29	27	34	37	19	27	23	34	35	x				x			x
Q92598	27	23	1660.53	0.0311756	1.17926	DMSO	JQ1	Heat shock protein 105 kDa OS=Homo sapiens OX=9606 GN=HSPH1 PE=1 SV=1	5.00826e+06	2.94875e+06	6.58923e+06	3.51134e+06	3.71233e+06	3.56001e+06	2.77959e+06	6.15989e+06	2.97978e+06	2.98136e+06	8.99842e+06	3.88943e+06	6.81194e+06	3.51134e+06	6.37679e+06	4.49848e+06	6.81966e+06	1.1024e+06	4.66522e+06	5.29152e+06	12	18	24	13	14	16	16	14	14	15	x							x
O75436	6	6	385.78	0.0305109	1.17642	JQ1	DMSO	Vacuolar protein sorting-associated protein 26A OS=Homo sapiens OX=9606 GN=VPS26A PE=1 SV=2	1.21959e+06	1.17076e+06	1.39043e+06	496511	595490	1.66142e+06	1.36073e+06	1.4346e+06	624646	651047	2.19126e+06	1.54424e+06	1.43742e+06	496511	1.02289e+06	2.09939e+06	3.33852e+06	256742	977963	1.15552e+06	6	6	6	4	3	5	4	7	3	3	x				x	x		x
P22314	52	49	3432.49	0.0324128	1.17569	JQ1	DMSO	Ubiquitin-like modifier-activating enzyme 1 OS=Homo sapiens OX=9606 GN=UBA1 PE=1 SV=3	2.45413e+07	2.62416e+07	3.02884e+07	2.62432e+07	2.28976e+07	2.6584e+07	3.48117e+07	3.11485e+07	3.05403e+07	3.00051e+07	4.40937e+07	3.46129e+07	3.13122e+07	2.62432e+07	3.9332e+07	3.35919e+07	8.54096e+07	5.57448e+06	4.78148e+07	5.32551e+07	35	40	45	42	42	35	43	28	41	43		x		x	x	x		x
O95433	8	8	364.28	0.0188408	1.16982	DMSO	JQ1	Activator of 90 kDa heat shock protein ATPase homolog 1 OS=Homo sapiens OX=9606 GN=AHSA1 PE=1 SV=1	2.66281e+06	1.60527e+06	2.1877e+06	1.15236e+06	1.18424e+06	2.0184e+06	1.43121e+06	1.97059e+06	976085	1.11975e+06	4.78431e+06	2.11736e+06	2.26164e+06	1.15236e+06	2.03421e+06	2.55048e+06	3.51143e+06	352667	1.52818e+06	1.9874e+06	4	5	5	3	5	5	3	3	3	4	x							x
P46940;Q86VI3	89	80	5825.12	0.0359797	1.16877	JQ1	DMSO	Ras GTPase-activating-like protein IQGAP1 OS=Homo sapiens OX=9606 GN=IQGAP1 PE=1 SV=1	4.95348e+07	4.19099e+07	4.21233e+07	3.77763e+07	3.55126e+07	48482940	5.38197e+07	5.25503e+07	4.71997e+07	3.9716e+07	8.9e+07	5.52796e+07	4.3547e+07	3.77763e+07	6.10013e+07	6.12638e+07	1.32045e+08	9.40465e+06	7.38972e+07	7.04907e+07	73	76	77	68	64	76	81	53	76	65						x	x	x
Q09666	301	280	19526.1	0.014651	1.16858	JQ1	DMSO	Neuroblast differentiation-associated protein AHNAK OS=Homo sapiens OX=9606 GN=AHNAK PE=1 SV=2	2.01454e+08	2.85317e+08	1.94648e+08	174138303	2.04257e+08	2.39766e+08	3.69732e+08	2.07662e+08	1.99326e+08	2.21992e+08	3.61955e+08	3.76336e+08	2.01227e+08	174138303	350859427	3.02971e+08	9.07128e+08	3.71642e+07	3.1207e+08	3.94007e+08	217	266	253	226	234	244	258	166	243	239	x				x	x		x
Q9H2D6	4	2	179.74	0.00288054	1.16768	DMSO	JQ1	TRIO and F-actin-binding protein OS=Homo sapiens OX=9606 GN=TRIOBP PE=1 SV=3	66555.5	79046.6	133110	62908.7	89830.8	60284.7	72344.1	108795	52980.1	75091.1	119581	104263	137609	62908.7	154306	76176.7	177495	19470.5	82947.1	133277	0	1	2	0	0	0	1	0	0	0	x							x
P15880	14	13	1098.33	0.0102741	1.16455	DMSO	JQ1	40S ribosomal protein S2 OS=Homo sapiens OX=9606 GN=RPS2 PE=1 SV=2	9.98394e+06	1.27199e+07	1.44906e+07	1.07422e+07	1.22769e+07	9.27651e+06	1.12998e+07	1.27926e+07	8.95309e+06	9.38342e+06	1.79383e+07	1.67777e+07	1.49804e+07	1.07422e+07	2.10885e+07	1.17219e+07	2.77238e+07	2.28942e+06	1.40172e+07	1.66543e+07	13	15	17	16	14	13	15	12	14	15	x				x	x	x	x
O43795;Q9UBC5	34	30	1819.1	0.015916	1.16039	JQ1	DMSO	Unconventional myosin-Ib OS=Homo sapiens OX=9606 GN=MYO1B PE=1 SV=3	5.78497e+06	8.00489e+06	6.55754e+06	8.39532e+06	7.01603e+06	6.32826e+06	1.03776e+07	7.77227e+06	8.82251e+06	8.19333e+06	1.03939e+07	1.05585e+07	6.77917e+06	8.39532e+06	1.20517e+07	7.99649e+06	2.54612e+07	1.39096e+06	1.38128e+07	1.45421e+07	16	20	19	22	19	20	24	14	19	19	x				x	x		x
P31040	8	7	486.11	0.0053114	1.15983	JQ1	DMSO	Succinate dehydrogenase [ubiquinone] flavoprotein subunit, mitochondrial OS=Homo sapiens OX=9606 GN=SDHA PE=1 SV=2	1.25918e+06	1.00275e+06	1.25271e+06	834020	979096	1.41669e+06	1.24904e+06	1.41855e+06	900174	1.19486e+06	2.26239e+06	1.32264e+06	1.29505e+06	834020	1.68183e+06	1.79015e+06	3.0645e+06	253871	1.40934e+06	2.12073e+06	4	4	4	6	2	5	4	3	3	4	x							x
Q92900	12	12	525.13	0.0143492	1.15946	JQ1	DMSO	Regulator of nonsense transcripts 1 OS=Homo sapiens OX=9606 GN=UPF1 PE=1 SV=2	1.2282e+06	961589	1.02211e+06	753147	813931	1.35833e+06	1.06145e+06	1.2645e+06	976717	880052	2.20673e+06	1.26834e+06	1.05665e+06	753147	1.39812e+06	1.71641e+06	2.60424e+06	226301	1.52917e+06	1.56198e+06	7	4	7	4	4	8	8	5	4	5	x							x
Q13200	31	30	1800.27	0.00159654	1.15794	JQ1	DMSO	26S proteasome non-ATPase regulatory subunit 2 OS=Homo sapiens OX=9606 GN=PSMD2 PE=1 SV=3	4.8174e+06	4.64251e+06	7.40067e+06	4.04305e+06	4.36473e+06	5.49355e+06	5.39468e+06	8.65886e+06	4.38974e+06	5.32249e+06	8.6555e+06	6.12352e+06	7.6508e+06	4.04305e+06	7.49745e+06	6.94173e+06	1.32357e+07	1.54963e+06	6.87269e+06	9.44673e+06	15	20	24	19	17	15	26	20	22	21	x				x	x		x
Q16643	8	8	500.18	0.0164859	1.15349	DMSO	JQ1	Drebrin OS=Homo sapiens OX=9606 GN=DBN1 PE=1 SV=4	1.91747e+06	2.21573e+06	4.43855e+06	1.34122e+06	1.05073e+06	1.60298e+06	1.8396e+06	4.25032e+06	949474	862439	3.44516e+06	2.92257e+06	4.58857e+06	1.34122e+06	1.80488e+06	2.02555e+06	4.51342e+06	760658	1.48652e+06	1.53072e+06	5	8	6	5	4	5	6	8	6	6	x							x
P62244	9	7	477.69	0.0491553	1.15309	DMSO	JQ1	40S ribosomal protein S15a OS=Homo sapiens OX=9606 GN=RPS15A PE=1 SV=2	4.8848e+06	4.73736e+06	5.79193e+06	4.76766e+06	4.57308e+06	4.01077e+06	4.809e+06	5.41636e+06	3.62522e+06	3.60686e+06	8.77659e+06	6.24862e+06	5.98768e+06	4.76766e+06	7.85534e+06	5.06807e+06	1.17988e+07	969338	5.67575e+06	6.40172e+06	5	6	4	7	7	6	4	4	4	7								x
P08133	55	50	3960.6	0.04154	1.15101	DMSO	JQ1	Annexin A6 OS=Homo sapiens OX=9606 GN=ANXA6 PE=1 SV=3	5.14292e+07	4.42437e+07	3.93362e+07	3.97172e+07	4.05719e+07	4.38454e+07	3.6264e+07	4.11559e+07	3.331e+07	3.24769e+07	9.24037e+07	5.83579e+07	4.06657e+07	3.97172e+07	6.96917e+07	5.54037e+07	8.89728e+07	7.36546e+06	5.21511e+07	5.76423e+07	42	47	38	45	44	45	45	30	43	47	x							x
P29692	10	10	845.2	0.0143369	1.14729	JQ1	DMSO	Elongation factor 1-delta OS=Homo sapiens OX=9606 GN=EEF1D PE=1 SV=5	7.06617e+06	7.12273e+06	1.11824e+07	9.80263e+06	9.3397e+06	7.53361e+06	7.74714e+06	1.39213e+07	1.16943e+07	1.01736e+07	1.26959e+07	9.39496e+06	1.15604e+07	9.80263e+06	1.60431e+07	9.51959e+06	1.90074e+07	2.49142e+06	1.83089e+07	1.80568e+07	7	10	9	10	10	12	12	10	11	10	x							x
Q02818	16	15	824.33	0.0116682	1.1429	JQ1	DMSO	Nucleobindin-1 OS=Homo sapiens OX=9606 GN=NUCB1 PE=1 SV=4	2.34278e+06	2.42504e+06	1.94877e+06	2.71616e+06	2.17998e+06	2.43672e+06	2.90457e+06	2.34447e+06	2.9576e+06	2.62881e+06	4.20931e+06	3.19866e+06	2.01463e+06	2.71616e+06	3.74462e+06	3.07907e+06	7.1263e+06	419577	4.6305e+06	4.66579e+06	7	10	8	11	14	10	13	5	11	9	x					x		x
P19404	4	4	181.8	0.0183126	1.14256	JQ1	DMSO	NADH dehydrogenase [ubiquinone] flavoprotein 2, mitochondrial OS=Homo sapiens OX=9606 GN=NDUFV2 PE=1 SV=2	269151	326004	628911	225522	308760	328599	424132	662231	252247	341814	483589	430003	650167	225522	530369	415222	1.0406e+06	118516	394924	606675	2	3	2	3	4	3	4	1	4	3	x							x
P20073	16	12	751.48	0.0373013	1.13826	JQ1	DMSO	Annexin A7 OS=Homo sapiens OX=9606 GN=ANXA7 PE=1 SV=3	2.89946e+06	3.36732e+06	3.62092e+06	3.12537e+06	3.92106e+06	3.19496e+06	4.1034e+06	3.54094e+06	3.77663e+06	4.6595e+06	5.2095e+06	4.44154e+06	3.7433e+06	3.12537e+06	6.73534e+06	4.03721e+06	1.00676e+07	633704	5.9128e+06	8.27001e+06	5	7	7	6	11	5	9	6	10	9	x							x
P13693;Q56UQ5	8	7	562.4	0.0495999	1.13471	JQ1	DMSO	Translationally-controlled tumor protein OS=Homo sapiens OX=9606 GN=TPT1 PE=1 SV=1	1.04679e+07	6.55637e+06	9.63453e+06	7.18186e+06	5.21209e+06	1.07862e+07	8.62851e+06	1.15622e+07	7.42228e+06	5.91442e+06	1.88078e+07	8.64792e+06	9.96017e+06	7.18186e+06	8.95299e+06	1.36296e+07	2.11699e+07	2.06923e+06	1.16205e+07	1.04973e+07	7	9	9	8	6	11	11	6	5	7	x							x
O15145	10	9	567.35	0.0164111	1.12509	DMSO	JQ1	Actin-related protein 2/3 complex subunit 3 OS=Homo sapiens OX=9606 GN=ARPC3 PE=1 SV=3	3.10045e+06	3.2753e+06	3.32868e+06	2.66978e+06	2.45485e+06	2.61329e+06	2.85581e+06	3.20295e+06	2.50013e+06	2.00813e+06	5.57062e+06	4.32015e+06	3.44118e+06	2.66978e+06	4.21678e+06	3.3022e+06	7.00667e+06	573215	3.91427e+06	3.56417e+06	9	7	9	8	7	10	9	4	8	7	x					x		x
O14974	20	19	899.22	0.041859	1.12006	DMSO	JQ1	Protein phosphatase 1 regulatory subunit 12A OS=Homo sapiens OX=9606 GN=PPP1R12A PE=1 SV=1	3.08013e+06	2.59093e+06	2.52503e+06	3.15666e+06	2.52261e+06	2.51095e+06	2.46385e+06	2.5118e+06	2.80488e+06	2.09662e+06	5.53412e+06	3.41746e+06	2.61037e+06	3.15666e+06	4.33317e+06	3.17288e+06	6.04499e+06	449524	4.3914e+06	3.72124e+06	5	11	9	9	9	7	10	1	7	8	x				x			x
Q15691	10	8	608.69	0.0421874	1.11694	DMSO	JQ1	Microtubule-associated protein RP/EB family member 1 OS=Homo sapiens OX=9606 GN=MAPRE1 PE=1 SV=3	2.04001e+06	1.94552e+06	2.01918e+06	1.83704e+06	1.94458e+06	1.88404e+06	1.71813e+06	1.72048e+06	1.86261e+06	1.57645e+06	3.66533e+06	2.56617e+06	2.08742e+06	1.83704e+06	3.34027e+06	2.3807e+06	4.2154e+06	307905	2.91615e+06	2.798e+06	5	6	5	5	5	4	7	4	6	3	x							x
P60900	10	9	577.24	0.0460841	1.11501	DMSO	JQ1	Proteasome subunit alpha type-6 OS=Homo sapiens OX=9606 GN=PSMA6 PE=1 SV=1	2.37115e+06	2.11177e+06	2.9522e+06	2.50156e+06	2.81956e+06	1.99915e+06	1.87869e+06	2.41129e+06	2.54982e+06	2.60152e+06	4.26028e+06	2.78544e+06	3.05198e+06	2.50156e+06	4.84325e+06	2.52616e+06	4.60933e+06	431536	3.99206e+06	4.61736e+06	4	6	6	6	7	5	6	2	7	7	x							x
P30626	9	8	428.5	0.0288876	1.1106	DMSO	JQ1	Sorcin OS=Homo sapiens OX=9606 GN=SRI PE=1 SV=1	1.52874e+06	1.63757e+06	1.12443e+06	919625	878174	1.42746e+06	1.32345e+06	1.06646e+06	846762	818070	2.74672e+06	2.15997e+06	1.16243e+06	919625	1.50847e+06	1.80376e+06	3.24704e+06	190860	1.32571e+06	1.45197e+06	5	7	5	3	4	5	5	3	3	3	x							x
P30041	17	15	1192.95	0.018662	1.10767	DMSO	JQ1	Peroxiredoxin-6 OS=Homo sapiens OX=9606 GN=PRDX6 PE=1 SV=3	1.85349e+07	1.32445e+07	1.30045e+07	1.43843e+07	1.08502e+07	1.75335e+07	1.26676e+07	1.10748e+07	1.19974e+07	9.93901e+06	3.3302e+07	1.74697e+07	1.34441e+07	1.43843e+07	1.86377e+07	2.21556e+07	3.10796e+07	1.982e+06	1.87834e+07	1.76405e+07	17	18	16	17	18	16	17	13	18	19	x							x
Q8WUM4	34	29	1851.03	0.0409223	1.09825	JQ1	DMSO	Programmed cell death 6-interacting protein OS=Homo sapiens OX=9606 GN=PDCD6IP PE=1 SV=1	4.54887e+06	4.60346e+06	5.70272e+06	5.04013e+06	5.28053e+06	4.55291e+06	4.80161e+06	6.63144e+06	5.84916e+06	5.81415e+06	8.17302e+06	6.07201e+06	5.89546e+06	5.04013e+06	9.07054e+06	5.75313e+06	1.17806e+07	1.1868e+06	9.15761e+06	1.03194e+07	17	18	15	18	22	17	17	13	25	25	x				x			x
P13798	9	8	419.08	0.0392401	1.09524	JQ1	DMSO	Acylamino-acid-releasing enzyme OS=Homo sapiens OX=9606 GN=APEH PE=1 SV=4	564903	504990	749920	506008	563975	632202	558391	830883	591895	551637	1.01497e+06	666087	775266	506008	968759	798861	1.37e+06	148699	926687	979083	4	3	5	3	4	4	4	4	3	3	x							x
P17980	20	18	1030.7	0.0241857	1.08795	DMSO	JQ1	26S proteasome regulatory subunit 6A OS=Homo sapiens OX=9606 GN=PSMC3 PE=1 SV=3	4.32741e+06	4.09637e+06	5.04426e+06	4.21989e+06	4.44261e+06	3.74928e+06	3.66989e+06	5.07646e+06	3.82695e+06	4.019e+06	7.77512e+06	5.40316e+06	5.21475e+06	4.21989e+06	7.63122e+06	4.73765e+06	9.00399e+06	908508	5.99158e+06	7.13321e+06	11	12	12	11	12	13	14	10	11	13	x							x
Q16555	31	24	2350.56	0.0365886	1.08637	JQ1	DMSO	Dihydropyrimidinase-related protein 2 OS=Homo sapiens OX=9606 GN=DPYSL2 PE=1 SV=1	3.60502e+07	2.61182e+07	1.56377e+07	2.86136e+07	2.67658e+07	3.63826e+07	2.6905e+07	1.80008e+07	3.25018e+07	3.08988e+07	6.4772e+07	3.44501e+07	1.61662e+07	2.86136e+07	4.59765e+07	4.59736e+07	6.60108e+07	3.22151e+06	5.08857e+07	5.48413e+07	24	24	16	27	25	26	29	14	28	26	x							x
P55884	16	14	752.1	0.0478998	1.08388	JQ1	DMSO	Eukaryotic translation initiation factor 3 subunit B OS=Homo sapiens OX=9606 GN=EIF3B PE=1 SV=3	3.20865e+06	2.2946e+06	3.56163e+06	2.48133e+06	2.62464e+06	3.32776e+06	2.67547e+06	4.03044e+06	2.48085e+06	2.84495e+06	5.76504e+06	3.0266e+06	3.682e+06	2.48133e+06	4.50843e+06	4.20501e+06	6.56419e+06	721306	3.88408e+06	5.04941e+06	4	9	12	6	7	6	7	7	5	6	x							x
P63010	34	19	1805.36	0.0188587	1.07832	JQ1	DMSO	AP-2 complex subunit beta OS=Homo sapiens OX=9606 GN=AP2B1 PE=1 SV=1	4.28585e+06	5.27169e+06	4.83591e+06	3.00025e+06	3.10389e+06	4.58345e+06	5.62979e+06	5.4383e+06	3.32282e+06	3.12861e+06	7.70045e+06	6.95341e+06	4.99936e+06	3.00025e+06	5.33166e+06	5.79172e+06	1.38126e+07	973263	5.20229e+06	5.55288e+06	10	14	10	11	11	15	10	10	11	10	x							x
Q9UNH7	11	9	637.77	0.00327985	1.06644	JQ1	DMSO	Sorting nexin-6 OS=Homo sapiens OX=9606 GN=SNX6 PE=1 SV=1	1.45767e+06	1.20222e+06	1.3249e+06	1.68793e+06	1.92311e+06	1.55579e+06	1.27405e+06	1.47319e+06	1.7684e+06	2.02911e+06	2.61902e+06	1.58575e+06	1.36968e+06	1.68793e+06	3.3034e+06	1.96592e+06	3.12586e+06	263649	2.76866e+06	3.6014e+06	6	5	5	6	5	7	7	4	6	6	x				x		x	x
Q8NBS9	16	15	894.09	0.0479279	1.04428	DMSO	JQ1	Thioredoxin domain-containing protein 5 OS=Homo sapiens OX=9606 GN=TXNDC5 PE=1 SV=2	8.83074e+06	9.28439e+06	1.15137e+07	1.01163e+07	1.48465e+07	8.46544e+06	9.3069e+06	1.08911e+07	9.89549e+06	1.37182e+07	1.58663e+07	1.22462e+07	1.19029e+07	1.01163e+07	2.55024e+07	1.06971e+07	2.28343e+07	1.94912e+06	1.54926e+07	2.4348e+07	10	11	15	10	15	11	12	11	10	10	x							x
