# Supplementary material for: Identifying collagen VI as a target of fibrotic diseases regulated by CREBBP/EP300
Source: Proc Natl Acad Sci U S A. 2020 Aug 5;117(34):20753–63. doi: 10.1073/pnas.2004281117 (PMC7456151; doi:10.1073/pnas.2004281117)
Supplement: Supplementary File [file pnas.2004281117.sd05.xlsx]

## Sheet: 6 day
	baseMean	log2FoldChange	lfcSE	stat	pvalue	padj	SYMBOL
ENSG00000163359	112324	-4.30523	0.131301	-32.7891	8.41e-236	1.11e-231	COL6A3
ENSG00000197903	602.664	2.08422	0.152324	13.6829	1.29e-42	8.46e-39	HIST1H2BK
ENSG00000142156	49657.2	-3.51009	0.314926	-11.1457	7.51e-29	3.3e-25	COL6A1
ENSG00000136040	653.741	1.80483	0.17161	10.517	7.21e-26	2.37e-22	PLXNC1
ENSG00000117289	2792.99	1.32076	0.130211	10.1432	3.55e-24	7.79e-21	NA
ENSG00000148773	598.057	-1.45805	0.143632	-10.1513	3.27e-24	7.79e-21	MKI67
ENSG00000170961	1544.16	-1.20884	0.121672	-9.93528	2.92e-23	5.5e-20	HAS2
ENSG00000100554	1278.41	1.10167	0.115504	9.53799	1.46e-21	2.4e-18	ATP6V1D
ENSG00000142173	49308.2	-3.37772	0.369329	-9.14554	5.93e-20	8.68e-17	COL6A2
ENSG00000197594	721.867	-1.22987	0.134889	-9.11764	7.68e-20	1.01e-16	ENPP1
ENSG00000140044	1250.91	1.34844	0.15289	8.8197	1.15e-18	1.37e-15	JDP2
ENSG00000058091	702.179	-0.972052	0.111124	-8.74746	2.18e-18	2.39e-15	CDK14
ENSG00000135069	2481.47	0.949394	0.109975	8.63279	5.99e-18	6.06e-15	PSAT1
ENSG00000146950	216.974	-1.47843	0.173805	-8.50627	1.8e-17	1.69e-14	SHROOM2
ENSG00000204291	1179.86	1.146	0.136418	8.4007	4.44e-17	3.89e-14	COL15A1
ENSG00000119938	338.672	1.1302	0.136397	8.28612	1.17e-16	9.63e-14	PPP1R3C
ENSG00000025039	227.156	1.50642	0.186569	8.07433	6.78e-16	4.96e-13	RRAGD
ENSG00000128510	379.958	1.40853	0.174424	8.07533	6.73e-16	4.96e-13	CPA4
ENSG00000115884	686.982	-1.11906	0.141172	-7.92692	2.25e-15	1.56e-12	SDC1
ENSG00000124702	1386.82	0.949291	0.120646	7.86842	3.59e-15	2.36e-12	KLHDC3
ENSG00000165868	308.419	-1.0187	0.13035	-7.81512	5.49e-15	3.44e-12	HSPA12A
ENSG00000009307	8799.82	-0.761585	0.0980064	-7.77077	7.8e-15	4.67e-12	CSDE1
ENSG00000106034	935.616	-0.882491	0.114214	-7.72667	1.1e-14	6.32e-12	CPED1
ENSG00000138614	538.516	0.976152	0.12716	7.67658	1.63e-14	8.96e-12	INTS14
ENSG00000116478	793.965	0.902508	0.117905	7.65455	1.94e-14	9.87e-12	HDAC1
ENSG00000102531	1401.2	-0.9255	0.120919	-7.65391	1.95e-14	9.87e-12	FNDC3A
ENSG00000006468	1295.02	-0.940482	0.124232	-7.57035	3.72e-14	1.81e-11	ETV1
ENSG00000048740	1816.07	1.07977	0.143474	7.5259	5.24e-14	2.46e-11	CELF2
ENSG00000138796	397.946	-1.07431	0.143665	-7.47784	7.56e-14	3.43e-11	HADH
ENSG00000119899	1519.73	0.903495	0.1213	7.44846	9.44e-14	4.14e-11	SLC17A5
ENSG00000087086	50996.2	0.726096	0.0978934	7.4172	1.2e-13	5.08e-11	FTL
ENSG00000074527	1921.04	1.07817	0.147267	7.32122	2.46e-13	1.01e-10	NTN4
ENSG00000067445	561.929	-0.862703	0.118613	-7.27327	3.51e-13	1.4e-10	TRO
ENSG00000101255	622.535	0.890578	0.122989	7.24114	4.45e-13	1.72e-10	TRIB3
ENSG00000123159	1337.29	0.845947	0.117519	7.19837	6.09e-13	2.29e-10	GIPC1
ENSG00000177189	1256.79	-0.874802	0.121918	-7.17531	7.21e-13	2.64e-10	RPS6KA3
ENSG00000171812	2082.95	0.975182	0.136362	7.15143	8.59e-13	3.06e-10	COL8A2
ENSG00000165355	601.68	0.892355	0.124857	7.147	8.87e-13	3.07e-10	FBXO33
ENSG00000101265	585.697	1.25408	0.176373	7.1104	1.16e-12	3.9e-10	RASSF2
ENSG00000124783	3846.29	-0.722979	0.101745	-7.10579	1.2e-12	3.94e-10	SSR1
ENSG00000174807	8202.71	-0.802398	0.113825	-7.04937	1.8e-12	5.77e-10	CD248
ENSG00000166341	740.683	-1.01243	0.144048	-7.02842	2.09e-12	6.55e-10	DCHS1
ENSG00000143127	1057.74	-0.950855	0.13547	-7.01894	2.24e-12	6.84e-10	ITGA10
ENSG00000065268	327.291	0.96774	0.139054	6.95945	3.42e-12	1.01e-09	WDR18
ENSG00000060138	2856.35	0.735587	0.105725	6.95757	3.46e-12	1.01e-09	YBX3
ENSG00000157514	574.585	0.947779	0.137826	6.87661	6.13e-12	1.75e-09	TSC22D3
ENSG00000108828	12891.5	0.863274	0.125779	6.86342	6.72e-12	1.88e-09	VAT1
ENSG00000075785	4861.01	0.691318	0.101342	6.82162	9e-12	2.47e-09	RAB7A
ENSG00000104093	504.313	-1.04713	0.153596	-6.81742	9.27e-12	2.49e-09	DMXL2
ENSG00000157870	298.614	-1.00593	0.149336	-6.73602	1.63e-11	4.29e-09	FAM213B
ENSG00000100234	17222.1	0.71544	0.106368	6.72605	1.74e-11	4.5e-09	TIMP3
ENSG00000136826	1249.03	0.776746	0.115958	6.69848	2.11e-11	5.24e-09	KLF4
ENSG00000153214	1027.95	-0.789094	0.117808	-6.69812	2.11e-11	5.24e-09	TMEM87B
ENSG00000108950	1228.4	-0.874859	0.130946	-6.68105	2.37e-11	5.78e-09	FAM20A
ENSG00000153310	298.211	0.94771	0.141912	6.67814	2.42e-11	5.79e-09	FAM49B
ENSG00000166272	2075.58	0.850581	0.128093	6.64036	3.13e-11	7.23e-09	WBP1L
ENSG00000110090	1486.44	0.694327	0.104556	6.64074	3.12e-11	7.23e-09	CPT1A
ENSG00000163939	1163.2	-0.8914	0.134397	-6.63259	3.3e-11	7.49e-09	PBRM1
ENSG00000135472	330.329	-1.18162	0.178355	-6.6251	3.47e-11	7.74e-09	FAIM2
ENSG00000115594	6018.7	-1.06814	0.162143	-6.58766	4.47e-11	9.8e-09	IL1R1
ENSG00000123096	215.095	-0.959256	0.145844	-6.57729	4.79e-11	1.03e-08	SSPN
ENSG00000204516	183.402	0.991599	0.151371	6.55077	5.72e-11	1.22e-08	MICB
ENSG00000130766	740.274	0.963273	0.147447	6.533	6.45e-11	1.35e-08	SESN2
ENSG00000176046	2832.54	0.883503	0.136836	6.45666	1.07e-10	2.2e-08	NUPR1
ENSG00000101367	1966.68	-0.599496	0.0930431	-6.44321	1.17e-10	2.37e-08	MAPRE1
ENSG00000106484	1055.42	0.903113	0.140236	6.43993	1.2e-10	2.38e-08	MEST
ENSG00000137767	659.642	0.864696	0.134463	6.43072	1.27e-10	2.46e-08	SQOR
ENSG00000182240	1212.61	0.785693	0.122137	6.43285	1.25e-10	2.46e-08	BACE2
ENSG00000133030	3769.67	0.789303	0.123197	6.40682	1.49e-10	2.83e-08	MPRIP
ENSG00000130513	355.083	0.923366	0.144565	6.3872	1.69e-10	3.18e-08	GDF15
ENSG00000089157	6984.18	0.64041	0.100565	6.36815	1.91e-10	3.55e-08	RPLP0
ENSG00000171992	1281.44	-0.731898	0.115055	-6.36131	2e-10	3.66e-08	SYNPO
ENSG00000013293	807.954	-0.856556	0.134885	-6.35027	2.15e-10	3.88e-08	SLC7A14
ENSG00000151892	1814.07	0.750994	0.118454	6.33999	2.3e-10	4.09e-08	GFRA1
ENSG00000138675	384.373	-0.821603	0.129681	-6.33558	2.36e-10	4.15e-08	FGF5
ENSG00000117724	486.773	-0.881771	0.13946	-6.32276	2.57e-10	4.45e-08	CENPF
ENSG00000204642	456.098	0.852493	0.135063	6.31183	2.76e-10	4.71e-08	HLA-F
ENSG00000157191	1507.02	0.630469	0.100155	6.29494	3.08e-10	5.19e-08	NECAP2
ENSG00000100380	2171.18	0.690434	0.110017	6.27573	3.48e-10	5.8e-08	ST13
ENSG00000113300	374.049	-0.898782	0.143824	-6.24918	4.13e-10	6.79e-08	CNOT6
ENSG00000140941	1772.97	-0.839384	0.134963	-6.21936	4.99e-10	8.01e-08	MAP1LC3B
ENSG00000163491	386.788	-1.00126	0.160957	-6.22063	4.95e-10	8.01e-08	NEK10
ENSG00000176871	2165	0.623826	0.100395	6.21372	5.17e-10	8.21e-08	WSB2
ENSG00000143387	28511.4	0.590564	0.0958973	6.1583	7.35e-10	1.15e-07	CTSK
ENSG00000127954	2140.9	-0.976062	0.158742	-6.14875	7.81e-10	1.21e-07	STEAP4
ENSG00000103257	1573	0.948816	0.154817	6.12862	8.86e-10	1.36e-07	SLC7A5
ENSG00000166900	379.682	0.89819	0.146636	6.12529	9.05e-10	1.36e-07	STX3
ENSG00000116991	734.809	0.750766	0.122589	6.12426	9.11e-10	1.36e-07	SIPA1L2
ENSG00000149090	2300.34	0.640041	0.104617	6.11797	9.48e-10	1.4e-07	PAMR1
ENSG00000148798	98.2209	-1.42898	0.235725	-6.06205	1.34e-09	1.97e-07	INA
ENSG00000134905	1059.87	0.607789	0.100363	6.0559	1.4e-09	2.02e-07	CARS2
ENSG00000178951	1476.69	0.625974	0.103423	6.05256	1.43e-09	2.04e-07	ZBTB7A
ENSG00000125445	686.473	0.681888	0.11288	6.04082	1.53e-09	2.17e-07	MRPS7
ENSG00000233276	3094.9	0.664829	0.110544	6.01418	1.81e-09	2.53e-07	GPX1
ENSG00000074695	3826.05	-0.6977	0.116415	-5.99323	2.06e-09	2.83e-07	LMAN1
ENSG00000041982	12372.9	-0.8622	0.143876	-5.99265	2.06e-09	2.83e-07	TNC
ENSG00000198959	245.741	-1.05906	0.176783	-5.99071	2.09e-09	2.83e-07	TGM2
ENSG00000182636	1128.42	-0.71435	0.119516	-5.97704	2.27e-09	3.05e-07	NDN
ENSG00000178980	692.349	0.696419	0.116624	5.97147	2.35e-09	3.09e-07	SELENOW
ENSG00000095303	378.487	-0.826678	0.13842	-5.97223	2.34e-09	3.09e-07	PTGS1
ENSG00000013016	517.54	-0.742655	0.124406	-5.96961	2.38e-09	3.1e-07	EHD3
ENSG00000044574	12945.6	-0.715547	0.119942	-5.96578	2.43e-09	3.14e-07	HSPA5
ENSG00000171345	1227.59	-0.974373	0.163612	-5.9554	2.59e-09	3.32e-07	KRT19
ENSG00000120885	5264.79	0.672124	0.112912	5.95262	2.64e-09	3.34e-07	CLU
ENSG00000117020	849.619	-0.760247	0.127814	-5.94807	2.71e-09	3.4e-07	AKT3
ENSG00000149485	2540.16	-0.570422	0.0959308	-5.94618	2.74e-09	3.41e-07	FADS1
ENSG00000061337	225.274	-1.19269	0.200797	-5.93979	2.85e-09	3.51e-07	LZTS1
ENSG00000198300	101.399	-1.21886	0.205278	-5.93764	2.89e-09	3.52e-07	PEG3
ENSG00000161513	429.856	0.912995	0.154031	5.92733	3.08e-09	3.68e-07	FDXR
ENSG00000189337	545.786	0.825034	0.139147	5.92924	3.04e-09	3.68e-07	KAZN
ENSG00000189410	99.5105	1.2524	0.212153	5.9033	3.56e-09	4.22e-07	SH2D5
ENSG00000132563	166.296	-0.965695	0.164123	-5.88397	4.01e-09	4.71e-07	REEP2
ENSG00000104415	673.758	-0.685145	0.117114	-5.85023	4.91e-09	5.72e-07	WISP1
ENSG00000054654	180.266	-1.42453	0.243803	-5.84294	5.13e-09	5.92e-07	SYNE2
ENSG00000157214	705.071	-0.924109	0.159596	-5.79031	7.03e-09	8.04e-07	STEAP2
ENSG00000106211	2872.63	0.726519	0.125648	5.78219	7.37e-09	8.37e-07	HSPB1
ENSG00000113552	1038.46	-0.865112	0.150045	-5.76567	8.13e-09	9.15e-07	GNPDA1
ENSG00000130066	1964.15	0.698714	0.121237	5.76321	8.25e-09	9.21e-07	SAT1
ENSG00000047056	655.466	0.711254	0.123467	5.76069	8.38e-09	9.27e-07	WDR37
ENSG00000104375	336.452	0.775453	0.134948	5.7463	9.12e-09	9.97e-07	STK3
ENSG00000144426	356.466	-1.04316	0.181563	-5.74546	9.17e-09	9.97e-07	NBEAL1
ENSG00000165804	756.69	0.666426	0.116057	5.74225	9.34e-09	1.01e-06	ZNF219
ENSG00000211450	1110.09	0.735034	0.128137	5.73631	9.68e-09	1.04e-06	SELENOH
ENSG00000182934	2063.51	0.793395	0.138444	5.73079	1e-08	1.05e-06	SRPRA
ENSG00000147654	182.046	-0.995698	0.173754	-5.7305	1e-08	1.05e-06	EBAG9
ENSG00000102547	325.474	0.933115	0.163162	5.71896	1.07e-08	1.12e-06	CAB39L
ENSG00000125845	365.198	0.873863	0.153799	5.68186	1.33e-08	1.38e-06	BMP2
ENSG00000106991	5484.45	-0.705504	0.124286	-5.67643	1.38e-08	1.39e-06	ENG
ENSG00000184792	310.538	-0.791195	0.139347	-5.67787	1.36e-08	1.39e-06	OSBP2
ENSG00000101194	101.281	-1.16772	0.205669	-5.67768	1.37e-08	1.39e-06	SLC17A9
ENSG00000177706	3346.41	-0.902089	0.15907	-5.67103	1.42e-08	1.43e-06	FAM20C
ENSG00000072401	613.33	0.643506	0.113757	5.65682	1.54e-08	1.54e-06	UBE2D1
ENSG00000159164	268.914	-0.836409	0.148003	-5.65129	1.59e-08	1.58e-06	SV2A
ENSG00000113615	833.082	-0.768269	0.136151	-5.64279	1.67e-08	1.64e-06	SEC24A
ENSG00000180008	521.86	-0.975943	0.173539	-5.62375	1.87e-08	1.82e-06	SOCS4
ENSG00000151502	1111.24	0.688223	0.122752	5.60661	2.06e-08	2e-06	VPS26B
ENSG00000182372	553.557	0.677655	0.121124	5.59473	2.21e-08	2.12e-06	CLN8
ENSG00000159784	123.945	-1.12396	0.201704	-5.57233	2.51e-08	2.4e-06	FAM131B
ENSG00000117450	5646.16	0.640736	0.115032	5.57007	2.55e-08	2.41e-06	PRDX1
ENSG00000134285	361.122	-0.887672	0.159436	-5.56759	2.58e-08	2.43e-06	FKBP11
ENSG00000122254	35.7711	1.77891	0.320172	5.55609	2.76e-08	2.57e-06	HS3ST2
ENSG00000196839	370.569	0.725323	0.130559	5.55554	2.77e-08	2.57e-06	ADA
ENSG00000012048	165.653	-1.12827	0.203415	-5.54664	2.91e-08	2.68e-06	BRCA1
ENSG00000134917	173.162	-1.18999	0.214727	-5.54189	2.99e-08	2.74e-06	ADAMTS8
ENSG00000142583	735.508	-0.787245	0.142288	-5.53278	3.15e-08	2.86e-06	SLC2A5
ENSG00000139645	2322.7	0.767752	0.138836	5.52993	3.2e-08	2.87e-06	ANKRD52
ENSG00000198925	1328.09	0.680524	0.123041	5.53088	3.19e-08	2.87e-06	ATG9A
ENSG00000118596	258.266	-0.933007	0.16878	-5.52795	3.24e-08	2.88e-06	SLC16A7
ENSG00000103174	448.787	0.693069	0.125802	5.50921	3.6e-08	3.18e-06	NAGPA
ENSG00000005884	1239.28	0.597695	0.108802	5.49343	3.94e-08	3.44e-06	ITGA3
ENSG00000152749	463.89	-0.877919	0.159812	-5.49346	3.94e-08	3.44e-06	GPR180
ENSG00000130520	937.242	0.61617	0.112272	5.48821	4.06e-08	3.52e-06	LSM4
ENSG00000134970	2306.87	-0.615253	0.112917	-5.44871	5.07e-08	4.36e-06	TMED7
ENSG00000178726	569.934	-0.717214	0.131922	-5.43665	5.43e-08	4.64e-06	THBD
ENSG00000140406	316.786	0.732649	0.134795	5.43529	5.47e-08	4.65e-06	TLNRD1
ENSG00000135837	889.28	-0.793675	0.146376	-5.42217	5.89e-08	4.97e-06	CEP350
ENSG00000174100	669.916	0.627111	0.115828	5.41418	6.16e-08	5.16e-06	NA
ENSG00000146250	69.2661	-1.41672	0.262387	-5.39936	6.69e-08	5.57e-06	PRSS35
ENSG00000206503	12649.6	0.540648	0.100469	5.38126	7.4e-08	6.12e-06	HLA-A
ENSG00000164050	704.328	0.754096	0.140411	5.37065	7.85e-08	6.45e-06	PLXNB1
ENSG00000196968	411.578	-0.674741	0.125677	-5.36886	7.92e-08	6.48e-06	FUT11
ENSG00000131370	2004.35	0.662787	0.123508	5.36634	8.04e-08	6.49e-06	SH3BP5
ENSG00000183722	3160.64	0.514035	0.0957828	5.36668	8.02e-08	6.49e-06	LHFPL6
ENSG00000179195	2249.39	0.54047	0.100747	5.3646	8.11e-08	6.51e-06	ZNF664
ENSG00000197355	397.648	0.923209	0.172314	5.35773	8.43e-08	6.58e-06	UAP1L1
ENSG00000164111	25712.8	0.49687	0.0927641	5.35627	8.5e-08	6.58e-06	ANXA5
ENSG00000176619	1277.79	-0.577916	0.107854	-5.35833	8.4e-08	6.58e-06	LMNB2
ENSG00000186866	1303.55	-0.604471	0.112836	-5.3571	8.46e-08	6.58e-06	POFUT2
ENSG00000183801	1775.07	-0.651363	0.121574	-5.35774	8.43e-08	6.58e-06	OLFML1
ENSG00000197860	496.289	-0.66874	0.124804	-5.35832	8.4e-08	6.58e-06	SGTB
ENSG00000031698	4799.61	0.557843	0.104199	5.35361	8.62e-08	6.64e-06	SARS
ENSG00000144583	152.14	1.11677	0.20887	5.34673	8.96e-08	6.85e-06	2004-03-01
ENSG00000106554	709.732	0.615619	0.115185	5.3446	9.06e-08	6.89e-06	CHCHD3
ENSG00000135677	7916.05	0.586411	0.109985	5.33174	9.73e-08	7.36e-06	GNS
ENSG00000156113	4197.12	0.709194	0.133112	5.32779	9.94e-08	7.48e-06	KCNMA1
ENSG00000137812	168.819	-1.0359	0.194825	-5.31707	1.05e-07	7.89e-06	KNL1
ENSG00000083750	428.544	0.646725	0.121693	5.3144	1.07e-07	7.96e-06	RRAGB
ENSG00000197415	296.82	-0.879524	0.165542	-5.31299	1.08e-07	7.97e-06	VEPH1
ENSG00000169515	322.222	-0.786078	0.148712	-5.2859	1.25e-07	9.2e-06	CCDC8
ENSG00000026950	692.18	0.764193	0.144695	5.28139	1.28e-07	9.37e-06	BTN3A1
ENSG00000109099	3891.86	0.538512	0.102258	5.26622	1.39e-07	1.01e-05	PMP22
ENSG00000162804	4420.77	-0.805029	0.153163	-5.25601	1.47e-07	1.06e-05	SNED1
ENSG00000178202	1843.07	-0.589931	0.112381	-5.2494	1.53e-07	1.1e-05	KDELC2
ENSG00000080573	3890.63	0.741215	0.141307	5.24542	1.56e-07	1.11e-05	COL5A3
ENSG00000136960	3521.99	-0.54767	0.10438	-5.24689	1.55e-07	1.11e-05	ENPP2
ENSG00000169756	1479.83	0.607595	0.115925	5.24129	1.59e-07	1.12e-05	LIMS1
ENSG00000123374	253.782	-0.786036	0.149956	-5.24177	1.59e-07	1.12e-05	CDK2
ENSG00000234745	15905.8	0.517537	0.0988831	5.23383	1.66e-07	1.16e-05	HLA-B
ENSG00000072571	178.51	-1.05927	0.202723	-5.22524	1.74e-07	1.21e-05	HMMR
ENSG00000151914	11664.6	-0.773769	0.148131	-5.22355	1.76e-07	1.22e-05	DST
ENSG00000164484	1865.05	-0.516727	0.0990435	-5.21717	1.82e-07	1.25e-05	TMEM200A
ENSG00000173068	1510.21	-0.609853	0.116907	-5.21656	1.82e-07	1.25e-05	BNC2
ENSG00000185950	581.707	0.647994	0.124282	5.2139	1.85e-07	1.26e-05	IRS2
ENSG00000108797	1161.52	-0.669827	0.128588	-5.20908	1.9e-07	1.29e-05	CNTNAP1
ENSG00000164603	358.211	-0.737719	0.141769	-5.20367	1.95e-07	1.31e-05	BMT2
ENSG00000157106	1825.31	-0.774694	0.14882	-5.20557	1.93e-07	1.31e-05	SMG1
ENSG00000100196	1725.13	-0.65501	0.125965	-5.19992	1.99e-07	1.33e-05	KDELR3
ENSG00000224877	638.308	0.693597	0.133667	5.189	2.11e-07	1.41e-05	NDUFAF8
ENSG00000091490	256.042	1.01789	0.196415	5.18233	2.19e-07	1.45e-05	SEL1L3
ENSG00000244274	205.19	0.886217	0.171041	5.18132	2.2e-07	1.45e-05	DBNDD2
ENSG00000075303	194.399	-0.944514	0.18303	-5.16043	2.46e-07	1.61e-05	SLC25A40
ENSG00000066279	330.437	-1.10874	0.214913	-5.15902	2.48e-07	1.62e-05	ASPM
ENSG00000112378	3287.79	0.554198	0.107466	5.15696	2.51e-07	1.63e-05	PERP
ENSG00000136810	4451.21	0.582954	0.113366	5.14225	2.71e-07	1.75e-05	TXN
ENSG00000138061	11716	0.466587	0.0912094	5.11556	3.13e-07	2.01e-05	CYP1B1
ENSG00000176022	428.874	0.606173	0.118722	5.10583	3.29e-07	2.09e-05	B3GALT6
ENSG00000169554	1898.11	-0.594757	0.116475	-5.10631	3.29e-07	2.09e-05	ZEB2
ENSG00000116183	188.749	1.0964	0.214853	5.10301	3.34e-07	2.12e-05	PAPPA2
ENSG00000236609	49.6562	-1.48707	0.291553	-5.1005	3.39e-07	2.13e-05	ZNF853
ENSG00000197063	1048.49	0.629317	0.124114	5.07046	3.97e-07	2.46e-05	MAFG
ENSG00000172432	710.166	0.593395	0.117016	5.07107	3.96e-07	2.46e-05	GTPBP2
ENSG00000160075	1999.87	0.481164	0.0948607	5.07232	3.93e-07	2.46e-05	SSU72
ENSG00000011426	876.305	-0.688184	0.135739	-5.0699	3.98e-07	2.46e-05	ANLN
ENSG00000125249	704.894	-0.549967	0.108604	-5.06398	4.11e-07	2.53e-05	RAP2A
ENSG00000078687	217.856	-0.821012	0.162432	-5.05448	4.32e-07	2.64e-05	TNRC6C
ENSG00000164309	245.311	-0.994272	0.197054	-5.04568	4.52e-07	2.75e-05	CMYA5
ENSG00000166598	14676.2	-0.519681	0.103216	-5.0349	4.78e-07	2.9e-05	HSP90B1
ENSG00000110203	119.355	0.942656	0.187347	5.03161	4.86e-07	2.94e-05	FOLR3
ENSG00000104368	235.35	-0.861486	0.171358	-5.02741	4.97e-07	2.99e-05	PLAT
ENSG00000170035	1134.79	0.526294	0.104854	5.01932	5.19e-07	3.1e-05	UBE2E3
ENSG00000110841	3078.06	-0.483431	0.0964189	-5.01386	5.33e-07	3.18e-05	PPFIBP1
ENSG00000182022	361.295	-0.678246	0.135298	-5.013	5.36e-07	3.18e-05	CHST15
ENSG00000198846	388.21	0.712625	0.142244	5.00986	5.45e-07	3.21e-05	TOX
ENSG00000168256	579.319	0.626715	0.125184	5.00636	5.55e-07	3.26e-05	NKIRAS2
ENSG00000013588	117.39	0.982808	0.196513	5.00124	5.7e-07	3.33e-05	GPRC5A
ENSG00000116584	1769.57	0.73258	0.146503	5.00043	5.72e-07	3.33e-05	ARHGEF2
ENSG00000008282	2528.62	0.612611	0.122702	4.99269	5.95e-07	3.44e-05	SYPL1
ENSG00000104164	1654.19	-0.624494	0.12506	-4.99355	5.93e-07	3.44e-05	BLOC1S6
ENSG00000180776	561.617	-0.616216	0.123551	-4.98754	6.12e-07	3.5e-05	ZDHHC20
ENSG00000240583	1593.71	-0.789173	0.158234	-4.98739	6.12e-07	3.5e-05	AQP1
ENSG00000090674	308.163	0.694139	0.13938	4.98018	6.35e-07	3.62e-05	MCOLN1
ENSG00000130202	725.702	0.534306	0.107339	4.97776	6.43e-07	3.64e-05	NECTIN2
ENSG00000055609	886.969	-0.692607	0.139146	-4.97755	6.44e-07	3.64e-05	KMT2C
ENSG00000069275	4044.07	0.579142	0.116519	4.97035	6.68e-07	3.76e-05	NUCKS1
ENSG00000156970	134.496	-1.02065	0.205392	-4.96929	6.72e-07	3.76e-05	BUB1B
ENSG00000077264	67.2775	-1.16581	0.234734	-4.9665	6.82e-07	3.8e-05	PAK3
ENSG00000024526	108.991	-1.12816	0.227431	-4.96044	7.03e-07	3.91e-05	DEPDC1
ENSG00000130592	1987.05	-0.56003	0.113007	-4.95572	7.21e-07	3.99e-05	LSP1
ENSG00000084444	167.672	0.82994	0.167574	4.95269	7.32e-07	4.03e-05	FAM234B
ENSG00000139292	79.9887	1.20861	0.244548	4.94221	7.72e-07	4.23e-05	LGR5
ENSG00000168003	2793.19	0.506191	0.102436	4.94155	7.75e-07	4.23e-05	SLC3A2
ENSG00000211445	1249.24	0.724625	0.14679	4.93647	7.95e-07	4.33e-05	GPX3
ENSG00000111206	658.982	-0.599656	0.121731	-4.92606	8.39e-07	4.54e-05	FOXM1
ENSG00000107551	98.0933	-0.984027	0.199897	-4.92266	8.54e-07	4.61e-05	RASSF4
ENSG00000135269	955.292	0.578372	0.117693	4.91426	8.91e-07	4.79e-05	TES
ENSG00000198642	1442.18	-0.548039	0.111588	-4.91128	9.05e-07	4.84e-05	KLHL9
ENSG00000166250	3634.62	-0.493826	0.100597	-4.90898	9.16e-07	4.88e-05	CLMP
ENSG00000103316	60.3849	1.29748	0.265326	4.89014	1.01e-06	5.35e-05	CRYM
ENSG00000187498	1708.28	0.713758	0.14613	4.88441	1.04e-06	5.48e-05	COL4A1
ENSG00000130787	204.263	0.815863	0.167169	4.88045	1.06e-06	5.57e-05	HIP1R
ENSG00000115310	19983.3	0.427231	0.0875615	4.87921	1.07e-06	5.59e-05	RTN4
ENSG00000142687	1155.28	0.551465	0.113078	4.87688	1.08e-06	5.63e-05	KIAA0319L
ENSG00000151789	349.885	-0.73373	0.150845	-4.86413	1.15e-06	5.98e-05	ZNF385D
ENSG00000196547	642.762	0.770427	0.158483	4.86127	1.17e-06	6.04e-05	MAN2A2
ENSG00000081087	1097.16	0.589563	0.121481	4.85314	1.22e-06	6.27e-05	OSTM1
ENSG00000197121	342.981	-0.794859	0.164361	-4.83606	1.32e-06	6.81e-05	PGAP1
ENSG00000180573	1288.84	0.521182	0.107865	4.83182	1.35e-06	6.93e-05	HIST1H2AC
ENSG00000113140	53432.8	0.496727	0.102994	4.8229	1.41e-06	7.22e-05	SPARC
ENSG00000157554	272.177	-0.764001	0.15892	-4.80747	1.53e-06	7.77e-05	ERG
ENSG00000145860	1154.16	0.523607	0.108959	4.80555	1.54e-06	7.81e-05	RNF145
ENSG00000049540	4421.87	0.588414	0.122489	4.80381	1.56e-06	7.85e-05	ELN
ENSG00000023902	1200.41	0.516762	0.107672	4.79941	1.59e-06	7.96e-05	PLEKHO1
ENSG00000177200	1074.62	-0.636473	0.132598	-4.80001	1.59e-06	7.96e-05	CHD9
ENSG00000153714	460.458	0.639408	0.133444	4.7916	1.65e-06	8.25e-05	LURAP1L
ENSG00000138604	688.544	-0.642999	0.134259	-4.78923	1.67e-06	8.32e-05	GLCE
ENSG00000168542	116186	0.487831	0.102016	4.78189	1.74e-06	8.59e-05	COL3A1
ENSG00000115363	737.596	0.524318	0.109828	4.77398	1.81e-06	8.9e-05	EVA1A
ENSG00000113594	935.7	-0.609356	0.127796	-4.76817	1.86e-06	9.13e-05	LIFR
ENSG00000153012	216.035	-1.90337	0.399579	-4.76343	1.9e-06	9.31e-05	LGI2
ENSG00000139618	106.895	-1.18581	0.249116	-4.76009	1.94e-06	9.43e-05	BRCA2
ENSG00000132718	1809.22	-0.448746	0.0944032	-4.7535	2e-06	9.71e-05	SYT11
ENSG00000179431	302.581	0.75492	0.158883	4.75143	2.02e-06	9.77e-05	FJX1
ENSG00000182916	209.059	-0.766956	0.16146	-4.75014	2.03e-06	9.8e-05	TCEAL7
ENSG00000102908	1236.46	-0.764525	0.161113	-4.74528	2.08e-06	0.000100022	NFAT5
ENSG00000100889	456.445	0.645615	0.13623	4.73916	2.15e-06	0.000101973	PCK2
ENSG00000122863	898.286	-0.580626	0.122502	-4.73975	2.14e-06	0.000101973	CHST3
ENSG00000130702	113.676	-0.898733	0.189606	-4.74	2.14e-06	0.000101973	LAMA5
ENSG00000213722	1409.54	0.492992	0.104082	4.73659	2.17e-06	0.000102902	DDAH2
ENSG00000162551	440.187	-0.772987	0.163313	-4.73317	2.21e-06	0.000104277	ALPL
ENSG00000105063	1183.72	0.578363	0.122342	4.72743	2.27e-06	0.000106887	PPP6R1
ENSG00000244509	1645.33	0.520984	0.110272	4.72454	2.31e-06	0.000108028	APOBEC3C
ENSG00000139173	146.188	0.864782	0.183343	4.71675	2.4e-06	0.000111452	TMEM117
ENSG00000105327	310.705	0.674932	0.143083	4.71707	2.39e-06	0.000111452	BBC3
ENSG00000104783	159.807	-0.859251	0.182305	-4.71327	2.44e-06	0.000112976	KCNN4
ENSG00000186469	352.82	-0.673209	0.143003	-4.70765	2.51e-06	0.000115727	GNG2
ENSG00000110811	1783.92	-0.620587	0.131951	-4.70317	2.56e-06	0.000117883	P3H3
ENSG00000145423	5304.37	0.528478	0.112402	4.70166	2.58e-06	0.000118156	SFRP2
ENSG00000127603	4848.72	-0.539918	0.114862	-4.70057	2.59e-06	0.000118156	NA
ENSG00000108688	49.8534	-1.54259	0.328136	-4.70108	2.59e-06	0.000118156	CCL7
ENSG00000123243	306.689	0.67939	0.144626	4.69755	2.63e-06	0.000118883	ITIH5
ENSG00000119314	809.734	-0.605766	0.128963	-4.69721	2.64e-06	0.000118883	PTBP3
ENSG00000162772	153.997	-0.88352	0.188062	-4.69803	2.63e-06	0.000118883	ATF3
ENSG00000001461	1244.93	0.479708	0.102275	4.69037	2.73e-06	0.000122377	NIPAL3
ENSG00000175426	203.137	-0.994315	0.212013	-4.68989	2.73e-06	0.000122377	PCSK1
ENSG00000198133	104.87	0.9504	0.202876	4.68464	2.8e-06	0.000124707	TMEM229B
ENSG00000109066	638.716	-0.546625	0.11667	-4.68521	2.8e-06	0.000124707	TMEM104
ENSG00000099994	137.552	-0.989192	0.21136	-4.68013	2.87e-06	0.000127054	SUSD2
ENSG00000105974	17284.5	0.542629	0.116096	4.67397	2.95e-06	0.000130249	CAV1
ENSG00000175274	2732.54	0.502914	0.107619	4.67309	2.97e-06	0.000130249	TP53I11
ENSG00000196693	240.466	-0.748116	0.160094	-4.67297	2.97e-06	0.000130249	ZNF33B
ENSG00000118058	1187.81	-0.542278	0.116331	-4.66153	3.14e-06	0.000137247	KMT2A
ENSG00000103495	2579.09	0.44687	0.0958799	4.66073	3.15e-06	0.000137326	MAZ
ENSG00000133083	983.962	0.598461	0.128428	4.65988	3.16e-06	0.000137435	DCLK1
ENSG00000065911	1728.76	0.555791	0.119292	4.65908	3.18e-06	0.000137521	MTHFD2
ENSG00000170571	136.741	-0.908937	0.195823	-4.64161	3.46e-06	0.000149184	EMB
ENSG00000198931	975.153	0.49526	0.106894	4.63318	3.6e-06	0.000154384	APRT
ENSG00000165323	219.504	-0.817311	0.176393	-4.63346	3.6e-06	0.000154384	FAT3
ENSG00000105270	1003.83	-0.634928	0.137119	-4.6305	3.65e-06	0.000155884	CLIP3
ENSG00000117151	1020.43	-0.54094	0.116877	-4.62828	3.69e-06	0.000157055	CTBS
ENSG00000148848	5190.32	0.513931	0.111314	4.61696	3.89e-06	0.000165336	ADAM12
ENSG00000124177	682.285	-0.508369	0.110185	-4.61376	3.95e-06	0.000167357	CHD6
ENSG00000055211	1347.32	-0.504825	0.109674	-4.60294	4.17e-06	0.000175732	GINM1
ENSG00000112576	564.367	-0.59657	0.129767	-4.59725	4.28e-06	0.000180026	CCND3
ENSG00000129474	723.327	0.525062	0.114389	4.59014	4.43e-06	0.000185674	AJUBA
ENSG00000139433	941.487	0.623567	0.13592	4.58776	4.48e-06	0.000187205	GLTP
ENSG00000140563	55.357	-1.30945	0.286027	-4.57808	4.69e-06	0.000195461	MCTP2
ENSG00000160712	259.411	0.773874	0.169214	4.57334	4.8e-06	0.0001993	IL6R
ENSG00000146242	1688.68	-0.54714	0.119823	-4.56622	4.97e-06	0.000204894	TPBG
ENSG00000090776	635.124	-0.567057	0.124183	-4.5663	4.96e-06	0.000204894	EFNB1
ENSG00000138080	4758.83	-0.53784	0.117852	-4.5637	5.03e-06	0.000206275	EMILIN1
ENSG00000131711	11868.7	-0.572297	0.125407	-4.5635	5.03e-06	0.000206275	MAP1B
ENSG00000170271	647.219	-0.513572	0.112618	-4.56031	5.11e-06	0.000208787	FAXDC2
ENSG00000184445	213.792	-0.771272	0.169306	-4.55548	5.23e-06	0.000212981	KNTC1
ENSG00000106688	427.956	-0.602687	0.132339	-4.55411	5.26e-06	0.000213709	SLC1A1
ENSG00000114251	1024.19	0.757405	0.166384	4.55216	5.31e-06	0.000215043	WNT5A
ENSG00000110031	2503.82	0.505605	0.111152	4.54878	5.4e-06	0.000217851	LPXN
ENSG00000140285	2436.29	-0.603304	0.132723	-4.54561	5.48e-06	0.000220484	FGF7
ENSG00000240764	223.21	-0.772614	0.170706	-4.52599	6.01e-06	0.000241218	PCDHGC5
ENSG00000174370	128.085	-0.78553	0.173656	-4.52348	6.08e-06	0.000243361	C11orf45
ENSG00000147862	669.324	-0.762322	0.168823	-4.5155	6.32e-06	0.000251941	NFIB
ENSG00000049239	2388.13	-0.468331	0.103749	-4.51408	6.36e-06	0.000252876	H6PD
ENSG00000136026	7153.21	-0.558693	0.12381	-4.51251	6.41e-06	0.000253981	CKAP4
ENSG00000167778	1176.55	0.51743	0.114686	4.5117	6.43e-06	0.000254185	SPRYD3
ENSG00000169715	503.216	0.61015	0.135292	4.50988	6.49e-06	0.000254846	MT1E
ENSG00000117640	818.127	-0.511881	0.113489	-4.51042	6.47e-06	0.000254846	MTFR1L
ENSG00000122417	921.273	-0.633382	0.140468	-4.50907	6.51e-06	0.000255061	ODF2L
ENSG00000109270	615.246	-0.537541	0.119262	-4.50721	6.57e-06	0.000256542	LAMTOR3
ENSG00000111110	64.7952	1.09143	0.242779	4.49557	6.94e-06	0.0002686	PPM1H
ENSG00000118515	883.368	0.561725	0.124925	4.49651	6.91e-06	0.0002686	SGK1
ENSG00000163349	739.539	-0.506301	0.112618	-4.49574	6.93e-06	0.0002686	HIPK1
ENSG00000158270	4971.96	-0.469138	0.104395	-4.4939	6.99e-06	0.000269921	COLEC12
ENSG00000115561	2163.05	0.438622	0.0977655	4.48647	7.24e-06	0.000278685	CHMP3
ENSG00000214706	532.902	0.506917	0.113036	4.48457	7.31e-06	0.000280363	IFRD2
ENSG00000175416	1718.97	0.462191	0.103109	4.48255	7.38e-06	0.000282206	CLTB
ENSG00000176978	1032.92	0.473415	0.105786	4.47519	7.63e-06	0.000291249	DPP7
ENSG00000152291	5095.27	-0.432367	0.0966764	-4.47231	7.74e-06	0.000294352	TGOLN2
ENSG00000136888	1567.65	0.473143	0.105821	4.47118	7.78e-06	0.000295066	ATP6V1G1
ENSG00000124145	5267.94	0.495726	0.110936	4.46859	7.87e-06	0.000297733	SDC4
ENSG00000156427	48.3679	-1.30141	0.291273	-4.46802	7.89e-06	0.000297733	FGF18
ENSG00000135048	1298.34	0.490665	0.109851	4.46664	7.95e-06	0.000298555	TMEM2
ENSG00000115760	1612.03	-0.630672	0.14121	-4.46621	7.96e-06	0.000298555	BIRC6
ENSG00000196182	626.359	0.617752	0.138403	4.46344	8.07e-06	0.00029904	STK40
ENSG00000132376	427.503	0.54501	0.122091	4.46397	8.05e-06	0.00029904	INPP5K
ENSG00000171467	517.352	-0.582855	0.130548	-4.46468	8.02e-06	0.00029904	ZNF318
ENSG00000151116	465.448	-0.678467	0.151993	-4.46381	8.05e-06	0.00029904	UEVLD
ENSG00000167291	2007.03	0.562893	0.126261	4.45819	8.27e-06	0.00030559	TBC1D16
ENSG00000107829	462.832	0.551788	0.12388	4.45422	8.42e-06	0.000310432	FBXW4
ENSG00000162817	89.6941	1.08105	0.242874	4.45107	8.54e-06	0.000314141	C1orf115
ENSG00000134668	406.779	-0.73585	0.165377	-4.44954	8.61e-06	0.000315501	SPOCD1
ENSG00000070669	1198.84	0.584463	0.131443	4.44653	8.73e-06	0.00031907	ASNS
ENSG00000073910	335.374	-0.670372	0.150847	-4.44404	8.83e-06	0.000321858	FRY
ENSG00000196220	225.313	-0.732102	0.164781	-4.44287	8.88e-06	0.000321858	SRGAP3
ENSG00000243444	35.3305	-1.58472	0.356655	-4.44328	8.86e-06	0.000321858	PALM2
ENSG00000241399	220.475	-0.65582	0.147647	-4.44182	8.92e-06	0.000322551	CD302
ENSG00000143367	292.974	0.638743	0.144042	4.43443	9.23e-06	0.000332897	TUFT1
ENSG00000127663	669.612	0.567961	0.128311	4.42645	9.58e-06	0.000344495	KDM4B
ENSG00000128872	547.042	-0.691914	0.156411	-4.4237	9.7e-06	0.00034796	TMOD2
ENSG00000120645	49.0207	-1.31203	0.297142	-4.41552	1.01e-05	0.000360414	IQSEC3
ENSG00000135842	3746.82	0.63912	0.144968	4.4087	1.04e-05	0.000370942	FAM129A
ENSG00000189060	2576.51	0.508889	0.115462	4.40742	1.05e-05	0.00037213	H1F0
ENSG00000204525	9077.6	0.407909	0.0927543	4.39774	1.09e-05	0.000388066	HLA-C
ENSG00000136542	3382.11	-0.543271	0.123558	-4.3969	1.1e-05	0.000388525	GALNT5
ENSG00000177700	4014.95	0.486054	0.11066	4.39232	1.12e-05	0.000395729	POLR2L
ENSG00000004399	1378.31	-0.595999	0.135839	-4.38754	1.15e-05	0.000403454	PLXND1
ENSG00000114626	416.027	0.65542	0.149537	4.38301	1.17e-05	0.000410839	ABTB1
ENSG00000134852	993.297	-0.621528	0.141843	-4.3818	1.18e-05	0.000412022	CLOCK
ENSG00000164535	463.193	0.530441	0.121202	4.37651	1.21e-05	0.000419283	DAGLB
ENSG00000136235	16940.4	0.403324	0.0921619	4.37626	1.21e-05	0.000419283	GPNMB
ENSG00000182319	113.234	-0.895261	0.204533	-4.37709	1.2e-05	0.000419283	NA
ENSG00000105329	1481.59	-0.540954	0.123633	-4.37549	1.21e-05	0.000419658	TGFB1
ENSG00000143797	694.328	-0.500071	0.114306	-4.37485	1.22e-05	0.000419797	MBOAT2
ENSG00000180304	1530.06	-0.429254	0.0981867	-4.37181	1.23e-05	0.00042456	OAZ2
ENSG00000075218	146.956	-0.880604	0.201511	-4.37001	1.24e-05	0.000426966	GTSE1
ENSG00000082269	200.301	-0.732299	0.16768	-4.36725	1.26e-05	0.000431266	FAM135A
ENSG00000204574	1448.59	0.433701	0.0993853	4.36384	1.28e-05	0.000436912	ABCF1
ENSG00000101384	874.092	0.51094	0.117152	4.36135	1.29e-05	0.000439631	JAG1
ENSG00000165288	277.351	-0.696853	0.159765	-4.36174	1.29e-05	0.000439631	BRWD3
ENSG00000165821	125.659	-0.761458	0.174697	-4.35874	1.31e-05	0.000442717	SALL2
ENSG00000003989	144.404	-0.762132	0.174854	-4.35869	1.31e-05	0.000442717	SLC7A2
ENSG00000107731	1204.08	0.622674	0.142891	4.35768	1.31e-05	0.000443624	UNC5B
ENSG00000110422	1391.47	-0.573019	0.131542	-4.35615	1.32e-05	0.000445582	HIPK3
ENSG00000139636	535.692	0.588507	0.135241	4.35156	1.35e-05	0.000453866	LMBR1L
ENSG00000169679	184.071	-0.768448	0.17668	-4.34939	1.37e-05	0.000457214	BUB1
ENSG00000155660	3414.78	-0.477556	0.109845	-4.34754	1.38e-05	0.000459919	PDIA4
ENSG00000103494	346.945	-0.636478	0.14644	-4.34633	1.38e-05	0.000461278	RPGRIP1L
ENSG00000166224	788.853	0.599944	0.13814	4.34301	1.41e-05	0.000467129	SGPL1
ENSG00000111799	36362.6	-0.513268	0.118339	-4.33728	1.44e-05	0.000478253	COL12A1
ENSG00000122971	145.896	0.765842	0.17671	4.33388	1.47e-05	0.000484491	ACADS
ENSG00000078177	222.102	-0.794728	0.183496	-4.33103	1.48e-05	0.000489577	N4BP2
ENSG00000108219	569.369	0.508342	0.117547	4.32458	1.53e-05	0.000502865	TSPAN14
ENSG00000166165	343.989	0.641707	0.148477	4.32194	1.55e-05	0.000507659	CKB
ENSG00000136240	6433.73	-0.443911	0.102779	-4.31909	1.57e-05	0.000512974	KDELR2
ENSG00000169439	2958.87	0.460117	0.106625	4.31529	1.59e-05	0.000520592	SDC2
ENSG00000223496	260.259	0.592777	0.13743	4.31329	1.61e-05	0.000524005	EXOSC6
ENSG00000165512	358.039	-0.58583	0.135936	-4.3096	1.64e-05	0.000531517	ZNF22
ENSG00000100815	1151.2	-0.635171	0.147426	-4.30839	1.64e-05	0.000531798	TRIP11
ENSG00000183250	79.59	-0.999099	0.231872	-4.30884	1.64e-05	0.000531798	LINC01547
ENSG00000129048	1893.97	-0.482487	0.112039	-4.30644	1.66e-05	0.000534229	ACKR4
ENSG00000197457	797.599	-0.555669	0.129036	-4.3063	1.66e-05	0.000534229	STMN3
ENSG00000091527	3040.37	0.482108	0.111975	4.30547	1.67e-05	0.000534918	CDV3
ENSG00000119408	1682.61	-0.548294	0.127388	-4.30413	1.68e-05	0.000536861	NEK6
ENSG00000139220	158.733	-0.715195	0.166261	-4.30164	1.7e-05	0.000541622	PPFIA2
ENSG00000091542	1158.08	0.455112	0.105891	4.29794	1.72e-05	0.000549405	ALKBH5
ENSG00000174695	1874.73	-0.444171	0.103459	-4.29322	1.76e-05	0.000559867	TMEM167A
ENSG00000170871	899.488	-0.524914	0.122331	-4.29094	1.78e-05	0.00056427	KIAA0232
ENSG00000065320	741.699	-0.57969	0.135117	-4.29029	1.78e-05	0.00056458	NTN1
ENSG00000169398	1192.21	-0.416386	0.0970915	-4.2886	1.8e-05	0.000567532	PTK2
ENSG00000170412	52.2671	1.18628	0.276675	4.28762	1.81e-05	0.000568678	GPRC5C
ENSG00000099256	359.306	-0.550094	0.128322	-4.28683	1.81e-05	0.000569338	PRTFDC1
ENSG00000169184	386.249	0.694411	0.16205	4.28517	1.83e-05	0.000571857	MN1
ENSG00000142188	554.791	-0.532418	0.124258	-4.28479	1.83e-05	0.000571857	TMEM50B
ENSG00000022267	10258.8	0.515104	0.120274	4.28275	1.85e-05	0.000575762	FHL1
ENSG00000124570	1645.36	0.415704	0.0971243	4.28012	1.87e-05	0.000581219	SERPINB6
ENSG00000115762	2327.59	0.460728	0.107687	4.2784	1.88e-05	0.00058434	PLEKHB2
ENSG00000114315	97.8239	0.886999	0.20755	4.27367	1.92e-05	0.000595491	HES1
ENSG00000128595	19199.5	0.549394	0.128652	4.27038	1.95e-05	0.000602906	CALU
ENSG00000077232	3123.04	-0.451536	0.105824	-4.26684	1.98e-05	0.000611127	DNAJC10
ENSG00000158711	842.059	-0.62499	0.146533	-4.26519	2e-05	0.000614222	ELK4
ENSG00000131495	581.96	0.569733	0.133679	4.26194	2.03e-05	0.000621778	NDUFA2
ENSG00000120889	2568.58	0.488243	0.114586	4.26092	2.04e-05	0.00062271	TNFRSF10B
ENSG00000185112	883.528	0.452424	0.106211	4.25968	2.05e-05	0.00062271	FAM43A
ENSG00000127616	1284.77	0.430774	0.101132	4.25953	2.05e-05	0.00062271	SMARCA4
ENSG00000179583	35.8882	-1.34049	0.314675	-4.25992	2.04e-05	0.00062271	CIITA
ENSG00000170522	515.494	-0.565418	0.13299	-4.25159	2.12e-05	0.000643719	ELOVL6
ENSG00000129038	4459.38	-0.417493	0.0982488	-4.24935	2.14e-05	0.000648698	LOXL1
ENSG00000149798	1074.96	0.443153	0.104336	4.24735	2.16e-05	0.000653016	CDC42EP2
ENSG00000122958	1501.53	0.534319	0.12601	4.2403	2.23e-05	0.000672318	VPS26A
ENSG00000173706	4189.54	0.557372	0.131491	4.23885	2.25e-05	0.000675129	HEG1
ENSG00000083642	670.847	-0.588256	0.139018	-4.23151	2.32e-05	0.00069595	PDS5B
ENSG00000115318	899.794	0.629892	0.148892	4.23054	2.33e-05	0.000696913	LOXL3
ENSG00000163328	236.477	-0.790449	0.186859	-4.23018	2.34e-05	0.000696913	GPR155
ENSG00000197081	5134.09	0.535027	0.1266	4.22612	2.38e-05	0.000707605	IGF2R
ENSG00000051341	77.0968	-1.13476	0.268536	-4.22573	2.38e-05	0.000707605	POLQ
ENSG00000197301	131.29	-0.82972	0.196642	-4.21945	2.45e-05	0.000725983	LOC100129940
ENSG00000147883	626.118	0.505814	0.119908	4.21835	2.46e-05	0.000727896	CDKN2B
ENSG00000075643	691.211	0.571967	0.135619	4.21746	2.47e-05	0.000729138	MOCOS
ENSG00000167703	172.677	-0.9731	0.231048	-4.21168	2.53e-05	0.00074637	SLC43A2
ENSG00000106976	1016.46	-0.457119	0.108578	-4.21006	2.55e-05	0.000750057	DNM1
ENSG00000154736	1073.52	0.761087	0.18085	4.20838	2.57e-05	0.000753974	ADAMTS5
ENSG00000214575	153.848	-0.737306	0.175224	-4.20779	2.58e-05	0.000754279	CPEB1
ENSG00000140836	1043.87	-0.484603	0.115206	-4.20641	2.59e-05	0.000757195	ZFHX3
ENSG00000117479	108.441	0.781946	0.185961	4.2049	2.61e-05	0.000760605	SLC19A2
ENSG00000169682	808.906	0.490473	0.116667	4.20403	2.62e-05	0.000761823	SPNS1
ENSG00000131437	297.468	-0.686677	0.163515	-4.19947	2.68e-05	0.000775629	KIF3A
ENSG00000152377	8107.48	-0.470331	0.112096	-4.19577	2.72e-05	0.000782209	SPOCK1
ENSG00000134057	502.22	-0.518886	0.123675	-4.19557	2.72e-05	0.000782209	CCNB1
ENSG00000116138	407.581	-0.523443	0.124738	-4.19635	2.71e-05	0.000782209	DNAJC16
ENSG00000214814	285.889	-0.777865	0.185346	-4.19682	2.71e-05	0.000782209	FER1L6
ENSG00000175634	523.386	0.510891	0.121859	4.19248	2.76e-05	0.000791226	RPS6KB2
ENSG00000162981	79.843	0.980975	0.234289	4.18702	2.83e-05	0.000808709	FAM84A
ENSG00000144040	320.286	-0.570177	0.136414	-4.17977	2.92e-05	0.000830479	SFXN5
ENSG00000163322	236.448	-0.673956	0.161252	-4.17951	2.92e-05	0.000830479	ABRAXAS1
ENSG00000049192	199.396	-0.697236	0.166798	-4.18011	2.91e-05	0.000830479	ADAMTS6
ENSG00000197635	8254.15	-0.36525	0.0875636	-4.17125	3.03e-05	0.000859293	DPP4
ENSG00000166619	1139.64	0.425467	0.102045	4.1694	3.05e-05	0.000864453	BLCAP
ENSG00000114948	373.092	-0.553182	0.132705	-4.1685	3.07e-05	0.000865999	ADAM23
ENSG00000081913	381.938	0.533835	0.128253	4.16235	3.15e-05	0.000887788	PHLPP1
ENSG00000162745	2940.88	-0.432688	0.104049	-4.15851	3.2e-05	0.000900886	OLFML2B
ENSG00000115966	744.018	-0.539828	0.129833	-4.15786	3.21e-05	0.000901534	ATF2
ENSG00000153904	2053.28	0.561442	0.135175	4.15346	3.27e-05	0.000917117	DDAH1
ENSG00000135116	50.0705	1.70508	0.410871	4.14993	3.33e-05	0.000928351	HRK
ENSG00000145916	376.19	0.503827	0.121461	4.14806	3.35e-05	0.000928351	RMND5B
ENSG00000119280	2028.53	0.501953	0.121029	4.14737	3.36e-05	0.000928351	C1orf198
ENSG00000143549	4363.43	0.4693	0.113158	4.14729	3.36e-05	0.000928351	TPM3
ENSG00000114126	751.813	0.46084	0.11108	4.14872	3.34e-05	0.000928351	TFDP2
ENSG00000198542	4169.77	0.444877	0.107244	4.14829	3.35e-05	0.000928351	ITGBL1
ENSG00000135324	137.841	-0.856801	0.20659	-4.14736	3.36e-05	0.000928351	MRAP2
ENSG00000011405	873.026	-0.726565	0.175289	-4.14496	3.4e-05	0.000935868	PIK3C2A
ENSG00000109971	20433.6	0.422507	0.101972	4.14335	3.42e-05	0.000940475	HSPA8
ENSG00000188158	279.123	-0.591175	0.142708	-4.14256	3.43e-05	0.000941765	NHS
ENSG00000090273	961.149	0.416014	0.100614	4.13474	3.55e-05	0.000970368	NUDC
ENSG00000115355	1571.63	-0.596568	0.144267	-4.13517	3.55e-05	0.000970368	CCDC88A
ENSG00000126458	1329.89	0.414796	0.100395	4.13165	3.6e-05	0.000981462	RRAS
ENSG00000182196	1254.39	0.463718	0.112258	4.13084	3.61e-05	0.000982919	ARL6IP4
ENSG00000163827	414.279	0.527165	0.127972	4.11939	3.8e-05	0.00103092	LRRC2
ENSG00000131263	945.258	-0.631577	0.153512	-4.11419	3.89e-05	0.00105009	RLIM
ENSG00000137975	313.579	-0.694687	0.168835	-4.11459	3.88e-05	0.00105009	CLCA2
ENSG00000169607	121.928	-0.974398	0.237002	-4.11136	3.93e-05	0.00106089	CKAP2L
ENSG00000168495	535.123	0.541471	0.131719	4.11079	3.94e-05	0.00106132	POLR3D
ENSG00000006007	1861.15	0.423456	0.103048	4.1093	3.97e-05	0.00106601	GDE1
ENSG00000125779	728.552	0.450644	0.109808	4.10392	4.06e-05	0.00108448	PANK2
ENSG00000159228	1525.57	0.39489	0.0962078	4.10455	4.05e-05	0.00108448	CBR1
ENSG00000177045	390	-0.509028	0.124034	-4.10394	4.06e-05	0.00108448	SIX5
ENSG00000181555	858.973	-0.571342	0.139389	-4.09891	4.15e-05	0.00110597	SETD2
ENSG00000253729	3733.06	-0.464442	0.113376	-4.0965	4.19e-05	0.00111495	PRKDC
ENSG00000126787	227.659	-0.798248	0.194901	-4.09566	4.21e-05	0.00111495	DLGAP5
ENSG00000243509	87.0597	-1.17019	0.285715	-4.09564	4.21e-05	0.00111495	TNFRSF6B
ENSG00000083444	3606.84	-0.524957	0.128205	-4.09467	4.23e-05	0.00111736	PLOD1
ENSG00000166986	2056.52	0.50027	0.122291	4.09082	4.3e-05	0.00113337	MARS
ENSG00000134531	13010	0.475513	0.116263	4.08998	4.31e-05	0.00113337	EMP1
ENSG00000143786	401.624	-0.661614	0.161764	-4.08999	4.31e-05	0.00113337	CNIH3
ENSG00000147912	334.164	0.610153	0.149231	4.08865	4.34e-05	0.00113762	FBXO10
ENSG00000125354	685.745	-0.430195	0.105299	-4.08545	4.4e-05	0.00115111	2006-09-01
ENSG00000143924	483.817	-0.514709	0.126088	-4.08214	4.46e-05	0.00116533	EML4
ENSG00000033867	2125.16	-0.460762	0.112928	-4.08016	4.5e-05	0.001173	SLC4A7
ENSG00000073792	517.822	0.481513	0.118189	4.0741	4.62e-05	0.00120157	IGF2BP2
ENSG00000104872	529.877	0.479591	0.117887	4.06822	4.74e-05	0.00122743	PIH1D1
ENSG00000121068	319.809	-0.521203	0.128105	-4.06856	4.73e-05	0.00122743	TBX2
ENSG00000122862	85.261	-1.09257	0.268592	-4.06775	4.75e-05	0.0012275	SRGN
ENSG00000059804	1501.31	0.409151	0.100599	4.06714	4.76e-05	0.00122829	SLC2A3
ENSG00000107984	3322.08	0.432882	0.106478	4.06545	4.79e-05	0.0012348	DKK1
ENSG00000106366	12529.5	-0.430879	0.106003	-4.06478	4.81e-05	0.00123596	SERPINE1
ENSG00000060709	41.2686	-1.30425	0.320948	-4.06373	4.83e-05	0.00123911	RIMBP2
ENSG00000132846	329.37	-0.572471	0.140924	-4.06227	4.86e-05	0.00124443	ZBED3
ENSG00000116711	602.079	-0.483717	0.11921	-4.05769	4.96e-05	0.00126663	PLA2G4A
ENSG00000166265	28.4016	-1.42918	0.352469	-4.05477	5.02e-05	0.00128005	CYYR1
ENSG00000120686	1533.11	-0.47966	0.118345	-4.05306	5.06e-05	0.001287	UFM1
ENSG00000221866	423.017	-0.695861	0.171741	-4.0518	5.08e-05	0.00129145	PLXNA4
ENSG00000104998	99.3724	-0.88624	0.218925	-4.04813	5.16e-05	0.00130929	IL27RA
ENSG00000133606	1605.6	0.394318	0.0975405	4.04261	5.29e-05	0.00132776	MKRN1
ENSG00000164944	1350.1	-0.53364	0.131981	-4.0433	5.27e-05	0.00132776	VIRMA
ENSG00000163814	191.23	-0.691311	0.170957	-4.04378	5.26e-05	0.00132776	CDCP1
ENSG00000172020	51.9392	-1.16854	0.288966	-4.04387	5.26e-05	0.00132776	GAP43
ENSG00000259649	25.073	-1.53976	0.380881	-4.04264	5.29e-05	0.00132776	NA
ENSG00000133026	2949	-0.385455	0.0953668	-4.04181	5.3e-05	0.00132972	MYH10
ENSG00000112320	537.055	-0.538567	0.133316	-4.03979	5.35e-05	0.00133872	SOBP
ENSG00000078804	495.133	0.552272	0.136732	4.03907	5.37e-05	0.0013389	TP53INP2
ENSG00000134982	962.957	-0.562392	0.13926	-4.03842	5.38e-05	0.0013389	APC
ENSG00000198753	123.944	-0.902666	0.223505	-4.03869	5.38e-05	0.0013389	PLXNB3
ENSG00000145782	968.527	-0.488196	0.120908	-4.03774	5.4e-05	0.00134026	ATG12
ENSG00000182199	2020.5	0.451594	0.112088	4.02894	5.6e-05	0.00138736	SHMT2
ENSG00000089220	3840.51	0.424127	0.105287	4.0283	5.62e-05	0.00138736	PEBP1
ENSG00000182013	186.734	-0.739115	0.183466	-4.02863	5.61e-05	0.00138736	PNMA8A
ENSG00000132716	746.117	0.47362	0.117627	4.02646	5.66e-05	0.00139562	DCAF8
ENSG00000166130	1649.95	-0.537372	0.133595	-4.0224	5.76e-05	0.001412	IKBIP
ENSG00000144747	1395.06	-0.60599	0.150632	-4.02299	5.75e-05	0.001412	TMF1
ENSG00000173227	45.6922	-1.24693	0.309974	-4.02271	5.75e-05	0.001412	SYT12
ENSG00000188938	463.856	0.456156	0.11345	4.02077	5.8e-05	0.00141714	FAM120AOS
ENSG00000166851	194.805	-0.738091	0.183574	-4.02067	5.8e-05	0.00141714	PLK1
ENSG00000138835	2704.98	-0.463399	0.115322	-4.01829	5.86e-05	0.00142885	RGS3
ENSG00000105372	13668.6	0.522667	0.130183	4.01485	5.95e-05	0.00144716	RPS19
ENSG00000181019	9921.07	0.344175	0.0857544	4.0135	5.98e-05	0.00145282	NQO1
ENSG00000171634	1253.95	-0.549357	0.136894	-4.013	6e-05	0.00145319	BPTF
ENSG00000151835	2730.83	-0.565143	0.140873	-4.01173	6.03e-05	0.00145834	SACS
ENSG00000137936	1083.05	0.42021	0.104793	4.00991	6.07e-05	0.00146647	BCAR3
ENSG00000154734	3747.23	-0.384221	0.0958264	-4.00955	6.08e-05	0.00146647	ADAMTS1
ENSG00000165169	1105.46	-0.444538	0.110964	-4.00614	6.17e-05	0.00147992	DYNLT3
ENSG00000079150	644.176	-0.569309	0.142127	-4.00563	6.19e-05	0.00147992	FKBP7
ENSG00000154721	249.745	-0.657954	0.164254	-4.00572	6.18e-05	0.00147992	JAM2
ENSG00000213760	41.9058	-1.16169	0.290044	-4.00524	6.2e-05	0.00147992	ATP6V1G2
ENSG00000110076	36.8118	-1.23735	0.30891	-4.00553	6.19e-05	0.00147992	NRXN2
ENSG00000164850	491.055	-0.479823	0.119828	-4.00427	6.22e-05	0.0014833	GPER1
ENSG00000141469	613.026	-0.605833	0.151416	-4.00112	6.3e-05	0.00150053	SLC14A1
ENSG00000105290	80.5478	-0.876512	0.219108	-4.00036	6.32e-05	0.00150264	APLP1
ENSG00000162692	1317.62	-0.618163	0.154579	-3.99901	6.36e-05	0.00150699	VCAM1
ENSG00000134690	111.41	-0.863832	0.216022	-3.99882	6.37e-05	0.00150699	CDCA8
ENSG00000128965	173.928	0.739115	0.185076	3.99357	6.51e-05	0.00153761	CHAC1
ENSG00000161013	3399.53	0.377677	0.094597	3.99249	6.54e-05	0.00153761	MGAT4B
ENSG00000198431	7327.04	-0.382048	0.0956908	-3.99253	6.54e-05	0.00153761	TXNRD1
ENSG00000133816	1081.75	-0.513879	0.128716	-3.99236	6.54e-05	0.00153761	MICAL2
ENSG00000142552	4059	-0.585522	0.146862	-3.98689	6.69e-05	0.00156814	RCN3
ENSG00000102057	62.5042	-1.1519	0.288925	-3.98685	6.7e-05	0.00156814	KCND1
ENSG00000039560	1643.75	-0.45274	0.113871	-3.97591	7.01e-05	0.00163909	RAI14
ENSG00000109790	831.641	-0.430911	0.108411	-3.97479	7.04e-05	0.00164094	KLHL5
ENSG00000173230	3255.84	-0.530397	0.133432	-3.97505	7.04e-05	0.00164094	GOLGB1
ENSG00000124299	1358.53	0.425126	0.107026	3.97216	7.12e-05	0.00165552	PEPD
ENSG00000106080	1072.79	-0.435669	0.109689	-3.97185	7.13e-05	0.00165552	FKBP14
ENSG00000160446	260.457	0.543611	0.137045	3.96666	7.29e-05	0.00168899	ZDHHC12
ENSG00000167601	7704.37	0.454232	0.11454	3.96571	7.32e-05	0.00168974	AXL
ENSG00000106635	732.101	0.425739	0.107354	3.96575	7.32e-05	0.00168974	BCL7B
ENSG00000143320	1206.92	0.627875	0.158363	3.96479	7.35e-05	0.00169333	CRABP2
ENSG00000182218	688.76	-0.515284	0.130061	-3.96187	7.44e-05	0.00171067	HHIPL1
ENSG00000163629	2029.08	-0.525085	0.132559	-3.96114	7.46e-05	0.00171067	PTPN13
ENSG00000090376	265.557	-0.592851	0.149668	-3.96111	7.46e-05	0.00171067	IRAK3
ENSG00000138131	1694.85	-0.40221	0.101596	-3.9589	7.53e-05	0.00172354	LOXL4
ENSG00000175893	344.726	-0.614581	0.155284	-3.95778	7.56e-05	0.00172865	ZDHHC21
ENSG00000171848	527.696	-0.540577	0.136643	-3.95613	7.62e-05	0.00173759	RRM2
ENSG00000124762	15547.1	0.413356	0.104506	3.95532	7.64e-05	0.00174048	CDKN1A
ENSG00000134684	2643.02	0.427089	0.108005	3.95433	7.67e-05	0.00174469	YARS
ENSG00000170542	95.4941	0.823669	0.208618	3.94821	7.87e-05	0.00178167	SERPINB9
ENSG00000112306	4741.21	0.441068	0.111717	3.94807	7.88e-05	0.00178167	RPS12
ENSG00000101150	3869.42	0.377077	0.0954896	3.94889	7.85e-05	0.00178167	TPD52L2
ENSG00000139318	998.92	-0.533912	0.135326	-3.94536	7.97e-05	0.00179886	DUSP6
ENSG00000169239	267.026	-0.535262	0.135711	-3.94412	8.01e-05	0.00180512	CA5B
ENSG00000141504	973.993	0.503131	0.127606	3.94285	8.05e-05	0.00181102	SAT2
ENSG00000175197	567.241	0.484346	0.122852	3.94252	8.06e-05	0.00181102	DDIT3
ENSG00000114383	342.346	0.523183	0.132799	3.93966	8.16e-05	0.00182961	TUSC2
ENSG00000106628	999.833	0.402961	0.102344	3.93734	8.24e-05	0.00183803	POLD2
ENSG00000101974	973.393	-0.496352	0.126048	-3.93779	8.22e-05	0.00183803	ATP11C
ENSG00000038427	7337.74	-0.568495	0.14438	-3.9375	8.23e-05	0.00183803	VCAN
ENSG00000113742	373.49	-0.556245	0.14141	-3.93355	8.37e-05	0.00186408	CPEB4
ENSG00000165092	440.502	0.578361	0.147201	3.92906	8.53e-05	0.00189602	ALDH1A1
ENSG00000196683	2193.13	0.511345	0.13025	3.92587	8.64e-05	0.00191104	TOMM7
ENSG00000198018	286.856	0.509383	0.129766	3.92541	8.66e-05	0.00191104	ENTPD7
ENSG00000232112	613.751	0.483726	0.123243	3.92498	8.67e-05	0.00191104	TMA7
ENSG00000186298	2242.32	-0.389303	0.0991673	-3.92572	8.65e-05	0.00191104	PPP1CC
ENSG00000134109	866.81	-0.441467	0.112438	-3.92632	8.63e-05	0.00191104	EDEM1
ENSG00000168214	3686.07	-0.570332	0.145318	-3.92473	8.68e-05	0.00191104	RBPJ
ENSG00000187837	425.956	0.561813	0.143189	3.92359	8.72e-05	0.00191695	HIST1H1C
ENSG00000174099	2675.77	0.420512	0.107305	3.91885	8.9e-05	0.00195175	MSRB3
ENSG00000138180	276.7	-0.655198	0.167523	-3.91109	9.19e-05	0.00201222	CEP55
ENSG00000111358	476.623	-0.488765	0.124991	-3.91041	9.21e-05	0.00201456	GTF2H3
ENSG00000119986	546.521	0.528308	0.135132	3.90956	9.25e-05	0.00201495	AVPI1
ENSG00000171552	2304.77	0.41887	0.107139	3.90961	9.24e-05	0.00201495	BCL2L1
ENSG00000112276	510.003	0.441516	0.112944	3.90915	9.26e-05	0.00201501	BVES
ENSG00000117650	70.45	-1.08615	0.277908	-3.90831	9.29e-05	0.00201867	NEK2
ENSG00000143363	162.233	0.658211	0.168498	3.90635	9.37e-05	0.00202841	PRUNE1
ENSG00000174348	4153.42	0.393738	0.100793	3.90642	9.37e-05	0.00202841	PODN
ENSG00000138166	694.207	0.437054	0.111897	3.90586	9.39e-05	0.00202922	DUSP5
ENSG00000181904	1344.84	-0.461579	0.118466	-3.89631	9.77e-05	0.00210743	C5orf24
ENSG00000196365	1271.82	0.45683	0.117308	3.89428	9.85e-05	0.00212169	LONP1
ENSG00000172201	221.247	0.613282	0.157555	3.89251	9.92e-05	0.00213026	ID4
ENSG00000197971	709.283	0.490487	0.126006	3.89257	9.92e-05	0.00213026	MBP
ENSG00000079257	433.737	-0.559867	0.144015	-3.88755	0.00010126	0.00217065	LXN
ENSG00000142945	177.336	-0.671353	0.172727	-3.88679	0.000101579	0.00217396	KIF2C
ENSG00000123213	671.303	-0.447474	0.115149	-3.88604	0.000101892	0.00217712	NLN
ENSG00000120053	564.87	0.464669	0.119681	3.88257	0.000103358	0.00220208	GOT1
ENSG00000123066	1674.67	-0.405539	0.104464	-3.88209	0.000103562	0.00220208	MED13L
ENSG00000144285	59.139	-1.26536	0.325919	-3.88244	0.000103415	0.00220208	SCN1A
ENSG00000128050	1267.53	-0.393667	0.101519	-3.87776	0.000105421	0.00223438	PAICS
ENSG00000136048	1471.79	-0.424422	0.109447	-3.87787	0.000105373	0.00223438	DRAM1
ENSG00000128487	575.168	-0.532299	0.137303	-3.87683	0.000105826	0.00223936	SPECC1
ENSG00000172939	1020.68	0.483742	0.124792	3.8764	0.000106012	0.0022397	OXSR1
ENSG00000153814	772.33	0.460299	0.118805	3.87442	0.000106879	0.0022544	JAZF1
ENSG00000181195	465.352	-0.596292	0.153978	-3.87258	0.00010769	0.00226787	PENK
ENSG00000133318	2876.64	-0.354839	0.0916452	-3.87188	0.000107998	0.00227071	RTN3
ENSG00000138685	1158.96	-0.596861	0.1542	-3.8707	0.000108524	0.00227814	FGF2
ENSG00000166822	181.492	0.60379	0.15608	3.86846	0.000109523	0.00229546	TMEM170A
ENSG00000182749	350.997	-0.538761	0.139328	-3.86685	0.000110251	0.00230703	PAQR7
ENSG00000140379	22.4965	-1.68947	0.436994	-3.86611	0.000110585	0.00231035	BCL2A1
ENSG00000138678	36.4356	1.19071	0.308334	3.86174	0.000112584	0.00234838	GPAT3
ENSG00000042062	312.281	-0.664205	0.172052	-3.86048	0.000113163	0.00235673	RIPOR3
ENSG00000117569	256.014	-0.577002	0.149522	-3.85897	0.000113866	0.00236762	PTBP2
ENSG00000116668	121.909	-0.710382	0.1842	-3.85658	0.000114983	0.00238708	SWT1
ENSG00000166441	4700.8	0.452762	0.117568	3.85107	0.000117603	0.00243762	RPL27A
ENSG00000247746	74.1858	-0.94577	0.245842	-3.84706	0.000119542	0.00247392	USP51
ENSG00000185621	139.01	0.779286	0.202762	3.84336	0.000121361	0.00249977	LMLN
ENSG00000115364	614.481	-0.437675	0.113866	-3.84376	0.000121161	0.00249977	MRPL19
ENSG00000141905	2736.93	-0.459935	0.119664	-3.84354	0.00012127	0.00249977	NFIC
ENSG00000204084	374.836	0.52732	0.137306	3.84047	0.0001228	0.00252545	INPP5B
ENSG00000033170	1135.85	-0.392497	0.102219	-3.83977	0.000123152	0.00252875	FUT8
ENSG00000131023	598.79	-0.553724	0.144256	-3.83848	0.000123796	0.00253801	LATS1
ENSG00000105855	440.381	-0.711235	0.185568	-3.83274	0.000126725	0.00259402	ITGB8
ENSG00000179869	26.2927	-1.67418	0.437013	-3.83097	0.000127641	0.0026087	ABCA13
ENSG00000163462	49.1628	-1.11317	0.290827	-3.82762	0.000129386	0.00264028	TRIM46
ENSG00000118849	37.2223	-1.18357	0.309412	-3.82521	0.000130659	0.00266212	RARRES1
ENSG00000163815	2308.52	0.485237	0.126912	3.82341	0.000131619	0.00267753	CLEC3B
ENSG00000104695	2290.34	0.368525	0.096471	3.82006	0.000133417	0.00270993	PPP2CB
ENSG00000159082	291.588	-0.550447	0.14415	-3.81858	0.000134221	0.00272206	SYNJ1
ENSG00000106367	2062.53	0.369897	0.0970575	3.81111	0.000138344	0.00280136	AP1S1
ENSG00000152049	428.054	0.493565	0.12968	3.80602	0.00014122	0.00285035	KCNE4
ENSG00000063660	3844.98	0.366165	0.0961977	3.80638	0.000141017	0.00285035	GPC1
ENSG00000033100	2074.92	-0.415377	0.109147	-3.80568	0.000141413	0.00285035	CHPF2
ENSG00000116396	142.123	-0.702074	0.184505	-3.80519	0.000141698	0.00285173	KCNC4
ENSG00000243244	208.88	-0.628329	0.165216	-3.80309	0.000142905	0.00286607	STON1
ENSG00000091127	166.443	-0.655265	0.172287	-3.80333	0.000142764	0.00286607	PUS7
ENSG00000138207	262.614	-0.689402	0.181287	-3.80281	0.000143064	0.00286607	RBP4
ENSG00000170312	226.114	-0.621884	0.163665	-3.79973	0.000144857	0.00289757	CDK1
ENSG00000119681	5837.87	-1.15017	0.302782	-3.79868	0.000145467	0.00290537	LTBP2
ENSG00000163596	86.2815	-0.831871	0.219142	-3.79604	0.000147027	0.00293208	ICA1L
ENSG00000008988	9404.65	0.413989	0.109177	3.79191	0.000149494	0.00297676	RPS20
ENSG00000155858	204.555	0.602636	0.159044	3.78912	0.000151183	0.00300585	LSM11
ENSG00000132768	182.082	0.654746	0.17283	3.78838	0.000151635	0.00301028	DPH2
ENSG00000164176	2598.25	-0.434324	0.114721	-3.78593	0.000153137	0.00303553	EDIL3
ENSG00000125871	273.361	-0.522324	0.138019	-3.78443	0.000154063	0.00304929	MGME1
ENSG00000018408	3149.86	-0.37288	0.0986094	-3.78138	0.00015596	0.00307758	WWTR1
ENSG00000182670	6079.57	-0.466487	0.123356	-3.78164	0.000155798	0.00307758	TTC3
ENSG00000159658	1825.54	0.396848	0.104977	3.78035	0.000156609	0.00308576	EFCAB14
ENSG00000143575	1154.67	0.39067	0.103421	3.77746	0.000158438	0.00311713	HAX1
ENSG00000102172	672.09	0.427309	0.113271	3.77244	0.000161656	0.00317569	SMS
ENSG00000030582	7843.86	0.364949	0.096773	3.77119	0.000162472	0.00318222	GRN
ENSG00000153317	1410.19	-0.433094	0.114842	-3.77122	0.00016245	0.00318222	ASAP1
ENSG00000023171	99.5342	-0.803817	0.213315	-3.76822	0.000164417	0.00321553	GRAMD1B
ENSG00000167969	441.798	0.477682	0.126818	3.76667	0.000165437	0.00322388	ECI1
ENSG00000171298	1749.46	0.399707	0.106123	3.76646	0.000165578	0.00322388	GAA
ENSG00000138802	836.072	-0.531014	0.140984	-3.76648	0.000165562	0.00322388	SEC24B
ENSG00000149150	245.035	0.568934	0.15115	3.76402	0.000167203	0.0032507	SLC43A1
ENSG00000150593	1361.2	-0.423012	0.112431	-3.76242	0.000168277	0.00326265	PDCD4
ENSG00000138135	130.218	-0.819234	0.217744	-3.76237	0.000168313	0.00326265	CH25H
ENSG00000188211	204.522	0.601943	0.160174	3.75806	0.000171239	0.00330962	NCR3LG1
ENSG00000109089	546.556	-0.437351	0.11637	-3.75828	0.000171083	0.00330962	CDR2L
ENSG00000160991	847.17	-0.47552	0.126564	-3.75714	0.000171866	0.00331686	ORAI2
ENSG00000136802	1237.73	0.506917	0.134996	3.75504	0.000173313	0.0033267	LRRC8A
ENSG00000250317	416.893	0.484305	0.128991	3.75457	0.00017364	0.0033267	SMIM20
ENSG00000103994	2893.06	-0.397786	0.105941	-3.75477	0.000173501	0.0033267	ZNF106
ENSG00000122482	636.767	-0.539128	0.14356	-3.75542	0.000173053	0.0033267	ZNF644
ENSG00000154328	176.752	-0.683496	0.181984	-3.75581	0.000172782	0.0033267	NEIL2
ENSG00000221968	753.273	0.479507	0.127747	3.75357	0.000174336	0.00333519	FADS3
ENSG00000108960	163.725	-0.645054	0.171924	-3.75197	0.000175447	0.00335158	MMD
ENSG00000163485	304.823	-0.738788	0.196933	-3.75147	0.000175802	0.00335348	ADORA1
ENSG00000080839	127.479	-0.761151	0.202922	-3.75095	0.000176165	0.00335554	RBL1
ENSG00000145358	206.759	-0.573189	0.152881	-3.74924	0.000177368	0.00337358	DDIT4L
ENSG00000104331	1985.45	-0.393148	0.104929	-3.7468	0.000179106	0.00340172	IMPAD1
ENSG00000169714	4701.52	0.332603	0.0888002	3.74552	0.000180024	0.00341423	CNBP
ENSG00000161714	1485.25	0.435044	0.116275	3.74151	0.000182918	0.00346108	PLCD3
ENSG00000131747	881.469	-0.520891	0.139225	-3.74137	0.00018302	0.00346108	TOP2A
ENSG00000163565	4889.46	-0.373635	0.0999161	-3.73949	0.000184396	0.00348209	IFI16
ENSG00000187240	1052.82	-0.539193	0.144229	-3.73844	0.000185162	0.00349155	DYNC2H1
ENSG00000107771	1135.01	-0.532919	0.142681	-3.73504	0.000187683	0.00353403	CCSER2
ENSG00000165813	358.583	-0.773456	0.207222	-3.7325	0.000189588	0.0035648	CCDC186
ENSG00000196177	358.839	-0.530989	0.142352	-3.73011	0.000191397	0.00359368	ACADSB
ENSG00000105204	238.963	0.540293	0.144865	3.72962	0.00019177	0.00359556	DYRK1B
ENSG00000126768	285.092	0.489491	0.131278	3.72867	0.000192493	0.00360398	TIMM17B
ENSG00000075856	767.114	0.484705	0.130101	3.72562	0.000194839	0.00364272	SART3
ENSG00000044090	1221.42	-0.421083	0.113126	-3.72224	0.000197466	0.0036826	CUL7
ENSG00000121281	414.707	-0.591646	0.158953	-3.72215	0.000197532	0.0036826	ADCY7
ENSG00000125534	1132.17	-0.495068	0.133022	-3.7217	0.000197884	0.00368395	PPDPF
ENSG00000103415	638.003	0.419147	0.112662	3.72039	0.000198914	0.00369416	HMOX2
ENSG00000125868	11136.7	0.34626	0.0930733	3.72029	0.000198994	0.00369416	DSTN
ENSG00000164283	287.484	-0.670251	0.18019	-3.71969	0.000199468	0.00369775	ESM1
ENSG00000159140	4007.45	0.380725	0.102599	3.71082	0.000206592	0.00382159	SON
ENSG00000160216	1529.54	-0.416146	0.112149	-3.71065	0.000206729	0.00382159	AGPAT3
ENSG00000008130	766.461	0.424916	0.114559	3.70916	0.000207949	0.00383874	NADK
ENSG00000167702	152.516	-0.668915	0.180415	-3.70765	0.000209195	0.00385634	KIFC2
ENSG00000198945	262.279	0.538024	0.145146	3.70678	0.000209907	0.00386406	L3MBTL3
ENSG00000139579	515.567	0.460085	0.124156	3.70571	0.000210803	0.00386973	NABP2
ENSG00000185499	85.629	-0.791562	0.213597	-3.70587	0.000210663	0.00386973	MUC1
ENSG00000134874	881.657	-0.373487	0.1008	-3.70524	0.000211187	0.00387138	DZIP1
ENSG00000164023	1379.73	-0.433953	0.117185	-3.70313	0.000212955	0.00389835	SGMS2
ENSG00000164190	1136.99	-0.492004	0.132889	-3.70238	0.000213587	0.00390448	NIPBL
ENSG00000107669	509.158	-0.49178	0.132893	-3.70057	0.000215114	0.00392151	ATE1
ENSG00000019991	927.829	-0.645448	0.174405	-3.70085	0.00021488	0.00392151	HGF
ENSG00000116539	1356.74	-0.492979	0.133274	-3.69899	0.000216456	0.00394052	ASH1L
ENSG00000163655	1030.52	-0.375647	0.101652	-3.69544	0.000219507	0.00399054	GMPS
ENSG00000167468	5568.8	0.436121	0.118038	3.69475	0.0002201	0.0039958	GPX4
ENSG00000090975	255.878	-0.623739	0.168855	-3.69394	0.000220808	0.00399764	PITPNM2
ENSG00000116127	277.072	-0.680416	0.184188	-3.69415	0.000220626	0.00399764	ALMS1
ENSG00000005194	551.765	0.416015	0.112739	3.69006	0.000224197	0.00404231	CIAPIN1
ENSG00000152223	2150.12	-0.391081	0.105974	-3.69034	0.000223952	0.00404231	EPG5
ENSG00000184588	68.2071	-0.82052	0.222341	-3.69037	0.000223924	0.00404231	PDE4B
ENSG00000131459	1483.64	-0.536557	0.145533	-3.68683	0.000227063	0.00408278	GFPT2
ENSG00000118193	77.4117	-1.08762	0.294976	-3.68716	0.000226773	0.00408278	KIF14
ENSG00000144712	57.4414	-0.93992	0.254982	-3.68622	0.000227608	0.00408701	CAND2
ENSG00000115226	535.856	-0.529919	0.143826	-3.68444	0.000229206	0.00411009	FNDC4
ENSG00000137575	8897.63	0.347701	0.0944299	3.68211	0.000231313	0.00413099	SDCBP
ENSG00000158122	566.104	-0.456289	0.123911	-3.68239	0.000231056	0.00413099	AAED1
ENSG00000196865	343.462	-0.560679	0.152269	-3.68215	0.000231273	0.00413099	NHLRC2
ENSG00000100934	4476.15	-0.379265	0.10313	-3.67755	0.000235489	0.0041942	SEC23A
ENSG00000198464	278.412	-0.581174	0.158023	-3.67778	0.000235275	0.0041942	ZNF480
ENSG00000178163	409.656	-0.51359	0.139673	-3.67708	0.00023592	0.00419619	ZNF518B
ENSG00000142166	1870.08	-0.40026	0.108953	-3.67368	0.000239084	0.00423945	IFNAR1
ENSG00000164164	803.642	-0.54882	0.149403	-3.67343	0.000239319	0.00423945	OTUD4
ENSG00000168268	2507.07	-0.561263	0.152764	-3.67406	0.000238731	0.00423945	NT5DC2
ENSG00000116199	1734.27	0.437388	0.119102	3.6724	0.000240287	0.00424517	FAM20B
ENSG00000168374	4614.79	0.370957	0.101006	3.67262	0.00024008	0.00424517	ARF4
ENSG00000080822	661.526	-0.422206	0.115017	-3.67082	0.000241769	0.00426563	CLDND1
ENSG00000137714	394.69	0.444771	0.121211	3.6694	0.000243124	0.00427806	FDX1
ENSG00000101577	1067.21	-0.362855	0.0988784	-3.66971	0.000242824	0.00427806	LPIN2
ENSG00000145247	177.373	0.65313	0.178097	3.66728	0.000245147	0.00430046	OCIAD2
ENSG00000054983	611.434	0.475096	0.129583	3.66636	0.00024603	0.00430046	GALC
ENSG00000143341	1849.43	-0.484466	0.132126	-3.66669	0.000245714	0.00430046	HMCN1
ENSG00000137266	986.749	-0.485639	0.132427	-3.66723	0.000245188	0.00430046	SLC22A23
ENSG00000088882	465.604	-1.42505	0.388658	-3.66659	0.000245808	0.00430046	CPXM1
ENSG00000012232	974.791	0.462123	0.1261	3.66474	0.000247588	0.00432195	EXTL3
ENSG00000140450	327.444	0.477677	0.130384	3.66363	0.000248665	0.00433501	ARRDC4
ENSG00000111885	4262.07	-0.342644	0.0935708	-3.66187	0.000250384	0.00434979	MAN1A1
ENSG00000196460	319.216	-0.531467	0.145141	-3.66174	0.000250505	0.00434979	RFX8
ENSG00000143228	83.608	-0.881655	0.240731	-3.66241	0.000249854	0.00434979	NUF2
ENSG00000087111	733.866	0.443078	0.12103	3.66089	0.000251344	0.00435683	PIGS
ENSG00000163535	218.123	-0.61983	0.169322	-3.66065	0.000251572	0.00435683	SGO2
ENSG00000198682	1459.61	-0.456629	0.1248	-3.65888	0.000253321	0.00438135	PAPSS2
ENSG00000127824	111.875	0.668769	0.182999	3.65448	0.000257699	0.00444172	TUBA4A
ENSG00000131386	153.356	0.657943	0.180043	3.65436	0.000257824	0.00444172	GALNT15
ENSG00000182700	283.759	-0.613579	0.167876	-3.65495	0.000257232	0.00444172	IGIP
ENSG00000164291	239.533	-0.544983	0.149233	-3.65189	0.00026032	0.00447886	ARSK
ENSG00000122870	2568.45	-0.344003	0.0942208	-3.65103	0.000261195	0.00448806	BICC1
ENSG00000158859	62.238	-0.91443	0.250507	-3.65032	0.000261918	0.00449461	ADAMTS4
ENSG00000087074	1787.62	0.408001	0.111861	3.6474	0.000264903	0.00453992	PPP1R15A
ENSG00000119487	2216.51	0.366718	0.100559	3.64679	0.000265538	0.00454487	MAPKAP1
ENSG00000148053	929.501	0.518446	0.142184	3.64631	0.000266029	0.00454738	NTRK2
ENSG00000174796	175.849	-0.748727	0.20537	-3.64575	0.000266617	0.00455151	THAP6
ENSG00000146021	105.164	-0.733919	0.201352	-3.64497	0.000267428	0.00455354	KLHL3
ENSG00000188596	17.0327	-1.60454	0.4402	-3.64503	0.000267362	0.00455354	CFAP54
ENSG00000184716	444.598	0.494113	0.13575	3.63986	0.000272782	0.00463871	SERINC4
ENSG00000162384	880.687	0.410209	0.112725	3.63901	0.000273691	0.00464815	C1orf123
ENSG00000076513	2510.36	0.443393	0.121906	3.63717	0.000275651	0.0046754	ANKRD13A
ENSG00000158882	224.946	0.555221	0.152753	3.63477	0.000278226	0.00471301	TOMM40L
ENSG00000125968	704.375	0.505271	0.139082	3.63291	0.000280248	0.00473507	ID1
ENSG00000100503	1314.89	-0.522527	0.143824	-3.6331	0.00028004	0.00473507	NIN
ENSG00000169169	156.101	-0.622962	0.171679	-3.62864	0.000284913	0.00480772	CPT1C
ENSG00000152092	33.1544	-1.32236	0.364508	-3.62779	0.000285861	0.00481755	ASTN1
ENSG00000150764	579.77	-0.431676	0.119128	-3.62363	0.000290497	0.00488941	DIXDC1
ENSG00000104723	1582.41	0.386746	0.106804	3.6211	0.000293357	0.00492676	TUSC3
ENSG00000173889	929.313	-0.571471	0.157821	-3.621	0.000293464	0.00492676	PHC3
ENSG00000169019	568.442	-0.525692	0.145193	-3.62065	0.000293863	0.00492717	COMMD8
ENSG00000165898	304.965	0.481398	0.132974	3.62025	0.000294314	0.00492846	ISCA2
ENSG00000105193	6347.42	0.443428	0.122535	3.61878	0.000295999	0.00495037	RPS16
ENSG00000183486	539.448	-0.500993	0.138517	-3.61684	0.000298226	0.00497497	MX2
ENSG00000137804	216.674	-0.630746	0.174386	-3.61695	0.000298098	0.00497497	NUSAP1
ENSG00000170439	63.536	-0.951829	0.263223	-3.61606	0.000299123	0.00498362	METTL7B
ENSG00000110876	146.569	-0.620782	0.171704	-3.61541	0.000299875	0.00498983	SELPLG
ENSG00000127083	104.013	0.785348	0.217439	3.61181	0.000304062	0.0050531	OMD
ENSG00000135862	17164.2	0.454467	0.12584	3.61146	0.000304479	0.00505366	LAMC1
ENSG00000114744	573.162	-0.504536	0.139804	-3.60889	0.000307515	0.00509763	COMMD2
ENSG00000170873	244.751	-0.511479	0.141784	-3.60746	0.000309209	0.00511925	MTSS1
ENSG00000149260	678.846	-0.413826	0.114742	-3.60658	0.000310263	0.00513025	CAPN5
ENSG00000064995	488.46	0.408766	0.113385	3.60511	0.000312015	0.0051463	TAF11
ENSG00000114450	857.568	-0.405299	0.112419	-3.60525	0.000311852	0.0051463	GNB4
ENSG00000131069	701.785	0.474938	0.131817	3.603	0.000314561	0.00518179	ACSS2
ENSG00000205542	29812.8	0.393742	0.109295	3.60255	0.000315106	0.00518429	TMSB4X
ENSG00000138018	419.804	-0.588095	0.163285	-3.60165	0.000316201	0.0051958	SELENOI
ENSG00000123684	944.919	-0.422297	0.117277	-3.60084	0.000317188	0.00520552	LPGAT1
ENSG00000100979	834.74	-0.503464	0.139855	-3.59989	0.000318349	0.00521807	PLTP
ENSG00000197321	1329.54	0.579335	0.161029	3.5977	0.000321042	0.00525	SVIL
ENSG00000160714	1441.3	0.348937	0.09699	3.59766	0.000321094	0.00525	UBE2Q1
ENSG00000151233	463.723	0.610784	0.169927	3.59438	0.000325164	0.00529679	GXYLT1
ENSG00000163125	660.114	-0.439245	0.122184	-3.59495	0.000324455	0.00529679	RPRD2
ENSG00000011422	920.01	-0.514354	0.143087	-3.59469	0.000324784	0.00529679	PLAUR
ENSG00000179632	1670.88	0.369897	0.10293	3.59368	0.00032604	0.0053045	MAF1
ENSG00000145632	805.187	0.392393	0.109275	3.59088	0.000329558	0.00534851	PLK2
ENSG00000143815	427.779	-0.439761	0.122465	-3.59091	0.000329527	0.00534851	LBR
ENSG00000169020	881.276	0.50409	0.140398	3.59044	0.000330119	0.00535101	ATP5I
ENSG00000164051	293.394	0.529356	0.147472	3.58955	0.000331255	0.00536283	CCDC51
ENSG00000144191	22.4673	1.55579	0.433856	3.58596	0.000335847	0.00543048	CNGA3
ENSG00000149256	257.138	-0.595227	0.166124	-3.58302	0.00033964	0.00548508	TENM4
ENSG00000177374	614.972	0.460002	0.128423	3.58192	0.000341078	0.00549482	HIC1
ENSG00000107738	859.318	0.394813	0.110223	3.58195	0.000341043	0.00549482	VSIR
ENSG00000100968	2227.09	0.36561	0.102124	3.58005	0.000343525	0.00552072	NFATC4
ENSG00000169710	2841.64	-0.4653	0.129967	-3.58014	0.000343409	0.00552072	FASN
ENSG00000114127	1010	-0.639329	0.178614	-3.57939	0.000344391	0.0055279	XRN1
ENSG00000106665	1684.5	-0.42622	0.119179	-3.57629	0.000348501	0.00558705	CLIP2
ENSG00000117318	776.245	0.621984	0.173977	3.57509	0.000350108	0.00560598	ID3
ENSG00000196440	247.227	-0.5451	0.15261	-3.57185	0.000354475	0.00566901	ARMCX4
ENSG00000125977	1541.52	0.39635	0.111001	3.57069	0.000356036	0.00568186	EIF2S2
ENSG00000110427	880.901	-0.519714	0.145553	-3.57062	0.000356142	0.00568186	KIAA1549L
ENSG00000149968	292.766	0.617713	0.173098	3.56857	0.000358939	0.00571956	MMP3
ENSG00000253368	175.746	-0.596789	0.16732	-3.56676	0.000361422	0.00574521	TRNP1
ENSG00000221890	82.8382	-0.77319	0.216765	-3.56696	0.000361149	0.00574521	NPTXR
ENSG00000241852	301.601	0.471058	0.132211	3.56294	0.000366727	0.00582251	C8orf58
ENSG00000145919	890.7	0.372941	0.104759	3.55998	0.00037088	0.00588135	BOD1
ENSG00000129757	362.633	0.649871	0.1826	3.55898	0.000372299	0.00589676	CDKN1C
ENSG00000146938	180.912	-0.671663	0.188794	-3.55764	0.000374195	0.00591965	NLGN4X
ENSG00000072778	2806.09	0.363605	0.102265	3.55552	0.000377229	0.00595523	ACADVL
ENSG00000154277	2658.3	-0.424621	0.119429	-3.55544	0.000377349	0.00595523	UCHL1
ENSG00000099365	41.4988	-1.0893	0.306413	-3.55501	0.000377971	0.00595791	STX1B
ENSG00000185215	525.602	0.44278	0.124618	3.55308	0.000380745	0.00599446	TNFAIP2
ENSG00000133678	300.949	0.496936	0.139947	3.55089	0.000383937	0.00603749	TMEM254
ENSG00000103591	1171.28	0.391901	0.110398	3.5499	0.000385376	0.00604567	AAGAB
ENSG00000113273	863.604	-0.475616	0.13398	-3.54991	0.000385362	0.00604567	ARSB
ENSG00000166825	15312.1	-0.328054	0.09253	-3.54538	0.000392054	0.00614311	ANPEP
ENSG00000101104	123.185	-0.699246	0.197287	-3.5443	0.000393659	0.00616093	PABPC1L
ENSG00000100105	250.652	-0.512936	0.144748	-3.54365	0.000394625	0.00616871	PATZ1
ENSG00000146463	1195.83	-0.427016	0.120541	-3.5425	0.000396359	0.00618847	ZMYM4
ENSG00000135148	888.09	0.3724	0.105144	3.54181	0.000397393	0.00619727	TRAFD1
ENSG00000155849	114.988	0.688238	0.194379	3.5407	0.000399071	0.00621606	ELMO1
ENSG00000143870	5312.58	-0.360424	0.101823	-3.53971	0.000400569	0.00623202	PDIA6
ENSG00000065615	430.019	-0.420787	0.118896	-3.53913	0.00040145	0.00623835	CYB5R4
ENSG00000108700	12.9933	-1.96046	0.554098	-3.53812	0.00040299	0.0062549	CCL8
ENSG00000102580	1710.32	-0.403076	0.113951	-3.53729	0.000404259	0.00626721	DNAJC3
ENSG00000215218	69.5902	-1.0448	0.295487	-3.53587	0.000406429	0.00629344	UBE2QL1
ENSG00000188603	501.944	0.462557	0.13086	3.53476	0.000408143	0.00631163	CLN3
ENSG00000101000	511.985	-0.456483	0.129151	-3.53449	0.000408563	0.00631163	PROCR
ENSG00000172992	243.758	-0.490382	0.138762	-3.53398	0.000409349	0.00631636	DCAKD
ENSG00000154065	668.829	-0.391193	0.110724	-3.53303	0.000410824	0.00633169	ANKRD29
ENSG00000178033	665.03	0.431814	0.12226	3.53194	0.000412522	0.00634617	CALHM5
ENSG00000154059	747.169	-0.447278	0.126647	-3.53171	0.000412889	0.00634617	IMPACT
ENSG00000143847	268.77	-0.545743	0.154536	-3.5315	0.00041321	0.00634617	PPFIA4
ENSG00000152763	81.086	-0.767088	0.217315	-3.52984	0.000415807	0.00637861	WDR78
ENSG00000125148	3474.02	0.473224	0.134101	3.52885	0.000417365	0.00639507	MT2A
ENSG00000187699	49.9097	-0.902138	0.256024	-3.52364	0.000425657	0.00651453	C2orf88
ENSG00000188157	988.433	0.472877	0.134234	3.52279	0.000427035	0.00652803	AGRN
ENSG00000166197	842.556	0.37463	0.106375	3.52179	0.000428636	0.00653732	NOLC1
ENSG00000171208	226.144	-0.652087	0.185147	-3.522	0.000428297	0.00653732	NETO2
ENSG00000148426	65.7896	0.825076	0.234453	3.51915	0.000432928	0.00659513	PROSER2
ENSG00000131238	1599.05	0.349988	0.0994886	3.51787	0.000435021	0.00661936	PPT1
ENSG00000077348	136.089	0.59091	0.168073	3.5158	0.000438431	0.00666354	EXOSC5
ENSG00000140092	1270.46	0.432031	0.12302	3.51188	0.000444952	0.00675485	FBLN5
ENSG00000151692	695.176	-0.471249	0.134371	-3.50707	0.000453067	0.00687013	RNF144A
ENSG00000115464	2298.13	-0.545422	0.155596	-3.50538	0.000455959	0.00690602	USP34
ENSG00000168159	2116.85	0.385372	0.109952	3.5049	0.00045677	0.00691036	RNF187
ENSG00000154305	1817.53	-0.405826	0.115853	-3.50293	0.000460165	0.00695154	MIA3
ENSG00000167900	519.373	-0.53182	0.151831	-3.50271	0.000460549	0.00695154	TK1
ENSG00000169857	416.252	0.424455	0.121207	3.50189	0.000461973	0.00696505	AVEN
ENSG00000109805	231.863	-0.675413	0.192902	-3.50133	0.000462935	0.00697157	NCAPG
ENSG00000204767	53.1444	-0.96709	0.276283	-3.50035	0.000464642	0.00698928	FAM196B
ENSG00000125657	81.9867	0.78848	0.225292	3.49982	0.000465577	0.00698993	TNFSF9
ENSG00000108788	620.237	0.440085	0.125749	3.49971	0.000465772	0.00698993	MLX
ENSG00000221963	1236.37	-0.370506	0.105876	-3.49942	0.000466279	0.00698993	APOL6
ENSG00000119917	1586.77	-0.359603	0.102778	-3.49882	0.000467325	0.00699765	IFIT3
ENSG00000144711	556.881	-0.424454	0.12134	-3.49807	0.000468638	0.00700933	IQSEC1
ENSG00000179941	389.047	-0.518614	0.1484	-3.49471	0.000474572	0.00709003	BBS10
ENSG00000111737	905.042	-0.397193	0.113688	-3.49372	0.000476347	0.00710848	RAB35
ENSG00000013375	1446.12	-0.376601	0.107847	-3.49198	0.000479449	0.00714667	PGM3
ENSG00000169255	621.782	-0.407264	0.116668	-3.49079	0.000481593	0.00716948	B3GALNT1
ENSG00000107290	2199.79	-0.464792	0.133158	-3.49053	0.000482069	0.00716948	SETX
ENSG00000105559	1651.18	-0.369981	0.106029	-3.48945	0.000484023	0.00719042	PLEKHA4
ENSG00000197930	1235.2	-0.419361	0.120229	-3.488	0.00048664	0.00722115	ERO1A
ENSG00000185652	33.6886	1.10315	0.316308	3.48757	0.000487439	0.00722485	NTF3
ENSG00000160255	206.009	-0.7327	0.210148	-3.4866	0.00048921	0.00724295	ITGB2
ENSG00000141699	886.517	0.386862	0.111003	3.48515	0.00049186	0.007274	RETREG3
ENSG00000196616	561.838	1.47299	0.422963	3.48254	0.000496676	0.00733698	ADH1B
ENSG00000022840	1997.6	-0.369117	0.106004	-3.4821	0.000497507	0.00734101	RNF10
ENSG00000138738	232.484	-0.511995	0.147217	-3.47782	0.000505503	0.00745066	PRDM5
ENSG00000134882	1495.47	0.374313	0.107797	3.4724	0.000515829	0.00757754	UBAC2
ENSG00000173812	8005.94	0.347005	0.0999178	3.47291	0.000514848	0.00757754	EIF1
ENSG00000117399	221.883	-0.58087	0.167282	-3.47239	0.000515839	0.00757754	CDC20
ENSG00000197885	365.863	0.481128	0.138573	3.47202	0.000516553	0.00757957	NKIRAS1
ENSG00000132475	5738.42	0.316948	0.0912987	3.47155	0.00051746	0.00758442	H3F3B
ENSG00000169992	1070.11	-0.4391	0.126584	-3.46884	0.00052272	0.00765299	NLGN2
ENSG00000178904	753.114	-0.406373	0.117175	-3.46809	0.000524174	0.00766575	DPY19L3
ENSG00000101966	1029.25	-0.37754	0.108975	-3.46445	0.000531313	0.00776153	XIAP
ENSG00000117984	7955.29	0.349474	0.100892	3.46383	0.000532552	0.00777101	CTSD
ENSG00000196458	358.55	-0.570278	0.164695	-3.46264	0.000534911	0.00779678	ZNF605
ENSG00000138101	74.1764	0.754335	0.217966	3.4608	0.000538577	0.00784154	DTNB
ENSG00000179954	1508.04	-0.477024	0.137895	-3.45933	0.000541528	0.0078758	SSC5D
ENSG00000122642	7552.21	-0.387216	0.112028	-3.45641	0.000547428	0.00795281	FKBP9
ENSG00000168887	373.938	0.458408	0.132647	3.45586	0.000548544	0.00796024	C2orf68
ENSG00000233927	271.723	0.577957	0.167319	3.45421	0.000551903	0.00797424	RPS28
ENSG00000140854	282.014	0.462028	0.133758	3.4542	0.000551933	0.00797424	KATNB1
ENSG00000051825	277.504	-0.498222	0.144219	-3.45463	0.000551058	0.00797424	MPHOSPH9
ENSG00000049130	514.978	-0.540631	0.156506	-3.45439	0.000551546	0.00797424	KITLG
ENSG00000064601	6199.23	0.375628	0.108762	3.45368	0.000552999	0.00798088	CTSA
ENSG00000006530	258.963	0.533349	0.154507	3.45194	0.00055657	0.00800625	AGK
ENSG00000163382	505.191	0.403991	0.117033	3.45194	0.000556581	0.00800625	NAXE
ENSG00000073711	877.43	-0.569051	0.164834	-3.45227	0.000555892	0.00800625	PPP2R3A
ENSG00000100092	37.9305	-1.07267	0.310819	-3.4511	0.000558309	0.00802234	SH3BP1
ENSG00000177409	1414.08	-0.50355	0.145971	-3.44966	0.00056129	0.00805638	SAMD9L
ENSG00000019582	53.7139	-0.996886	0.289044	-3.44891	0.000562854	0.00807003	CD74
ENSG00000112697	4451.02	-0.434288	0.125948	-3.44816	0.00056442	0.00808368	TMEM30A
ENSG00000139546	313.709	0.465327	0.134978	3.44742	0.000565972	0.00809709	TARBP2
ENSG00000101311	117.348	-0.635675	0.184468	-3.44599	0.000568974	0.00813121	FERMT1
ENSG00000142207	757.108	-0.474316	0.137656	-3.44566	0.000569672	0.00813234	URB1
ENSG00000170525	429.336	-0.486907	0.141392	-3.44366	0.000573898	0.0081838	PFKFB3
ENSG00000115840	478.604	-0.402404	0.116884	-3.44277	0.000575791	0.0082019	SLC25A12
ENSG00000162493	4138.3	-0.424503	0.123353	-3.44138	0.000578763	0.00823533	PDPN
ENSG00000109390	626.739	0.453163	0.131702	3.44082	0.000579954	0.00824337	NDUFC1
ENSG00000204619	1089.8	0.388373	0.112891	3.44023	0.000581215	0.00825238	PPP1R11
ENSG00000164066	107.053	-0.653086	0.189934	-3.43849	0.000584974	0.00829679	INTU
ENSG00000116649	1108.78	-0.39487	0.114864	-3.43771	0.00058665	0.00831162	SRM
ENSG00000118276	167.313	-0.582069	0.169334	-3.43741	0.000587306	0.00831195	B4GALT6
ENSG00000136731	2181.05	-0.363326	0.105707	-3.43711	0.000587963	0.00831232	UGGT1
ENSG00000184743	3116.22	-0.357756	0.104123	-3.43591	0.000590565	0.00834014	ATL3
ENSG00000102780	217.111	-0.760392	0.221339	-3.43543	0.000591622	0.00834612	DGKH
ENSG00000147416	3543	0.338081	0.0984334	3.43462	0.000593395	0.00836216	ATP6V1B2
ENSG00000177600	5969.53	0.42317	0.123225	3.43411	0.000594509	0.0083689	RPLP2
ENSG00000175592	1205.07	0.367972	0.107178	3.43327	0.000596344	0.00838576	FOSL1
ENSG00000129255	1060.08	0.35139	0.102359	3.43293	0.000597098	0.00838741	MPDU1
ENSG00000143061	58.9878	0.91821	0.267648	3.43067	0.000602103	0.00844867	IGSF3
ENSG00000092531	1128.75	0.338092	0.0985749	3.4298	0.000604027	0.00844867	SNAP23
ENSG00000204217	1733.88	-0.550123	0.160383	-3.43006	0.00060344	0.00844867	BMPR2
ENSG00000091129	111.726	-0.748388	0.218173	-3.43025	0.000603014	0.00844867	NRCAM
ENSG00000099250	6584.15	-0.344284	0.100392	-3.42941	0.000604903	0.00844926	NRP1
ENSG00000175084	27.0977	-1.24085	0.361849	-3.4292	0.000605353	0.00844926	DES
ENSG00000072506	635.675	0.424984	0.124011	3.42698	0.00061033	0.00848275	HSD17B10
ENSG00000176542	308.249	-0.620668	0.18107	-3.42778	0.000608534	0.00848275	USF3
ENSG00000179388	258.62	-0.66302	0.19345	-3.42734	0.000609522	0.00848275	EGR3
ENSG00000106804	138.983	-0.665658	0.194234	-3.42709	0.000610085	0.00848275	C5
ENSG00000163728	733.656	-0.464652	0.135603	-3.42655	0.000611299	0.00848726	TTC14
ENSG00000180263	226.902	-0.526915	0.153863	-3.42458	0.000615754	0.00854011	FGD6
ENSG00000176697	251.692	0.508479	0.148501	3.42408	0.000616876	0.00854665	BDNF
ENSG00000053501	332.079	0.4532	0.13239	3.42323	0.000618809	0.00856442	USE1
ENSG00000119655	4149.28	0.369488	0.107978	3.42187	0.000621911	0.00859567	NPC2
ENSG00000112144	702.887	-0.452058	0.132116	-3.42167	0.000622373	0.00859567	ICK
ENSG00000058404	33.7765	-1.17094	0.342335	-3.42044	0.000625193	0.00862557	CAMK2B
ENSG00000135541	407.831	-0.554525	0.162158	-3.41966	0.000626999	0.00864143	AHI1
ENSG00000154358	95.346	-0.723453	0.211617	-3.41869	0.000629228	0.00866307	OBSCN
ENSG00000219200	364.928	0.506441	0.148214	3.41695	0.000633261	0.00870612	RNASEK
ENSG00000139644	13657.4	0.303743	0.0889123	3.41621	0.000635	0.00870612	TMBIM6
ENSG00000172954	240.269	-0.616807	0.180548	-3.4163	0.000634771	0.00870612	LCLAT1
ENSG00000153933	73.5509	-0.804868	0.235593	-3.41634	0.000634678	0.00870612	DGKE
ENSG00000138395	77.4457	-0.839002	0.245735	-3.41426	0.000639556	0.00875946	CDK15
ENSG00000198901	612.716	-0.461228	0.135137	-3.41303	0.000642458	0.00879005	PRC1
ENSG00000137818	10920	0.457109	0.133961	3.41226	0.000644263	0.00879646	RPLP1
ENSG00000153130	1431.54	-0.364815	0.106907	-3.41243	0.000643855	0.00879646	SCOC
ENSG00000177888	594.98	-0.494383	0.144926	-3.41127	0.000646614	0.00881941	ZBTB41
ENSG00000182149	1624.87	0.326717	0.0958204	3.40968	0.000650382	0.00886162	IST1
ENSG00000204682	60.3742	0.814574	0.239132	3.40638	0.000658305	0.00893502	CASC10
ENSG00000145685	3809.45	0.379438	0.111371	3.40697	0.000656895	0.00893502	LHFPL2
ENSG00000175066	209.456	-0.558968	0.164079	-3.40669	0.000657551	0.00893502	GK5
ENSG00000176208	41.4995	-1.00821	0.295982	-3.40631	0.000658484	0.00893502	ATAD5
ENSG00000119969	116.652	-0.673102	0.197633	-3.40581	0.000659683	0.00894207	HELLS
ENSG00000006125	5057.56	0.368037	0.108147	3.40313	0.000666184	0.0090209	AP2B1
ENSG00000168394	1687.9	0.353654	0.103951	3.40213	0.000668632	0.00904474	TAP1
ENSG00000179051	1458.07	0.387497	0.113925	3.40133	0.000670589	0.00905261	RCC2
ENSG00000166794	5049.81	-0.40825	0.120023	-3.40142	0.000670367	0.00905261	PPIB
ENSG00000177311	2161.47	-0.430875	0.126699	-3.40078	0.000671934	0.00906147	ZBTB38
ENSG00000171862	1618.6	-0.356959	0.104989	-3.39995	0.000673983	0.0090798	PTEN
ENSG00000125734	750.93	0.356371	0.104847	3.39896	0.00067643	0.00910345	GPR108
ENSG00000154035	417.177	0.533602	0.157056	3.39752	0.000679996	0.00911416	NA
ENSG00000166908	321.368	0.47487	0.139768	3.39755	0.000679914	0.00911416	PIP4K2C
ENSG00000161677	608.402	0.431068	0.126863	3.3979	0.000679059	0.00911416	JOSD2
ENSG00000164953	189.008	-0.54276	0.159732	-3.39794	0.000678963	0.00911416	TMEM67
ENSG00000133858	975.795	-0.522887	0.153942	-3.39665	0.000682165	0.00913393	ZFC3H1
ENSG00000135930	1478.62	0.333332	0.098172	3.39539	0.000685304	0.00916664	EIF4E2
ENSG00000034713	1529.12	0.347842	0.102549	3.39196	0.000693947	0.00927282	GABARAPL2
ENSG00000189057	103.36	-0.883879	0.260623	-3.39141	0.000695328	0.00928186	FAM111B
ENSG00000147853	1589.53	0.355306	0.104792	3.39059	0.000697411	0.00930023	AK3
ENSG00000127124	86.0352	-0.897366	0.264687	-3.3903	0.000698172	0.00930095	HIVEP3
ENSG00000168000	966.265	-0.351574	0.103845	-3.38555	0.000710359	0.00945373	BSCL2
ENSG00000136490	170.333	-0.682517	0.201661	-3.38448	0.000713141	0.00948118	LIMD2
ENSG00000163069	2870.89	-0.360708	0.106607	-3.38354	0.000715569	0.00950386	SGCB
ENSG00000135454	61.4082	-0.808086	0.238913	-3.38234	0.000718719	0.00953607	B4GALNT1
ENSG00000101938	116.137	0.73729	0.218065	3.38105	0.000722086	0.00956146	CHRDL1
ENSG00000148834	2941.99	0.389361	0.115152	3.38128	0.000721485	0.00956146	GSTO1
ENSG00000204264	1466.01	0.408053	0.120708	3.38049	0.000723559	0.00957134	PSMB8
ENSG00000172164	706.466	-0.509552	0.150766	-3.37974	0.000725533	0.00958781	SNTB1
ENSG00000157404	122.277	0.815226	0.241272	3.37887	0.000727854	0.00960885	KIT
ENSG00000138640	390.438	-0.42997	0.127288	-3.37794	0.000730319	0.00962208	FAM13A
ENSG00000006025	69.8668	-0.811136	0.240124	-3.37798	0.000730206	0.00962208	OSBPL7
ENSG00000113448	101.071	-0.76856	0.227625	-3.37643	0.000734343	0.00966543	PDE4D
ENSG00000172733	10.5594	-2.11949	0.627792	-3.37609	0.000735226	0.00966737	PURG
ENSG00000166946	882.676	0.353266	0.104766	3.37196	0.000746365	0.00979428	CCNDBP1
ENSG00000120137	1236.62	-0.501938	0.148845	-3.37222	0.000745637	0.00979428	PANK3
ENSG00000155657	408.329	-0.453545	0.134549	-3.37085	0.000749363	0.00980762	TTN
ENSG00000107623	48.0153	-1.02815	0.305019	-3.37076	0.000749618	0.00980762	NA
ENSG00000100285	17.5341	-1.51522	0.449508	-3.37085	0.00074937	0.00980762	NEFH
ENSG00000188921	1106.73	-0.429224	0.127367	-3.36997	0.000751758	0.00982586	HACD4
ENSG00000163946	1322.96	-0.500368	0.148501	-3.36945	0.000753178	0.00983466	FAM208A
ENSG00000154229	1985.97	-0.435236	0.129196	-3.36879	0.000754988	0.00984851	PRKCA
ENSG00000140937	10901.8	-0.361504	0.10733	-3.36816	0.000756726	0.00986142	CDH11
ENSG00000168546	64.8671	-0.87478	0.259758	-3.36767	0.000758068	0.00986914	GFRA2
ENSG00000184226	54.0777	0.868915	0.258122	3.3663	0.000761839	0.00990843	PCDH9
ENSG00000063854	297.956	0.454242	0.135125	3.36163	0.000774837	0.0100576	HAGH
ENSG00000136021	1417.94	-0.409419	0.121784	-3.36185	0.000774216	0.0100576	SCYL2
ENSG00000131831	233.401	0.518432	0.154284	3.36025	0.000778712	0.010088	RAI2
ENSG00000163453	5638.2	0.405922	0.1208	3.36029	0.000778603	0.010088	IGFBP7
ENSG00000029153	969.78	-0.443118	0.131929	-3.35877	0.000782915	0.0101325	ARNTL2
ENSG00000157741	297.082	-0.60182	0.17923	-3.3578	0.000785649	0.0101579	UBN2
ENSG00000092621	2397.41	0.372329	0.110914	3.35693	0.000788133	0.01018	PHGDH
ENSG00000159335	4595.7	0.420932	0.12541	3.35645	0.000789511	0.0101878	PTMS
ENSG00000138463	280.677	0.445804	0.132873	3.35512	0.00079331	0.0102168	DIRC2
ENSG00000053747	464.774	-0.473917	0.141243	-3.35532	0.00079273	0.0102168	LAMA3
ENSG00000185000	243.299	0.484435	0.144447	3.35371	0.000797346	0.0102518	DGAT1
ENSG00000103647	667.294	-0.418698	0.124849	-3.35363	0.000797585	0.0102518	CORO2B
ENSG00000111981	67.9738	0.783342	0.233961	3.34817	0.000813458	0.0104456	ULBP1
ENSG00000135390	1735.08	0.373808	0.111692	3.34676	0.000817614	0.0104887	ATP5G2
ENSG00000173674	872.607	-0.400723	0.119811	-3.34462	0.000823959	0.0105598	NA
ENSG00000120156	254.228	0.643826	0.192565	3.34342	0.000827521	0.0105858	TEK
ENSG00000157800	820.86	0.444188	0.132858	3.34333	0.000827784	0.0105858	SLC37A3
ENSG00000177156	1809.47	0.316848	0.094776	3.34313	0.000828398	0.0105858	TALDO1
ENSG00000160917	332.366	0.422035	0.126263	3.34251	0.000830245	0.0105888	CPSF4
ENSG00000092853	126.373	-0.727228	0.21756	-3.34265	0.000829824	0.0105888	CLSPN
ENSG00000066405	9.85159	-1.99159	0.595994	-3.34164	0.000832859	0.0106119	CLDN18
ENSG00000198826	339.163	-0.579997	0.173583	-3.34133	0.00083379	0.0106135	ARHGAP11A
ENSG00000179222	5594.71	-0.35057	0.10497	-3.33971	0.000838648	0.010665	MAGED1
ENSG00000157456	162.301	-0.595548	0.178354	-3.33913	0.000840427	0.0106773	CCNB2
ENSG00000196730	690.19	0.378982	0.113542	3.33782	0.000844395	0.0107164	DAPK1
ENSG00000138160	231.159	-0.664377	0.19906	-3.33758	0.000845129	0.0107164	KIF11
ENSG00000153786	2718.92	0.324259	0.0971707	3.337	0.000846882	0.0107283	ZDHHC7
ENSG00000106733	337.229	-0.52295	0.156741	-3.33639	0.000848743	0.0107415	NMRK1
ENSG00000124608	248.744	0.469944	0.140902	3.33526	0.000852196	0.0107748	AARS2
ENSG00000104722	206.228	0.61906	0.185639	3.33474	0.000853781	0.0107845	NEFM
ENSG00000250091	94.9871	-0.635076	0.190463	-3.33438	0.000854893	0.0107882	NA
ENSG00000143537	1755.49	0.347837	0.104329	3.33405	0.000855903	0.0107906	ADAM15
ENSG00000136938	2421.61	0.347091	0.104121	3.33353	0.0008575	0.0108004	ANP32B
ENSG00000072609	400.084	0.430381	0.129132	3.33288	0.000859528	0.0108156	CHFR
ENSG00000163393	163.047	0.605772	0.181855	3.33107	0.000865132	0.0108653	SLC22A15
ENSG00000164211	849.754	-0.51228	0.153784	-3.33117	0.000864829	0.0108653	STARD4
ENSG00000175130	556.028	-0.519223	0.155988	-3.32862	0.000872788	0.010951	MARCKSL1
ENSG00000125966	616.287	0.404881	0.121665	3.32782	0.000875278	0.0109614	MMP24
ENSG00000111859	208.181	-0.593151	0.178228	-3.32804	0.000874605	0.0109614	NEDD9
ENSG00000198146	476.945	-0.591496	0.177797	-3.3268	0.000878498	0.0109912	ZNF770
ENSG00000107614	107.939	-0.604381	0.181686	-3.3265	0.000879425	0.0109924	TRDMT1
ENSG00000055332	1968.08	-0.425412	0.127921	-3.32558	0.000882336	0.0110183	EIF2AK2
ENSG00000166135	1511.17	0.33973	0.102196	3.32429	0.000886435	0.0110535	HIF1AN
ENSG00000087470	1242.91	-0.458853	0.138036	-3.32417	0.000886832	0.0110535	DNM1L
ENSG00000135424	299.894	-0.505346	0.152145	-3.32149	0.000895388	0.0111496	ITGA7
ENSG00000189266	829.792	-0.369077	0.111128	-3.32119	0.000896336	0.0111508	PNRC2
ENSG00000100441	1027.54	0.482733	0.14543	3.31935	0.000902267	0.011214	KHNYN
ENSG00000246705	791.399	0.412314	0.124356	3.3156	0.000914473	0.011355	H2AFJ
ENSG00000139793	1353.2	-0.394117	0.118916	-3.31424	0.000918928	0.0113888	MBNL2
ENSG00000170921	1110.18	-0.419212	0.126479	-3.31447	0.000918164	0.0113888	TANC2
ENSG00000149923	1500.09	0.340367	0.102753	3.31249	0.000924707	0.0114497	PPP4C
ENSG00000116406	1491.67	-0.434593	0.13126	-3.31092	0.000929885	0.0114964	EDEM3
ENSG00000162688	644.996	-0.504082	0.152265	-3.31056	0.0009311	0.0114964	AGL
ENSG00000147145	19.855	-1.33893	0.404423	-3.31073	0.000930545	0.0114964	LPAR4
ENSG00000133997	368.581	0.420813	0.127173	3.30897	0.000936389	0.0115508	MED6
ENSG00000122705	3790.78	0.34579	0.104579	3.30649	0.000944717	0.0116427	CLTA
ENSG00000103066	930.324	-0.405062	0.122601	-3.30391	0.000953462	0.0117394	PLA2G15
ENSG00000198825	416.287	-0.444517	0.134585	-3.30286	0.000957028	0.0117723	INPP5F
ENSG00000160200	795.028	0.4351	0.131864	3.29961	0.000968178	0.0118911	CBS
ENSG00000104332	368.55	-0.533474	0.161682	-3.29952	0.000968486	0.0118911	SFRP1
ENSG00000152683	552.288	-0.374352	0.113489	-3.29858	0.000971761	0.0119202	SLC30A6
ENSG00000083857	8801.28	-0.369249	0.112035	-3.29584	0.000981286	0.0120258	FAT1
ENSG00000070081	2622.04	-0.428778	0.130134	-3.29489	0.000984595	0.0120551	NUCB2
ENSG00000120875	177.096	0.616829	0.187338	3.29259	0.00099268	0.0121428	DUSP4
ENSG00000111450	677.299	0.387919	0.117975	3.28815	0.00100848	0.0123246	STX2
ENSG00000171703	479.482	0.436844	0.13289	3.28726	0.00101168	0.0123523	TCEA2
ENSG00000183287	1167.83	-0.327025	0.0994973	-3.28677	0.00101343	0.0123622	CCBE1
ENSG00000187079	3004.05	-0.427123	0.130063	-3.28396	0.0010236	0.0124747	TEAD1
ENSG00000068028	642.932	-0.386886	0.117851	-3.28284	0.00102767	0.0125127	RASSF1
ENSG00000162694	987.959	-0.344773	0.105131	-3.27945	0.00104009	0.0126522	EXTL2
ENSG00000011347	365.029	-0.445609	0.135912	-3.27866	0.001043	0.0126759	SYT7
ENSG00000138468	269.772	-0.527795	0.161126	-3.27567	0.00105412	0.0127992	SENP7
ENSG00000111145	2334	-0.336163	0.102656	-3.27466	0.00105788	0.012833	ELK3
ENSG00000115307	885.398	0.372278	0.113699	3.27425	0.00105941	0.0128398	AUP1
ENSG00000137752	139.536	0.538591	0.164507	3.27397	0.00106048	0.0128409	CASP1
ENSG00000161970	5433.28	0.401683	0.122935	3.26743	0.00108528	0.0131041	RPL26
ENSG00000243317	1357.37	0.330551	0.101173	3.26719	0.0010862	0.0131041	STMP1
ENSG00000156860	852.518	-0.383815	0.117475	-3.26719	0.0010862	0.0131041	FBRS
ENSG00000120341	165.656	-0.534193	0.163484	-3.26754	0.00108485	0.0131041	SEC16B
ENSG00000149547	2500.58	0.297131	0.091019	3.26449	0.00109661	0.0132175	EI24
ENSG00000178537	373.854	0.395447	0.121165	3.26372	0.00109961	0.0132416	SLC25A20
ENSG00000119041	569.259	-0.393434	0.120589	-3.26261	0.00110392	0.0132813	GTF3C3
ENSG00000173875	335.753	-0.472678	0.144983	-3.26023	0.00111321	0.0133809	ZNF791
ENSG00000174564	132.325	0.610903	0.187458	3.25889	0.0011185	0.01342	IL20RB
ENSG00000160293	578.142	-0.425892	0.130686	-3.25891	0.00111843	0.01342	VAV2
ENSG00000129197	408.948	0.424758	0.130485	3.25523	0.001133	0.0135797	RPAIN
ENSG00000221852	448.081	-0.570137	0.175157	-3.25501	0.00113388	0.0135797	KRTAP1-5
ENSG00000116117	752.726	0.388889	0.119539	3.25323	0.00114101	0.0136527	PARD3B
ENSG00000170855	903.195	0.373961	0.115013	3.25146	0.00114814	0.0137256	TRIAP1
ENSG00000105677	942.919	0.362185	0.111431	3.2503	0.00115285	0.0137694	TMEM147
ENSG00000105519	193.2	-0.501734	0.154498	-3.2475	0.00116423	0.0138806	CAPS
ENSG00000180488	349.967	-0.595709	0.183437	-3.24749	0.00116428	0.0138806	MIGA1
ENSG00000175550	2511.85	0.337483	0.104083	3.24244	0.00118509	0.014116	DRAP1
ENSG00000186907	149.422	0.610189	0.188214	3.242	0.00118695	0.0141202	RTN4RL2
ENSG00000085415	488.15	-0.362599	0.11185	-3.24184	0.00118759	0.0141202	SEH1L
ENSG00000023191	8312.01	0.295188	0.0910638	3.24155	0.0011888	0.0141218	RNH1
ENSG00000189058	309.6	0.669445	0.206588	3.24048	0.00119327	0.0141622	APOD
ENSG00000163870	524.22	0.417758	0.12897	3.23919	0.00119869	0.0142136	TPRA1
ENSG00000103047	467.623	0.386952	0.119493	3.23829	0.0012025	0.0142447	TANGO6
ENSG00000115073	824.259	0.335981	0.103762	3.23801	0.00120367	0.0142447	ACTR1B
ENSG00000148943	636.99	-0.435067	0.134371	-3.2378	0.00120456	0.0142447	LIN7C
ENSG00000120306	761.495	0.360242	0.111276	3.23738	0.00120631	0.0142527	CYSTM1
ENSG00000143418	2622.75	0.301763	0.0932479	3.23614	0.00121157	0.014302	CERS2
ENSG00000112245	2131.44	0.308501	0.0954111	3.23338	0.00122333	0.0144241	PTP4A1
ENSG00000157542	112.506	-0.764889	0.236573	-3.2332	0.00122411	0.0144241	KCNJ6
ENSG00000106070	1023.44	0.438166	0.135534	3.23289	0.00122544	0.0144269	GRB10
ENSG00000158156	287.659	0.439519	0.135972	3.23241	0.0012275	0.0144382	XKR8
ENSG00000100767	110.991	0.640606	0.198232	3.2316	0.00123101	0.0144665	PAPLN
ENSG00000104522	434.753	0.393631	0.121941	3.22805	0.00124638	0.0146211	TSTA3
ENSG00000074410	6627.49	-0.351415	0.108856	-3.22825	0.00124551	0.0146211	CA12
ENSG00000143952	580.675	-0.431223	0.133641	-3.22673	0.00125213	0.0146754	VPS54
ENSG00000133818	1038.16	0.418834	0.129967	3.22261	0.00127027	0.014869	RRAS2
ENSG00000103196	682.025	-0.519416	0.161186	-3.22247	0.00127091	0.014869	CRISPLD2
ENSG00000114933	315.939	-0.509363	0.158101	-3.22175	0.00127411	0.0148933	INO80D
ENSG00000145191	549.501	0.383624	0.119144	3.21984	0.00128262	0.0149669	EIF2B5
ENSG00000056998	79.8266	-0.690863	0.214565	-3.21983	0.00128268	0.0149669	GYG2
ENSG00000130396	628.532	0.413305	0.128458	3.21745	0.00129336	0.0150639	AFDN
ENSG00000204387	2094.4	0.376198	0.116926	3.21739	0.00129362	0.0150639	C6orf48
ENSG00000160551	2065.93	-0.451674	0.140393	-3.21721	0.00129443	0.0150639	TAOK1
ENSG00000164828	2694.45	0.312172	0.097053	3.21651	0.00129758	0.0150873	SUN1
ENSG00000119537	1590.93	0.306775	0.0953949	3.21585	0.00130061	0.0151091	KDSR
ENSG00000068438	739.077	0.334179	0.103925	3.21558	0.00130179	0.0151095	FTSJ1
ENSG00000143947	3796.55	0.431677	0.134284	3.21466	0.001306	0.015145	RPS27A
ENSG00000142541	8564.18	0.386552	0.120324	3.21259	0.00131542	0.0152351	RPL13A
ENSG00000146425	1526.23	0.375036	0.116745	3.21245	0.00131609	0.0152351	DYNLT1
ENSG00000188994	591.538	-0.441622	0.137542	-3.21082	0.00132359	0.0153085	ZNF292
ENSG00000112679	486.178	0.402562	0.125438	3.20925	0.00133083	0.0153652	DUSP22
ENSG00000068885	1567.22	-0.414216	0.129069	-3.20926	0.00133077	0.0153652	IFT80
ENSG00000011638	978.702	0.349928	0.109153	3.20583	0.00134672	0.0155351	TMEM159
ENSG00000172340	1128.62	0.355651	0.110981	3.20461	0.00135246	0.0155876	SUCLG2
ENSG00000091436	1724.48	-0.483693	0.15097	-3.20389	0.00135582	0.0156127	MAP3K20
ENSG00000136854	737.622	-0.369802	0.115487	-3.20211	0.00136425	0.015696	STXBP1
ENSG00000162191	1362.62	0.370016	0.115576	3.2015	0.00136714	0.0157155	UBXN1
ENSG00000182195	562.699	-0.392641	0.122665	-3.20093	0.00136984	0.0157328	LDOC1
ENSG00000148677	27.5605	1.36615	0.427166	3.19818	0.00138298	0.0158699	ANKRD1
ENSG00000172081	682	0.423907	0.132609	3.19666	0.00139029	0.0159261	MOB3A
ENSG00000112079	2043.08	0.308546	0.0965147	3.19689	0.00138919	0.0159261	STK38
ENSG00000117280	736.846	0.355309	0.111185	3.19565	0.00139518	0.0159681	RAB29
ENSG00000143801	418.375	0.373741	0.117005	3.19422	0.00140208	0.0160192	PSEN2
ENSG00000185127	1232.82	-0.352531	0.110358	-3.19444	0.00140103	0.0160192	C6orf120
ENSG00000168172	1190.89	-0.487271	0.152574	-3.19368	0.00140474	0.0160357	HOOK3
ENSG00000213719	7689.2	0.289209	0.0905786	3.19291	0.00140849	0.0160646	CLIC1
ENSG00000120254	1173.98	0.343797	0.107694	3.19236	0.00141117	0.0160812	MTHFD1L
ENSG00000101333	207.357	-0.488894	0.153161	-3.19203	0.00141277	0.0160855	PLCB4
ENSG00000146066	745.903	0.44177	0.138528	3.18903	0.00142749	0.0162113	HIGD2A
ENSG00000023516	1399.88	-0.454107	0.142397	-3.18903	0.00142751	0.0162113	AKAP11
ENSG00000177034	238.685	-0.672066	0.210733	-3.18919	0.00142673	0.0162113	MTX3
ENSG00000163577	280.888	0.425912	0.133681	3.18604	0.00144234	0.0163656	EIF5A2
ENSG00000125510	40.528	-0.870443	0.273299	-3.18494	0.00144782	0.0164136	OPRL1
ENSG00000176018	636.431	-0.449301	0.141287	-3.18006	0.00147246	0.0166786	LYSMD3
ENSG00000177707	662.894	0.402856	0.126726	3.17895	0.0014781	0.0167138	NECTIN3
ENSG00000112773	1515.35	-0.529376	0.166522	-3.17901	0.0014778	0.0167138	FAM46A
ENSG00000123739	485.067	0.474654	0.14941	3.17686	0.00148878	0.01682	PLA2G12A
ENSG00000137942	422.958	-0.436245	0.137342	-3.17634	0.00149145	0.0168299	FNBP1L
ENSG00000237649	156.851	-0.606212	0.190861	-3.17619	0.00149221	0.0168299	KIFC1
ENSG00000075415	8481.68	0.305028	0.0960722	3.17499	0.00149843	0.0168856	SLC25A3
ENSG00000128342	135.74	-0.562377	0.177188	-3.1739	0.00150407	0.0169347	LIF
ENSG00000104047	844.914	-0.427643	0.134878	-3.1706	0.00152125	0.0171134	DTWD1
ENSG00000130958	408.634	0.404952	0.127786	3.16899	0.00152969	0.0171937	SLC35D2
ENSG00000164346	1153.02	-0.393363	0.124174	-3.16782	0.00153584	0.0172481	NSA2
ENSG00000140470	50.3518	1.00124	0.316354	3.16493	0.0015512	0.0173909	ADAMTS17
ENSG00000149311	1418.22	-0.456868	0.144351	-3.16499	0.00155089	0.0173909	ATM
ENSG00000111540	2984.8	0.343313	0.108499	3.16419	0.00155513	0.0174201	RAB5B
ENSG00000110046	452.892	0.460818	0.145677	3.16329	0.00155999	0.0174596	ATG2A
ENSG00000071539	142.066	-0.650023	0.20553	-3.16266	0.00156332	0.0174821	TRIP13
ENSG00000164244	1757.52	-0.34693	0.109721	-3.16194	0.00156725	0.0175111	PRRC1
ENSG00000166750	3164.86	-0.515485	0.163079	-3.16096	0.00157252	0.0175552	SLFN5
ENSG00000164919	1672.94	0.412609	0.130543	3.1607	0.0015739	0.0175557	COX6C
ENSG00000126561	397.481	0.38324	0.121329	3.15869	0.00158479	0.0176472	STAT5A
ENSG00000076382	201.061	-0.536429	0.169825	-3.15871	0.00158469	0.0176472	SPAG5
ENSG00000160948	1070.96	0.346055	0.109585	3.15787	0.00158926	0.0176676	VPS28
ENSG00000183431	1053.18	0.319949	0.101318	3.15786	0.00158931	0.0176676	SF3A3
ENSG00000205730	2175.65	0.432094	0.136917	3.15588	0.00160012	0.0177538	ITPRIPL2
ENSG00000111652	1494.63	0.317467	0.100601	3.1557	0.00160111	0.0177538	COPS7A
ENSG00000136636	1562.68	-0.327423	0.103743	-3.1561	0.00159894	0.0177538	KCTD3
ENSG00000163040	133.893	-0.550786	0.174619	-3.15422	0.00160928	0.0178294	CCDC74A
ENSG00000103044	151.842	-0.572741	0.181632	-3.1533	0.00161434	0.0178704	HAS3
ENSG00000160818	444.967	0.39727	0.126034	3.15209	0.00162107	0.0179299	GPATCH4
ENSG00000095059	477.155	0.385249	0.122239	3.1516	0.00162378	0.0179448	DHPS
ENSG00000147813	153.637	0.563672	0.178915	3.15051	0.00162988	0.0179971	NAPRT
ENSG00000082146	525.089	0.372108	0.118122	3.1502	0.00163159	0.0180008	STRADB
ENSG00000173960	455.55	-0.428283	0.135971	-3.14982	0.00163373	0.0180094	UBXN2A
ENSG00000109736	863.174	-0.360448	0.11452	-3.14747	0.00164691	0.0181394	MFSD10
ENSG00000129128	1849.97	-0.372914	0.118502	-3.14691	0.00165006	0.0181482	SPCS3
ENSG00000114857	932.716	-0.54777	0.17407	-3.14684	0.00165046	0.0181482	NKTR
ENSG00000064490	349.284	0.464653	0.147701	3.1459	0.00165578	0.0181915	RFXANK
ENSG00000136444	612.294	0.348721	0.110875	3.14516	0.00165993	0.0182165	RSAD1
ENSG00000147955	1045.3	-0.334975	0.106516	-3.14483	0.00166181	0.0182165	SIGMAR1
ENSG00000169083	116.584	-0.638207	0.202943	-3.14476	0.00166221	0.0182165	AR
ENSG00000124104	1422.14	0.314689	0.100088	3.14413	0.0016658	0.0182406	SNX21
ENSG00000126216	327.722	0.431454	0.137247	3.14363	0.00166866	0.0182568	TUBGCP3
ENSG00000140416	6023.45	0.336697	0.107113	3.14338	0.00167008	0.0182571	TPM1
ENSG00000240303	817.338	-0.359464	0.11439	-3.14245	0.00167541	0.0182851	ACAD11
ENSG00000198252	462.92	-0.421285	0.134056	-3.14261	0.00167448	0.0182851	STYX
ENSG00000137478	637.82	-0.335769	0.106938	-3.13986	0.00169027	0.0184227	FCHSD2
ENSG00000163867	420.121	-0.460982	0.146821	-3.13977	0.00169083	0.0184227	ZMYM6
ENSG00000153208	15.5138	-1.44164	0.459376	-3.13827	0.00169951	0.018502	MERTK
ENSG00000126070	314.631	-0.426929	0.13606	-3.13779	0.00170224	0.0185164	AGO3
ENSG00000142330	159.979	0.50269	0.160231	3.13728	0.00170525	0.0185304	CAPN10
ENSG00000172660	1797.68	0.30734	0.0979849	3.13661	0.00170915	0.0185304	NA
ENSG00000108406	877.674	-0.381464	0.121616	-3.13662	0.00170909	0.0185304	DHX40
ENSG00000154188	405.854	-0.468693	0.149415	-3.13685	0.00170772	0.0185304	ANGPT1
ENSG00000123415	320.219	0.389644	0.124277	3.13529	0.00171687	0.0185669	SMUG1
ENSG00000082996	1026.25	0.368857	0.117644	3.13536	0.00171643	0.0185669	RNF13
ENSG00000083223	842.589	-0.393955	0.12567	-3.13482	0.00171958	0.0185669	ZCCHC6
ENSG00000110367	1759.87	-0.414624	0.13226	-3.13491	0.00171908	0.0185669	DDX6
ENSG00000169905	807.597	-0.43674	0.13929	-3.13546	0.00171584	0.0185669	TOR1AIP2
ENSG00000180730	35.6923	1.1594	0.370069	3.13292	0.00173079	0.0186574	SHISA2
ENSG00000183828	105.169	0.639181	0.204014	3.13302	0.00173015	0.0186574	NUDT14
ENSG00000204228	22.898	1.14908	0.366883	3.132	0.00173622	0.0187006	HSD17B8
ENSG00000055070	3380.69	0.285387	0.0912211	3.12851	0.00175692	0.0189081	SZRD1
ENSG00000156162	1032.37	-0.395068	0.126295	-3.12813	0.00175922	0.0189131	DPY19L4
ENSG00000157150	55.0156	-0.795886	0.254443	-3.12796	0.00176026	0.0189131	TIMP4
ENSG00000106819	639.297	0.404306	0.129305	3.12677	0.00176736	0.0189701	ASPN
ENSG00000068001	549.749	-0.366685	0.117279	-3.12659	0.00176845	0.0189701	HYAL2
ENSG00000171631	25.0659	-1.30029	0.416013	-3.12561	0.00177437	0.0190182	P2RY6
ENSG00000133392	154.217	0.546765	0.174986	3.12463	0.00178032	0.0190354	MYH11
ENSG00000113441	896.604	-0.449817	0.143958	-3.12463	0.00178027	0.0190354	LNPEP
ENSG00000153885	269.508	-0.523751	0.167612	-3.12478	0.00177936	0.0190354	KCTD15
ENSG00000167996	19150.7	0.339421	0.108668	3.12346	0.00178738	0.0190954	FTH1
ENSG00000102038	2356.58	-0.316328	0.101291	-3.12297	0.00179035	0.0191116	SMARCA1
ENSG00000118898	2084.02	0.399681	0.128006	3.12236	0.00179407	0.0191203	PPL
ENSG00000183726	3086.58	0.30677	0.0982426	3.12257	0.00179277	0.0191203	TMEM50A
ENSG00000136274	114.358	-0.593194	0.190012	-3.12187	0.00179707	0.0191367	NACAD
ENSG00000144741	322.997	0.437625	0.140251	3.12031	0.0018066	0.0191917	SLC25A26
ENSG00000005810	2140.77	-0.410868	0.131661	-3.12067	0.00180442	0.0191917	MYCBP2
ENSG00000123560	17.6414	-1.35232	0.433366	-3.12051	0.00180539	0.0191917	PLP1
ENSG00000205978	1033.92	0.471707	0.15132	3.11729	0.00182522	0.0193582	NYNRIN
ENSG00000197746	31291.6	0.2824	0.0905852	3.11751	0.00182387	0.0193582	PSAP
ENSG00000142002	1327.25	-0.334472	0.10734	-3.11601	0.00183313	0.0194265	DPP9
ENSG00000183718	104.275	-0.624558	0.200517	-3.11474	0.00184104	0.0194946	TRIM52
ENSG00000130119	272.572	0.48813	0.156762	3.11382	0.00184682	0.0194948	GNL3L
ENSG00000149600	953.374	0.335547	0.107769	3.11356	0.00184842	0.0194948	COMMD7
ENSG00000116954	2090.44	0.288161	0.0925503	3.11356	0.00184846	0.0194948	RRAGC
ENSG00000138768	2480.57	-0.351706	0.112959	-3.11358	0.00184832	0.0194948	USO1
ENSG00000198862	781.097	-0.40845	0.131152	-3.11432	0.00184371	0.0194948	LTN1
ENSG00000108443	557.012	-0.352928	0.113365	-3.1132	0.00185072	0.0195029	RPS6KB1
ENSG00000101935	342.408	0.426957	0.137201	3.11191	0.00185883	0.0195415	AMMECR1
ENSG00000101160	5863.12	-0.318093	0.102208	-3.11223	0.00185681	0.0195415	CTSZ
ENSG00000197312	438.567	-0.431265	0.138582	-3.11199	0.00185834	0.0195415	DDI2
ENSG00000123144	1871.73	0.333999	0.107338	3.11165	0.00186042	0.0195426	TRIR
ENSG00000176055	137.092	-0.583065	0.187464	-3.11028	0.0018691	0.0196181	MBLAC2
ENSG00000115904	1117.99	-0.435248	0.140105	-3.10658	0.00189265	0.0198479	SOS1
ENSG00000159167	21.6113	-1.431	0.460667	-3.10637	0.00189401	0.0198479	STC1
ENSG00000122873	757.76	0.357054	0.114982	3.10531	0.00190078	0.019903	CISD1
ENSG00000188404	14.3266	-1.53728	0.495218	-3.10424	0.00190768	0.0199593	SELL
ENSG00000184470	308.363	0.420298	0.135422	3.10363	0.00191165	0.019985	TXNRD2
ENSG00000119636	167.588	-0.564024	0.18176	-3.10313	0.00191487	0.0200028	BBOF1
ENSG00000166340	4183.53	0.339272	0.109343	3.10281	0.00191693	0.0200084	TPP1
ENSG00000258839	122.35	-0.563197	0.181662	-3.10025	0.00193356	0.020166	MC1R
ENSG00000168917	275.223	-0.453499	0.146336	-3.09902	0.00194161	0.0202339	SLC35G2
ENSG00000137807	331.859	-0.461754	0.14903	-3.09839	0.00194577	0.0202612	KIF23
ENSG00000134986	1721.83	-0.342963	0.11071	-3.09785	0.00194931	0.0202821	NREP
ENSG00000072952	266.902	-0.450319	0.145443	-3.09619	0.00196022	0.0203795	MRVI1
ENSG00000135956	1644.6	0.327234	0.105738	3.09475	0.0019698	0.0204629	TMEM127
ENSG00000163840	1166.44	-0.353725	0.114333	-3.09381	0.00197607	0.0205118	DTX3L
ENSG00000181690	164.479	-0.651922	0.210751	-3.09333	0.00197924	0.0205286	PLAG1
ENSG00000011009	481.698	0.380109	0.122927	3.09214	0.00198717	0.0205756	LYPLA2
ENSG00000048544	660.5	0.369911	0.119648	3.09166	0.00199037	0.0205756	MRPS10
ENSG00000160888	702.281	0.352858	0.114139	3.09148	0.00199158	0.0205756	IER2
ENSG00000198265	630.858	-0.407969	0.131931	-3.0923	0.0019861	0.0205756	HELZ
ENSG00000162607	678.647	-0.408089	0.132004	-3.09148	0.00199159	0.0205756	USP1
ENSG00000148730	2391.72	-0.34089	0.110293	-3.09077	0.00199637	0.0205867	EIF4EBP2
ENSG00000114904	293.656	-0.425048	0.137528	-3.09063	0.00199736	0.0205867	NEK4
ENSG00000243279	580.658	-0.432251	0.139858	-3.09064	0.00199725	0.0205867	PRAF2
ENSG00000159314	50.3991	0.808303	0.261622	3.08959	0.00200436	0.0206427	ARHGAP27
ENSG00000206418	1206.65	0.312775	0.101256	3.08894	0.00200875	0.0206717	RAB12
ENSG00000115758	1037.29	0.357141	0.115667	3.08766	0.00201738	0.0207444	ODC1
ENSG00000116514	271.272	0.417022	0.135077	3.08728	0.00201998	0.0207548	RNF19B
ENSG00000099957	123.215	-0.626484	0.202977	-3.08648	0.00202543	0.0207946	P2RX6
ENSG00000140526	3628.69	-0.365571	0.118463	-3.08595	0.00202906	0.0208157	ABHD2
ENSG00000106772	3905.06	-0.392062	0.127088	-3.08497	0.00203576	0.0208681	PRUNE2
ENSG00000147684	1107.18	0.333488	0.108111	3.08468	0.0020377	0.0208718	NDUFB9
ENSG00000155966	337.723	0.62243	0.201879	3.08318	0.002048	0.0209537	AFF2
ENSG00000110047	2123.3	0.346837	0.112498	3.08305	0.00204889	0.0209537	EHD1
ENSG00000001084	413.075	0.364027	0.118096	3.08246	0.00205294	0.0209626	GCLC
ENSG00000014919	567.993	0.342746	0.111187	3.08261	0.00205193	0.0209626	COX15
ENSG00000181722	78.2303	-0.89977	0.291983	-3.08158	0.00205903	0.0210085	ZBTB20
ENSG00000099991	968.41	-0.385047	0.125082	-3.07835	0.0020815	0.021221	CABIN1
ENSG00000077943	186.853	-0.588377	0.191148	-3.07812	0.00208309	0.021221	ITGA8
ENSG00000173726	2468.64	0.285223	0.0926853	3.07733	0.00208867	0.021245	TOMM20
ENSG00000172572	290.287	-0.463773	0.150702	-3.07741	0.00208807	0.021245	PDE3A
ENSG00000197780	588.96	0.346233	0.112545	3.0764	0.0020952	0.0212889	TAF13
ENSG00000118402	173.119	-0.514251	0.167168	-3.07625	0.00209622	0.0212889	ELOVL4
ENSG00000213366	386.156	-0.379262	0.123396	-3.07354	0.00211537	0.0214668	GSTM2
ENSG00000149554	387.986	-0.386692	0.125909	-3.07121	0.00213191	0.0216181	CHEK1
ENSG00000198918	450.375	0.526103	0.171351	3.07032	0.0021383	0.0216662	RPL39
ENSG00000125503	1195.9	0.34073	0.110993	3.06982	0.00214184	0.0216853	PPP1R12C
ENSG00000128059	171.917	-0.495367	0.16138	-3.06956	0.00214371	0.0216876	PPAT
ENSG00000148341	617.36	0.354278	0.115438	3.06899	0.00214783	0.0217125	SH3GLB2
ENSG00000155158	321.252	-0.444528	0.144892	-3.068	0.00215495	0.0217678	TTC39B
ENSG00000176834	284.327	0.458271	0.149412	3.06717	0.00216098	0.021812	VSIG10
ENSG00000242372	2006	0.324594	0.105861	3.06623	0.00216775	0.0218468	EIF6
ENSG00000185862	170.635	-0.607409	0.198083	-3.06644	0.00216628	0.0218468	EVI2B
ENSG00000168209	646.175	0.437417	0.142717	3.06492	0.0021773	0.0219262	DDIT4
ENSG00000135905	675.242	-0.461738	0.150697	-3.06402	0.00218386	0.0219755	DOCK10
ENSG00000253953	135.293	-0.601782	0.196666	-3.05991	0.00221401	0.0222618	PCDHGB4
ENSG00000146007	1636	0.304678	0.0995896	3.05933	0.0022183	0.022288	ZMAT2
ENSG00000128590	487.162	0.362316	0.118567	3.05579	0.00224467	0.0225358	DNAJB9
ENSG00000186468	8336.86	0.324392	0.106221	3.05393	0.00225861	0.0226584	RPS23
ENSG00000078053	449.4	-0.375255	0.122887	-3.05365	0.00226076	0.0226627	AMPH
ENSG00000227500	894.114	-0.340841	0.111681	-3.0519	0.00227396	0.0227769	SCAMP4
ENSG00000119684	415.825	-0.393329	0.128889	-3.05168	0.00227561	0.0227769	MLH3
ENSG00000204632	171.7	0.477965	0.156704	3.05011	0.0022876	0.0228622	HLA-G
ENSG00000078549	11.8208	-1.74954	0.573568	-3.05027	0.00228633	0.0228622	ADCYAP1R1
ENSG00000174307	2753.39	0.320057	0.104969	3.04905	0.00229567	0.0228906	PHLDA3
ENSG00000109920	676.353	-0.340548	0.111678	-3.04937	0.00229323	0.0228906	FNBP4
ENSG00000164647	883.239	-0.384916	0.126236	-3.04917	0.00229478	0.0228906	STEAP1
ENSG00000112977	3061.41	-0.308142	0.101073	-3.0487	0.00229836	0.0229001	DAP
ENSG00000186185	63.9089	-0.838347	0.275017	-3.04835	0.002301	0.0229091	KIF18B
ENSG00000204406	303.571	-0.464161	0.152311	-3.04746	0.00230787	0.0229601	MBD5
ENSG00000102034	639.518	0.44036	0.144603	3.04531	0.0023244	0.023107	ELF4
ENSG00000128567	580.681	1.07313	0.352589	3.04356	0.00233797	0.0232245	PODXL
ENSG00000165474	35.711	0.96048	0.315651	3.04286	0.00234345	0.0232613	GJB2
ENSG00000164171	211.322	-0.6785	0.223041	-3.04204	0.00234979	0.0233067	ITGA2
ENSG00000104435	2768.21	-0.43169	0.141927	-3.04163	0.00235304	0.0233213	STMN2
ENSG00000235098	106.098	-0.592424	0.194829	-3.04074	0.00235996	0.0233723	ANKRD65
ENSG00000175376	282.679	0.443686	0.145976	3.03944	0.00237017	0.0234558	EIF1AD
ENSG00000185633	52.1855	0.784296	0.258103	3.03869	0.00237608	0.0234849	NDUFA4L2
ENSG00000081923	1937.21	-0.316445	0.104141	-3.03862	0.00237668	0.0234849	ATP8B1
ENSG00000047648	450.913	-0.380011	0.125084	-3.03804	0.00238123	0.0234962	ARHGAP6
ENSG00000132549	1082.65	-0.483741	0.159229	-3.03802	0.0023814	0.0234962	VPS13B
ENSG00000196511	159.87	0.566851	0.186606	3.0377	0.00238395	0.0235037	TPK1
ENSG00000127022	13466.1	-0.302151	0.0995382	-3.03553	0.00240115	0.0236556	CANX
ENSG00000198755	4423.01	0.337257	0.111207	3.03269	0.00242382	0.0238612	RPL10A
ENSG00000176142	798.748	-0.32961	0.108697	-3.03237	0.00242638	0.0238684	TMEM39A
ENSG00000130021	295.93	0.421014	0.138898	3.03109	0.00243672	0.0239523	PUDP
ENSG00000152620	580.545	0.354715	0.117047	3.03053	0.00244123	0.0239787	NADK2
ENSG00000123685	14.075	-1.48266	0.489298	-3.03017	0.00244416	0.0239895	BATF3
ENSG00000131795	791.749	0.312279	0.103118	3.02835	0.0024589	0.0241163	NA
ENSG00000072195	849.101	-0.354941	0.117242	-3.02742	0.00246649	0.0241727	NA
ENSG00000111276	767.628	0.314381	0.103927	3.02503	0.00248609	0.0243467	CDKN1B
ENSG00000103184	34.0399	1.07195	0.354722	3.02196	0.00251145	0.0245585	SEC14L5
ENSG00000065809	1377.45	0.34084	0.112787	3.02197	0.00251133	0.0245585	FAM107B
ENSG00000183856	210.337	-0.614138	0.203246	-3.02165	0.00251402	0.0245653	IQGAP3
ENSG00000125637	181.682	-0.469342	0.155348	-3.02123	0.00251754	0.0245815	PSD4
ENSG00000122729	2589.6	0.326487	0.108076	3.02089	0.00252029	0.0245902	ACO1
ENSG00000121297	522.608	-0.350507	0.116039	-3.02061	0.00252269	0.0245953	TSHZ3
ENSG00000141141	586.154	-0.359787	0.11912	-3.02037	0.00252462	0.0245959	NA
ENSG00000101955	2355.28	-0.356924	0.118236	-3.01874	0.00253825	0.0247104	SRPX
ENSG00000109501	475.938	-0.349983	0.115967	-3.01796	0.00254481	0.0247559	WFS1
ENSG00000137563	564.786	-0.477205	0.158167	-3.0171	0.00255204	0.0248079	GGH
ENSG00000182504	259.095	-0.584707	0.193846	-3.01635	0.00255835	0.0248509	CEP97
ENSG00000140545	7237.76	0.297133	0.0985161	3.01609	0.0025606	0.0248544	MFGE8
ENSG00000021574	391.531	-0.427549	0.141774	-3.0157	0.00256387	0.0248679	SPAST
ENSG00000129084	1937.37	0.386911	0.128313	3.01537	0.00256668	0.0248767	PSMA1
ENSG00000108518	9218.48	0.321946	0.106806	3.0143	0.00257573	0.0249461	PFN1
ENSG00000159210	903.849	0.333775	0.110902	3.00964	0.00261555	0.0253131	SNF8
ENSG00000176463	364.818	-0.373941	0.124276	-3.00895	0.00262151	0.0253521	SLCO3A1
ENSG00000176658	6731.05	-0.456396	0.151705	-3.00844	0.0026259	0.025376	MYO1D
ENSG00000161202	1417.26	0.379606	0.12622	3.00749	0.00263416	0.0253813	DVL3
ENSG00000108829	2814.94	-0.284312	0.09452	-3.00796	0.0026301	0.0253813	LRRC59
ENSG00000114796	615.144	-0.35734	0.11881	-3.00766	0.00263266	0.0253813	KLHL24
ENSG00000168734	2547.79	-0.389233	0.129407	-3.00783	0.00263121	0.0253813	PKIG
ENSG00000087088	2167.65	0.329219	0.109489	3.00688	0.00263945	0.0254136	BAX
ENSG00000126778	408.324	0.439469	0.146203	3.00589	0.00264808	0.025478	SIX1
ENSG00000129933	616.824	-0.362143	0.120544	-3.00425	0.0026624	0.0255972	MAU2
ENSG00000115325	867.72	0.42174	0.140505	3.00161	0.00268559	0.0257873	DOK1
ENSG00000135452	499.828	0.364075	0.121296	3.00155	0.0026861	0.0257873	TSPAN31
ENSG00000124788	563.464	-0.36485	0.121582	-3.00086	0.00269215	0.0258266	ATXN1
ENSG00000241644	47.5567	1.01539	0.338415	3.00042	0.00269611	0.0258269	INMT
ENSG00000164091	2028.69	0.321186	0.107043	3.00055	0.00269496	0.0258269	WDR82
ENSG00000180964	1505.12	0.295721	0.0985956	2.99933	0.00270573	0.0258871	TCEAL8
ENSG00000163960	1002.71	-0.365723	0.121938	-2.99926	0.00270632	0.0258871	UBXN7
ENSG00000128606	400.253	0.393864	0.131381	2.99787	0.00271871	0.0259645	LRRC17
ENSG00000126107	1183.93	0.372402	0.124229	2.99769	0.00272034	0.0259645	HECTD3
ENSG00000041880	659.339	-0.370784	0.123674	-2.99807	0.00271699	0.0259645	PARP3
ENSG00000166333	3652.59	0.300911	0.100552	2.99259	0.00276625	0.0263701	ILK
ENSG00000167615	1385.13	-0.426946	0.142692	-2.99208	0.00277084	0.0263701	LENG8
ENSG00000135968	1041.63	-0.505332	0.168885	-2.99217	0.00277006	0.0263701	GCC2
ENSG00000178694	119.511	-0.564388	0.188617	-2.99224	0.00276942	0.0263701	NSUN3
ENSG00000113790	73.0756	-0.731498	0.244567	-2.99099	0.00278076	0.0264454	EHHADH
ENSG00000047410	2460.33	-0.421052	0.1408	-2.99043	0.00278585	0.0264555	TPR
ENSG00000139734	191.885	-0.498661	0.166752	-2.99043	0.00278583	0.0264555	DIAPH3
ENSG00000161011	9105.72	0.32353	0.108241	2.98897	0.00279917	0.0265437	SQSTM1
ENSG00000172053	2289.47	0.305008	0.102044	2.98898	0.00279911	0.0265437	QARS
ENSG00000165156	1375.72	-0.352016	0.117799	-2.98827	0.00280557	0.0265853	ZHX1
ENSG00000123496	353.746	-0.42315	0.141633	-2.98765	0.0028113	0.0266204	IL13RA2
ENSG00000146263	145.189	-0.698337	0.234035	-2.9839	0.00284601	0.026914	MMS22L
ENSG00000142731	83.5449	-0.751865	0.251977	-2.98386	0.0028464	0.026914	PLK4
ENSG00000102316	4350.22	-0.311186	0.104315	-2.98314	0.00285304	0.0269574	MAGED2
ENSG00000065060	356.985	0.425248	0.142579	2.98253	0.00285872	0.0269917	UHRF1BP1
ENSG00000035664	108.33	-0.631542	0.21179	-2.98193	0.0028644	0.027026	DAPK2
ENSG00000139354	73.9146	-0.788398	0.264418	-2.98163	0.00286715	0.0270326	GAS2L3
ENSG00000159720	1690.37	0.311708	0.10464	2.97886	0.00289321	0.0272587	ATP6V0D1
ENSG00000204308	295.948	0.396701	0.133245	2.97722	0.00290872	0.0273657	RNF5
ENSG00000093010	2543.3	0.276162	0.0927571	2.97727	0.00290832	0.0273657	COMT
ENSG00000185070	2175.38	0.39202	0.131692	2.97679	0.00291281	0.0273722	FLRT2
ENSG00000188026	409.06	0.357073	0.119956	2.97671	0.00291357	0.0273722	RILPL1
ENSG00000125398	102.309	-0.627215	0.21081	-2.97526	0.00292736	0.0274821	SOX9
ENSG00000117394	269.318	0.456349	0.153405	2.97481	0.00293172	0.0275034	SLC2A1
ENSG00000196743	1524.35	-0.313501	0.105448	-2.97303	0.00294876	0.0276043	GM2A
ENSG00000213281	1562.43	-0.361034	0.121428	-2.97324	0.0029467	0.0276043	NRAS
ENSG00000130962	357.662	-0.417781	0.140517	-2.97317	0.00294741	0.0276043	PRRG1
ENSG00000026652	391.274	-0.422311	0.142105	-2.97182	0.00296043	0.0276938	AGPAT4
ENSG00000178773	188.174	0.456754	0.153934	2.96721	0.0030052	0.0280927	CPNE7
ENSG00000182492	5072.01	-0.440887	0.148599	-2.96696	0.00300762	0.0280953	BGN
ENSG00000165490	36.7876	-1.0754	0.362665	-2.96528	0.00302405	0.0282288	DDIAS
ENSG00000198373	642.832	0.36738	0.123919	2.96468	0.00303001	0.0282443	WWP2
ENSG00000162924	86.9609	-0.707637	0.23868	-2.96479	0.00302886	0.0282443	REL
ENSG00000140474	258.953	0.421608	0.142255	2.96375	0.00303912	0.0283092	ULK3
ENSG00000188487	54.5116	-0.883902	0.298283	-2.9633	0.0030436	0.0283308	INSC
ENSG00000101460	374.12	0.399926	0.134996	2.96251	0.00305146	0.0283839	MAP1LC3A
ENSG00000130193	124.358	0.529636	0.178845	2.96142	0.00306222	0.0284639	THEM6
ENSG00000128918	221.543	0.616493	0.208266	2.96012	0.00307515	0.0285036	ALDH1A2
ENSG00000171365	245.557	0.510833	0.172558	2.96036	0.00307279	0.0285036	CLCN5
ENSG00000138688	1987.93	-0.423603	0.143082	-2.96055	0.00307086	0.0285036	KIAA1109
ENSG00000163013	58.2469	-0.739966	0.249967	-2.96026	0.0030738	0.0285036	FBXO41
ENSG00000004777	55.5661	-0.696429	0.235315	-2.95956	0.00308079	0.0285358	ARHGAP33
ENSG00000152818	3210.41	-0.375833	0.127016	-2.95894	0.00308704	0.0285736	UTRN
ENSG00000114650	887.179	0.348101	0.117666	2.95838	0.0030926	0.0286049	SCAP
ENSG00000090863	5488.21	-0.335945	0.113592	-2.95749	0.0031016	0.028668	GLG1
ENSG00000115685	1219.51	0.300938	0.101833	2.95522	0.00312445	0.0288388	PPP1R7
ENSG00000123240	3877.26	0.278209	0.0941385	2.95531	0.00312354	0.0288388	OPTN
ENSG00000168528	225.018	0.457587	0.154856	2.95492	0.00312746	0.0288463	SERINC2
ENSG00000066427	427.238	-0.375891	0.127257	-2.9538	0.00313887	0.0289312	ATXN3
ENSG00000147852	334.696	0.400548	0.135653	2.95275	0.00314957	0.0290096	VLDLR
ENSG00000080546	691.827	0.319405	0.10819	2.95227	0.00315442	0.0290339	SESN1
ENSG00000134363	2075.59	0.376011	0.127399	2.95144	0.00316299	0.0290924	FST
ENSG00000091039	2739.72	-0.338464	0.114716	-2.95046	0.00317302	0.029144	OSBPL8
ENSG00000180329	417.588	-0.386813	0.1311	-2.95051	0.0031725	0.029144	CCDC43
ENSG00000253159	828.993	-0.427106	0.144805	-2.94953	0.00318258	0.0292113	PCDHGA12
ENSG00000162600	229.542	0.437303	0.14873	2.94024	0.00327962	0.030069	OMA1
ENSG00000162704	4397.02	0.269759	0.0917504	2.94015	0.00328059	0.030069	ARPC5
ENSG00000087448	600.55	-0.32547	0.110733	-2.93922	0.00329036	0.0301376	KLHL42
ENSG00000168575	986.942	0.330927	0.112678	2.93692	0.00331489	0.03032	SLC20A2
ENSG00000118971	1117.88	0.315957	0.107602	2.93634	0.00332111	0.03032	CCND2
ENSG00000213465	1433.62	0.311368	0.106042	2.93627	0.0033218	0.03032	ARL2
ENSG00000163507	218.48	-0.522874	0.178062	-2.93648	0.00331963	0.03032	CIP2A
ENSG00000188312	83.3746	-0.59917	0.204043	-2.93649	0.00331952	0.03032	CENPP
ENSG00000145592	7556.46	0.355446	0.121081	2.93561	0.0033289	0.0303638	RPL37
ENSG00000077097	2249.18	-0.32384	0.110351	-2.93463	0.00333947	0.0304391	TOP2B
ENSG00000136381	890.577	-0.405019	0.138067	-2.93349	0.00335173	0.0305297	IREB2
ENSG00000160179	23.3639	1.23738	0.421923	2.93271	0.00336014	0.0305329	ABCG1
ENSG00000164930	668.926	0.360189	0.122822	2.9326	0.00336136	0.0305329	FZD6
ENSG00000173542	755.038	-0.495782	0.16905	-2.93275	0.00335975	0.0305329	MOB1B
ENSG00000123453	19.9257	-1.33292	0.454468	-2.93292	0.00335788	0.0305329	SARDH
ENSG00000142634	965.884	0.294217	0.100334	2.93238	0.00336378	0.0305339	EFHD2
ENSG00000126226	936.97	0.299851	0.102265	2.93209	0.00336689	0.030541	PCID2
ENSG00000164442	3935.45	-0.316054	0.10785	-2.93049	0.00338423	0.0306771	CITED2
ENSG00000197140	39.6909	-0.856166	0.29222	-2.92987	0.00339104	0.0307177	ADAM32
ENSG00000137269	60.8297	0.716422	0.24456	2.92943	0.00339588	0.0307404	LRRC1
ENSG00000122986	50.1673	-0.748549	0.255629	-2.92826	0.00340865	0.0308348	HVCN1
ENSG00000065491	247.276	0.444384	0.15184	2.92666	0.00342626	0.0308879	TBC1D22B
ENSG00000176422	190.884	0.43802	0.149665	2.92668	0.00342605	0.0308879	SPRYD4
ENSG00000139508	317.69	0.393931	0.134589	2.92692	0.00342336	0.0308879	SLC46A3
ENSG00000183283	2514.97	0.290983	0.0993962	2.92751	0.00341692	0.0308879	DAZAP2
ENSG00000171311	306.913	-0.417308	0.142583	-2.92678	0.00342494	0.0308879	EXOSC1
ENSG00000145604	502.564	0.359609	0.122956	2.9247	0.00344791	0.0310407	SKP2
ENSG00000168404	271.991	-0.452664	0.154771	-2.92473	0.00344754	0.0310407	MLKL
ENSG00000138311	58.1831	-0.707759	0.242182	-2.92243	0.0034731	0.031246	ZNF365
ENSG00000170448	156.318	-0.494136	0.169117	-2.92187	0.00347941	0.0312814	NFXL1
ENSG00000072121	921.354	0.389033	0.133257	2.91943	0.00350677	0.0314844	ZFYVE26
ENSG00000160326	233.854	-0.416273	0.142581	-2.91955	0.0035054	0.0314844	SLC2A6
ENSG00000173166	159.424	-0.540834	0.185387	-2.91732	0.00353049	0.0316758	RAPH1
ENSG00000161681	69.8886	-0.718818	0.246459	-2.91658	0.00353895	0.03173	SHANK1
ENSG00000115266	92.0812	0.61348	0.210449	2.9151	0.00355574	0.0318588	APC2
ENSG00000134987	588.031	-0.43778	0.150207	-2.91451	0.00356243	0.0318971	WDR36
ENSG00000143294	839.767	0.305278	0.104766	2.91391	0.00356938	0.0319376	PRCC
ENSG00000166710	59216.3	0.274642	0.0942731	2.91325	0.00357684	0.0319392	B2M
ENSG00000155304	1206.18	-0.340577	0.116901	-2.91339	0.00357527	0.0319392	HSPA13
ENSG00000136603	481.604	-0.490674	0.168418	-2.91343	0.00357481	0.0319392	SKIL
ENSG00000000003	780.733	-0.349068	0.119845	-2.91267	0.00358351	0.0319721	TSPAN6
ENSG00000127914	1356.11	-0.433079	0.148696	-2.91251	0.00358539	0.0319721	AKAP9
ENSG00000166106	212.85	0.598636	0.205755	2.90947	0.00362046	0.0322286	ADAMTS15
ENSG00000121769	1329.23	0.460883	0.158412	2.90938	0.00362143	0.0322286	FABP3
ENSG00000135414	429.849	-0.358552	0.123246	-2.90924	0.00362304	0.0322286	GDF11
ENSG00000134215	58.8719	-0.688004	0.236495	-2.90917	0.00362395	0.0322286	VAV3
ENSG00000137941	273.02	-0.571941	0.196741	-2.90708	0.00364824	0.0324228	TTLL7
ENSG00000147224	542.378	0.330843	0.113834	2.90637	0.0036565	0.0324742	PRPS1
ENSG00000169018	1606.36	-0.364946	0.125613	-2.90532	0.00366874	0.032561	FEM1B
ENSG00000008311	244.068	-0.491105	0.169184	-2.90279	0.00369852	0.0328032	AASS
ENSG00000080200	189.238	-0.532375	0.183416	-2.90255	0.00370138	0.0328064	CRYBG3
ENSG00000186063	544.666	-0.33612	0.115825	-2.90195	0.00370844	0.0328469	AIDA
ENSG00000157837	833.177	0.31704	0.109266	2.90153	0.00371348	0.0328694	SPPL3
ENSG00000102218	473.154	-0.479939	0.1655	-2.89994	0.00373233	0.0330141	RP2
ENSG00000126878	26.7463	1.4714	0.507488	2.89938	0.00373905	0.0330511	AIF1L
ENSG00000198346	75.4711	-0.716354	0.247089	-2.89917	0.00374154	0.0330511	ZNF813
ENSG00000141562	621.441	0.361144	0.124614	2.8981	0.0037543	0.0331298	NARF
ENSG00000129925	1387.76	0.305928	0.105565	2.898	0.00375548	0.0331298	TMEM8A
ENSG00000185624	18749.1	-0.320115	0.1105	-2.89697	0.00376789	0.033217	P4HB
ENSG00000115020	839.796	-0.503543	0.173838	-2.89662	0.00377205	0.0332314	PIKFYVE
ENSG00000085662	2194.59	0.328855	0.11358	2.89537	0.00378711	0.0333194	AKR1B1
ENSG00000164440	99.5441	-0.730374	0.252241	-2.89554	0.00378511	0.0333194	TXLNB
ENSG00000108021	1073.07	-0.370581	0.12802	-2.89471	0.0037951	0.0333675	FAM208B
ENSG00000028137	343.017	-0.397467	0.137353	-2.89377	0.00380646	0.033445	TNFRSF1B
ENSG00000164117	370.543	0.425486	0.147057	2.89334	0.0038117	0.0334464	FBXO8
ENSG00000084774	901.812	-0.383927	0.132684	-2.89354	0.0038092	0.0334464	CAD
ENSG00000171320	48.8672	-0.88112	0.304929	-2.88959	0.00385743	0.0338251	ESCO2
ENSG00000057757	883.497	0.311824	0.107924	2.8893	0.00386098	0.0338337	PITHD1
ENSG00000027697	799.654	-0.319908	0.110819	-2.88677	0.00389219	0.0340392	IFNGR1
ENSG00000162378	1241.05	-0.416245	0.144177	-2.88704	0.00388883	0.0340392	ZYG11B
ENSG00000183092	28.6444	-0.947382	0.328176	-2.88681	0.00389169	0.0340392	BEGAIN
ENSG00000064763	491.966	-0.358752	0.124303	-2.88611	0.0039003	0.0340875	FAR2
ENSG00000103042	672.106	0.36317	0.125858	2.88554	0.00390742	0.0341044	SLC38A7
ENSG00000128340	186.786	-0.523073	0.181261	-2.88575	0.00390485	0.0341044	RAC2
ENSG00000255346	26.9065	-1.00533	0.348736	-2.88278	0.00394183	0.0343819	NOX5
ENSG00000182117	1271.23	0.333906	0.115933	2.88016	0.00397469	0.0346405	NOP10
ENSG00000091009	574.514	-0.351825	0.122161	-2.88	0.00397674	0.0346405	RBM27
ENSG00000163808	67.8865	-0.763095	0.264992	-2.87969	0.00398063	0.0346515	KIF15
ENSG00000182463	753.164	-0.416797	0.144809	-2.87826	0.00399872	0.034786	TSHZ2
ENSG00000151458	910.995	-0.431395	0.149899	-2.87791	0.00400324	0.0348023	ANKRD50
ENSG00000123143	2205.25	0.276181	0.0959764	2.87759	0.00400719	0.0348136	PKN1
ENSG00000143811	396.647	0.363176	0.126344	2.87451	0.00404658	0.0351327	PYCR2
ENSG00000197756	10768.4	0.368017	0.128046	2.87411	0.00405172	0.0351541	RPL37A
ENSG00000113621	1409.3	-0.319667	0.111241	-2.87365	0.00405757	0.0351816	TXNDC15
ENSG00000163932	279.734	0.443685	0.154436	2.87293	0.00406688	0.0352391	PRKCD
ENSG00000113658	1653.54	-0.389008	0.135422	-2.87255	0.00407171	0.0352577	SMAD5
ENSG00000166037	645.151	0.362914	0.126412	2.87088	0.00409325	0.0353881	CEP57
ENSG00000136051	1632.7	-0.35154	0.122449	-2.8709	0.00409301	0.0353881	WASHC4
ENSG00000182010	26.9895	-1.05806	0.368565	-2.87076	0.00409482	0.0353881	RTKN2
ENSG00000103485	643.172	-0.343296	0.119616	-2.86999	0.00410484	0.0354514	NA
ENSG00000183617	387.592	0.437035	0.152329	2.86901	0.00411756	0.0354819	MRPL54
ENSG00000153574	291.944	0.377155	0.131488	2.86837	0.00412596	0.0354819	RPIA
ENSG00000158195	2457.92	0.346209	0.120665	2.86917	0.00411553	0.0354819	WASF2
ENSG00000003056	1164.88	0.333776	0.116372	2.86818	0.00412837	0.0354819	M6PR
ENSG00000118508	1390.01	0.324268	0.113014	2.86926	0.00411431	0.0354819	RAB32
ENSG00000157764	391.481	-0.422543	0.147314	-2.86832	0.00412658	0.0354819	BRAF
ENSG00000114374	368.272	-0.621227	0.216599	-2.8681	0.0041294	0.0354819	USP9Y
ENSG00000010327	58.6709	-0.777079	0.270942	-2.86806	0.00412994	0.0354819	STAB1
ENSG00000143878	1100.47	0.339878	0.118523	2.86761	0.00413588	0.0355097	RHOB
ENSG00000121005	236.347	-0.439495	0.15331	-2.8667	0.00414775	0.0355884	CRISPLD1
ENSG00000076770	190.929	-0.5488	0.191455	-2.86647	0.00415078	0.0355913	MBNL3
ENSG00000149657	878.061	0.295526	0.10314	2.8653	0.00416619	0.0356769	LSM14B
ENSG00000198707	492.016	-0.455523	0.158976	-2.86536	0.00416535	0.0356769	CEP290
ENSG00000167118	1183.97	0.322442	0.112548	2.86492	0.00417115	0.0356962	URM1
ENSG00000170889	6145.52	0.318452	0.111177	2.86437	0.00417835	0.0357346	RPS9
ENSG00000148290	408.885	0.372548	0.130122	2.86308	0.00419549	0.0358041	SURF1
ENSG00000130255	3155.94	0.338172	0.118129	2.86273	0.00420008	0.0358041	RPL36
ENSG00000127054	680.107	0.323422	0.112961	2.86313	0.00419474	0.0358041	INTS11
ENSG00000166925	909.824	0.294753	0.102941	2.86332	0.0041923	0.0358041	TSC22D4
ENSG00000149557	1623.85	0.27587	0.0963645	2.86278	0.00419948	0.0358041	FEZ1
ENSG00000113739	2929.56	0.3801	0.13279	2.86241	0.00420434	0.0358171	STC2
ENSG00000124813	346.405	-0.438833	0.153377	-2.86114	0.00422126	0.035938	RUNX2
ENSG00000174151	509.763	0.365104	0.12766	2.85998	0.00423673	0.036032	CYB561D1
ENSG00000132254	882.584	-0.303142	0.105997	-2.8599	0.00423777	0.036032	ARFIP2
ENSG00000138380	172.597	-0.515713	0.180353	-2.85947	0.00424349	0.0360574	CARF
ENSG00000110880	7281.16	0.304165	0.106419	2.85819	0.00426063	0.0361796	CORO1C
ENSG00000176723	18.6341	-1.2546	0.439028	-2.85767	0.00426762	0.0362156	ZNF843
ENSG00000130313	1318.32	0.304158	0.106444	2.85745	0.00427063	0.0362178	PGLS
ENSG00000162734	10220.7	0.303123	0.106112	2.85663	0.00428161	0.0362409	PEA15
ENSG00000076248	846.217	0.293259	0.102655	2.85673	0.00428029	0.0362409	UNG
ENSG00000010219	175.03	-0.490409	0.171669	-2.85671	0.00428058	0.0362409	DYRK4
ENSG00000138326	8096.12	0.32581	0.114075	2.8561	0.00428875	0.036278	RPS24
ENSG00000091640	911.759	0.291381	0.102052	2.85521	0.00430088	0.0363572	SPAG7
ENSG00000118680	5183.32	0.354892	0.124496	2.85063	0.00436321	0.0368605	MYL12B
ENSG00000184508	156.279	0.498611	0.174981	2.84951	0.00437867	0.0369673	HDDC3
ENSG00000124613	60.1033	-0.74705	0.26222	-2.84894	0.0043865	0.0370097	ZNF391
ENSG00000176049	10.6859	-1.74147	0.611442	-2.84813	0.00439768	0.0370802	JAKMIP2
ENSG00000129158	216.266	0.429703	0.150919	2.84724	0.00441005	0.0371607	SERGEF
ENSG00000176399	12.8541	1.60815	0.565067	2.84595	0.00442795	0.0372877	DMRTA1
ENSG00000170365	432.876	-0.361119	0.126949	-2.8446	0.00444666	0.0374213	SMAD1
ENSG00000073150	55.1546	0.702754	0.247218	2.84265	0.00447409	0.0375011	PANX2
ENSG00000226742	179.804	0.490185	0.172448	2.8425	0.00447608	0.0375011	HSBP1L1
ENSG00000204822	601.774	0.372389	0.130984	2.84301	0.004469	0.0375011	MRPL53
ENSG00000100814	529.391	0.329868	0.116027	2.84304	0.00446858	0.0375011	CCNB1IP1
ENSG00000116251	2648.67	0.27863	0.0979987	2.8432	0.00446634	0.0375011	RPL22
ENSG00000184194	58.0222	-0.70047	0.246397	-2.84285	0.00447117	0.0375011	GPR173
ENSG00000132938	13.2648	-1.42096	0.49985	-2.84277	0.00447239	0.0375011	MTUS2
ENSG00000108984	25.824	-0.994532	0.350025	-2.84131	0.00449282	0.0376174	MAP2K6
ENSG00000113712	5591.14	0.275822	0.0970876	2.84096	0.00449778	0.0376349	CSNK1A1
ENSG00000186871	54.6464	-0.965347	0.33984	-2.84059	0.00450298	0.0376545	ERCC6L
ENSG00000122042	4590.67	-0.257881	0.0907921	-2.84035	0.00450644	0.0376595	UBL3
ENSG00000143476	109.984	-0.615886	0.216863	-2.83998	0.00451159	0.0376787	DTL
ENSG00000189180	393.31	-0.469548	0.165396	-2.83894	0.0045264	0.0377784	ZNF33A
ENSG00000196154	17044.6	0.318869	0.112372	2.83761	0.00454532	0.0379122	S100A4
ENSG00000107968	202.21	-0.445068	0.156926	-2.83616	0.00456601	0.0380607	MAP3K8
ENSG00000087076	107.135	0.669229	0.236122	2.83425	0.00459331	0.038264	HSD17B14
ENSG00000153029	784.052	-0.318083	0.112268	-2.83325	0.00460776	0.0383601	MR1
ENSG00000087116	4866.59	0.318604	0.112516	2.83163	0.00463119	0.0385044	ADAMTS2
ENSG00000179630	1106.97	-0.326383	0.115268	-2.83152	0.00463281	0.0385044	LACC1
ENSG00000048342	640.163	-0.33321	0.117682	-2.83144	0.00463387	0.0385044	CC2D2A
ENSG00000089723	67.9939	0.614153	0.216995	2.83027	0.00465091	0.0385765	OTUB2
ENSG00000010278	6210.78	0.271825	0.0960428	2.83025	0.00465115	0.0385765	CD9
ENSG00000173276	375.12	-0.440313	0.155574	-2.83024	0.00465133	0.0385765	ZBTB21
ENSG00000196998	841.811	0.343433	0.121399	2.82895	0.00467004	0.0386828	WDR45
ENSG00000156011	4419.01	-0.409069	0.144597	-2.82903	0.00466894	0.0386828	PSD3
ENSG00000196715	671.764	0.303118	0.10716	2.82865	0.0046745	0.0386955	VKORC1L1
ENSG00000099219	258.904	0.416679	0.14741	2.82668	0.00470337	0.0389099	ERMP1
ENSG00000127540	2032.99	0.367456	0.130062	2.82525	0.00472441	0.0390349	UQCR11
ENSG00000023909	1503.68	-0.37278	0.131944	-2.82529	0.00472379	0.0390349	GCLM
ENSG00000140961	184.613	0.42001	0.148684	2.82485	0.00473026	0.0390588	OSGIN1
ENSG00000163531	1205.99	-0.394724	0.139898	-2.82151	0.00477983	0.0394433	NFASC
ENSG00000130724	1650.94	0.320021	0.113474	2.82022	0.004799	0.0395615	CHMP2A
ENSG00000196313	371.717	-0.389839	0.138234	-2.82015	0.00480016	0.0395615	POM121
ENSG00000156140	150.399	-0.497129	0.176294	-2.81989	0.00480398	0.0395682	ADAMTS3
ENSG00000186260	474.06	-0.375458	0.133198	-2.81879	0.00482055	0.0396798	MKL2
ENSG00000020577	1132.3	0.318011	0.11296	2.81525	0.00487387	0.0400686	SAMD4A
ENSG00000111052	148.729	-0.530342	0.188378	-2.81531	0.00487306	0.0400686	LIN7A
ENSG00000258890	295.805	-0.360824	0.128198	-2.81459	0.00488397	0.0401266	CEP95
ENSG00000087303	950.589	-0.369041	0.131188	-2.81308	0.00490699	0.0402906	NID2
ENSG00000197380	177.629	-0.487988	0.173505	-2.81253	0.0049153	0.0403336	DACT3
ENSG00000172757	10957.9	0.271464	0.0965355	2.81206	0.00492254	0.0403679	CFL1
ENSG00000108932	15.4016	-1.39183	0.494997	-2.81179	0.00492659	0.040376	SLC16A6
ENSG00000170234	228.15	-0.39268	0.139675	-2.81139	0.00493285	0.040377	PWWP2A
ENSG00000101003	101.799	-0.545159	0.193909	-2.81142	0.00493232	0.040377	GINS1
ENSG00000172845	1798.04	-0.29913	0.106417	-2.81094	0.00493974	0.0403832	SP3
ENSG00000163872	831.914	-0.342051	0.121678	-2.81111	0.0049371	0.0403832	YEATS2
ENSG00000054116	1207.32	0.275056	0.0978603	2.8107	0.0049434	0.040388	TRAPPC3
ENSG00000123700	75.2588	0.652498	0.232177	2.81034	0.00494888	0.0404077	KCNJ2
ENSG00000164713	1988.96	0.293431	0.104462	2.80898	0.0049699	0.0405542	BRI3
ENSG00000006128	28.223	1.16695	0.415534	2.8083	0.00498031	0.0406139	TAC1
ENSG00000172716	1231.15	-0.305922	0.109044	-2.8055	0.00502387	0.0409438	SLFN11
ENSG00000138814	1324.71	-0.281426	0.100332	-2.80496	0.00503234	0.0409501	PPP3CA
ENSG00000173546	1900.21	-0.392535	0.139948	-2.80485	0.00503398	0.0409501	CSPG4
ENSG00000271605	11.9576	-1.57955	0.56312	-2.80499	0.00503181	0.0409501	MILR1
ENSG00000138674	6877.99	0.355534	0.12682	2.80344	0.00505606	0.0411043	SEC31A
ENSG00000165417	778.063	-0.355564	0.126889	-2.80217	0.00507597	0.0412407	GTF2A1
ENSG00000182173	105.504	0.535838	0.19126	2.80162	0.00508462	0.04126	TSEN54
ENSG00000163710	2313.09	-0.268794	0.0959393	-2.8017	0.00508335	0.04126	PCOLCE2
ENSG00000129946	132.496	0.581558	0.20765	2.80066	0.00509978	0.0413067	SHC2
ENSG00000108270	757.47	0.296157	0.10574	2.8008	0.00509769	0.0413067	NA
ENSG00000029534	412.335	-0.423553	0.151216	-2.80099	0.00509469	0.0413067	ANK1
ENSG00000096433	2325.67	0.350277	0.125105	2.79986	0.00511242	0.0413836	ITPR3
ENSG00000128165	332.811	0.529274	0.189097	2.79896	0.00512679	0.0414744	ADM2
ENSG00000127951	110.199	-0.532215	0.190242	-2.79757	0.00514889	0.0416276	FGL2
ENSG00000197958	3284.27	0.276881	0.0990179	2.79628	0.00516953	0.0417431	RPL12
ENSG00000106537	44.2816	-0.854216	0.305477	-2.79634	0.00516851	0.0417431	TSPAN13
ENSG00000187231	1279.91	0.350889	0.125496	2.79602	0.00517368	0.041751	SESTD1
ENSG00000137726	116.172	-0.581927	0.208209	-2.79492	0.0051912	0.0418668	FXYD6
ENSG00000104432	157.811	-0.590947	0.211542	-2.79351	0.00521386	0.0420238	IL7
ENSG00000117868	3373.87	0.298236	0.106779	2.79302	0.0052218	0.042062	ESYT2
ENSG00000188647	1123.58	-0.388177	0.13901	-2.79244	0.00523123	0.0421122	PTAR1
ENSG00000167107	245.976	0.429225	0.153745	2.79179	0.0052417	0.042145	ACSF2
ENSG00000197226	3252.32	0.291834	0.104527	2.79195	0.0052391	0.042145	TBC1D9B
ENSG00000147475	1360.59	-0.271152	0.0971695	-2.79051	0.00526257	0.0422869	ERLIN2
ENSG00000187147	808.061	0.295926	0.106061	2.79016	0.00526813	0.0423058	RNF220
ENSG00000090857	887.703	-0.393256	0.14098	-2.78944	0.0052799	0.0423744	PDPR
ENSG00000182197	2945.87	-0.271975	0.0975625	-2.7877	0.00530835	0.0425768	EXT1
ENSG00000182253	617.195	-0.415279	0.148986	-2.78737	0.00531386	0.042595	SYNM
ENSG00000158623	446.628	0.330787	0.118749	2.78558	0.00534312	0.0427775	COPG2
ENSG00000106483	5279.37	-0.289637	0.103975	-2.78563	0.00534233	0.0427775	SFRP4
ENSG00000146006	13.964	-1.34009	0.481913	-2.78077	0.00542308	0.0433912	LRRTM2
ENSG00000142208	2306.06	0.284457	0.10234	2.77952	0.0054439	0.0435314	AKT1
ENSG00000146729	838.026	-0.375622	0.135181	-2.77866	0.00545842	0.0435945	NIPSNAP2
ENSG00000159905	40.9606	-0.832432	0.299572	-2.77873	0.00545711	0.0435945	ZNF221
ENSG00000105866	101.761	-0.599075	0.215674	-2.77769	0.0054747	0.043698	SP4
ENSG00000135213	289.912	-0.410969	0.147997	-2.77688	0.00548841	0.0437544	NA
ENSG00000184271	196.417	-0.420331	0.151368	-2.77688	0.00548836	0.0437544	POU6F1
ENSG00000142197	642.837	-0.3708	0.133616	-2.77512	0.00551817	0.043965	DOPEY2
ENSG00000105552	472.158	0.335203	0.12084	2.77393	0.0055384	0.0440995	BCAT2
ENSG00000134248	1297.23	0.330528	0.119215	2.77254	0.00556213	0.0442062	LAMTOR5
ENSG00000006715	1700.05	0.312341	0.112647	2.77274	0.0055587	0.0442062	VPS41
ENSG00000196352	1169.77	0.299315	0.107945	2.77286	0.0055566	0.0442062	CD55
ENSG00000049089	28.0296	-0.976579	0.352256	-2.77235	0.00556524	0.0442062	COL9A2
ENSG00000013306	1030.78	0.311663	0.112491	2.77056	0.00559594	0.0443965	SLC25A39
ENSG00000138028	127.874	-0.544018	0.196347	-2.7707	0.00559352	0.0443965	CGREF1
ENSG00000165943	295.484	0.354961	0.128149	2.76991	0.00560725	0.0444594	MOAP1
ENSG00000087338	327.607	-0.386515	0.139605	-2.76863	0.00562923	0.0446069	GMCL1
ENSG00000137154	15698.5	0.311426	0.112515	2.76787	0.00564239	0.0446842	RPS6
ENSG00000100578	291.706	-0.43283	0.156435	-2.76683	0.00566036	0.0447996	KIAA0586
ENSG00000112290	462.486	0.323906	0.117128	2.7654	0.00568528	0.0449697	WASF1
ENSG00000106538	137.503	0.531096	0.192076	2.76503	0.00569179	0.0449942	RARRES2
ENSG00000111335	992.266	0.3898	0.141052	2.76353	0.00571806	0.0451747	OAS2
ENSG00000165731	47.2931	-0.777157	0.28133	-2.76244	0.00573719	0.0452987	RET
ENSG00000110851	825.666	0.310399	0.112458	2.76013	0.0057778	0.0455919	PRDM4
ENSG00000172809	3420.83	0.363149	0.131586	2.75979	0.00578383	0.0456122	RPL38
ENSG00000136213	378.857	-0.399906	0.14492	-2.7595	0.00578903	0.0456259	CHST12
ENSG00000221983	5485.88	0.319006	0.115644	2.75853	0.00580623	0.0457281	UBA52
ENSG00000105700	981.51	-0.313593	0.113688	-2.75838	0.00580895	0.0457281	KXD1
ENSG00000138758	10185.7	-0.298223	0.108159	-2.75726	0.00582881	0.0457481	2011-09-01
ENSG00000153936	1023.06	-0.3245	0.117681	-2.75746	0.00582516	0.0457481	HS2ST1
ENSG00000067221	374.702	-0.363971	0.132001	-2.75733	0.0058275	0.0457481	STOML1
ENSG00000185338	46.9082	-0.732823	0.265767	-2.75739	0.0058265	0.0457481	SOCS1
ENSG00000134830	26.2492	-1.07844	0.391127	-2.75726	0.00582887	0.0457481	C5AR2
ENSG00000121316	198.456	-0.446266	0.161891	-2.75658	0.00584091	0.0458153	PLBD1
ENSG00000154127	346.171	-0.410044	0.14877	-2.75623	0.00584723	0.0458375	UBASH3B
ENSG00000162595	76.3195	-0.582548	0.211429	-2.7553	0.00586392	0.045941	DIRAS3
ENSG00000196305	5366.05	0.334264	0.121336	2.75487	0.00587154	0.0459733	IARS
ENSG00000151746	358.478	-0.379254	0.137677	-2.75467	0.0058751	0.0459739	BICD1
ENSG00000145715	1273.87	-0.341264	0.12395	-2.75325	0.00590073	0.0461196	RASA1
ENSG00000106624	6683.51	-0.355627	0.129166	-2.75326	0.00590047	0.0461196	AEBP1
ENSG00000166562	222.537	0.468099	0.170095	2.75199	0.0059235	0.0462701	SEC11C
ENSG00000163884	31.9209	0.911795	0.331399	2.75135	0.005935	0.0463324	KLF15
ENSG00000197256	6978.06	-0.341247	0.124081	-2.75019	0.00595604	0.0464691	KANK2
ENSG00000038358	760.055	-0.299096	0.108763	-2.74998	0.00595994	0.046472	EDC4
ENSG00000085117	576.761	-0.331617	0.120679	-2.74794	0.00599713	0.0467232	CD82
ENSG00000118496	738.175	-0.335274	0.122014	-2.74782	0.00599926	0.0467232	FBXO30
ENSG00000127337	237.855	0.407368	0.148312	2.74669	0.00601998	0.0468292	YEATS4
ENSG00000104517	2057.91	-0.338489	0.123235	-2.7467	0.00601976	0.0468292	UBR5
ENSG00000160932	5479.79	-0.334274	0.121736	-2.74589	0.00603468	0.0469158	LY6E
ENSG00000152133	222.583	-0.443561	0.161555	-2.74557	0.00604066	0.0469346	GPATCH11
ENSG00000178222	56.275	-0.693407	0.252591	-2.74518	0.00604785	0.0469627	RNF212
ENSG00000173457	1572.91	0.287952	0.104958	2.7435	0.00607878	0.0471573	PPP1R14B
ENSG00000175538	46.0442	-0.782304	0.285155	-2.74343	0.00608007	0.0471573	KCNE3
ENSG00000183570	122.926	-0.520734	0.189961	-2.74126	0.00612034	0.0474416	PCBP3
ENSG00000198074	38.4285	0.829139	0.302556	2.74045	0.00613556	0.0475316	AKR1B10
ENSG00000143256	681.563	0.335096	0.122339	2.73908	0.00616123	0.0475992	PFDN2
ENSG00000188215	882.11	0.319992	0.116813	2.73935	0.00615609	0.0475992	DCUN1D3
ENSG00000064651	435.044	-0.405123	0.147908	-2.73901	0.00616237	0.0475992	SLC12A2
ENSG00000041353	569.402	-0.464011	0.169391	-2.73929	0.0061572	0.0475992	RAB27B
ENSG00000198732	51.8623	-0.754033	0.275216	-2.73978	0.00614795	0.0475992	SMOC1
ENSG00000169136	441.886	0.364711	0.133202	2.73804	0.00618075	0.0476852	ATF5
ENSG00000197557	172.781	-0.425587	0.155435	-2.73804	0.00618064	0.0476852	TTC30A
ENSG00000112902	1053.83	-0.36509	0.133371	-2.7374	0.00619268	0.0477493	SEMA5A
ENSG00000228300	404.295	0.376203	0.137604	2.73396	0.00625783	0.0481773	C19orf24
ENSG00000100288	298.147	0.371523	0.135905	2.73369	0.00626283	0.0481773	CHKB
ENSG00000164073	332.745	-0.375753	0.137448	-2.73378	0.00626113	0.0481773	MFSD8
ENSG00000171408	328.8	-0.423776	0.155002	-2.734	0.00625695	0.0481773	PDE7B
ENSG00000133103	742.061	-0.328426	0.120184	-2.73269	0.00628201	0.0482967	COG6
ENSG00000168781	141.823	0.456659	0.167136	2.73226	0.00629005	0.0483225	PPIP5K1
ENSG00000059588	286.48	-0.361863	0.132447	-2.73213	0.00629272	0.0483225	TARBP1
ENSG00000212747	544.8	-0.385634	0.141193	-2.73125	0.00630943	0.0483944	RTL8B
ENSG00000119397	170.44	-0.582463	0.213252	-2.73134	0.00630766	0.0483944	CNTRL
ENSG00000163681	758.617	-0.305318	0.111837	-2.73003	0.00633278	0.0485452	SLMAP
ENSG00000154237	865.383	-0.294543	0.107901	-2.72975	0.00633824	0.0485587	LRRK1
ENSG00000158290	2003.06	-0.315836	0.115728	-2.72911	0.00635047	0.0486241	CUL4B
ENSG00000185324	402.565	0.325899	0.119436	2.72865	0.00635933	0.0486458	CDK10
ENSG00000152217	356.57	-0.3913	0.143408	-2.72858	0.00636069	0.0486458	SETBP1
ENSG00000213593	880.081	0.274759	0.100731	2.72765	0.00637863	0.0487014	TMX2
ENSG00000109107	125.356	-0.53046	0.194476	-2.72763	0.00637906	0.0487014	ALDOC
ENSG00000059915	18.0266	-1.13285	0.415303	-2.72777	0.00637646	0.0487014	PSD
ENSG00000003393	700.046	0.349057	0.12811	2.72466	0.00643677	0.0491135	ALS2
ENSG00000130939	1242.79	0.315771	0.115955	2.72323	0.00646471	0.0492981	UBE4B
ENSG00000104774	1066.15	0.289231	0.106282	2.72135	0.00650155	0.0495503	MAN2B1
ENSG00000074590	427.158	0.411196	0.151184	2.71983	0.00653155	0.049578	NUAK1
ENSG00000175137	1009.67	0.290572	0.106822	2.72016	0.00652513	0.049578	SH3BP5L
ENSG00000196549	9764.77	0.279544	0.102754	2.72052	0.00651791	0.049578	MME
ENSG00000154240	321.456	-0.347329	0.127702	-2.71984	0.00653137	0.049578	CEP112
ENSG00000166532	317.11	-0.355121	0.130536	-2.72048	0.0065188	0.049578	RIMKLB
ENSG00000185420	718.773	-0.38243	0.140601	-2.71996	0.00652892	0.049578	SMYD3
ENSG00000213015	304.821	-0.411317	0.151202	-2.72032	0.00652192	0.049578	ZNF580
ENSG00000076351	83.1864	-0.537867	0.197857	-2.71846	0.00655875	0.0497558	SLC46A1
ENSG00000105464	55.3184	-0.689325	0.253618	-2.71796	0.00656851	0.0498011	GRIN2D
ENSG00000127324	5.8429	3.42641	0.885266	3.87049	0.000108619	NA	TSPAN8
ENSG00000222022	6.63803	-3.02014	0.865293	-3.49031	0.000482456	NA	NA

## Sheet: 4 day
	baseMean	log2FoldChange	lfcSE	stat	pvalue	padj	SYMBOL
ENSG00000163359	80335.7	-3.41226	0.169796	-20.0962	7.96506e-90	1.01331e-85	COL6A3
ENSG00000142156	38335.7	-3.01576	0.215457	-13.997	1.62537e-44	1.0339e-40	COL6A1
ENSG00000142173	37269.3	-2.78616	0.207437	-13.4313	3.96156e-41	1.67996e-37	COL6A2
ENSG00000197903	446.632	1.72808	0.138092	12.5139	6.26374e-36	1.99218e-32	HIST1H2BK
ENSG00000048740	1704.95	1.07435	0.108331	9.91736	3.49881e-23	8.90238e-20	CELF2
ENSG00000140044	1118.23	0.92038	0.0989113	9.3051	1.33862e-20	2.83832e-17	JDP2
ENSG00000044574	10226.3	-0.695661	0.0762868	-9.11903	7.57998e-20	1.37761e-16	HSPA5
ENSG00000154736	1024.94	1.03751	0.119264	8.69926	3.34069e-18	5.31253e-15	ADAMTS5
ENSG00000110811	1480.55	-0.76248	0.0884336	-8.62206	6.57591e-18	9.29542e-15	P3H3
ENSG00000204291	929.403	0.867773	0.102795	8.44179	3.12518e-17	3.97586e-14	COL15A1
ENSG00000119681	4495.6	-0.714608	0.0853625	-8.37145	5.69159e-17	6.58258e-14	LTBP2
ENSG00000136026	5642.91	-0.607944	0.0735154	-8.26961	1.34403e-16	1.42489e-13	CKAP4
ENSG00000116991	547.835	0.772155	0.0965443	7.99794	1.26523e-15	1.17789e-12	SIPA1L2
ENSG00000130592	1386.59	-0.689847	0.0862853	-7.99495	1.29622e-15	1.17789e-12	LSP1
ENSG00000100554	996.91	0.728268	0.0918579	7.92819	2.22356e-15	1.88587e-12	ATP6V1D
ENSG00000197594	674.308	-0.98609	0.126104	-7.81965	5.29722e-15	4.21195e-12	ENPP1
ENSG00000100196	1480	-0.658061	0.0851881	-7.7248	1.12027e-14	8.3836e-12	KDELR3
ENSG00000143127	722.94	-0.884122	0.114695	-7.70846	1.27344e-14	9.00037e-12	ITGA10
ENSG00000179195	2140.78	0.630769	0.0822686	7.66719	1.758e-14	1.17712e-11	ZNF664
ENSG00000135472	281.673	-1.13725	0.148831	-7.64125	2.1513e-14	1.36166e-11	FAIM2
ENSG00000155660	2778.77	-0.599651	0.0785336	-7.6356	2.24767e-14	1.36166e-11	PDIA4
ENSG00000113552	928.843	-0.684863	0.0898169	-7.6251	2.43845e-14	1.36489e-11	GNPDA1
ENSG00000115884	569.312	-0.867631	0.113809	-7.62357	2.46757e-14	1.36489e-11	SDC1
ENSG00000142552	3469.64	-0.753707	0.0994486	-7.57886	3.48605e-14	1.8479e-11	RCN3
ENSG00000130766	621.537	0.709104	0.093779	7.56144	3.98631e-14	2.02855e-11	SESN2
ENSG00000196616	210.28	1.20797	0.159896	7.55467	4.19912e-14	2.05466e-11	ADH1B
ENSG00000122958	1374.84	0.606344	0.0803616	7.54519	4.51629e-14	2.12801e-11	VPS26A
ENSG00000165868	251.55	-0.839904	0.111486	-7.53374	4.9308e-14	2.24035e-11	HSPA12A
ENSG00000075785	3971.61	0.51439	0.0687727	7.47956	7.457e-14	3.16761e-11	RAB7A
ENSG00000140941	1620.74	-0.711885	0.0951802	-7.47934	7.46961e-14	3.16761e-11	MAP1LC3B
ENSG00000025039	180.678	1.35137	0.18322	7.37568	1.63505e-13	6.71004e-11	RRAGD
ENSG00000136040	603.588	1.83579	0.2493	7.36378	1.78768e-13	7.10716e-11	PLXNC1
ENSG00000138614	432.282	0.755377	0.103543	7.29528	2.98049e-13	1.14902e-10	INTS14
ENSG00000116478	650.232	0.646035	0.088746	7.2796	3.34818e-13	1.25281e-10	HDAC1
ENSG00000153012	172.359	-1.28771	0.177101	-7.27103	3.56763e-13	1.29678e-10	LGI2
ENSG00000165355	457.468	0.896685	0.123831	7.2412	4.4473e-13	1.52915e-10	FBXO33
ENSG00000182934	1621.66	0.686036	0.0947086	7.24365	4.36777e-13	1.52915e-10	SRPRA
ENSG00000149485	2237.75	-0.51675	0.0714855	-7.22874	4.87487e-13	1.63206e-10	FADS1
ENSG00000166900	306.465	0.780534	0.108466	7.1961	6.19612e-13	2.02121e-10	STX3
ENSG00000138796	365.649	-0.769855	0.107716	-7.14708	8.86405e-13	2.81921e-10	HADH
ENSG00000069275	3558.26	0.531893	0.0747299	7.11754	1.09871e-12	3.32804e-10	NUCKS1
ENSG00000171345	822.039	-0.920489	0.129298	-7.11912	1.08616e-12	3.32804e-10	KRT19
ENSG00000173706	3509.68	0.650651	0.0923213	7.04768	1.81929e-12	5.38256e-10	HEG1
ENSG00000151892	1487.6	0.841386	0.119552	7.03783	1.95261e-12	5.64572e-10	GFRA1
ENSG00000177706	2718.34	-0.738317	0.105057	-7.02778	2.09851e-12	5.93271e-10	FAM20C
ENSG00000119899	1125.27	0.658025	0.0943307	6.97573	3.0429e-12	8.41559e-10	SLC17A5
ENSG00000179222	3969.89	-0.503228	0.0726908	-6.92285	4.42639e-12	1.19814e-09	MAGED1
ENSG00000119938	310.754	1.03599	0.150633	6.87757	6.08815e-12	1.61361e-09	PPP1R3C
ENSG00000008282	2254.01	0.565739	0.0823538	6.86962	6.4374e-12	1.67136e-09	SYPL1
ENSG00000102547	283.613	0.831414	0.121305	6.85388	7.18719e-12	1.79686e-09	CAB39L
ENSG00000138061	12976	0.587866	0.0857753	6.85356	7.20326e-12	1.79686e-09	CYP1B1
ENSG00000105974	15079.7	0.554893	0.0813188	6.82367	8.87407e-12	2.17108e-09	CAV1
ENSG00000135842	3101.27	0.579092	0.0862793	6.71184	1.92187e-11	4.61321e-09	FAM129A
ENSG00000083444	3057.13	-0.509044	0.0761453	-6.68517	2.30664e-11	5.43428e-09	PLOD1
ENSG00000151233	442.327	0.91644	0.137231	6.6781	2.42062e-11	5.58956e-09	GXYLT1
ENSG00000153214	942.769	-0.547622	0.082032	-6.67571	2.46042e-11	5.58956e-09	TMEM87B
ENSG00000072401	515.249	0.646616	0.0971543	6.65556	2.82231e-11	6.2992e-09	UBE2D1
ENSG00000131370	1453.07	0.551293	0.0831143	6.63295	3.29041e-11	7.21734e-09	SH3BP5
ENSG00000100804	1495.93	-0.600481	0.0906483	-6.62429	3.48911e-11	7.52346e-09	PSMB5
ENSG00000103888	29743.9	-0.554863	0.0839785	-6.6072	3.91653e-11	8.03648e-09	CEMIP
ENSG00000151012	1296.16	0.647199	0.0978882	6.61161	3.80158e-11	8.03648e-09	SLC7A11
ENSG00000163661	9584.16	-0.452061	0.068398	-6.60928	3.86199e-11	8.03648e-09	PTX3
ENSG00000157870	223.772	-0.800989	0.121513	-6.59181	4.34487e-11	8.77388e-09	FAM213B
ENSG00000105810	867.15	0.594829	0.0904991	6.57277	4.93888e-11	9.80698e-09	CDK6
ENSG00000153310	261.225	0.828226	0.12605	6.57062	5.01064e-11	9.80698e-09	FAM49B
ENSG00000134285	312.713	-0.917712	0.140023	-6.55402	5.60088e-11	1.07961e-08	FKBP11
ENSG00000100380	1840.51	0.544924	0.08339	6.53464	6.37631e-11	1.21074e-08	ST13
ENSG00000128510	171.248	1.1559	0.17843	6.47819	9.28288e-11	1.71279e-08	CPA4
ENSG00000186866	1053.85	-0.545721	0.0842412	-6.47808	9.28964e-11	1.71279e-08	POFUT2
ENSG00000182636	899.041	-0.649844	0.10071	-6.45261	1.09941e-10	1.9981e-08	NDN
ENSG00000060138	2532.58	0.543041	0.0844744	6.42847	1.28899e-10	2.30964e-08	YBX3
ENSG00000067445	395.457	-0.74125	0.116419	-6.3671	1.92632e-10	3.4037e-08	TRO
ENSG00000136240	5490.99	-0.433895	0.0684053	-6.343	2.25336e-10	3.92701e-08	KDELR2
ENSG00000132563	113.11	-0.969456	0.153358	-6.32151	2.59025e-10	4.45313e-08	REEP2
ENSG00000154277	2614.78	-0.700564	0.110901	-6.31704	2.66614e-10	4.52248e-08	UCHL1
ENSG00000101367	1514.7	-0.653337	0.103664	-6.30243	2.93019e-10	4.87077e-08	MAPRE1
ENSG00000185621	132.892	1.07109	0.169974	6.30149	2.94804e-10	4.87077e-08	LMLN
ENSG00000169756	1267.59	0.621826	0.09886	6.28996	3.17541e-10	5.17918e-08	LIMS1
ENSG00000197457	496.81	-0.706969	0.112447	-6.28712	3.2341e-10	5.20813e-08	STMN3
ENSG00000135048	1071.4	0.563156	0.0898439	6.26816	3.65336e-10	5.80976e-08	TMEM2
ENSG00000153993	426.939	0.761565	0.121768	6.2542	3.99551e-10	6.19888e-08	SEMA3D
ENSG00000156113	3033.22	0.590456	0.0943808	6.2561	3.94723e-10	6.19888e-08	KCNMA1
ENSG00000166272	1678.06	0.545347	0.0873	6.24681	4.18924e-10	6.42114e-08	WBP1L
ENSG00000041982	10967.2	-0.526059	0.0844024	-6.23275	4.58308e-10	6.94118e-08	TNC
ENSG00000130513	334.143	0.678499	0.108983	6.22574	4.79274e-10	7.17333e-08	GDF15
ENSG00000105559	1181.43	-0.553127	0.0896728	-6.16829	6.90333e-10	1.02121e-07	PLEKHA4
ENSG00000128595	18751.4	0.470055	0.0767213	6.12679	8.96721e-10	1.31127e-07	CALU
ENSG00000163485	239.865	-0.784807	0.128261	-6.11881	9.42764e-10	1.36294e-07	ADORA1
ENSG00000132356	978.642	0.522934	0.0855241	6.11446	9.6887e-10	1.38494e-07	PRKAA1
ENSG00000124783	3455.89	-0.52355	0.0857868	-6.10292	1.04147e-09	1.47218e-07	SSR1
ENSG00000160991	697.595	-0.542256	0.0890749	-6.08765	1.14582e-09	1.60188e-07	ORAI2
ENSG00000139645	1588.56	0.670108	0.110251	6.07805	1.21654e-09	1.68226e-07	ANKRD52
ENSG00000133030	2984.01	0.637249	0.10492	6.07364	1.25042e-09	1.69233e-07	MPRIP
ENSG00000137563	515.766	-0.683185	0.112473	-6.07422	1.2459e-09	1.69233e-07	GGH
ENSG00000168615	7073.39	0.385619	0.0635191	6.07092	1.27183e-09	1.70318e-07	ADAM9
ENSG00000174807	7344	-0.59555	0.0981937	-6.06505	1.31915e-09	1.74814e-07	CD248
ENSG00000136826	1060.35	0.603879	0.0996245	6.06155	1.34818e-09	1.76821e-07	KLF4
ENSG00000166557	1555.68	-0.513952	0.0853054	-6.02485	1.69271e-09	2.19741e-07	TMED3
ENSG00000102316	3260.79	-0.443972	0.0737791	-6.01759	1.77032e-09	2.27495e-07	MAGED2
ENSG00000003436	421.464	0.582245	0.0968687	6.01066	1.84766e-09	2.35059e-07	TFPI
ENSG00000138449	635.686	0.608334	0.101298	6.00538	1.90889e-09	2.40445e-07	SLC40A1
ENSG00000133083	1006.9	0.560626	0.0935013	5.99592	2.02335e-09	2.52363e-07	DCLK1
ENSG00000114251	661.425	0.732487	0.122327	5.98794	2.12515e-09	2.62488e-07	WNT5A
ENSG00000182240	1042.37	0.585279	0.0983721	5.94964	2.6873e-09	3.28729e-07	BACE2
ENSG00000100234	10395.5	0.592862	0.0997914	5.94101	2.83264e-09	3.43208e-07	TIMP3
ENSG00000101265	329.731	0.767728	0.12953	5.92705	3.08431e-09	3.70175e-07	RASSF2
ENSG00000054983	467.707	0.553353	0.0934123	5.92377	3.14645e-09	3.74104e-07	GALC
ENSG00000180304	1168.34	-0.554909	0.0937562	-5.91864	3.24614e-09	3.82383e-07	OAZ2
ENSG00000074842	2228.8	-0.604232	0.102172	-5.91385	3.34208e-09	3.90072e-07	MYDGF
ENSG00000112977	2369.48	-0.381596	0.0646031	-5.90678	3.48859e-09	4.03472e-07	DAP
ENSG00000239264	6685.46	-0.372807	0.0632099	-5.89792	3.68102e-09	4.21891e-07	TXNDC5
ENSG00000156103	532.717	0.661342	0.112237	5.89238	3.80682e-09	4.32414e-07	MMP16
ENSG00000069869	972.112	0.479682	0.0816191	5.87708	4.17573e-09	4.65997e-07	NEDD4
ENSG00000153904	2071.93	0.671958	0.114325	5.87761	4.1623e-09	4.65997e-07	DDAH1
ENSG00000124702	938.816	0.580968	0.0991033	5.86224	4.56655e-09	5.0518e-07	KLHDC3
ENSG00000061337	147.124	-1.00216	0.171052	-5.85883	4.6615e-09	5.11238e-07	LZTS1
ENSG00000197081	4222.58	0.574656	0.098234	5.84987	4.91962e-09	5.34935e-07	IGF2R
ENSG00000135862	15706.4	0.450894	0.0774069	5.82498	5.71184e-09	6.15814e-07	LAMC1
ENSG00000159164	206.188	-0.735316	0.126481	-5.81366	6.11221e-09	6.53442e-07	SV2A
ENSG00000164070	369.931	0.578555	0.0996282	5.80714	6.35504e-09	6.7374e-07	HSPA4L
ENSG00000057019	3411.1	0.493856	0.0855103	5.7754	7.67712e-09	8.07176e-07	DCBLD2
ENSG00000106992	1462.54	-0.486069	0.0843433	-5.76299	8.26367e-09	8.61724e-07	AK1
ENSG00000185070	2001.99	0.4969	0.0863766	5.75271	8.78239e-09	9.08371e-07	FLRT2
ENSG00000187231	1095.92	0.47694	0.0831449	5.73625	9.67956e-09	9.85676e-07	SESTD1
ENSG00000196547	509.799	0.71138	0.124017	5.73616	9.68476e-09	9.85676e-07	MAN2A2
ENSG00000143870	4677.85	-0.470752	0.0821003	-5.73387	9.81639e-09	9.91144e-07	PDIA6
ENSG00000104368	201.976	-0.759962	0.132648	-5.72918	1.00918e-08	1.01092e-06	PLAT
ENSG00000013016	411.982	-0.592006	0.104398	-5.67068	1.4223e-08	1.41363e-06	EHD3
ENSG00000148848	4246.26	0.511956	0.0906384	5.64833	1.62012e-08	1.59777e-06	ADAM12
ENSG00000196549	11644.9	0.578192	0.102508	5.64043	1.69622e-08	1.65995e-06	MME
ENSG00000143387	19709.5	0.492785	0.0876125	5.6246	1.85941e-08	1.79293e-06	CTSK
ENSG00000185624	15474.2	-0.405395	0.0720765	-5.62452	1.86029e-08	1.79293e-06	P4HB
ENSG00000163577	276.551	0.637968	0.113536	5.6191	1.91957e-08	1.83615e-06	EIF5A2
ENSG00000183010	959.696	-0.51228	0.0914357	-5.60263	2.11128e-08	2.00446e-06	PYCR1
ENSG00000100852	1354.93	0.490119	0.0875826	5.59607	2.19261e-08	2.06625e-06	ARHGAP5
ENSG00000108828	10302.2	0.550135	0.0987965	5.56837	2.57133e-08	2.40532e-06	VAT1
ENSG00000171992	879.021	-0.613173	0.110153	-5.56658	2.59787e-08	2.41242e-06	SYNPO
ENSG00000100697	1086.85	0.462981	0.0832878	5.55881	2.71621e-08	2.50403e-06	DICER1
ENSG00000104375	310.173	0.614986	0.111137	5.53358	3.1376e-08	2.85666e-06	STK3
ENSG00000125845	215.668	0.803187	0.145157	5.53324	3.14363e-08	2.85666e-06	BMP2
ENSG00000176658	5909.47	-0.363265	0.0660145	-5.50281	3.7378e-08	3.3725e-06	MYO1D
ENSG00000116584	1527.34	0.520659	0.0948594	5.48875	4.04789e-08	3.62657e-06	ARHGEF2
ENSG00000106991	4489.75	-0.438551	0.0800007	-5.48184	4.20925e-08	3.74476e-06	ENG
ENSG00000166598	13216.4	-0.449446	0.082131	-5.4723	4.44233e-08	3.92468e-06	HSP90B1
ENSG00000145391	3483.02	0.527219	0.0964214	5.46786	4.55497e-08	3.99644e-06	SETD7
ENSG00000005020	314.567	0.635425	0.116406	5.45871	4.79619e-08	4.17926e-06	SKAP2
ENSG00000138835	1648.32	-0.508459	0.093264	-5.45182	4.98571e-08	4.31484e-06	RGS3
ENSG00000176871	1551.56	0.447049	0.082061	5.44777	5.10067e-08	4.38451e-06	WSB2
ENSG00000189337	436.379	0.708479	0.130149	5.44361	5.22123e-08	4.45802e-06	KAZN
ENSG00000213760	41.5881	-1.43639	0.264582	-5.42892	5.66947e-08	4.80846e-06	ATP6V1G2
ENSG00000138674	6451.36	0.460108	0.0849776	5.41446	6.14722e-08	5.17914e-06	SEC31A
ENSG00000106688	396.022	-0.566805	0.10478	-5.40949	6.32031e-08	5.28994e-06	SLC1A1
ENSG00000122642	6497.18	-0.374064	0.0692213	-5.40389	6.52117e-08	5.42237e-06	FKBP9
ENSG00000026950	530.144	0.521216	0.0965034	5.40101	6.62664e-08	5.4564e-06	BTN3A1
ENSG00000166340	3292.32	0.461622	0.0854786	5.40044	6.64788e-08	5.4564e-06	TPP1
ENSG00000134531	9888.1	0.448284	0.0831309	5.39251	6.94815e-08	5.66631e-06	EMP1
ENSG00000152894	1147.97	0.446168	0.0831028	5.36887	7.92315e-08	6.42027e-06	PTPRK
ENSG00000171812	1421.17	0.50635	0.094512	5.35752	8.43717e-08	6.79352e-06	COL8A2
ENSG00000075223	13264.6	0.408183	0.0762262	5.35489	8.56075e-08	6.84968e-06	SEMA3C
ENSG00000172939	884.217	0.450626	0.0841989	5.35193	8.70234e-08	6.91945e-06	OXSR1
ENSG00000112378	2536.64	0.358528	0.0670203	5.34954	8.81788e-08	6.92476e-06	PERP
ENSG00000168268	1851.38	-0.452542	0.084586	-5.35008	8.79151e-08	6.92476e-06	NT5DC2
ENSG00000181195	243.929	-0.884035	0.165612	-5.33799	9.3985e-08	7.2911e-06	PENK
ENSG00000182218	519.892	-0.49718	0.0931402	-5.33798	9.399e-08	7.2911e-06	HHIPL1
ENSG00000136100	761.349	0.462384	0.0866616	5.33552	9.52732e-08	7.34586e-06	VPS36
ENSG00000106546	1596.12	0.402326	0.0755643	5.3243	1.01345e-07	7.72042e-06	AHR
ENSG00000145050	687.175	-0.503938	0.0946398	-5.3248	1.01064e-07	7.72042e-06	MANF
ENSG00000104415	564.039	-0.546681	0.102703	-5.32293	1.0211e-07	7.73243e-06	WISP1
ENSG00000130779	1782.97	0.470736	0.0884573	5.32162	1.02847e-07	7.74211e-06	CLIP1
ENSG00000135677	6689.19	0.412448	0.0777092	5.30758	1.11091e-07	8.3135e-06	GNS
ENSG00000081087	870.181	0.443694	0.0836819	5.30215	1.14446e-07	8.51452e-06	OSTM1
ENSG00000106211	2196.68	0.423789	0.0800482	5.29417	1.19559e-07	8.84318e-06	HSPB1
ENSG00000076513	2195.88	0.446333	0.0843281	5.29281	1.20451e-07	8.85766e-06	ANKRD13A
ENSG00000131080	690.025	0.455093	0.0860771	5.28703	1.24315e-07	9.08929e-06	EDA2R
ENSG00000091490	238.985	0.835383	0.158488	5.27097	1.35705e-07	9.86535e-06	SEL1L3
ENSG00000115594	6815.16	-0.44634	0.0849907	-5.25163	1.50761e-07	1.08976e-05	IL1R1
ENSG00000106484	659.377	0.589819	0.112578	5.23922	1.61254e-07	1.15903e-05	MEST
ENSG00000106070	876.919	0.478274	0.0915875	5.22205	1.76954e-07	1.26473e-05	GRB10
ENSG00000065268	228.652	0.721615	0.138369	5.21517	1.83648e-07	1.30524e-05	WDR18
ENSG00000204516	141.481	0.70828	0.136152	5.20213	1.97019e-07	1.39249e-05	MICB
ENSG00000110031	1970.45	0.408984	0.0786824	5.19791	2.01543e-07	1.41659e-05	LPXN
ENSG00000009307	9152.45	-0.404938	0.0779197	-5.19686	2.02678e-07	1.41674e-05	CSDE1
ENSG00000108691	667.47	-0.663547	0.128084	-5.18058	2.21202e-07	1.53778e-05	CCL2
ENSG00000065243	783.631	0.452926	0.0874854	5.17716	2.25294e-07	1.55771e-05	PKN2
ENSG00000182916	205.103	-0.786627	0.15242	-5.16091	2.45755e-07	1.69e-05	TCEAL7
ENSG00000011422	600.962	-0.562144	0.108946	-5.15983	2.47178e-07	1.69064e-05	PLAUR
ENSG00000116183	122.583	0.994413	0.193706	5.13361	2.84233e-07	1.9337e-05	PAPPA2
ENSG00000111206	360.295	-0.541168	0.105464	-5.13129	2.87767e-07	1.94733e-05	FOXM1
ENSG00000130396	548.398	0.522075	0.101804	5.12824	2.92467e-07	1.96866e-05	AFDN
ENSG00000167004	5592.34	-0.401285	0.0782735	-5.1267	2.94866e-07	1.97436e-05	PDIA3
ENSG00000105063	887.354	0.516927	0.100977	5.11928	3.0671e-07	2.04291e-05	PPP6R1
ENSG00000157191	1115.98	0.400206	0.0783098	5.11056	3.21212e-07	2.12837e-05	NECAP2
ENSG00000011258	191.081	0.626748	0.122934	5.09826	3.42785e-07	2.25954e-05	MBTD1
ENSG00000113621	1159.43	-0.469128	0.0920887	-5.09431	3.50013e-07	2.29529e-05	TXNDC15
ENSG00000169047	768.774	0.439987	0.086651	5.0777	3.82039e-07	2.49246e-05	IRS1
ENSG00000137962	2752.71	0.37686	0.0742444	5.07595	3.85572e-07	2.50268e-05	ARHGAP29
ENSG00000059573	1309.4	-0.368155	0.0725875	-5.07188	3.93911e-07	2.54383e-05	ALDH18A1
ENSG00000103485	541.687	-0.636897	0.12573	-5.06558	4.07166e-07	2.61614e-05	NA
ENSG00000120889	1897.37	0.374837	0.0741156	5.05747	4.24862e-07	2.70255e-05	TNFRSF10B
ENSG00000138207	222.728	-0.651176	0.128755	-5.05747	4.24845e-07	2.70255e-05	RBP4
ENSG00000148798	66.8166	-1.40033	0.276977	-5.05575	4.28708e-07	2.71344e-05	INA
ENSG00000102057	51.4331	-1.29885	0.257542	-5.04324	4.57704e-07	2.88263e-05	KCND1
ENSG00000145860	1020.14	0.450501	0.0895018	5.03343	4.81783e-07	3.00453e-05	RNF145
ENSG00000165338	223.474	0.580448	0.115304	5.03406	4.80194e-07	3.00453e-05	HECTD2
ENSG00000138028	121.571	-0.884915	0.175869	-5.03167	4.86225e-07	3.01744e-05	CGREF1
ENSG00000129038	3673.05	-0.425539	0.0846338	-5.028	4.95615e-07	3.06078e-05	LOXL1
ENSG00000187498	1487.93	0.534384	0.106355	5.02453	5.04661e-07	3.10159e-05	COL4A1
ENSG00000109099	3434.36	0.404891	0.0806702	5.01909	5.19169e-07	3.1731e-05	PMP22
ENSG00000135069	2322.34	0.520419	0.103704	5.01831	5.21284e-07	3.1731e-05	PSAT1
ENSG00000196507	468.452	-0.49955	0.0996113	-5.01499	5.30354e-07	3.21294e-05	TCEAL3
ENSG00000164050	570.559	0.602952	0.120254	5.01397	5.33182e-07	3.21476e-05	PLXNB1
ENSG00000121749	815.099	0.469706	0.0937513	5.01013	5.43941e-07	3.26416e-05	TBC1D15
ENSG00000091527	2516.49	0.41908	0.0836905	5.0075	5.51423e-07	3.29352e-05	CDV3
ENSG00000122254	27.2019	1.57927	0.315673	5.00288	5.64811e-07	3.35211e-05	HS3ST2
ENSG00000148053	812.659	0.517698	0.103492	5.0023	5.66502e-07	3.35211e-05	NTRK2
ENSG00000134291	605.972	-0.491169	0.0982594	-4.99869	5.772e-07	3.3996e-05	TMEM106C
ENSG00000152749	381.412	-0.49783	0.0997237	-4.99209	5.97282e-07	3.50167e-05	GPR180
ENSG00000169604	3379.43	0.418289	0.0838199	4.99033	6.02754e-07	3.51306e-05	ANTXR1
ENSG00000184164	553.708	-0.51178	0.102567	-4.98969	6.04748e-07	3.51306e-05	CRELD2
ENSG00000151694	798.216	0.400825	0.0803908	4.98596	6.16559e-07	3.5654e-05	ADAM17
ENSG00000143669	924.415	0.472275	0.094745	4.98469	6.20598e-07	3.57251e-05	LYST
ENSG00000082996	841.327	0.442706	0.0888805	4.98092	6.32839e-07	3.62657e-05	RNF13
ENSG00000144191	22.1404	1.77229	0.356557	4.97056	6.67602e-07	3.80863e-05	CNGA3
ENSG00000131386	184.822	0.852495	0.171893	4.95946	7.069e-07	4.01481e-05	GALNT15
ENSG00000134905	930.257	0.464341	0.0937016	4.95553	7.2135e-07	4.07867e-05	CARS2
ENSG00000106483	5565.08	-0.456634	0.0922071	-4.95227	7.3353e-07	4.12919e-05	SFRP4
ENSG00000167291	1770.54	0.524734	0.106062	4.94743	7.51984e-07	4.21442e-05	TBC1D16
ENSG00000066739	653.734	0.477554	0.0966056	4.94334	7.67947e-07	4.24775e-05	ATG2B
ENSG00000117289	3631.44	0.939523	0.190031	4.94406	7.65134e-07	4.24775e-05	NA
ENSG00000136802	908.254	0.481147	0.097323	4.94381	7.66099e-07	4.24775e-05	LRRC8A
ENSG00000001461	954.067	0.425252	0.0862315	4.93151	8.15955e-07	4.49376e-05	NIPAL3
ENSG00000143549	3422.03	0.322554	0.0655868	4.91798	8.74431e-07	4.79505e-05	TPM3
ENSG00000162981	52.4268	1.19103	0.242331	4.9149	8.88276e-07	4.85006e-05	FAM84A
ENSG00000111450	639.197	0.417198	0.0849165	4.91304	8.9675e-07	4.87541e-05	STX2
ENSG00000101160	4709.41	-0.427574	0.0870774	-4.91028	9.09486e-07	4.92361e-05	CTSZ
ENSG00000148154	1485.97	0.410487	0.0836249	4.90867	9.16966e-07	4.94307e-05	UGCG
ENSG00000104756	1053.02	0.416898	0.0850557	4.90147	9.51237e-07	5.10618e-05	KCTD9
ENSG00000135269	703.122	0.507237	0.10362	4.89515	9.82292e-07	5.25072e-05	TES
ENSG00000182013	157.583	-0.769933	0.157334	-4.89362	9.89962e-07	5.26958e-05	PNMA8A
ENSG00000186298	1866.36	-0.381292	0.0779883	-4.88909	1.01303e-06	5.36988e-05	PPP1CC
ENSG00000133657	2379.97	0.426557	0.0874798	4.87607	1.08221e-06	5.68918e-05	ATP13A3
ENSG00000146950	99.5142	-0.936107	0.191955	-4.87671	1.07869e-06	5.68918e-05	SHROOM2
ENSG00000179218	17604	-0.348676	0.0716036	-4.86953	1.11861e-06	5.85638e-05	CALR
ENSG00000105404	1516.76	-0.524779	0.107842	-4.86617	1.13784e-06	5.93264e-05	RABAC1
ENSG00000076716	262.181	-0.522958	0.10771	-4.85525	1.20238e-06	6.24353e-05	GPC4
ENSG00000204642	321.849	0.708539	0.146019	4.85236	1.22e-06	6.30927e-05	HLA-F
ENSG00000146242	1293.9	-0.451479	0.0930865	-4.85011	1.23394e-06	6.35553e-05	TPBG
ENSG00000164463	864.431	0.450128	0.0928293	4.84899	1.24094e-06	6.3658e-05	CREBRF
ENSG00000172201	240.971	0.596504	0.123348	4.83594	1.32515e-06	6.7705e-05	ID4
ENSG00000105472	1144.74	-0.441129	0.0914834	-4.82196	1.42154e-06	7.23393e-05	CLEC11A
ENSG00000100292	5131.83	-0.409647	0.0851138	-4.81294	1.48728e-06	7.53833e-05	HMOX1
ENSG00000109971	16991.9	0.33385	0.0694513	4.80697	1.53231e-06	7.73574e-05	HSPA8
ENSG00000058091	750.868	-0.460171	0.0958615	-4.80037	1.58371e-06	7.96364e-05	CDK14
ENSG00000166794	4505.09	-0.505911	0.105602	-4.79074	1.66169e-06	8.32286e-05	PPIB
ENSG00000087086	45849.9	0.436882	0.0912097	4.78986	1.66897e-06	8.3265e-05	FTL
ENSG00000120685	320.996	0.572903	0.119768	4.78343	1.72328e-06	8.56391e-05	PROSER1
ENSG00000044090	1004.1	-0.359485	0.0751717	-4.78219	1.73393e-06	8.58329e-05	CUL7
ENSG00000112576	370.56	-0.602955	0.126166	-4.77907	1.76104e-06	8.65016e-05	CCND3
ENSG00000139292	93.9548	1.05365	0.22045	4.77955	1.75685e-06	8.65016e-05	LGR5
ENSG00000134970	2034.51	-0.364214	0.0762312	-4.77775	1.77268e-06	8.67384e-05	TMED7
ENSG00000182253	480.813	-0.458218	0.0960747	-4.76939	1.84784e-06	9.00696e-05	SYNM
ENSG00000169019	465.86	-0.500747	0.105137	-4.76281	1.90911e-06	9.23488e-05	COMMD8
ENSG00000182768	1378.75	-0.376477	0.079037	-4.7633	1.90457e-06	9.23488e-05	NGRN
ENSG00000034677	1042.27	0.367422	0.0773036	4.75298	2.00441e-06	9.6227e-05	RNF19A
ENSG00000118898	1456.42	0.500059	0.105208	4.75305	2.00374e-06	9.6227e-05	PPL
ENSG00000166224	606.902	0.460006	0.0968445	4.74994	2.03476e-06	9.73168e-05	SGPL1
ENSG00000068028	462.374	-0.466687	0.0982814	-4.74848	2.04956e-06	9.76573e-05	RASSF1
ENSG00000197380	137.579	-0.703418	0.148743	-4.72909	2.25532e-06	0.00010706	DACT3
ENSG00000013588	79.2798	0.955103	0.202022	4.72771	2.27062e-06	0.000107386	GPRC5A
ENSG00000116649	876.3	-0.427358	0.0905605	-4.71903	2.36971e-06	0.000111657	SRM
ENSG00000079931	1667.18	-0.416738	0.0883379	-4.71755	2.38702e-06	0.000112058	MOXD1
ENSG00000159140	3248.61	0.349461	0.0741274	4.71434	2.425e-06	0.000113422	SON
ENSG00000117450	4678.25	0.350032	0.074281	4.71226	2.44981e-06	0.000114163	PRDX1
ENSG00000116337	649.2	-0.431024	0.0915708	-4.70701	2.51381e-06	0.000115872	AMPD2
ENSG00000121741	1015.01	0.398435	0.0846365	4.70761	2.50644e-06	0.000115872	ZMYM2
ENSG00000132718	1359.4	-0.364288	0.0773877	-4.70732	2.51001e-06	0.000115872	SYT11
ENSG00000109686	3649.96	0.36882	0.078616	4.69141	2.71331e-06	0.000124616	SH3D19
ENSG00000243927	1226.61	-0.413569	0.0881703	-4.69057	2.7244e-06	0.000124676	MRPS6
ENSG00000198795	1180.6	0.380164	0.0810758	4.68899	2.74553e-06	0.000125192	ZNF521
ENSG00000141696	619.755	-0.411094	0.0876925	-4.6879	2.76017e-06	0.00012541	P3H4
ENSG00000103066	664.649	-0.421363	0.090053	-4.67905	2.88202e-06	0.000130018	PLA2G15
ENSG00000134917	75.1623	-0.987422	0.211005	-4.67962	2.87408e-06	0.000130018	ADAMTS8
ENSG00000101194	57.7395	-1.04017	0.223032	-4.66376	3.10487e-06	0.000139576	SLC17A9
ENSG00000085117	450.759	-0.502775	0.107906	-4.65936	3.17192e-06	0.00014159	CD82
ENSG00000170525	322.081	-0.471592	0.101201	-4.65998	3.16243e-06	0.00014159	PFKFB3
ENSG00000129009	2406.58	-0.442909	0.0951561	-4.65455	3.24689e-06	0.000143927	ISLR
ENSG00000167996	18683	0.284861	0.061194	4.65505	3.23907e-06	0.000143927	FTH1
ENSG00000167775	386.741	-0.591158	0.127097	-4.65124	3.29948e-06	0.00014575	CD320
ENSG00000039319	786.3	0.436059	0.0937855	4.64953	3.32689e-06	0.000146219	ZFYVE16
ENSG00000134508	442.311	-0.443414	0.0953754	-4.64915	3.33307e-06	0.000146219	CABLES1
ENSG00000105976	1893.56	0.40601	0.087444	4.64309	3.43233e-06	0.000150055	MET
ENSG00000123989	2921.92	-0.383089	0.082821	-4.62551	3.73674e-06	0.00016267	CHPF
ENSG00000127663	504.759	0.5437	0.117557	4.62497	3.74644e-06	0.00016267	KDM4B
ENSG00000166987	274.306	0.543724	0.117582	4.62422	3.76003e-06	0.000162705	MBD6
ENSG00000095303	274.51	-0.61323	0.132647	-4.62304	3.78166e-06	0.000163086	PTGS1
ENSG00000123131	2254.63	-0.510684	0.110523	-4.62062	3.82602e-06	0.000164441	PRDX4
ENSG00000117640	677.946	-0.428815	0.0928735	-4.61719	3.8897e-06	0.000166615	MTFR1L
ENSG00000114126	643.432	0.428108	0.0928101	4.61273	3.97421e-06	0.000169664	TFDP2
ENSG00000127083	70.4668	0.998581	0.216546	4.6114	3.99969e-06	0.000170181	OMD
ENSG00000166341	530.428	-0.575614	0.124867	-4.60981	4.03038e-06	0.000170915	DCHS1
ENSG00000166130	1330.47	-0.511223	0.111063	-4.60299	4.16478e-06	0.000176028	IKBIP
ENSG00000179431	177.367	0.764705	0.166206	4.60094	4.2058e-06	0.000177173	FJX1
ENSG00000135324	114.032	-0.863739	0.187937	-4.59591	4.30869e-06	0.000180908	MRAP2
ENSG00000101384	732.847	0.431273	0.0938526	4.59522	4.32303e-06	0.000180913	JAG1
ENSG00000009413	2515.97	0.39309	0.085665	4.58869	4.46034e-06	0.000185944	REV3L
ENSG00000115318	584.658	0.539171	0.117515	4.58812	4.47248e-06	0.000185944	LOXL3
ENSG00000157020	1502.44	-0.367241	0.0800989	-4.58484	4.54337e-06	0.000188276	SEC13
ENSG00000139687	659.024	0.416711	0.0910377	4.57735	4.70902e-06	0.000194507	RB1
ENSG00000182195	424.346	-0.43874	0.0959342	-4.57335	4.79997e-06	0.000197622	LDOC1
ENSG00000161513	307.71	0.517376	0.113305	4.56622	4.96596e-06	0.000203797	FDXR
ENSG00000033100	1546.27	-0.362446	0.0794642	-4.56112	5.08814e-06	0.000208139	CHPF2
ENSG00000073792	507.226	0.532057	0.116774	4.55628	5.20665e-06	0.000212305	IGF2BP2
ENSG00000138080	4153.96	-0.480786	0.106112	-4.53093	5.87252e-06	0.000237931	EMILIN1
ENSG00000159658	1552.58	0.373521	0.0824379	4.53093	5.87235e-06	0.000237931	EFCAB14
ENSG00000138463	230.132	0.525935	0.116104	4.52986	5.90241e-06	0.000238383	DIRC2
ENSG00000198018	221.463	0.56236	0.124307	4.52396	6.0693e-06	0.000244347	ENTPD7
ENSG00000100626	177.052	-0.68255	0.150983	-4.52072	6.16301e-06	0.000246559	GALNT16
ENSG00000106571	836.854	0.45222	0.100024	4.52112	6.15138e-06	0.000246559	GLI3
ENSG00000164292	1437.23	0.399506	0.0884312	4.51771	6.25117e-06	0.000248523	RHOBTB3
ENSG00000196187	423.865	0.559074	0.123743	4.51802	6.24197e-06	0.000248523	TMEM63A
ENSG00000142583	496.815	-0.5694	0.126122	-4.51468	6.34117e-06	0.000251316	SLC2A5
ENSG00000101938	189.454	0.71391	0.158154	4.51401	6.36127e-06	0.000251329	CHRDL1
ENSG00000197355	338.977	0.528654	0.117343	4.50521	6.63087e-06	0.00026117	UAP1L1
ENSG00000100767	97.1563	0.761169	0.169222	4.49804	6.85833e-06	0.000267842	PAPLN
ENSG00000128311	216.396	-0.613483	0.136367	-4.49877	6.83469e-06	0.000267842	TST
ENSG00000136235	11986.7	0.355931	0.0791331	4.49788	6.86343e-06	0.000267842	GPNMB
ENSG00000168300	817.734	0.427236	0.0950361	4.49552	6.94013e-06	0.000270007	PCMTD1
ENSG00000163479	3041.63	-0.380943	0.0849044	-4.48673	7.23231e-06	0.000280517	SSR2
ENSG00000112276	463.377	0.45585	0.101716	4.4816	7.40856e-06	0.00028648	BVES
ENSG00000122862	65.7289	-1.00963	0.225705	-4.47322	7.70517e-06	0.000297046	SRGN
ENSG00000211445	854.439	0.42083	0.0941648	4.46908	7.85566e-06	0.000301933	GPX3
ENSG00000174348	3767.48	0.432637	0.0968458	4.46728	7.92219e-06	0.000303573	PODN
ENSG00000117114	613.46	0.450552	0.10109	4.45693	8.31434e-06	0.000317643	ADGRL2
ENSG00000104783	95.4814	-0.809366	0.181707	-4.45425	8.41876e-06	0.000320669	KCNN4
ENSG00000114978	2220.51	0.350969	0.0788681	4.45008	8.58397e-06	0.000325986	MOB1A
ENSG00000166037	605.621	0.415947	0.0935209	4.44764	8.68204e-06	0.000328729	CEP57
ENSG00000151502	916.789	0.429967	0.09673	4.44503	8.78806e-06	0.000331756	VPS26B
ENSG00000134668	345.622	-0.4789	0.107773	-4.44359	8.84689e-06	0.000332988	SPOCD1
ENSG00000161202	1144.91	0.461198	0.103815	4.44251	8.89168e-06	0.000333687	DVL3
ENSG00000074527	1421.74	0.878169	0.197937	4.43661	9.13881e-06	0.000341953	NTN4
ENSG00000205978	832.631	0.504158	0.113703	4.43399	9.25036e-06	0.000345112	NYNRIN
ENSG00000169515	269.212	-0.47169	0.10662	-4.42403	9.68746e-06	0.000360362	CCDC8
ENSG00000138434	2470.71	0.323955	0.0732639	4.42176	9.79021e-06	0.000363123	SSFA2
ENSG00000008283	888.726	-0.375343	0.085163	-4.40735	1.04644e-05	0.000385878	CYB561
ENSG00000147853	1318.36	0.349204	0.079223	4.40786	1.04398e-05	0.000385878	AK3
ENSG00000198856	2055.3	-0.397022	0.0901665	-4.40321	1.06661e-05	0.000392179	OSTC
ENSG00000151150	1568.48	0.395864	0.0899383	4.40151	1.07502e-05	0.000394134	ANK3
ENSG00000196950	1051.63	0.356046	0.0809236	4.39979	1.08358e-05	0.00039613	SLC39A10
ENSG00000137767	550.395	0.443815	0.100963	4.39582	1.10357e-05	0.00040228	SQOR
ENSG00000128567	318.6	0.662743	0.150949	4.39051	1.13084e-05	0.000411046	PODXL
ENSG00000145358	182.647	-0.657964	0.15022	-4.37999	1.18684e-05	0.000428948	DDIT4L
ENSG00000172379	609.545	-0.358035	0.0817377	-4.38029	1.1852e-05	0.000428948	ARNT2
ENSG00000109270	560.658	-0.464857	0.106183	-4.37787	1.19845e-05	0.000431919	LAMTOR3
ENSG00000079150	546.681	-0.455909	0.104283	-4.37184	1.23201e-05	0.000442758	FKBP7
ENSG00000106665	1285.97	-0.363894	0.0832919	-4.36889	1.24877e-05	0.000447517	CLIP2
ENSG00000155016	519.83	0.412084	0.0943808	4.36619	1.26435e-05	0.000451827	CYP2U1
ENSG00000182492	4837.66	-0.359651	0.0823855	-4.36546	1.26853e-05	0.000452053	BGN
ENSG00000198846	244.481	0.55841	0.128306	4.35218	1.3479e-05	0.000478994	TOX
ENSG00000138678	29.1845	1.37349	0.315701	4.35059	1.35769e-05	0.000481129	GPAT3
ENSG00000170891	206.604	-0.640111	0.147182	-4.34911	1.36693e-05	0.000483058	CYTL1
ENSG00000180155	656.499	-0.408447	0.0940283	-4.34387	1.39996e-05	0.000493358	LYNX1
ENSG00000112297	688.131	0.380819	0.0878233	4.33619	1.44973e-05	0.00050807	CRYBG1
ENSG00000178033	569.191	0.388201	0.0895381	4.33559	1.45368e-05	0.00050807	CALHM5
ENSG00000213145	470.181	-0.562338	0.129685	-4.33618	1.44982e-05	0.00050807	CRIP1
ENSG00000170542	78.3445	0.820967	0.189427	4.33394	1.46465e-05	0.000510502	SERPINB9
ENSG00000111371	709.698	0.440835	0.101811	4.32994	1.4915e-05	0.000517025	SLC38A1
ENSG00000114166	609.102	0.371805	0.0858577	4.33048	1.48781e-05	0.000517025	KAT2B
ENSG00000047056	445.232	0.448357	0.10389	4.31569	1.59107e-05	0.000548554	WDR37
ENSG00000101134	390.381	-0.424211	0.0982819	-4.31627	1.58688e-05	0.000548554	DOK5
ENSG00000253368	200.294	-0.651125	0.150967	-4.31304	1.61028e-05	0.000553676	TRNP1
ENSG00000102931	1636.76	-0.30372	0.0704742	-4.30966	1.63503e-05	0.000560671	ARL2BP
ENSG00000052795	749.689	0.440649	0.102562	4.29643	1.73574e-05	0.000593604	FNIP2
ENSG00000114120	1043.82	0.360938	0.0840961	4.29196	1.771e-05	0.000602425	SLC25A36
ENSG00000159784	104.236	-0.774759	0.180489	-4.29255	1.76632e-05	0.000602425	FAM131B
ENSG00000022840	1672.72	-0.290317	0.0676699	-4.2902	1.78512e-05	0.000605608	RNF10
ENSG00000205213	828.861	0.448198	0.104502	4.28889	1.7957e-05	0.000607578	LGR4
ENSG00000108688	27.9992	-1.4559	0.34011	-4.28069	1.86316e-05	0.00062544	CCL7
ENSG00000120725	958.737	-0.422774	0.098743	-4.28156	1.85592e-05	0.00062544	SIL1
ENSG00000147654	165.805	-0.578871	0.135238	-4.28038	1.86573e-05	0.00062544	EBAG9
ENSG00000197971	558.39	0.427847	0.0999622	4.28009	1.86816e-05	0.00062544	MBP
ENSG00000149289	231.395	0.54645	0.128019	4.26852	1.9677e-05	0.000657036	ZC3H12C
ENSG00000187601	349.834	-0.481106	0.112837	-4.26374	2.01031e-05	0.000669506	MAGEH1
ENSG00000178951	1184.91	0.437292	0.102619	4.26132	2.03226e-05	0.00067505	ZBTB7A
ENSG00000106511	969.409	0.377726	0.0887564	4.25576	2.08338e-05	0.000685595	MEOX2
ENSG00000107863	1994.8	0.362347	0.085138	4.256	2.08117e-05	0.000685595	ARHGAP21
ENSG00000119487	1755.83	0.301137	0.0707636	4.25553	2.08556e-05	0.000685595	MAPKAP1
ENSG00000146555	693.263	0.494768	0.116229	4.25684	2.07334e-05	0.000685595	SDK1
ENSG00000006468	885.025	-0.465847	0.109702	-4.24649	2.1715e-05	0.000709981	ETV1
ENSG00000099994	175.162	-0.652003	0.153577	-4.24545	2.18155e-05	0.000709981	SUSD2
ENSG00000162545	951.611	-0.380802	0.0896751	-4.24647	2.17168e-05	0.000709981	CAMK2N1
ENSG00000169439	2327.07	0.293108	0.0690414	4.2454	2.18207e-05	0.000709981	SDC2
ENSG00000149212	1132.47	0.374346	0.0883789	4.23569	2.27847e-05	0.000739457	SESN3
ENSG00000225830	460.605	0.406997	0.0961305	4.2338	2.2978e-05	0.000743833	NA
ENSG00000122863	697.911	-0.404455	0.0955484	-4.23298	2.30613e-05	0.000744633	CHST3
ENSG00000138135	170.807	-0.709435	0.167863	-4.22626	2.37606e-05	0.000765271	CH25H
ENSG00000075856	580.97	0.394531	0.0934179	4.22329	2.40764e-05	0.000772466	SART3
ENSG00000155090	546.563	0.355085	0.0840832	4.22302	2.41054e-05	0.000772466	KLF10
ENSG00000005884	734.289	0.514921	0.121971	4.22166	2.42511e-05	0.000775183	ITGA3
ENSG00000164930	516.112	0.465559	0.110306	4.2206	2.43654e-05	0.000776885	FZD6
ENSG00000100413	594.167	-0.348663	0.0827176	-4.21511	2.49662e-05	0.000794049	POLR3H
ENSG00000144891	161.615	0.699381	0.166021	4.21262	2.5243e-05	0.00080085	AGTR1
ENSG00000115762	1860.35	0.337478	0.080239	4.20591	2.60036e-05	0.00082293	PLEKHB2
ENSG00000100354	771.814	0.389071	0.0925586	4.20351	2.62808e-05	0.00082964	TNRC6B
ENSG00000074695	3825.3	-0.321989	0.0766744	-4.19944	2.67582e-05	0.000840276	LMAN1
ENSG00000138131	912.791	-0.374093	0.0890921	-4.19895	2.68159e-05	0.000840276	LOXL4
ENSG00000184792	177.212	-0.573327	0.136516	-4.19969	2.67277e-05	0.000840276	OSBP2
ENSG00000164932	1835.19	-0.424931	0.101352	-4.19264	2.75727e-05	0.000859754	CTHRC1
ENSG00000183853	2654.89	0.348606	0.0831366	4.19317	2.75083e-05	0.000859754	KIRREL1
ENSG00000070081	2356.38	-0.438224	0.104548	-4.19161	2.76978e-05	0.000861545	NUCB2
ENSG00000112893	1194.12	0.35024	0.08359	4.18997	2.78987e-05	0.000865676	MAN2A1
ENSG00000168256	443.394	0.485472	0.115921	4.18794	2.81496e-05	0.000871337	NKIRAS2
ENSG00000172667	3390.08	0.42534	0.101669	4.18356	2.86975e-05	0.00088614	ZMAT3
ENSG00000160712	210.37	0.586822	0.14043	4.17874	2.93132e-05	0.00090296	IL6R
ENSG00000108797	884.969	-0.520668	0.124626	-4.17785	2.94279e-05	0.000903212	CNTNAP1
ENSG00000142188	492.222	-0.485504	0.116226	-4.17726	2.95047e-05	0.000903212	TMEM50B
ENSG00000160293	467.007	-0.398709	0.0954527	-4.17703	2.95344e-05	0.000903212	VAV2
ENSG00000164442	2885.72	-0.326193	0.0781191	-4.17559	2.97212e-05	0.000906747	CITED2
ENSG00000204219	403.243	-0.472358	0.113247	-4.17105	3.03203e-05	0.000922811	TCEA3
ENSG00000185567	10486.7	0.365171	0.0876004	4.1686	3.06473e-05	0.000930538	AHNAK2
ENSG00000137449	834.714	0.366112	0.0879549	4.1625	3.14784e-05	0.000953497	CPEB2
ENSG00000153714	391.513	0.456459	0.109813	4.15668	3.22905e-05	0.000975745	LURAP1L
ENSG00000240583	976.622	-0.811927	0.195356	-4.15614	3.23663e-05	0.000975745	AQP1
ENSG00000197969	647.232	0.410353	0.0988152	4.15273	3.28534e-05	0.000988088	VPS13A
ENSG00000164125	1318.35	0.374132	0.0901276	4.15114	3.30821e-05	0.000992619	FAM198B
ENSG00000146540	595.889	-0.425096	0.102465	-4.14871	3.34349e-05	0.00100085	C7orf50
ENSG00000135749	603.493	0.355537	0.0857202	4.14765	3.35906e-05	0.00100314	PCNX2
ENSG00000106034	922.684	-0.40028	0.0966665	-4.14083	3.4605e-05	0.00103102	CPED1
ENSG00000145476	307.04	0.443356	0.10709	4.14002	3.47278e-05	0.00103226	CYP4V2
ENSG00000003056	913.017	0.316275	0.0765802	4.12998	3.62794e-05	0.00107352	M6PR
ENSG00000171471	160.827	-0.569545	0.137906	-4.12995	3.62848e-05	0.00107352	NA
ENSG00000107731	953.172	0.495783	0.12013	4.12706	3.67423e-05	0.00108454	UNC5B
ENSG00000144724	2385.67	0.318945	0.0773035	4.12588	3.69312e-05	0.00108759	PTPRG
ENSG00000171067	645.312	-0.369428	0.0895755	-4.1242	3.72019e-05	0.00109303	C11orf24
ENSG00000145431	1858.31	-0.299862	0.0727553	-4.12151	3.76397e-05	0.00110335	PDGFC
ENSG00000006451	1863.77	0.290553	0.0705331	4.11938	3.79887e-05	0.00111102	RALA
ENSG00000147955	827.462	-0.349949	0.0849738	-4.11832	3.8165e-05	0.00111361	SIGMAR1
ENSG00000132879	218.585	-0.541272	0.131638	-4.11183	3.92536e-05	0.00114276	FBXO44
ENSG00000123159	964.042	0.376364	0.0915825	4.10956	3.96419e-05	0.00115142	GIPC1
ENSG00000100441	770.042	0.414429	0.100949	4.10534	4.03726e-05	0.00116998	KHNYN
ENSG00000152291	4296.9	-0.288983	0.0704492	-4.10201	4.0958e-05	0.00118425	TGOLN2
ENSG00000123374	185.76	-0.661105	0.161412	-4.09577	4.20776e-05	0.0012125	CDK2
ENSG00000198925	994.535	0.440572	0.107575	4.0955	4.2126e-05	0.0012125	ATG9A
ENSG00000090971	185.117	-0.553406	0.135147	-4.09486	4.22427e-05	0.00121312	NAT14
ENSG00000070882	953.766	0.344028	0.0840782	4.09176	4.28116e-05	0.00122669	OSBPL3
ENSG00000004776	2442.69	-0.416251	0.101788	-4.08941	4.32479e-05	0.0012364	HSPB6
ENSG00000059804	1148.63	0.355359	0.0869672	4.08612	4.38646e-05	0.00125122	SLC2A3
ENSG00000115295	1733.65	0.333344	0.0817096	4.07962	4.51095e-05	0.00128386	CLIP4
ENSG00000156273	1237.07	0.347992	0.0853532	4.07708	4.56048e-05	0.00129506	NA
ENSG00000180008	473.781	-0.444169	0.108998	-4.07503	4.6008e-05	0.0013036	SOCS4
ENSG00000168000	721.416	-0.394029	0.0967774	-4.0715	4.67115e-05	0.00132059	BSCL2
ENSG00000143786	225.534	-0.573618	0.140988	-4.06857	4.73018e-05	0.00133431	CNIH3
ENSG00000115226	419.999	-0.407302	0.100146	-4.06709	4.76031e-05	0.00133984	FNDC4
ENSG00000197321	1182.38	0.491091	0.120812	4.06493	4.8047e-05	0.00134935	SVIL
ENSG00000116774	3897.21	-0.333592	0.0821182	-4.06234	4.85834e-05	0.00136141	OLFML3
ENSG00000138757	1997.27	0.283868	0.0699086	4.06055	4.89566e-05	0.00136585	G3BP2
ENSG00000186469	278.4	-0.53709	0.132254	-4.06103	4.88557e-05	0.00136585	GNG2
ENSG00000196141	1551.37	0.291396	0.0718636	4.05484	5.0168e-05	0.00139658	SPATS2L
ENSG00000182621	223.55	0.569719	0.140552	4.05345	5.04681e-05	0.00140187	PLCB1
ENSG00000106537	33.082	-1.30848	0.322882	-4.05252	5.06693e-05	0.00140439	TSPAN13
ENSG00000132561	1153.07	-0.390238	0.096399	-4.04816	5.16224e-05	0.00142553	MATN2
ENSG00000147862	649.056	-0.415495	0.102642	-4.048	5.1656e-05	0.00142553	NFIB
ENSG00000108510	998.304	0.394542	0.0975527	4.0444	5.2457e-05	0.0014445	MED13
ENSG00000109610	744.672	-0.356198	0.088088	-4.04366	5.26223e-05	0.00144592	SOD3
ENSG00000165029	783.612	0.370354	0.0916479	4.04106	5.32113e-05	0.00145343	ABCA1
ENSG00000176928	57.9857	0.840363	0.207921	4.04174	5.30552e-05	0.00145343	GCNT4
ENSG00000236609	39.0733	-1.09343	0.270588	-4.04094	5.32383e-05	0.00145343	ZNF853
ENSG00000116754	2268.02	0.286019	0.0710646	4.02477	5.70314e-05	0.00155365	SRSF11
ENSG00000145685	2975.79	0.348244	0.0865743	4.02249	5.75851e-05	0.00156538	LHFPL2
ENSG00000117868	3023.15	0.314761	0.0782829	4.02081	5.79972e-05	0.0015728	ESYT2
ENSG00000198363	8616.88	0.262664	0.0653332	4.02038	5.81054e-05	0.0015728	ASPH
ENSG00000169710	2544.21	-0.375656	0.0934878	-4.01824	5.86354e-05	0.00158378	FASN
ENSG00000168734	2007.1	-0.413897	0.103066	-4.01584	5.92345e-05	0.00159657	PKIG
ENSG00000136048	1398.59	-0.473733	0.118009	-4.01439	5.95985e-05	0.00160298	DRAM1
ENSG00000126247	5303.58	-0.276169	0.0689003	-4.00825	6.11715e-05	0.00164182	CAPNS1
ENSG00000174939	32.1861	-1.16071	0.289794	-4.00528	6.19452e-05	0.00165909	ASPHD1
ENSG00000153885	276.232	-0.454892	0.113636	-4.00308	6.2523e-05	0.00167105	KCTD15
ENSG00000243279	435.894	-0.405152	0.101275	-4.0005	6.32094e-05	0.00168585	PRAF2
ENSG00000089157	6030.79	0.286228	0.0715586	3.99991	6.33672e-05	0.00168652	RPLP0
ENSG00000108854	1113.73	0.380093	0.0950555	3.99864	6.37067e-05	0.00169202	SMURF2
ENSG00000221852	382.897	-0.516695	0.129304	-3.99598	6.44274e-05	0.0017076	KRTAP1-5
ENSG00000128335	733.503	-0.360195	0.0901569	-3.99521	6.46381e-05	0.00170962	APOL2
ENSG00000115738	1681.29	0.28622	0.0717014	3.99183	6.55653e-05	0.00173054	ID2
ENSG00000184840	2976.12	-0.320268	0.0803485	-3.98598	6.72019e-05	0.00177007	TMED9
ENSG00000112473	2436.85	-0.300401	0.0754721	-3.98029	6.88312e-05	0.00180179	SLC39A7
ENSG00000151090	326.008	0.403348	0.101312	3.98123	6.85594e-05	0.00180179	THRB
ENSG00000250317	349.973	0.426201	0.107071	3.98055	6.87546e-05	0.00180179	SMIM20
ENSG00000185565	318.502	0.457765	0.115025	3.97969	6.90062e-05	0.00180266	LSAMP
ENSG00000133818	893.866	0.340396	0.0855594	3.97848	6.93583e-05	0.00180815	RRAS2
ENSG00000012232	773.038	0.440496	0.110847	3.97391	7.07025e-05	0.00183654	EXTL3
ENSG00000105825	140.969	-0.767572	0.193158	-3.9738	7.07361e-05	0.00183654	TFPI2
ENSG00000167863	1438.72	-0.395687	0.0996141	-3.9722	7.12133e-05	0.00184516	ATP5H
ENSG00000071889	352.134	-0.463172	0.11667	-3.96993	7.18931e-05	0.00185864	FAM3A
ENSG00000152234	5073.8	-0.260302	0.0655755	-3.96949	7.20256e-05	0.00185864	ATP5A1
ENSG00000106771	1312.19	0.355786	0.0896611	3.96812	7.24424e-05	0.00185991	TMEM245
ENSG00000138675	418.441	-0.46189	0.116411	-3.96777	7.25498e-05	0.00185991	FGF5
ENSG00000157150	46.3857	-0.991462	0.249902	-3.9674	7.26598e-05	0.00185991	TIMP4
ENSG00000163902	4186.34	-0.259609	0.0654161	-3.96858	7.23014e-05	0.00185991	RPN1
ENSG00000139173	135.95	0.556591	0.14037	3.96518	7.33406e-05	0.00187357	TMEM117
ENSG00000126107	890.434	0.336348	0.0848414	3.96443	7.35714e-05	0.0018757	HECTD3
ENSG00000082213	245.895	0.458342	0.115719	3.96081	7.46966e-05	0.00189347	C5orf22
ENSG00000103490	197.953	-0.601048	0.151719	-3.96158	7.44556e-05	0.00189347	PYCARD
ENSG00000185950	422.795	0.486248	0.122767	3.96075	7.47147e-05	0.00189347	IRS2
ENSG00000157800	711.201	0.338308	0.085504	3.95663	7.60138e-05	0.00192256	SLC37A3
ENSG00000109501	377.145	-0.444192	0.112316	-3.95484	7.65866e-05	0.0019332	WFS1
ENSG00000154035	384.807	0.412398	0.104305	3.95379	7.6923e-05	0.00193785	NA
ENSG00000047634	315.563	0.411857	0.104196	3.95274	7.72622e-05	0.00194255	SCML1
ENSG00000065485	944.86	-0.373372	0.0946222	-3.94593	7.94921e-05	0.00199467	PDIA5
ENSG00000134590	2144.17	-0.320743	0.0812968	-3.94533	7.96906e-05	0.00199572	RTL8C
ENSG00000147912	258.611	0.508269	0.128926	3.94233	8.06932e-05	0.00201685	FBXO10
ENSG00000260916	3497.9	0.304011	0.077216	3.93715	8.24561e-05	0.00205688	CCPG1
ENSG00000168517	90.7808	-0.676992	0.172107	-3.93355	8.3699e-05	0.00208379	HEXIM2
ENSG00000185728	1453.73	0.336073	0.0854526	3.93286	8.39401e-05	0.00208571	YTHDF3
ENSG00000175426	173.4	-0.53121	0.135157	-3.93032	8.48319e-05	0.00210377	PCSK1
ENSG00000138193	472.08	0.440643	0.112156	3.92883	8.53609e-05	0.00211276	PLCE1
ENSG00000119280	1527.16	0.332737	0.0847122	3.92786	8.57057e-05	0.00211308	C1orf198
ENSG00000128989	1999.82	0.358574	0.0912811	3.92824	8.55685e-05	0.00211308	ARPP19
ENSG00000137161	641.273	-0.38742	0.0986898	-3.92564	8.64999e-05	0.00212853	CNPY3
ENSG00000049239	1972.92	-0.343878	0.0876559	-3.92305	8.74349e-05	0.00214739	H6PD
ENSG00000011347	258.072	-0.457459	0.116664	-3.92117	8.81213e-05	0.00215178	SYT7
ENSG00000122641	383.582	0.414646	0.105736	3.92151	8.79949e-05	0.00215178	INHBA
ENSG00000128710	279.193	0.446531	0.113867	3.9215	8.79984e-05	0.00215178	HOXD10
ENSG00000035403	7560.02	0.282479	0.0721025	3.91774	8.93826e-05	0.00217521	VCL
ENSG00000096433	1812.94	0.386303	0.0986063	3.91763	8.94225e-05	0.00217521	ITPR3
ENSG00000144583	87.7795	0.906425	0.231492	3.91558	9.01873e-05	0.00218545	2004-03-01
ENSG00000213625	2431.41	0.2936	0.0749773	3.91585	9.00851e-05	0.00218545	LEPROT
ENSG00000151414	2903.29	0.30296	0.0774029	3.91406	9.07561e-05	0.00219505	NEK7
ENSG00000118263	650.784	0.352653	0.0902339	3.90821	9.29828e-05	0.00224464	KLF7
ENSG00000170456	242.525	0.467392	0.11962	3.9073	9.33326e-05	0.00224882	DENND5B
ENSG00000116857	742.262	-0.350919	0.0898965	-3.90359	9.47771e-05	0.00227931	TMEM9
ENSG00000109586	590.287	0.347543	0.0891123	3.90006	9.61689e-05	0.00229974	GALNT7
ENSG00000123739	435.977	0.378117	0.0969453	3.90031	9.60676e-05	0.00229974	PLA2G12A
ENSG00000183801	1445.73	-0.362339	0.0929043	-3.90013	9.61413e-05	0.00229974	OLFML1
ENSG00000145423	4872.71	0.328872	0.0844264	3.89537	9.8047e-05	0.00234025	SFRP2
ENSG00000125510	36.8821	-1.11299	0.285848	-3.89364	9.87493e-05	0.0023526	OPRL1
ENSG00000110876	108.972	-0.651146	0.167723	-3.88226	0.00010349	0.00246093	SELPLG
ENSG00000149090	1594.17	0.373965	0.0963839	3.87995	0.000104477	0.00247977	PAMR1
ENSG00000153130	1233.24	-0.336629	0.0867855	-3.87886	0.000104948	0.00248631	SCOC
ENSG00000177189	1289.49	-0.322632	0.0833119	-3.87258	0.00010769	0.00254653	RPS6KA3
ENSG00000162551	234.844	-0.612103	0.15831	-3.86649	0.000110412	0.00260605	ALPL
ENSG00000172935	1333.18	-0.30995	0.0802625	-3.86171	0.000112597	0.0026527	MRGPRF
ENSG00000059728	228.671	0.497746	0.129027	3.85768	0.000114468	0.0026918	MXD1
ENSG00000078804	422.817	0.47102	0.122126	3.85685	0.000114858	0.002692	TP53INP2
ENSG00000114770	547.005	0.377153	0.0978072	3.85609	0.000115217	0.002692	ABCC5
ENSG00000163939	1059.54	-0.354208	0.0918517	-3.8563	0.000115117	0.002692	PBRM1
ENSG00000164105	296.531	-0.422999	0.109715	-3.85542	0.00011553	0.002692	SAP30
ENSG00000196839	345.463	0.582655	0.151126	3.85541	0.000115535	0.002692	ADA
ENSG00000060718	521.24	-0.346665	0.0899983	-3.85191	0.000117199	0.0027258	COL11A1
ENSG00000022267	9174.94	0.276837	0.0719224	3.84911	0.00011855	0.00275217	FHL1
ENSG00000153071	8160.58	0.257792	0.0670002	3.84763	0.000119266	0.00275874	DAB2
ENSG00000243509	51.7715	-0.923975	0.240129	-3.84783	0.00011917	0.00275874	TNFRSF6B
ENSG00000173559	744.046	0.333314	0.0866681	3.84586	0.000120129	0.00277365	NABP1
ENSG00000123243	273.848	0.566072	0.147211	3.8453	0.000120403	0.00277494	ITIH5
ENSG00000143324	706.154	0.392859	0.102298	3.84034	0.000122866	0.00282658	XPR1
ENSG00000117318	684.203	0.367672	0.0958312	3.83666	0.000124719	0.00286405	ID3
ENSG00000065308	5050.07	0.311646	0.08125	3.83564	0.000125237	0.00287076	TRAM2
ENSG00000006007	1478.04	0.277754	0.072518	3.83014	0.00012807	0.0029304	GDE1
ENSG00000177125	184.538	0.500083	0.130605	3.82896	0.000128686	0.00293921	ZBTB34
ENSG00000146250	56.0448	-1.00767	0.263286	-3.82729	0.000129561	0.0029539	PRSS35
ENSG00000158195	2005.19	0.365409	0.095567	3.82359	0.000131521	0.00299321	WASF2
ENSG00000117385	1700.74	-0.3796	0.0993018	-3.82269	0.000132005	0.00299886	P3H1
ENSG00000090615	2283.93	-0.278237	0.0728159	-3.82111	0.000132852	0.00300737	GOLGA3
ENSG00000154265	188.686	0.50578	0.132352	3.82148	0.000132653	0.00300737	ABCA5
ENSG00000119408	1374.76	-0.279568	0.0731754	-3.82052	0.000133173	0.00300929	NEK6
ENSG00000198598	598.465	-0.39373	0.103079	-3.81971	0.000133608	0.00301377	MMP17
ENSG00000105778	623.862	0.348096	0.0912056	3.81661	0.0001353	0.00304652	AVL9
ENSG00000011478	83.4623	-0.660514	0.173168	-3.81429	0.000136575	0.00306306	QPCTL
ENSG00000101935	294.918	0.435731	0.114248	3.81391	0.000136785	0.00306306	AMMECR1
ENSG00000157107	539.195	0.358606	0.0940128	3.81444	0.000136494	0.00306306	FCHO2
ENSG00000183615	109.092	-0.604796	0.158592	-3.81353	0.000136997	0.00306306	FAM167B
ENSG00000164603	350.3	-0.400213	0.104962	-3.81294	0.000137321	0.00306492	BMT2
ENSG00000004846	15.9421	1.74507	0.457928	3.8108	0.00013852	0.00308085	ABCB5
ENSG00000135916	1598.83	-0.294792	0.0773483	-3.81122	0.00013828	0.00308085	ITM2C
ENSG00000177096	524.708	-0.383233	0.100611	-3.80905	0.000139504	0.00309733	FAM109B
ENSG00000120645	34.2183	-1.09813	0.288961	-3.80028	0.000144535	0.00320343	IQSEC3
ENSG00000175130	390.734	-0.448124	0.117986	-3.7981	0.000145808	0.00322604	MARCKSL1
ENSG00000073910	299.264	-0.470529	0.12393	-3.79674	0.000146611	0.00323816	FRY
ENSG00000188811	307.452	0.409644	0.107907	3.79629	0.000146879	0.00323846	NHLRC3
ENSG00000148248	4873.06	-0.254294	0.067	-3.79543	0.000147387	0.00324405	SURF4
ENSG00000198840	9211.64	0.343188	0.0904943	3.79237	0.000149217	0.00327365	ND3
ENSG00000221890	78.9843	-0.777242	0.204952	-3.79232	0.000149247	0.00327365	NPTXR
ENSG00000125398	80.3925	-0.694732	0.183331	-3.78949	0.000150959	0.0033055	SOX9
ENSG00000173273	1075.19	0.336748	0.0889009	3.78791	0.000151922	0.00332089	TNKS
ENSG00000175348	1038.72	-0.288835	0.0763052	-3.78526	0.000153551	0.00335073	TMEM9B
ENSG00000095380	559.681	-0.349743	0.092545	-3.77917	0.000157353	0.00342196	NANS
ENSG00000155792	324.364	0.458942	0.121437	3.77925	0.0001573	0.00342196	DEPTOR
ENSG00000028137	250.72	-0.445096	0.117832	-3.77737	0.00015849	0.00344081	TNFRSF1B
ENSG00000100116	97.7832	-0.642022	0.170039	-3.77573	0.000159543	0.00345776	GCAT
ENSG00000146414	254.364	0.424687	0.112494	3.77521	0.000159874	0.00345904	SHPRH
ENSG00000168216	1068.9	0.301713	0.0800436	3.76936	0.000163666	0.00353508	LMBRD1
ENSG00000087460	10690.8	-0.2342	0.0621521	-3.76818	0.000164445	0.00354589	GNAS
ENSG00000167900	252.125	-0.56905	0.151337	-3.76015	0.000169812	0.00365542	TK1
ENSG00000008130	599.602	0.353265	0.0940087	3.75779	0.000171423	0.00368386	NADK
ENSG00000112851	1962.82	0.292409	0.0778285	3.7571	0.000171893	0.00368772	ERBIN
ENSG00000075643	575.02	0.362167	0.09641	3.75653	0.000172287	0.00368997	MOCOS
ENSG00000135116	59.9494	1.07632	0.286655	3.75474	0.000173519	0.0037101	HRK
ENSG00000157680	242.338	0.493637	0.131687	3.74856	0.000177852	0.00379636	DGKI
ENSG00000141424	2704.21	0.256236	0.0683758	3.74747	0.000178625	0.00380647	SLC39A6
ENSG00000141458	2025.29	0.303767	0.0811043	3.74538	0.000180118	0.00383188	NPC1
ENSG00000221818	300.872	0.403622	0.107793	3.74441	0.000180821	0.00384042	EBF2
ENSG00000197063	787.906	0.373497	0.0999279	3.73767	0.000185736	0.00393822	MAFG
ENSG00000105270	879.608	-0.382589	0.102435	-3.73493	0.000187768	0.00397469	CLIP3
ENSG00000172432	557.451	0.396846	0.106449	3.72803	0.000192981	0.00407824	GTPBP2
ENSG00000008018	1792.53	-0.284694	0.0764029	-3.72622	0.000194372	0.00409382	PSMB1
ENSG00000080371	1010.27	0.296478	0.0795732	3.72585	0.000194656	0.00409382	RAB21
ENSG00000132432	1097.17	-0.329374	0.0884032	-3.72582	0.000194683	0.00409382	SEC61G
ENSG00000113615	730.376	-0.317892	0.0853868	-3.72296	0.000196903	0.00412684	SEC24A
ENSG00000165821	105.857	-0.69214	0.18591	-3.72298	0.000196884	0.00412684	SALL2
ENSG00000145242	83.932	0.728409	0.196037	3.71567	0.00020267	0.00424074	EPHA5
ENSG00000082805	1275.94	0.34318	0.0924204	3.71325	0.000204612	0.00427435	ERC1
ENSG00000198682	1380.13	-0.316801	0.0853519	-3.7117	0.000205872	0.00429361	PAPSS2
ENSG00000140682	943.786	-0.31314	0.0844345	-3.70868	0.000208343	0.00433803	TGFB1I1
ENSG00000158859	54.7206	-0.861554	0.232519	-3.70531	0.000211132	0.00438893	ADAMTS4
ENSG00000183087	11836.4	-0.265645	0.0717241	-3.7037	0.000212477	0.00440967	GAS6
ENSG00000118515	704.888	0.333974	0.0901938	3.70285	0.000213187	0.00441722	SGK1
ENSG00000110851	695.939	0.323681	0.0874363	3.7019	0.000213991	0.00442665	PRDM4
ENSG00000102359	497.68	-0.389434	0.10522	-3.70114	0.00021463	0.00443267	SRPX2
ENSG00000026652	334.303	-0.404767	0.109422	-3.69913	0.000216336	0.00446066	AGPAT4
ENSG00000052126	528.989	0.343089	0.0927709	3.69824	0.000217097	0.0044691	PLEKHA5
ENSG00000112837	741.512	0.30365	0.082131	3.69714	0.00021804	0.00448127	TBX18
ENSG00000111707	521.561	-0.322941	0.0873828	-3.6957	0.000219281	0.0044949	SUDS3
ENSG00000198938	39594.2	0.374155	0.101245	3.69555	0.00021941	0.0044949	COX3
ENSG00000142687	824.036	0.337184	0.0912603	3.69475	0.000220105	0.00450188	KIAA0319L
ENSG00000186908	547.607	0.353156	0.0956247	3.69315	0.000221496	0.00452307	ZDHHC17
ENSG00000167123	3808.45	-0.274408	0.0743193	-3.69229	0.000222247	0.00453113	CERCAM
ENSG00000155966	261.522	0.553231	0.149931	3.68991	0.000224332	0.00456632	AFF2
ENSG00000069974	304.067	0.511062	0.138519	3.68948	0.00022471	0.00456672	RAB27A
ENSG00000118007	1366.42	0.332445	0.0901937	3.68589	0.0002279	0.0046168	STAG1
ENSG00000169241	367.778	-0.355878	0.0965449	-3.68614	0.000227682	0.0046168	SLC50A1
ENSG00000176619	816.459	-0.372438	0.101065	-3.68515	0.000228569	0.00461736	LMNB2
ENSG00000196968	335.998	-0.401756	0.109023	-3.68505	0.000228654	0.00461736	FUT11
ENSG00000011454	1100.82	0.359777	0.0976556	3.68414	0.000229472	0.00461752	NA
ENSG00000116199	1454.15	0.297266	0.0806818	3.68442	0.000229221	0.00461752	FAM20B
ENSG00000150093	34701.4	0.236727	0.064261	3.68384	0.000229751	0.00461752	ITGB1
ENSG00000108788	490.25	0.325139	0.0883135	3.68164	0.000231738	0.00464278	MLX
ENSG00000108829	2139.14	-0.299383	0.0813109	-3.68195	0.000231458	0.00464278	LRRC59
ENSG00000128285	15.5282	-1.52939	0.415647	-3.67954	0.000233657	0.00466979	MCHR1
ENSG00000164117	322.51	0.377854	0.102695	3.67936	0.00023382	0.00466979	FBXO8
ENSG00000006125	4190.79	0.260933	0.0709391	3.67827	0.000234825	0.00468252	AP2B1
ENSG00000166197	620.966	0.302937	0.0823825	3.6772	0.000235806	0.00469473	NOLC1
ENSG00000183283	2121.31	0.251843	0.068556	3.67354	0.000239218	0.0047552	DAZAP2
ENSG00000052841	895.021	0.293645	0.0799471	3.67299	0.000239725	0.00475786	TTC17
ENSG00000170962	628.035	0.4417	0.12036	3.66982	0.000242726	0.0048099	PDGFD
ENSG00000177045	308.843	-0.465323	0.126943	-3.66561	0.000246747	0.00488199	SIX5
ENSG00000079950	1332.68	0.290292	0.0792193	3.6644	0.000247915	0.00489747	STX7
ENSG00000165804	503.445	0.475869	0.129911	3.66303	0.000249248	0.00491617	ZNF219
ENSG00000090863	4575.94	-0.237519	0.0649364	-3.65771	0.00025448	0.00501161	GLG1
ENSG00000140262	2065.59	0.303095	0.0829475	3.65406	0.000258126	0.00507554	TCF12
ENSG00000158122	491.884	-0.400931	0.109831	-3.65045	0.000261784	0.00513954	AAED1
ENSG00000143545	2148.3	-0.362857	0.0994622	-3.64819	0.000264092	0.00517685	RAB13
ENSG00000114744	523.499	-0.333879	0.0916068	-3.6447	0.000267707	0.00523964	COMMD2
ENSG00000126217	553.613	0.422458	0.116073	3.63958	0.000273088	0.00533676	MCF2L
ENSG00000111540	2478.7	0.25027	0.0687718	3.63914	0.000273548	0.00533754	RAB5B
ENSG00000198467	11694.6	-0.330285	0.0907994	-3.63752	0.000275271	0.00536293	TPM2
ENSG00000055211	1283.2	-0.35732	0.0983421	-3.63344	0.000279665	0.00543394	GINM1
ENSG00000103257	1160.67	0.726537	0.199964	3.63335	0.00027977	0.00543394	SLC7A5
ENSG00000171365	212.204	0.452768	0.124719	3.6303	0.000283087	0.00548998	CLCN5
ENSG00000130939	1098.25	0.286388	0.078968	3.62664	0.000287136	0.00554317	UBE4B
ENSG00000173113	1039.8	-0.412138	0.113622	-3.62728	0.000286423	0.00554317	TRMT112
ENSG00000197859	70.3822	-0.879864	0.242592	-3.62693	0.000286808	0.00554317	ADAMTSL2
ENSG00000100979	584.6	-0.372769	0.102873	-3.62358	0.000290555	0.00559073	PLTP
ENSG00000106636	1696.79	-0.251795	0.0694942	-3.62326	0.000290918	0.00559073	YKT6
ENSG00000155858	164.055	0.493812	0.136283	3.62344	0.000290713	0.00559073	LSM11
ENSG00000100568	1392.63	0.263867	0.0728431	3.62241	0.000291872	0.00560059	VTI1B
ENSG00000105438	2235.45	-0.254299	0.070303	-3.61719	0.000297821	0.00570614	KDELR1
ENSG00000167703	164.966	-0.574625	0.158967	-3.61475	0.000300633	0.00575137	SLC43A2
ENSG00000168917	219.282	-0.443615	0.123026	-3.60588	0.0003111	0.00594267	SLC35G2
ENSG00000159640	633.277	0.490431	0.136036	3.60514	0.000311981	0.00594455	ACE
ENSG00000196182	430.28	0.431886	0.119801	3.60502	0.000312133	0.00594455	STK40
ENSG00000115561	1953.91	0.29169	0.0810113	3.60061	0.000317473	0.0060372	CHMP3
ENSG00000127863	777.291	0.294677	0.0818706	3.5993	0.000319074	0.00604956	TNFRSF19
ENSG00000137310	191.794	-0.456938	0.126938	-3.59968	0.000318604	0.00604956	TCF19
ENSG00000188938	383.887	0.363348	0.10104	3.59608	0.000323048	0.00611579	FAM120AOS
ENSG00000139926	6368.92	0.244397	0.0679936	3.59441	0.000325126	0.006146	FRMD6
ENSG00000108219	520.811	0.350255	0.0974878	3.59281	0.000327132	0.00617307	TSPAN14
ENSG00000175274	2360.36	0.293309	0.0816582	3.59192	0.000328253	0.00617307	TP53I11
ENSG00000183963	1378.36	-0.301153	0.0838293	-3.59245	0.000327581	0.00617307	SMTN
ENSG00000266964	60.6154	-0.819592	0.228189	-3.59172	0.000328499	0.00617307	FXYD1
ENSG00000159231	548.871	-0.375497	0.104671	-3.58739	0.000333999	0.00626214	CBR3
ENSG00000163431	444.581	-0.381034	0.10622	-3.58722	0.000334224	0.00626214	LMOD1
ENSG00000113300	334.341	-0.450035	0.12552	-3.58535	0.000336623	0.00629783	CNOT6
ENSG00000105204	195.349	0.519745	0.14513	3.58125	0.00034196	0.00638827	DYRK1B
ENSG00000110090	1146.87	0.3744	0.104603	3.57925	0.000344577	0.00642772	CPT1A
ENSG00000107281	719.245	-0.34917	0.0976241	-3.57668	0.000347992	0.00647969	NPDC1
ENSG00000244274	150.272	0.517614	0.144731	3.57638	0.000348381	0.00647969	DBNDD2
ENSG00000169855	1110.99	0.288017	0.0805427	3.57596	0.000348945	0.0064807	ROBO1
ENSG00000070778	942.596	0.2897	0.0810654	3.57366	0.000352025	0.00649856	PTPN21
ENSG00000115828	415.789	-0.332043	0.092921	-3.57339	0.000352392	0.00649856	QPCT
ENSG00000130787	141.628	0.657576	0.183983	3.57411	0.000351423	0.00649856	HIP1R
ENSG00000163710	2053.13	-0.235066	0.0657833	-3.57334	0.000352461	0.00649856	PCOLCE2
ENSG00000198832	1083.4	-0.371107	0.103818	-3.57459	0.000350776	0.00649856	SELENOM
ENSG00000113739	3004.66	0.34111	0.0955014	3.57178	0.000354566	0.00652791	STC2
ENSG00000166548	1178.96	-0.3073	0.0860747	-3.57016	0.000356766	0.00655892	TK2
ENSG00000064601	4986.05	0.327475	0.0918105	3.56686	0.000361284	0.00662285	CTSA
ENSG00000125841	843.829	-0.313292	0.0878283	-3.5671	0.000360959	0.00662285	NRSN2
ENSG00000124198	1026.91	0.345891	0.0969842	3.56646	0.00036183	0.0066233	ARFGEF2
ENSG00000177058	201.237	0.43545	0.12221	3.56313	0.000366461	0.00668884	SLC38A9
ENSG00000196465	607.877	-0.377583	0.105959	-3.5635	0.000365948	0.00668884	MYL6B
ENSG00000160326	174.354	-0.497149	0.139717	-3.55827	0.000373308	0.00680404	SLC2A6
ENSG00000101846	750.474	0.31405	0.0883363	3.55517	0.000377738	0.006871	STS
ENSG00000138175	713.855	-0.318376	0.0895588	-3.55494	0.000378062	0.006871	ARL3
ENSG00000123096	228.74	-0.491408	0.138289	-3.55348	0.000380176	0.00688973	SSPN
ENSG00000183250	55.0228	-0.788843	0.221979	-3.55368	0.000379876	0.00688973	LINC01547
ENSG00000138821	575.756	0.400544	0.112769	3.55188	0.00038249	0.00692183	SLC39A8
ENSG00000065613	1877.77	0.25715	0.0724099	3.55131	0.000383318	0.00692696	SLK
ENSG00000170315	4208.13	-0.336449	0.094794	-3.54927	0.000386302	0.00697097	UBB
ENSG00000065154	2948.76	-0.265082	0.0747063	-3.54832	0.000387693	0.00698616	OAT
ENSG00000129084	1684.1	0.26704	0.0752998	3.54636	0.000390588	0.00702838	PSMA1
ENSG00000162290	388.717	0.352069	0.099323	3.54469	0.000393082	0.00706327	NA
ENSG00000153814	709.097	0.304821	0.0860353	3.54298	0.000395639	0.00709918	JAZF1
ENSG00000136490	138.483	-0.558765	0.1579	-3.53873	0.000402061	0.00720425	LIMD2
ENSG00000118762	3128.54	0.30395	0.0859612	3.5359	0.000406394	0.00727165	PKD2
ENSG00000132254	644.965	-0.342632	0.0970642	-3.52996	0.000415629	0.00742645	ARFIP2
ENSG00000183684	517.36	-0.37448	0.106101	-3.52946	0.000416402	0.00742982	ALYREF
ENSG00000138756	357.54	0.410911	0.116442	3.52889	0.000417313	0.00743565	BMP2K
ENSG00000130733	509.667	-0.343387	0.0973261	-3.52822	0.000418371	0.00744407	YIPF2
ENSG00000177707	592.003	0.356157	0.10098	3.527	0.000420298	0.00746792	NECTIN3
ENSG00000149380	273.706	-0.435251	0.123471	-3.52512	0.000423286	0.00751052	P4HA3
ENSG00000101199	935.197	-0.321138	0.091161	-3.52276	0.000427085	0.00756737	ARFGAP1
ENSG00000079739	1599.16	-0.235875	0.0669979	-3.52064	0.00043051	0.00760815	PGM1
ENSG00000133318	2323.75	-0.285134	0.0809903	-3.52059	0.000430582	0.00760815	RTN3
ENSG00000100258	1131.62	-0.351718	0.0999287	-3.51969	0.000432055	0.00762358	LMF2
ENSG00000120820	1123.17	-0.340245	0.0967475	-3.51683	0.000436734	0.00769547	GLT8D2
ENSG00000116191	696.09	0.340037	0.0967144	3.51589	0.000438289	0.0077122	RALGPS2
ENSG00000065809	1068.73	0.321448	0.0914674	3.51434	0.000440847	0.00774649	FAM107B
ENSG00000135736	217.288	-0.400497	0.114006	-3.51293	0.000443193	0.00777696	CCDC102A
ENSG00000212747	414.528	-0.346384	0.0987129	-3.509	0.000449794	0.00788192	RTL8B
ENSG00000109066	446.729	-0.338959	0.0966146	-3.50837	0.000450869	0.0078899	TMEM104
ENSG00000154328	149.272	-0.488295	0.139343	-3.50426	0.000457885	0.00799069	NEIL2
ENSG00000167705	112.889	-0.565234	0.161288	-3.50451	0.000457447	0.00799069	RILP
ENSG00000139433	798.091	0.311479	0.0889705	3.50092	0.00046365	0.00807263	GLTP
ENSG00000166908	258.757	0.425655	0.121588	3.50079	0.000463887	0.00807263	PIP4K2C
ENSG00000175455	681.661	0.331273	0.0946373	3.50044	0.000464484	0.00807263	CCDC14
ENSG00000112245	1830.48	0.280814	0.0802512	3.49919	0.000466676	0.00807861	PTP4A1
ENSG00000131831	191.33	0.461219	0.131809	3.49916	0.000466733	0.00807861	RAI2
ENSG00000170955	2415.45	-0.322958	0.0922841	-3.4996	0.000465954	0.00807861	CAVIN3
ENSG00000004399	1550.42	-0.325692	0.0930878	-3.49877	0.000467418	0.00807947	PLXND1
ENSG00000110075	923.721	0.320804	0.0917614	3.49606	0.000472176	0.00815064	PPP6R3
ENSG00000151553	1137.94	0.268149	0.0767762	3.4926	0.00047834	0.00824585	FAM160B1
ENSG00000117475	485.461	0.334268	0.0957373	3.49152	0.000480286	0.0082682	BLZF1
ENSG00000145545	323.656	-0.366773	0.105124	-3.48894	0.000484942	0.00833707	SRD5A1
ENSG00000198888	17542.4	0.35125	0.10075	3.48636	0.000489647	0.00840659	ND1
ENSG00000146729	745.167	-0.332858	0.0956276	-3.48078	0.000499964	0.00857217	NIPSNAP2
ENSG00000165322	1444.26	0.28467	0.0818137	3.47948	0.000502381	0.008602	ARHGAP12
ENSG00000183160	9060.77	-0.237796	0.0684558	-3.47372	0.000513293	0.00877704	TMEM119
ENSG00000147027	2048.44	0.263054	0.0758222	3.46935	0.000521711	0.008909	TMEM47
ENSG00000132824	4072.29	0.231118	0.0666456	3.46787	0.000524596	0.00893923	SERINC3
ENSG00000162772	139.257	-0.490815	0.141538	-3.46772	0.000524886	0.00893923	ATF3
ENSG00000198604	737.434	0.273934	0.0790156	3.46683	0.000526627	0.00895689	BAZ1A
ENSG00000069956	1565.25	0.283406	0.0818068	3.46434	0.000531539	0.00902739	MAPK6
ENSG00000161981	206.427	-0.446215	0.128815	-3.46401	0.000532192	0.00902739	SNRNP25
ENSG00000188211	168.164	0.58338	0.168442	3.46339	0.000533406	0.00903595	NCR3LG1
ENSG00000170412	47.8926	0.936118	0.27045	3.46133	0.000537517	0.00909347	GPRC5C
ENSG00000141759	635.418	-0.333617	0.0964282	-3.45975	0.000540679	0.00913483	TXNL4A
ENSG00000176834	249.747	0.46235	0.133657	3.45923	0.000541725	0.00914034	VSIG10
ENSG00000164402	1390.68	-0.253643	0.0733757	-3.45677	0.000546682	0.00921177	2008-09-01
ENSG00000186907	141.37	0.514771	0.149178	3.45072	0.000559084	0.00940829	RTN4RL2
ENSG00000124762	12117	0.227093	0.0658554	3.44835	0.000564022	0.00947884	CDKN1A
ENSG00000153944	329.364	0.402732	0.11691	3.44482	0.000571438	0.00959081	MSI2
ENSG00000124766	1634.61	0.341471	0.0991423	3.44425	0.00057264	0.00959832	SOX4
ENSG00000109084	170.244	-0.437792	0.12713	-3.44365	0.000573915	0.00960703	TMEM97
ENSG00000101577	875.832	-0.279388	0.0811865	-3.44132	0.000578888	0.00966485	LPIN2
ENSG00000118402	146.082	-0.491144	0.142717	-3.44138	0.000578752	0.00966485	ELOVL4
ENSG00000108950	965.398	-0.41524	0.12068	-3.44085	0.000579888	0.00966886	FAM20A
ENSG00000198087	575.95	0.315583	0.0917422	3.43989	0.00058194	0.00969037	CD2AP
ENSG00000075568	1125.13	0.288188	0.0838313	3.43771	0.000586656	0.00975614	TMEM131
ENSG00000108960	152.594	-0.494557	0.143952	-3.43556	0.000591329	0.00982099	MMD
ENSG00000112655	1605.08	-0.279217	0.081289	-3.43487	0.000592847	0.00983337	PTK7
ENSG00000104998	78.3471	-0.62702	0.182712	-3.43175	0.000599706	0.00992924	IL27RA
ENSG00000113273	743.01	-0.303639	0.0884849	-3.43153	0.000600187	0.00992924	ARSB
ENSG00000092847	708.836	0.3124	0.0910934	3.42944	0.000604827	0.009993	AGO1
ENSG00000155100	189.06	0.421043	0.122795	3.42883	0.000606179	0.0100024	OTUD6B
ENSG00000154822	233.304	0.397725	0.116058	3.42695	0.000610396	0.0100459	PLCL2
ENSG00000170522	466.187	-0.351345	0.102516	-3.42721	0.000609827	0.0100459	ELOVL6
ENSG00000139636	394.559	0.359212	0.104848	3.42603	0.000612475	0.0100591	LMBR1L
ENSG00000243244	190.502	-0.433715	0.126599	-3.42589	0.000612783	0.0100591	STON1
ENSG00000089327	1214.34	-0.3179	0.0928125	-3.42519	0.000614381	0.0100594	FXYD5
ENSG00000127884	1192.25	-0.264575	0.0772402	-3.42536	0.000613996	0.0100594	ECHS1
ENSG00000188191	159.233	-0.457586	0.133756	-3.42104	0.000623817	0.0102008	PRKAR1B
ENSG00000068001	404.973	-0.338265	0.0989175	-3.41967	0.000626981	0.0102393	HYAL2
ENSG00000095951	306.817	0.413498	0.12103	3.41649	0.000634349	0.0103199	HIVEP1
ENSG00000175376	218.626	0.421608	0.123398	3.41666	0.00063394	0.0103199	EIF1AD
ENSG00000205413	1011.81	0.287964	0.0842696	3.41718	0.000632739	0.0103199	SAMD9
ENSG00000100934	4064.62	-0.272932	0.0800013	-3.4116	0.000645823	0.0104932	SEC23A
ENSG00000003393	577.63	0.305058	0.0894364	3.41089	0.000647502	0.010507	ALS2
ENSG00000123689	113.013	0.710319	0.208289	3.41025	0.000649022	0.0105183	G0S2
ENSG00000154096	13297.8	-0.239704	0.0703843	-3.40565	0.00066006	0.0106836	THY1
ENSG00000159388	279.862	0.376074	0.110486	3.40382	0.000664498	0.0107417	BTG2
ENSG00000116711	458.642	-0.394922	0.116134	-3.40057	0.000672458	0.0108512	PLA2G4A
ENSG00000130830	345.924	-0.359201	0.105636	-3.40036	0.000672977	0.0108512	MPP1
ENSG00000101856	3177.59	-0.294058	0.0864902	-3.3999	0.000674105	0.0108557	PGRMC1
ENSG00000100417	654.012	-0.318114	0.0936054	-3.39846	0.000677664	0.0108992	PMM1
ENSG00000101000	467.166	-0.376199	0.110719	-3.39777	0.000679379	0.0109045	PROCR
ENSG00000157554	221.445	-0.489799	0.144159	-3.39763	0.000679712	0.0109045	ERG
ENSG00000125912	765.955	-0.343052	0.100988	-3.39695	0.000681414	0.0109181	NCLN
ENSG00000110025	254.051	-0.413709	0.121891	-3.39409	0.000688578	0.011019	SNX15
ENSG00000145632	635.038	0.374362	0.110357	3.39229	0.000693105	0.0110775	PLK2
ENSG00000182957	487.455	0.315867	0.093124	3.3919	0.000694098	0.0110794	SPATA13
ENSG00000109756	751.549	0.342741	0.10108	3.39077	0.000696956	0.0111111	RAPGEF2
ENSG00000089597	7343.46	-0.233222	0.0688657	-3.38662	0.000707601	0.0112667	GANAB
ENSG00000085433	446.813	0.345572	0.102066	3.38578	0.000709773	0.0112872	WDR47
ENSG00000149489	93.6026	-0.628677	0.185876	-3.38224	0.000718979	0.0114193	ROM1
ENSG00000111670	1072.77	0.3444	0.101914	3.37932	0.000726658	0.0115269	GNPTAB
ENSG00000182809	865.011	-0.366314	0.108432	-3.37827	0.000729425	0.0115563	CRIP2
ENSG00000184787	1029.3	0.258098	0.0764085	3.37787	0.000730508	0.0115591	UBE2G2
ENSG00000168079	483.108	0.426866	0.126417	3.37665	0.000733754	0.0115961	SCARA5
ENSG00000072121	740.186	0.374312	0.110945	3.37385	0.000741241	0.0116874	ZFYVE26
ENSG00000123728	877.765	0.290955	0.0862393	3.3738	0.000741369	0.0116874	RAP2C
ENSG00000172992	207.055	-0.404591	0.11994	-3.37326	0.000742827	0.0116958	DCAKD
ENSG00000168309	90.7465	-0.62527	0.185483	-3.37104	0.000748842	0.011776	FAM107A
ENSG00000188559	200.823	0.429508	0.127447	3.37009	0.000751438	0.0118022	RALGAPA2
ENSG00000131374	1483.81	0.297653	0.0883418	3.36934	0.000753491	0.0118199	TBC1D5
ENSG00000144228	449.449	0.350563	0.104059	3.36887	0.000754767	0.0118253	SPOPL
ENSG00000149260	540.355	-0.311828	0.0926068	-3.36722	0.000759295	0.0118816	CAPN5
ENSG00000107854	1519.73	0.281379	0.0835809	3.36654	0.000761171	0.0118963	TNKS2
ENSG00000018189	771.659	0.265975	0.0790164	3.36607	0.00076248	0.0118973	RUFY3
ENSG00000117222	330.469	0.354512	0.105326	3.36584	0.000763106	0.0118973	RBBP5
ENSG00000115159	602.629	0.346788	0.103062	3.36484	0.000765883	0.0119184	GPD2
ENSG00000138085	1572.72	-0.316789	0.0941514	-3.36468	0.000766329	0.0119184	ATRAID
ENSG00000113657	2462.53	-0.240568	0.0715494	-3.36226	0.00077306	0.0120084	DPYSL3
ENSG00000118418	392.457	-0.378691	0.112685	-3.36061	0.000777696	0.0120651	HMGN3
ENSG00000213015	236.616	-0.455661	0.135602	-3.36029	0.000778606	0.0120651	ZNF580
ENSG00000103145	441.158	-0.351794	0.104703	-3.35992	0.000779642	0.0120664	HCFC1R1
ENSG00000125534	1049.87	-0.332558	0.0990008	-3.35915	0.000781829	0.0120856	PPDPF
ENSG00000124541	618.497	-0.283544	0.0844952	-3.35574	0.000791539	0.0122101	RRP36
ENSG00000171988	904.07	0.322221	0.0960236	3.35564	0.000791806	0.0122101	JMJD1C
ENSG00000067221	252.806	-0.394053	0.11748	-3.3542	0.000795944	0.0122443	STOML1
ENSG00000161642	125.128	0.636505	0.189757	3.35432	0.000795609	0.0122443	ZNF385A
ENSG00000235162	2465.91	-0.33106	0.0987445	-3.35269	0.000800301	0.0122964	C12orf75
ENSG00000065357	564.975	0.290541	0.0867177	3.35043	0.000806872	0.0123675	DGKA
ENSG00000144591	528.881	-0.291062	0.0868668	-3.35067	0.000806168	0.0123675	GMPPA
ENSG00000144224	3111.32	0.243003	0.072553	3.34932	0.000810093	0.0124019	UBXN4
ENSG00000134313	1952.43	0.282349	0.0843108	3.34891	0.000811298	0.0124055	KIDINS220
ENSG00000102531	1302.21	-0.288107	0.086087	-3.3467	0.000817796	0.0124898	FNDC3A
ENSG00000115310	15972.8	0.271924	0.0812737	3.34578	0.000820508	0.0125162	RTN4
ENSG00000144040	243.387	-0.394269	0.117922	-3.34348	0.000827353	0.0126055	SFXN5
ENSG00000168495	419.411	0.325948	0.097526	3.34216	0.000831281	0.0126502	POLR3D
ENSG00000242612	225.75	-0.42682	0.127721	-3.34181	0.000832334	0.0126511	DECR2
ENSG00000198796	756.897	0.304804	0.0912284	3.34111	0.000834451	0.0126681	ALPK2
ENSG00000110046	337.538	0.40586	0.121662	3.33597	0.000850037	0.012874	ATG2A
ENSG00000174099	2459.09	0.282979	0.0848204	3.33621	0.000849293	0.012874	MSRB3
ENSG00000084444	132.451	0.540476	0.162115	3.3339	0.000856359	0.0129236	FAM234B
ENSG00000105327	235.552	0.411648	0.123452	3.33449	0.000854547	0.0129236	BBC3
ENSG00000249992	756.529	-0.371239	0.111343	-3.33418	0.000855502	0.0129236	TMEM158
ENSG00000174718	366.607	0.35497	0.106531	3.33207	0.000862017	0.0129936	KIAA1551
ENSG00000041880	553.542	-0.285826	0.0858	-3.3313	0.000864409	0.0130142	PARP3
ENSG00000115652	725.536	-0.342798	0.102953	-3.32967	0.000869497	0.0130446	UXS1
ENSG00000137727	185.151	0.453174	0.136102	3.32967	0.000869502	0.0130446	ARHGAP20
ENSG00000167601	5162.63	0.342521	0.102867	3.32975	0.000869253	0.0130446	AXL
ENSG00000112078	1828.37	0.290125	0.0871523	3.32894	0.000871766	0.0130631	KCTD20
ENSG00000205795	74.0383	-0.6092	0.183023	-3.32854	0.000873018	0.0130665	CYS1
ENSG00000197157	3400.43	-0.228717	0.0687325	-3.32764	0.000875843	0.0130934	SND1
ENSG00000107551	90.6813	-0.600941	0.180634	-3.32685	0.000878345	0.0131154	RASSF4
ENSG00000117335	3001.54	0.264935	0.0796614	3.32577	0.000881757	0.0131355	CD46
ENSG00000122420	1666.03	0.279398	0.0840032	3.32604	0.000880885	0.0131355	PTGFR
ENSG00000187676	359.896	0.345628	0.104166	3.31805	0.000906497	0.0134883	B3GLCT
ENSG00000134824	2602.08	-0.254143	0.0766163	-3.31709	0.000909608	0.0135187	FADS2
ENSG00000146373	362.528	0.337198	0.101686	3.31607	0.000912921	0.0135521	RNF217
ENSG00000109790	830.354	-0.290294	0.0875512	-3.31571	0.000914115	0.0135541	KLHL5
ENSG00000001036	1848.72	-0.237064	0.0715614	-3.31274	0.000923878	0.013662	FUCA2
ENSG00000119777	1169.07	-0.269598	0.0813879	-3.31251	0.000924618	0.013662	TMEM214
ENSG00000159200	1404.9	-0.270245	0.0815713	-3.31299	0.000923053	0.013662	RCAN1
ENSG00000137726	69.8446	-0.688747	0.207982	-3.31157	0.00092773	0.0136921	FXYD6
ENSG00000164111	21480.4	0.243484	0.0735709	3.30951	0.000934588	0.0137773	ANXA5
ENSG00000104549	1288.02	-0.254924	0.0771085	-3.30605	0.000946219	0.0139326	SQLE
ENSG00000177694	222.062	0.381982	0.115596	3.30446	0.00095159	0.0139955	NAALADL2
ENSG00000130429	3234.71	-0.23446	0.0710185	-3.3014	0.000962044	0.0141329	ARPC1B
ENSG00000101311	90.3915	-0.573048	0.173691	-3.29924	0.000969458	0.0142217	FERMT1
ENSG00000140092	1110.62	0.275275	0.0834421	3.29899	0.00097032	0.0142217	FBLN5
ENSG00000119042	173.252	0.410551	0.124467	3.29847	0.000972131	0.0142318	SATB2
ENSG00000091409	287.026	0.503062	0.15281	3.29207	0.000994546	0.0144933	ITGA6
ENSG00000102978	740.739	-0.274371	0.0833419	-3.29212	0.000994352	0.0144933	POLR2C
ENSG00000173227	28.7489	-0.982447	0.298388	-3.29252	0.000992951	0.0144933	SYT12
ENSG00000198646	551.271	0.359086	0.109052	3.2928	0.000991949	0.0144933	NCOA6
ENSG00000150938	3472.06	0.329953	0.100256	3.29109	0.000998002	0.0144938	CRIM1
ENSG00000167797	182.712	-0.396864	0.120584	-3.29118	0.000997676	0.0144938	CDK2AP2
ENSG00000170581	2176.76	0.30661	0.0931503	3.29157	0.000996315	0.0144938	STAT2
ENSG00000177595	166.965	0.418734	0.127252	3.29058	0.000999826	0.0145037	PIDD1
ENSG00000099330	101.121	-0.552625	0.16802	-3.28905	0.00100526	0.014566	OCEL1
ENSG00000174851	765.77	-0.295081	0.0897384	-3.28824	0.00100817	0.0145916	YIF1A
ENSG00000187479	213.716	-0.427242	0.12998	-3.28699	0.00101264	0.0146395	C11orf96
ENSG00000221968	598.352	0.380831	0.115884	3.28631	0.00101511	0.0146586	FADS3
ENSG00000170540	1299.87	0.2434	0.0740791	3.28567	0.00101738	0.0146748	ARL6IP1
ENSG00000174370	77.4125	-0.648932	0.197564	-3.28466	0.00102106	0.0147111	C11orf45
ENSG00000160013	96.2998	-0.567688	0.172909	-3.28316	0.00102651	0.0147729	PTGIR
ENSG00000144712	47.1755	-0.781098	0.238118	-3.2803	0.00103695	0.0149064	CAND2
ENSG00000095564	694.067	0.307658	0.0938019	3.27987	0.00103856	0.0149126	BTAF1
ENSG00000163625	1155.16	0.31171	0.0951624	3.27556	0.00105453	0.0151249	WDFY3
ENSG00000162601	519.954	0.337145	0.103007	3.27304	0.00106397	0.015243	MYSM1
ENSG00000162736	2027.43	0.274846	0.0840141	3.27142	0.00107007	0.0153132	NCSTN
ENSG00000033178	963.668	0.286076	0.0874606	3.27092	0.001072	0.0153236	UBA6
ENSG00000214026	368.325	-0.336423	0.102998	-3.2663	0.00108963	0.0155581	NA
ENSG00000205730	1972.82	0.267249	0.081875	3.26411	0.00109808	0.0156612	ITPRIPL2
ENSG00000134109	731.636	-0.270209	0.0828088	-3.26304	0.00110222	0.0157027	EDEM1
ENSG00000124151	873.83	0.300102	0.0920024	3.26189	0.00110672	0.0157491	NCOA3
ENSG00000122884	2199.37	-0.271352	0.0832602	-3.25908	0.00111774	0.0158704	P4HA1
ENSG00000187325	465.911	0.309589	0.0949881	3.25924	0.0011171	0.0158704	TAF9B
ENSG00000103174	365.196	0.382215	0.117329	3.25764	0.00112342	0.0159156	NAGPA
ENSG00000165891	104.712	0.578814	0.17767	3.25781	0.00112277	0.0159156	E2F7
ENSG00000185591	1157.01	0.290035	0.0890424	3.25726	0.00112492	0.015919	SP1
ENSG00000060237	3046.34	0.311607	0.0956783	3.25682	0.00112669	0.0159264	WNK1
ENSG00000135931	1009.91	-0.278962	0.0856661	-3.25638	0.00112842	0.0159331	ARMC9
ENSG00000197747	10687.4	0.227458	0.0698667	3.2556	0.00113154	0.0159594	S100A10
ENSG00000128228	161.015	-0.457938	0.140725	-3.25414	0.00113738	0.0160142	SDF2L1
ENSG00000140396	792.313	0.282658	0.086865	3.254	0.00113793	0.0160142	NCOA2
ENSG00000156804	715.946	0.28385	0.0872844	3.25202	0.0011459	0.0161084	FBXO32
ENSG00000042062	340.625	-0.469058	0.144253	-3.25163	0.00114744	0.0161123	RIPOR3
ENSG00000099203	468.099	-0.394204	0.121398	-3.2472	0.00116545	0.0163112	TMED1
ENSG00000163539	515.068	0.317007	0.0976132	3.24758	0.00116391	0.0163112	CLASP2
ENSG00000185813	521.055	-0.302342	0.0931048	-3.24733	0.00116491	0.0163112	PCYT2
ENSG00000166225	754.078	0.288757	0.0889708	3.24552	0.00117236	0.0163899	FRS2
ENSG00000168710	2180.41	0.227098	0.070033	3.24273	0.00118391	0.0165332	AHCYL1
ENSG00000181789	3159.94	-0.211748	0.065325	-3.24145	0.00118922	0.016589	COPG1
ENSG00000105329	1219.34	-0.289267	0.0892949	-3.23946	0.00119758	0.0166874	TGFB1
ENSG00000247746	75.2364	-0.663889	0.204973	-3.23891	0.00119989	0.0167012	USP51
ENSG00000169184	316.981	0.473342	0.1462	3.23764	0.00120524	0.0167575	MN1
ENSG00000104164	1590.73	-0.304495	0.0941333	-3.23472	0.00121761	0.016911	BLOC1S6
ENSG00000072274	2987.16	0.248545	0.0769017	3.23198	0.00122937	0.0169816	TFRC
ENSG00000090674	259.604	0.459298	0.142104	3.23212	0.00122876	0.0169816	MCOLN1
ENSG00000114948	305.727	-0.373236	0.115477	-3.23213	0.00122872	0.0169816	ADAM23
ENSG00000149554	331.604	-0.332721	0.10294	-3.23219	0.00122845	0.0169816	CHEK1
ENSG00000183722	2419.77	0.206979	0.0640206	3.233	0.00122497	0.0169816	LHFPL6
ENSG00000126216	273.574	0.352935	0.109217	3.23149	0.00123148	0.0169923	TUBGCP3
ENSG00000106976	804.424	-0.302377	0.0936154	-3.22999	0.00123795	0.0170592	DNM1
ENSG00000136213	278.236	-0.348701	0.107965	-3.22974	0.00123901	0.0170592	CHST12
ENSG00000206384	371.146	0.434261	0.134493	3.22887	0.00124282	0.0170931	COL6A6
ENSG00000116489	4358.27	0.243073	0.0753692	3.22509	0.00125932	0.0172827	CAPZA1
ENSG00000127838	304.48	-0.411192	0.127489	-3.22531	0.00125836	0.0172827	PNKD
ENSG00000180329	385.139	-0.332542	0.103162	-3.2235	0.00126635	0.0173605	CCDC43
ENSG00000198300	83.8399	-0.663704	0.205924	-3.22305	0.00126832	0.0173688	PEG3
ENSG00000100462	610.703	-0.276504	0.0858033	-3.22254	0.00127061	0.0173813	PRMT5
ENSG00000156427	59.2517	-0.807255	0.250551	-3.22192	0.00127335	0.0174002	FGF18
ENSG00000113712	4773.77	0.212192	0.0658676	3.2215	0.00127521	0.0174069	CSNK1A1
ENSG00000112335	3509.04	-0.267247	0.0830725	-3.21703	0.00129525	0.0176615	SNX3
ENSG00000114268	69.8644	-0.63233	0.19661	-3.21616	0.00129916	0.0176783	PFKFB4
ENSG00000115677	14368	-0.204861	0.0637038	-3.21584	0.00130065	0.0176783	HDLBP
ENSG00000149633	40.5253	-0.813945	0.253082	-3.21613	0.00129931	0.0176783	KIAA1755
ENSG00000130558	182.632	-0.397787	0.123767	-3.21399	0.00130904	0.0177734	OLFM1
ENSG00000122986	40.3271	-0.837536	0.260749	-3.21204	0.00131794	0.0178404	HVCN1
ENSG00000170776	1352.63	0.281502	0.087648	3.21173	0.00131937	0.0178404	AKAP13
ENSG00000177239	1645.58	-0.249734	0.0777497	-3.21203	0.00131799	0.0178404	MAN1B1
ENSG00000244509	1331.63	0.259479	0.0807922	3.21168	0.00131959	0.0178404	APOBEC3C
ENSG00000178531	81.0907	-0.616273	0.191928	-3.21096	0.00132291	0.0178664	CTXN1
ENSG00000109065	351.684	-0.337584	0.105172	-3.20982	0.00132817	0.0179184	NAT9
ENSG00000176454	397.274	-0.346493	0.108075	-3.20606	0.00134567	0.0181351	LPCAT4
ENSG00000058272	2065.41	0.264837	0.0826179	3.20557	0.00134797	0.0181469	PPP1R12A
ENSG00000007376	216.177	-0.40455	0.126458	-3.19908	0.00137867	0.018521	RPUSD1
ENSG00000109089	415.297	-0.33766	0.105542	-3.19929	0.00137765	0.018521	CDR2L
ENSG00000198855	122.884	-0.486835	0.152211	-3.19843	0.00138178	0.0185433	FICD
ENSG00000018510	905.489	0.271365	0.0849302	3.19516	0.00139755	0.0187352	AGPS
ENSG00000125633	911.579	0.26938	0.0843342	3.19419	0.00140224	0.0187585	CCDC93
ENSG00000171316	39.5237	0.775562	0.242789	3.19439	0.00140126	0.0187585	CHD7
ENSG00000099219	232.536	0.368592	0.115542	3.19012	0.00142213	0.0190046	ERMP1
ENSG00000122126	797.93	0.261079	0.081852	3.18965	0.00142447	0.0190159	OCRL
ENSG00000106554	555.907	0.277348	0.0869839	3.1885	0.00143015	0.0190717	CHCHD3
ENSG00000120942	135.978	-0.451547	0.141684	-3.187	0.00143757	0.0191505	UBIAD1
ENSG00000115598	35.021	-0.839915	0.263661	-3.18558	0.00144462	0.0192243	IL1RL2
ENSG00000111912	595.683	0.366946	0.115257	3.18373	0.00145388	0.0193274	NCOA7
ENSG00000106638	595.569	-0.277582	0.0872157	-3.18271	0.00145906	0.019376	TBL2
ENSG00000105520	539.74	-0.359237	0.112958	-3.18028	0.00147132	0.0195147	PLPPR2
ENSG00000196305	4986.68	0.243497	0.0765707	3.18003	0.00147258	0.0195147	IARS
ENSG00000111860	216.593	0.379397	0.119331	3.17936	0.00147601	0.0195399	CEP85L
ENSG00000183826	364.583	0.337311	0.106374	3.171	0.00151916	0.0200902	BTBD9
ENSG00000104213	816.992	-0.378526	0.119396	-3.17033	0.00152263	0.0201152	PDGFRL
ENSG00000074590	310.184	0.339887	0.107268	3.16856	0.00153194	0.0202172	NUAK1
ENSG00000097021	252.142	-0.393155	0.124108	-3.16785	0.0015357	0.0202458	ACOT7
ENSG00000163393	155.961	0.441982	0.139563	3.1669	0.00154074	0.0202702	SLC22A15
ENSG00000169220	41.7747	-0.778612	0.245838	-3.16718	0.00153927	0.0202702	RGS14
ENSG00000135414	340.177	-0.37528	0.118513	-3.16657	0.00154249	0.0202722	GDF11
ENSG00000055917	1452.86	0.252895	0.0798854	3.16571	0.00154703	0.0203109	PUM2
ENSG00000157514	511.918	0.391237	0.123695	3.16293	0.00156192	0.0204854	TSC22D3
ENSG00000048405	263.321	0.354052	0.112076	3.15903	0.00158297	0.02074	ZNF800
ENSG00000006715	1513.86	0.264271	0.0836692	3.15852	0.00158575	0.020755	VPS41
ENSG00000150051	1139.55	0.279092	0.088471	3.15462	0.00160708	0.0210126	MKX
ENSG00000060709	40.9503	-0.829292	0.262914	-3.15423	0.00160922	0.021019	RIMBP2
ENSG00000179387	728.303	0.271574	0.0861138	3.15366	0.00161236	0.0210384	ELMOD2
ENSG00000053254	1253.26	0.288342	0.0915291	3.15028	0.00163116	0.0212401	FOXN3
ENSG00000100330	649.387	0.283833	0.0900926	3.15045	0.00163016	0.0212401	MTMR3
ENSG00000078668	1181.99	-0.277115	0.0879964	-3.14916	0.00163741	0.0212998	VDAC3
ENSG00000114416	2332.5	0.279419	0.088775	3.14749	0.00164677	0.0213996	FXR1
ENSG00000121903	76.673	0.55654	0.176917	3.14578	0.00165645	0.0214815	ZSCAN20
ENSG00000215218	51.5867	-0.803478	0.25541	-3.14584	0.0016561	0.0214815	UBE2QL1
ENSG00000185420	467.679	-0.33889	0.107764	-3.14473	0.00166243	0.0215328	SMYD3
ENSG00000189410	57.8407	0.705488	0.224357	3.14449	0.00166379	0.0215328	SH2D5
ENSG00000012822	1648.62	0.248761	0.0791288	3.14375	0.00166797	0.0215495	CALCOCO1
ENSG00000170439	33.1587	-0.919747	0.292572	-3.14366	0.00166847	0.0215495	METTL7B
ENSG00000134057	317.624	-0.387368	0.12328	-3.14217	0.00167702	0.02162	CCNB1
ENSG00000162607	540.438	-0.281367	0.0895469	-3.14211	0.00167733	0.02162	USP1
ENSG00000102699	1996.79	0.221698	0.0705725	3.14142	0.00168131	0.0216275	PARP4
ENSG00000147036	28.5734	0.936294	0.298034	3.14157	0.00168047	0.0216275	LANCL3
ENSG00000163171	1174.82	0.288615	0.0918836	3.14109	0.00168319	0.0216298	CDC42EP3
ENSG00000171631	18.5878	-1.16724	0.371802	-3.13941	0.0016929	0.0217277	P2RY6
ENSG00000173641	1159.8	-0.299074	0.0952714	-3.13918	0.00169422	0.0217277	HSPB7
ENSG00000148671	1704.73	-0.306743	0.0977281	-3.13874	0.00169676	0.0217383	ADIRF
ENSG00000163378	706.819	0.281164	0.0895881	3.1384	0.00169871	0.0217414	EOGT
ENSG00000162426	36.4714	-0.852409	0.271716	-3.13713	0.0017061	0.0218141	SLC45A1
ENSG00000143621	1841.23	-0.237674	0.0757906	-3.13593	0.00171309	0.0218814	ILF2
ENSG00000070087	3461.2	-0.192707	0.0614775	-3.13459	0.00172092	0.0219249	PFN2
ENSG00000115504	1996.02	0.282641	0.0901663	3.13466	0.00172051	0.0219249	EHBP1
ENSG00000158042	603.121	-0.305077	0.0973297	-3.13447	0.00172166	0.0219249	MRPL17
ENSG00000131791	687.008	0.266549	0.085051	3.13398	0.0017245	0.0219391	PRKAB2
ENSG00000138107	2049.96	-0.229591	0.0732881	-3.13272	0.00173195	0.0220118	ACTR1A
ENSG00000160917	268.474	0.328826	0.105028	3.13083	0.00174313	0.0221318	CPSF4
ENSG00000182919	270.862	-0.402333	0.12852	-3.13052	0.00174499	0.0221334	C11orf54
ENSG00000138101	66.567	0.60751	0.194112	3.12968	0.00174994	0.0221685	DTNB
ENSG00000151718	797.235	0.302433	0.0966406	3.12947	0.00175125	0.0221685	WWC2
ENSG00000128309	414.796	-0.327483	0.104686	-3.12823	0.00175861	0.0222362	MPST
ENSG00000164924	6357.86	0.227904	0.0728597	3.12799	0.00176009	0.0222362	YWHAZ
ENSG00000006606	21.2375	-1.06331	0.340029	-3.12711	0.00176536	0.0222806	CCL26
ENSG00000143418	1977.07	0.239179	0.0765195	3.12573	0.00177364	0.0223629	CERS2
ENSG00000138829	1273.43	0.346951	0.111024	3.12502	0.00177794	0.0223742	FBN2
ENSG00000168077	2092.88	0.274941	0.0879812	3.125	0.00177805	0.0223742	SCARA3
ENSG00000080824	12591.9	-0.278121	0.0891191	-3.12078	0.00180371	0.0226747	HSP90AA1
ENSG00000038002	402.315	-0.360186	0.115458	-3.11963	0.00181078	0.0227411	AGA
ENSG00000185658	740.362	0.259012	0.0830479	3.11883	0.0018157	0.0227804	BRWD1
ENSG00000180879	1808.33	-0.330718	0.106068	-3.11799	0.00182088	0.0228229	SSR4
ENSG00000165895	188.36	0.434114	0.139323	3.11588	0.00183396	0.0229642	ARHGAP42
ENSG00000120437	720.347	-0.282849	0.0908205	-3.11437	0.00184336	0.0230592	ACAT2
ENSG00000126581	936.65	0.231562	0.0744051	3.11218	0.00185712	0.0232086	BECN1
ENSG00000031003	1060.95	0.277616	0.0892931	3.10904	0.00187695	0.0234334	FAM13B
ENSG00000111669	3311.04	-0.286484	0.0921631	-3.10845	0.00188074	0.0234577	TPI1
ENSG00000168282	1137.68	-0.240041	0.0772913	-3.10567	0.00189852	0.0236561	MGAT2
ENSG00000092096	216.918	-0.393808	0.126849	-3.10455	0.00190569	0.0237223	SLC22A17
ENSG00000204389	439.026	-0.315497	0.10164	-3.10405	0.0019089	0.023739	HSPA1A
ENSG00000136158	409.904	0.311867	0.100487	3.10355	0.00191216	0.0237564	SPRY2
ENSG00000116874	263.951	-0.350986	0.113146	-3.10207	0.00192176	0.0238176	WARS2
ENSG00000132768	128.09	0.491757	0.158548	3.10163	0.00192458	0.0238176	DPH2
ENSG00000173726	2141.76	0.209253	0.0674612	3.10183	0.00192328	0.0238176	TOMM20
ENSG00000182372	411.762	0.331638	0.106906	3.10216	0.00192115	0.0238176	CLN8
ENSG00000065060	305.048	0.343439	0.110814	3.09924	0.00194018	0.0239873	UHRF1BP1
ENSG00000189266	712.991	-0.28079	0.090639	-3.09789	0.00194901	0.0240565	PNRC2
ENSG00000198431	6522.37	-0.26365	0.0851083	-3.09781	0.00194955	0.0240565	TXNRD1
ENSG00000029153	844.776	-0.26371	0.0851387	-3.09742	0.00195213	0.0240649	ARNTL2
ENSG00000055208	1401.88	0.252839	0.0816585	3.0963	0.00195952	0.0241327	TAB2
ENSG00000160255	198.722	-0.401286	0.129628	-3.09568	0.00196364	0.02416	ITGB2
ENSG00000185627	1446.41	-0.244664	0.0790417	-3.09538	0.00196562	0.024161	PSMD13
ENSG00000139508	253.92	0.362976	0.117331	3.09362	0.00197733	0.0242815	SLC46A3
ENSG00000177508	724.584	-0.304074	0.0983482	-3.09181	0.00198939	0.024406	IRX3
ENSG00000139117	366.419	0.310881	0.1006	3.09027	0.00199976	0.0245096	CPNE8
ENSG00000103769	1887.51	0.226584	0.0733632	3.08853	0.00201153	0.0246162	RAB11A
ENSG00000153922	498.057	0.273587	0.0885853	3.08841	0.00201233	0.0246162	CHD1
ENSG00000138604	568.535	-0.31873	0.103215	-3.08801	0.00201504	0.0246257	GLCE
ENSG00000060642	263.228	-0.324325	0.105046	-3.08746	0.00201875	0.024641	PIGV
ENSG00000197563	559.094	0.284176	0.0920482	3.08725	0.00202017	0.024641	PIGN
ENSG00000172020	28.774	-0.94327	0.305616	-3.08645	0.00202559	0.0246835	GAP43
ENSG00000182909	74.6817	-0.588211	0.190664	-3.08507	0.00203503	0.0247748	NA
ENSG00000072571	105.832	-0.567345	0.183938	-3.08444	0.00203937	0.0247802	HMMR
ENSG00000101400	393.746	-0.341374	0.110672	-3.08457	0.0020385	0.0247802	SNTA1
ENSG00000154065	594.515	-0.31549	0.102298	-3.08403	0.0020422	0.0247909	ANKRD29
ENSG00000197816	60.7926	-0.615398	0.199653	-3.08234	0.00205379	0.024903	CCDC180
ENSG00000198945	223.002	0.411894	0.13364	3.08212	0.00205535	0.024903	L3MBTL3
ENSG00000154175	9589.2	0.231963	0.0753005	3.0805	0.00206656	0.0249926	ABI3BP
ENSG00000171681	591.676	0.317744	0.103147	3.08048	0.00206667	0.0249926	ATF7IP
ENSG00000101447	68.6386	-0.619806	0.201226	-3.08015	0.00206898	0.0249968	FAM83D
ENSG00000110344	1186.32	0.262166	0.08514	3.07923	0.00207536	0.0250263	UBE4A
ENSG00000163297	3650.55	0.212326	0.0689515	3.07936	0.00207449	0.0250263	ANTXR2
ENSG00000105290	59.2699	-0.646373	0.209937	-3.07889	0.00207777	0.0250316	APLP1
ENSG00000106789	16.288	-1.23689	0.402036	-3.07657	0.00209398	0.0252031	CORO2A
ENSG00000116396	119.548	-0.497779	0.161891	-3.07478	0.0021066	0.0252995	KCNC4
ENSG00000138119	10520.2	0.242771	0.0789556	3.07477	0.00210664	0.0252995	MYOF
ENSG00000172660	1447.48	0.228638	0.074364	3.07458	0.00210796	0.0252995	NA
ENSG00000125871	225.772	-0.34371	0.111995	-3.06898	0.00214791	0.0257449	MGME1
ENSG00000159314	50.9537	0.791961	0.258068	3.06881	0.00214912	0.0257449	ARHGAP27
ENSG00000075142	1296.18	-0.247808	0.0807697	-3.06808	0.00215436	0.0257834	SRI
ENSG00000140575	7055.36	0.268607	0.0875904	3.06662	0.00216494	0.0258613	IQGAP1
ENSG00000166681	2098.74	-0.316971	0.103359	-3.06668	0.00216448	0.0258613	BEX3
ENSG00000110881	173.436	-0.433914	0.141537	-3.06574	0.00217135	0.0259136	ASIC1
ENSG00000196155	1387.55	0.339833	0.110872	3.0651	0.00217597	0.0259445	PLEKHG4
ENSG00000042493	6033.31	-0.276584	0.0902902	-3.06328	0.00218925	0.0260783	CAPG
ENSG00000087301	107.189	0.524214	0.171346	3.05939	0.00221789	0.0263947	TXNDC16
ENSG00000070669	1136.55	0.287705	0.0941127	3.05703	0.00223544	0.026554	ASNS
ENSG00000143815	333.375	-0.334139	0.1093	-3.05708	0.00223508	0.026554	LBR
ENSG00000054598	219.417	0.397279	0.130058	3.05464	0.0022533	0.0267006	FOXC1
ENSG00000104635	2216.29	-0.219654	0.0719337	-3.05357	0.00226139	0.0267006	SLC39A14
ENSG00000106080	1009.91	-0.292797	0.0958883	-3.05352	0.00226172	0.0267006	FKBP14
ENSG00000120686	1379.09	-0.264857	0.0867284	-3.05386	0.00225916	0.0267006	UFM1
ENSG00000128294	669.38	-0.306592	0.100391	-3.05398	0.00225825	0.0267006	TPST2
ENSG00000173486	700.276	-0.365512	0.119691	-3.0538	0.00225964	0.0267006	FKBP2
ENSG00000198542	3340.48	0.292058	0.0956493	3.05342	0.00226248	0.0267006	ITGBL1
ENSG00000155760	700.967	-0.258836	0.0847943	-3.05252	0.00226929	0.0267314	FZD7
ENSG00000184451	25.6481	-0.957843	0.313777	-3.05262	0.00226849	0.0267314	CCR10
ENSG00000206503	8908.31	0.278074	0.0911304	3.05139	0.00227786	0.0268075	HLA-A
ENSG00000123213	679.776	-0.269028	0.0881763	-3.05103	0.00228061	0.026811	NLN
ENSG00000147883	395.455	0.342291	0.112197	3.05079	0.00228237	0.026811	CDKN2B
ENSG00000049449	4144.48	-0.249124	0.0817352	-3.04794	0.00230414	0.027001	NA
ENSG00000196405	498.386	-0.313355	0.102811	-3.04789	0.00230457	0.027001	EVL
ENSG00000198586	1051.26	0.255635	0.0838741	3.04784	0.00230491	0.027001	TLK1
ENSG00000100596	1118.38	0.329338	0.108116	3.04616	0.00231787	0.0270791	SPTLC2
ENSG00000132694	790.216	0.272802	0.0895622	3.04595	0.00231946	0.0270791	ARHGEF11
ENSG00000152601	4331.65	0.230318	0.0756166	3.04587	0.00232009	0.0270791	MBNL1
ENSG00000164091	1722.44	0.24228	0.0795342	3.04624	0.00231726	0.0270791	WDR82
ENSG00000013810	147.894	-0.445582	0.14638	-3.04401	0.00233445	0.0272216	TACC3
ENSG00000109736	641.91	-0.330289	0.108561	-3.04244	0.00234671	0.0273396	MFSD10
ENSG00000013293	610.738	-0.396903	0.130499	-3.04143	0.00235454	0.0274057	SLC7A14
ENSG00000105968	1097.3	0.274402	0.0902597	3.04014	0.00236471	0.0274989	H2AFV
ENSG00000105519	175.105	-0.429973	0.141475	-3.03921	0.002372	0.0275586	CAPS
ENSG00000116641	1551.97	0.256397	0.0843872	3.03835	0.0023788	0.0276058	DOCK7
ENSG00000160752	1672.14	-0.247002	0.0813002	-3.03814	0.00238041	0.0276058	FDPS
ENSG00000182749	296.614	-0.319193	0.105092	-3.03726	0.00238737	0.0276614	PAQR7
ENSG00000124145	3662.83	0.259706	0.0855303	3.03642	0.00239406	0.0277136	SDC4
ENSG00000116977	699.52	0.285119	0.0939317	3.03539	0.00240224	0.027783	LGALS8
ENSG00000132688	325.377	-0.363596	0.119899	-3.03251	0.00242529	0.0280241	NES
ENSG00000078808	3682.88	-0.229824	0.0758308	-3.03074	0.00243954	0.0281632	SDF4
ENSG00000107175	765.316	-0.338274	0.111656	-3.0296	0.00244875	0.0282075	CREB3
ENSG00000115548	563.616	0.259928	0.0857961	3.0296	0.00244874	0.0282075	KDM3A
ENSG00000124608	188.206	0.397047	0.131086	3.0289	0.00245446	0.0282075	AARS2
ENSG00000137288	365.583	-0.320887	0.105933	-3.02914	0.00245249	0.0282075	UQCC2
ENSG00000185338	35.7086	-0.761862	0.25152	-3.02903	0.00245342	0.0282075	SOCS1
ENSG00000168701	267.558	-0.354615	0.117105	-3.02818	0.00246034	0.0282496	TMEM208
ENSG00000163132	576.637	-0.310168	0.102467	-3.027	0.00246997	0.028309	MSX1
ENSG00000257315	406.87	0.334044	0.110348	3.0272	0.00246832	0.028309	NA
ENSG00000067798	462.053	0.322055	0.106447	3.02549	0.00248229	0.0284042	NAV3
ENSG00000105220	1920.99	-0.234001	0.0773446	-3.02544	0.00248274	0.0284042	GPI
ENSG00000239672	538.777	-0.351758	0.116303	-3.02449	0.00249051	0.0284674	NME1
ENSG00000066084	648.638	0.282575	0.0934502	3.0238	0.00249618	0.0285066	DIP2B
ENSG00000162714	295.626	-0.327231	0.108243	-3.0231	0.00250199	0.0285474	ZNF496
ENSG00000004139	91.9454	-0.495449	0.163966	-3.02166	0.00251393	0.0286579	SARM1
ENSG00000170312	154.504	-0.485688	0.160826	-3.01996	0.00252804	0.028793	CDK1
ENSG00000197982	514.329	-0.358581	0.118764	-3.01927	0.00253387	0.0288335	C1orf122
ENSG00000154114	791.304	0.278644	0.092318	3.01831	0.00254189	0.0288989	TBCEL
ENSG00000163590	258.744	0.37612	0.124637	3.01772	0.00254682	0.0289291	PPM1L
ENSG00000129946	114.18	0.467886	0.155066	3.01734	0.00255	0.0289394	SHC2
ENSG00000110066	537.918	0.290332	0.0962371	3.01685	0.0025542	0.0289613	KMT5B
ENSG00000136738	509.163	0.294331	0.0976192	3.0151	0.00256897	0.0290511	STAM
ENSG00000197043	5525.46	-0.199128	0.0660406	-3.01523	0.00256781	0.0290511	ANXA6
ENSG00000205710	29.3977	-0.851522	0.282403	-3.01527	0.00256748	0.0290511	C17orf107
ENSG00000140563	54.4836	-0.679548	0.225427	-3.01449	0.0025741	0.0290794	MCTP2
ENSG00000169972	117.285	-0.485811	0.161171	-3.01426	0.00257605	0.0290794	PUSL1
ENSG00000109919	1372.02	-0.252	0.0836459	-3.0127	0.00258931	0.0292032	MTCH2
ENSG00000163531	1013.24	-0.257247	0.0854048	-3.01209	0.00259456	0.0292365	NFASC
ENSG00000164107	836.315	-0.266385	0.0884793	-3.0107	0.00260645	0.0293445	HAND2
ENSG00000139372	221.596	0.355305	0.118036	3.01015	0.00261122	0.0293722	TDG
ENSG00000119231	527.178	0.272951	0.0907069	3.00915	0.00261978	0.0294425	SENP5
ENSG00000101901	349.823	0.294754	0.0979678	3.00869	0.00262379	0.0294615	ALG13
ENSG00000166311	2442.01	-0.24641	0.0819359	-3.00735	0.00263534	0.0295651	SMPD1
ENSG00000169083	98.536	-0.505539	0.168191	-3.00575	0.00264926	0.029695	AR
ENSG00000172009	313.946	-0.372854	0.124064	-3.00534	0.00265282	0.0297088	THOP1
ENSG00000003137	80.3064	-0.663418	0.221097	-3.00058	0.00269466	0.0301508	CYP26B1
ENSG00000113194	1062	0.252444	0.0841644	2.99941	0.00270502	0.0302402	FAF2
ENSG00000175592	655.365	0.337567	0.112577	2.99854	0.00271275	0.0302999	FOSL1
ENSG00000187837	311.221	0.384654	0.128329	2.99741	0.00272282	0.0303857	HIST1H1C
ENSG00000033627	646.829	0.27411	0.0914572	2.99714	0.00272528	0.0303865	ATP6V0A1
ENSG00000123496	566.62	-0.390946	0.130471	-2.99642	0.00273166	0.030431	IL13RA2
ENSG00000108592	696.323	-0.265612	0.0886949	-2.99467	0.0027474	0.0304995	FTSJ3
ENSG00000167779	5597.31	-0.275682	0.0920509	-2.99489	0.00274546	0.0304995	IGFBP6
ENSG00000183726	2595.85	0.213651	0.0713363	2.99497	0.00274468	0.0304995	TMEM50A
ENSG00000257727	261.52	-0.348197	0.116266	-2.99483	0.00274597	0.0304995	CNPY2
ENSG00000100092	29.8655	-0.856594	0.286327	-2.99167	0.00277458	0.030722	SH3BP1
ENSG00000165092	395.123	0.365776	0.122248	2.99208	0.0027708	0.030722	ALDH1A1
ENSG00000168916	177.987	0.417887	0.139684	2.99166	0.00277469	0.030722	ZNF608
ENSG00000132780	478.703	-0.287609	0.0961653	-2.99078	0.0027827	0.0307839	NASP
ENSG00000163344	509.943	-0.314917	0.10538	-2.9884	0.00280445	0.0309976	PMVK
ENSG00000140379	15.6447	-1.25722	0.420932	-2.98676	0.00281952	0.0311257	BCL2A1
ENSG00000187605	128.743	0.467889	0.156663	2.98661	0.00282094	0.0311257	TET3
ENSG00000105696	29.6283	-0.948436	0.317606	-2.9862	0.00282464	0.0311396	TMEM59L
ENSG00000134954	1435.96	0.227435	0.0761971	2.98482	0.00283744	0.0312536	ETS1
ENSG00000075539	741.644	0.336871	0.112902	2.98375	0.00284744	0.0313095	FRYL
ENSG00000137269	54.5986	0.618437	0.207264	2.98381	0.00284686	0.0313095	LRRC1
ENSG00000157240	1383.78	-0.262444	0.0879749	-2.98317	0.00285277	0.031341	FZD1
ENSG00000065911	1687.95	0.257164	0.0862178	2.98272	0.00285699	0.0313604	MTHFD2
ENSG00000175084	34.1364	-0.889006	0.298101	-2.98223	0.00286156	0.0313834	DES
ENSG00000072682	1672.54	-0.299123	0.100372	-2.98014	0.00288116	0.0315712	P4HA2
ENSG00000120156	168.118	0.435666	0.146225	2.97942	0.00288791	0.0315907	TEK
ENSG00000125779	580.104	0.251642	0.084453	2.97968	0.00288554	0.0315907	PANK2
ENSG00000143797	651.999	-0.272169	0.0913718	-2.97869	0.00289482	0.0316391	MBOAT2
ENSG00000184497	181.808	-0.413104	0.138719	-2.978	0.00290134	0.0316831	TMEM255B
ENSG00000076043	2304.72	-0.228611	0.0767843	-2.97731	0.00290788	0.0317273	REXO2
ENSG00000185614	57.1316	-0.600811	0.201947	-2.9751	0.00292893	0.0319296	FAM212A
ENSG00000177854	132.616	-0.431278	0.14508	-2.97269	0.00295199	0.0321535	TMEM187
ENSG00000164327	684.981	0.281991	0.094875	2.97223	0.00295643	0.0321743	RICTOR
ENSG00000103021	70.9445	-0.614769	0.206906	-2.97124	0.00296596	0.0322504	CCDC113
ENSG00000170852	650.507	0.260233	0.0876261	2.96981	0.00297981	0.0323733	KBTBD2
ENSG00000198886	62047.7	0.324432	0.109263	2.96929	0.00298491	0.0324011	ND4
ENSG00000136888	1179.54	0.253472	0.0853846	2.9686	0.00299163	0.0324222	ATP6V1G1
ENSG00000213853	895.764	-0.243774	0.0821186	-2.96856	0.00299196	0.0324222	EMP2
ENSG00000099957	89.3147	-0.525721	0.177165	-2.96741	0.00300323	0.0324557	P2RX6
ENSG00000134375	1328.58	-0.264726	0.0892095	-2.96746	0.00300272	0.0324557	TIMM17A
ENSG00000144642	486.935	0.333302	0.112329	2.9672	0.00300525	0.0324557	RBMS3
ENSG00000166265	27.2606	-0.952082	0.320836	-2.96751	0.00300226	0.0324557	CYYR1
ENSG00000162520	908.268	-0.235509	0.0793924	-2.9664	0.00301312	0.0325131	SYNC
ENSG00000115163	30.9396	-0.877748	0.296183	-2.96353	0.00304131	0.0327895	CENPA
ENSG00000198959	347.53	-0.800997	0.270338	-2.96295	0.00304705	0.0328235	TGM2
ENSG00000197077	214.134	0.414091	0.139816	2.96169	0.0030596	0.0329308	KIAA1671
ENSG00000198712	42000.6	0.285418	0.0963858	2.9612	0.00306445	0.0329551	COX2
ENSG00000184602	290.002	0.330423	0.111635	2.95984	0.00307799	0.0330728	SNN
ENSG00000152332	1854.5	0.271605	0.0917821	2.95924	0.00308396	0.033109	UHMK1
ENSG00000146094	14.8773	1.28413	0.434204	2.95743	0.00310213	0.0332759	DOK3
ENSG00000038210	821.027	-0.257649	0.0871403	-2.95671	0.00310938	0.0332976	PI4K2B
ENSG00000183386	318.863	-0.331809	0.112215	-2.9569	0.00310752	0.0332976	FHL3
ENSG00000114019	1936.91	0.277642	0.0939138	2.95635	0.00311305	0.0333088	AMOTL2
ENSG00000067955	873.122	0.259757	0.0878941	2.95534	0.00312325	0.0333619	CBFB
ENSG00000269028	1144.94	0.243149	0.0822686	2.95556	0.00312105	0.0333619	MTRNR2L2
ENSG00000197614	7762.91	0.207102	0.0701096	2.95398	0.00313708	0.0334815	MFAP5
ENSG00000117479	89.9668	0.532987	0.180501	2.95282	0.00314882	0.0335786	SLC19A2
ENSG00000116001	954.637	0.232013	0.0785965	2.95195	0.00315779	0.033646	TIA1
ENSG00000125249	644.028	-0.240083	0.0813638	-2.95073	0.00317021	0.0337219	RAP2A
ENSG00000240764	136.051	-0.466614	0.158125	-2.95092	0.00316828	0.0337219	PCDHGC5
ENSG00000111186	680.592	-0.267448	0.0906759	-2.94949	0.00318297	0.0338294	WNT5B
ENSG00000141664	170.524	0.381897	0.12962	2.94628	0.00321622	0.0341542	ZCCHC2
ENSG00000168303	288.481	-0.330911	0.112364	-2.94501	0.00322949	0.0342665	MPLKIP
ENSG00000145604	422.622	0.293077	0.0996664	2.94058	0.00327595	0.0347305	SKP2
ENSG00000077312	272.691	-0.330835	0.112545	-2.93959	0.00328646	0.0347733	SNRPA
ENSG00000112619	102.349	-0.488155	0.166072	-2.93943	0.00328818	0.0347733	PRPH2
ENSG00000123700	70.6944	0.616735	0.20981	2.93949	0.0032875	0.0347733	KCNJ2
ENSG00000235109	231.34	0.3782	0.1287	2.93862	0.00329672	0.0348346	ZSCAN31
ENSG00000077943	130.615	-0.512315	0.17441	-2.93742	0.00330953	0.034941	ITGA8
ENSG00000130775	146.704	-0.442891	0.150804	-2.93687	0.00331546	0.0349745	THEMIS2
ENSG00000170734	503.449	0.297403	0.101302	2.9358	0.00332691	0.0350372	POLH
ENSG00000182022	320.121	-0.342183	0.116548	-2.93598	0.00332493	0.0350372	CHST15
ENSG00000141753	32148.7	-0.215057	0.0732677	-2.93522	0.00333307	0.0350731	IGFBP4
ENSG00000137575	7446.97	0.25674	0.0875376	2.93291	0.00335797	0.0352827	SDCBP
ENSG00000196440	195.979	-0.36582	0.124731	-2.93286	0.00335854	0.0352827	ARMCX4
ENSG00000064393	947.001	0.300658	0.102548	2.93186	0.00336937	0.0353172	HIPK2
ENSG00000111261	203.955	0.367049	0.125196	2.93179	0.00337015	0.0353172	MANSC1
ENSG00000115896	95.8845	0.542656	0.185079	2.93202	0.00336761	0.0353172	PLCL1
ENSG00000115514	642.279	-0.303033	0.103405	-2.93053	0.00338385	0.0354316	TXNDC9
ENSG00000105971	1334.52	0.25533	0.0872013	2.92806	0.00341086	0.035685	CAV2
ENSG00000136280	792.935	-0.243875	0.0833186	-2.92701	0.00342235	0.0357758	CCM2
ENSG00000128602	413.225	-0.283526	0.0969587	-2.9242	0.00345343	0.0360711	SMO
ENSG00000107249	497.382	0.312496	0.106948	2.92194	0.00347854	0.0363036	GLIS3
ENSG00000108528	393.729	-0.290188	0.0993296	-2.92147	0.00348389	0.0363296	SLC25A11
ENSG00000178726	463.259	-0.331602	0.113558	-2.92012	0.00349892	0.0364564	THBD
ENSG00000157625	388.147	0.334351	0.114512	2.91978	0.00350278	0.0364667	TAB3
ENSG00000164828	2007.12	0.226771	0.07769	2.91892	0.00351248	0.0365378	SUN1
ENSG00000164211	660.036	-0.274423	0.0940294	-2.91848	0.00351745	0.0365597	STARD4
ENSG00000171848	245.665	-0.487565	0.167088	-2.91802	0.00352265	0.0365838	RRM2
ENSG00000119446	448.323	0.280643	0.0961965	2.91739	0.00352972	0.0366273	RBM18
ENSG00000145687	436.282	0.27928	0.0958309	2.9143	0.00356482	0.0369614	SSBP2
ENSG00000118922	730.182	0.275072	0.0944775	2.91151	0.0035969	0.0371687	KLF12
ENSG00000128016	717.25	0.270227	0.092806	2.91174	0.0035942	0.0371687	ZFP36
ENSG00000131711	10416.7	-0.239746	0.0823573	-2.91105	0.00360221	0.0371687	MAP1B
ENSG00000152402	283.031	0.362285	0.124415	2.91191	0.0035923	0.0371687	GUCY1A2
ENSG00000174437	4274.87	-0.191939	0.0659349	-2.91103	0.00360234	0.0371687	ATP2A2
ENSG00000182263	98.4426	0.49516	0.170089	2.91118	0.00360068	0.0371687	FIGN
ENSG00000113719	3223.38	-0.213782	0.07345	-2.91058	0.00360764	0.0371932	ERGIC1
ENSG00000152492	1626.11	0.218968	0.0752987	2.90799	0.00363758	0.0374691	CCDC50
ENSG00000205765	833.453	0.29791	0.102454	2.90776	0.00364029	0.0374691	C5orf51
ENSG00000006530	205.744	0.354665	0.122048	2.90595	0.00366138	0.037649	AGK
ENSG00000141542	147.551	-0.429526	0.147819	-2.90575	0.00366369	0.037649	RAB40B
ENSG00000026508	22377.1	0.195195	0.0671981	2.90477	0.00367519	0.0376759	CD44
ENSG00000140443	588.338	0.29131	0.100284	2.90484	0.00367441	0.0376759	IGF1R
ENSG00000163602	1154.24	0.255151	0.0878357	2.90487	0.00367407	0.0376759	RYBP
ENSG00000185127	1051.33	-0.225443	0.0776409	-2.90367	0.00368819	0.0377787	C6orf120
ENSG00000132541	317.182	-0.345147	0.118899	-2.90285	0.00369781	0.037821	RIDA
ENSG00000165626	116.033	0.502835	0.173223	2.90281	0.00369827	0.037821	BEND7
ENSG00000169169	147.173	-0.473403	0.163339	-2.89828	0.00375215	0.0383412	CPT1C
ENSG00000117448	1040.23	-0.285732	0.0986598	-2.89613	0.00377794	0.0385738	AKR1A1
ENSG00000173674	801.903	-0.233178	0.0805267	-2.89566	0.00378366	0.0386012	NA
ENSG00000103811	107.547	-0.497836	0.172021	-2.89404	0.00380318	0.0386859	CTSH
ENSG00000139192	303.982	-0.346289	0.11968	-2.89346	0.0038102	0.0386859	TAPBPL
ENSG00000142961	237.406	-0.326968	0.112974	-2.89418	0.00380147	0.0386859	MOB3C
ENSG00000146122	1078.8	0.258854	0.0894496	2.89386	0.0038054	0.0386859	DAAM2
ENSG00000162804	4160.88	-0.274566	0.0948893	-2.89353	0.00380932	0.0386859	SNED1
ENSG00000197208	45.7651	-0.642685	0.222032	-2.89456	0.00379696	0.0386859	SLC22A4
ENSG00000185215	663.624	0.317927	0.109892	2.89308	0.00381482	0.0387019	TNFAIP2
ENSG00000128918	99.6584	0.575145	0.198831	2.89264	0.00382019	0.0387255	ALDH1A2
ENSG00000108799	542.124	0.274972	0.0951091	2.89112	0.00383871	0.0388823	EZH1
ENSG00000158882	161.73	0.369662	0.127876	2.89078	0.00384285	0.0388932	TOMM40L
ENSG00000121410	94.5012	-0.526621	0.182217	-2.89008	0.00385148	0.0389495	A1BG
ENSG00000071967	13954.9	0.214229	0.0741335	2.88977	0.00385526	0.0389568	CYBRD1
ENSG00000001084	378.771	0.284414	0.0984985	2.8875	0.00388318	0.0391767	GCLC
ENSG00000198538	129.532	0.437315	0.151441	2.88769	0.0038808	0.0391767	ZNF28
ENSG00000102910	1153.29	0.222825	0.0772073	2.88606	0.00390097	0.0393213	LONP2
ENSG00000138443	771.252	0.24041	0.0833069	2.88584	0.0039037	0.0393213	ABI2
ENSG00000072832	220.295	0.387314	0.134294	2.88407	0.00392575	0.0394682	CRMP1
ENSG00000164938	1103.12	0.222481	0.0771455	2.88392	0.00392759	0.0394682	TP53INP1
ENSG00000181381	944.053	0.250852	0.0869724	2.88427	0.00392322	0.0394682	DDX60L
ENSG00000105254	997.857	-0.249383	0.086483	-2.88361	0.00393147	0.0394761	TBCB
ENSG00000185361	45.0602	-0.672516	0.233353	-2.88196	0.00395204	0.0396513	TNFAIP8L1
ENSG00000151789	265.92	-0.353692	0.122792	-2.88041	0.00397164	0.0398166	ZNF385D
ENSG00000139618	105.152	-0.497148	0.172659	-2.87936	0.00398485	0.0399175	BRCA2
ENSG00000052723	579.725	0.261651	0.0909034	2.87834	0.00399774	0.0400152	SIKE1
ENSG00000168491	88.2476	-0.526532	0.18301	-2.87707	0.00401387	0.040145	CCDC110
ENSG00000173917	95.0978	-0.471963	0.16409	-2.87623	0.00402451	0.0402198	HOXB2
ENSG00000180667	205.885	0.348154	0.12109	2.87516	0.00403827	0.0403257	YOD1
ENSG00000179954	1228.53	-0.312227	0.108633	-2.87414	0.00405124	0.0404234	SSC5D
ENSG00000153786	2137.16	0.253243	0.0881441	2.87306	0.00406519	0.0405308	ZDHHC7
ENSG00000118961	335.924	0.307295	0.107023	2.87131	0.00408772	0.0407146	LDAH
ENSG00000132294	2124.41	0.207492	0.0722683	2.87113	0.00409002	0.0407146	EFR3A
ENSG00000183011	441.754	-0.319573	0.11133	-2.87051	0.00409813	0.0407635	NAA38
ENSG00000108852	67.8667	-0.538458	0.187642	-2.8696	0.00410996	0.0408492	MPP2
ENSG00000058673	1845.39	0.239374	0.0834611	2.86809	0.00412963	0.0409806	ZC3H11A
ENSG00000171502	65.2158	0.58185	0.20287	2.8681	0.00412949	0.0409806	COL24A1
ENSG00000107833	212.739	-0.41937	0.146246	-2.86757	0.00413632	0.041015	NPM3
ENSG00000143093	504.082	0.279514	0.0975153	2.86636	0.00415218	0.041132	STRIP1
ENSG00000164484	1555.1	-0.237635	0.0829101	-2.86618	0.00415459	0.041132	TMEM200A
ENSG00000184682	43.3832	-0.708711	0.24746	-2.86394	0.00418403	0.0413913	NA
ENSG00000119844	507.176	0.266579	0.0930972	2.86345	0.0041906	0.0414241	AFTPH
ENSG00000115827	327.463	0.298387	0.104258	2.86202	0.00420956	0.0415792	DCAF17
ENSG00000172081	524.46	0.282929	0.0988662	2.86173	0.00421334	0.0415842	MOB3A
ENSG00000181220	249.671	0.322726	0.112856	2.85963	0.0042414	0.0418288	ZNF746
ENSG00000141469	508.077	-0.381228	0.133353	-2.8588	0.00425251	0.0419058	SLC14A1
ENSG00000121898	2100.36	-0.270058	0.0944954	-2.85789	0.00426468	0.0419933	CPXM2
ENSG00000006025	44.3694	-0.731245	0.255955	-2.85692	0.00427769	0.0420797	OSBPL7
ENSG00000127616	938.076	0.308147	0.107866	2.85675	0.00428007	0.0420797	SMARCA4
ENSG00000116690	218.516	-0.461229	0.161472	-2.8564	0.00428475	0.0420931	PRG4
ENSG00000075618	3487.59	-0.246666	0.0863935	-2.85514	0.00430172	0.0422272	FSCN1
ENSG00000165512	321.4	-0.307573	0.10776	-2.85423	0.00431416	0.0423167	ZNF22
ENSG00000166167	360.749	0.292443	0.102485	2.85352	0.00432374	0.042378	BTRC
ENSG00000111640	23677.2	-0.19182	0.0672523	-2.85225	0.00434107	0.0425151	GAPDH
ENSG00000132388	922.007	0.218917	0.0767628	2.85186	0.00434646	0.0425351	UBE2G1
ENSG00000109819	62.8366	0.587977	0.206281	2.85037	0.00436688	0.0427021	PPARGC1A
ENSG00000124785	2222.71	-0.269485	0.0946174	-2.84815	0.00439736	0.0429352	NRN1
ENSG00000135801	277.2	0.324201	0.113829	2.84815	0.00439746	0.0429352	TAF5L
ENSG00000152939	61.8755	0.552004	0.194095	2.84398	0.00445532	0.0434667	MARVELD2
ENSG00000101871	414.999	0.283362	0.0997248	2.84144	0.00449108	0.043782	MID1
ENSG00000111328	2954.39	-0.181058	0.0637776	-2.83889	0.00452705	0.0440651	CDK2AP1
ENSG00000198483	145.787	-0.476793	0.167943	-2.83902	0.00452524	0.0440651	ANKRD35
ENSG00000128626	254.022	-0.333663	0.117613	-2.83695	0.00455463	0.0442997	MRPS12
ENSG00000115457	68.534	-0.680542	0.239971	-2.83593	0.00456918	0.0444073	IGFBP2
ENSG00000077514	291.865	0.311487	0.109959	2.83276	0.00461483	0.0448167	POLD3
ENSG00000134986	1344.36	-0.20967	0.0740487	-2.83151	0.00463292	0.044958	NREP
ENSG00000021776	688.963	0.250331	0.08844	2.83052	0.00464731	0.0450633	AQR
ENSG00000109670	712.591	0.26733	0.0944632	2.82999	0.00465497	0.0450689	FBXW7
ENSG00000167543	328.416	-0.336961	0.119063	-2.83011	0.0046532	0.0450689	TP53I13
ENSG00000102271	140.33	0.386783	0.136693	2.82958	0.00466095	0.0450925	KLHL4
ENSG00000131724	2062.1	0.225149	0.0795851	2.82903	0.00466887	0.0451347	IL13RA1
ENSG00000139318	658.383	-0.267821	0.0946777	-2.82876	0.0046728	0.0451385	DUSP6
ENSG00000137364	571.925	-0.279503	0.0988341	-2.82801	0.00468389	0.0452112	TPMT
ENSG00000196189	22.6833	-0.914404	0.323366	-2.82776	0.00468744	0.0452112	SEMA4A
ENSG00000253159	571.429	-0.278027	0.0984209	-2.82487	0.00472991	0.0455863	PCDHGA12
ENSG00000027001	312.508	-0.32175	0.113924	-2.82424	0.00473925	0.0456418	MIPEP
ENSG00000125445	499.202	0.265298	0.0939463	2.82393	0.00474383	0.0456513	MRPS7
ENSG00000103353	1635.68	-0.204732	0.0725194	-2.82314	0.00475563	0.0457302	UBFD1
ENSG00000069667	329.532	0.326323	0.115603	2.82279	0.00476072	0.0457446	RORA
ENSG00000256269	235.797	-0.340317	0.120587	-2.82218	0.00476987	0.045798	HMBS
ENSG00000178252	1689.84	-0.247325	0.0876727	-2.82101	0.00478731	0.0459307	WDR6
ENSG00000166033	30285.9	-0.211601	0.0750629	-2.81898	0.00481766	0.0461871	HTRA1
ENSG00000103316	40.0748	0.685999	0.24355	2.81667	0.00485245	0.0464157	CRYM
ENSG00000111110	49.9031	0.635856	0.225721	2.817	0.00484745	0.0464157	PPM1H
ENSG00000171467	413.767	-0.304697	0.108173	-2.81674	0.00485132	0.0464157	ZNF318
ENSG00000079459	1935.84	-0.23132	0.0821584	-2.81553	0.00486967	0.0465454	FDFT1
ENSG00000166482	921.403	-0.318196	0.113061	-2.81437	0.00488727	0.0466785	MFAP4
ENSG00000144647	275.171	-0.303818	0.107984	-2.81355	0.00489982	0.0467633	POMGNT2
ENSG00000139083	348.999	0.299695	0.106534	2.81314	0.00490607	0.0467879	ETV6
ENSG00000033867	1993.67	0.215084	0.0764906	2.8119	0.00492491	0.0468972	SLC4A7
ENSG00000102034	510.687	0.357671	0.127196	2.81196	0.00492409	0.0468972	ELF4
ENSG00000169231	565.251	-0.24625	0.0876236	-2.81032	0.0049493	0.0470591	THBS3
ENSG00000196712	1407.97	0.237339	0.084449	2.81044	0.00494734	0.0470591	NF1
ENSG00000167397	1900.13	-0.252951	0.0900487	-2.80905	0.00496879	0.0472091	VKORC1
ENSG00000198804	125719	0.276612	0.0985015	2.8082	0.0049819	0.0472983	COX1
ENSG00000103184	23.3456	0.986544	0.351355	2.80783	0.0049877	0.0473181	SEC14L5
ENSG00000115993	2098.6	0.255945	0.0911796	2.80704	0.00499986	0.0473981	TRAK2
ENSG00000124357	1086.64	-0.229611	0.0818272	-2.80605	0.00501535	0.0475095	NAGK
ENSG00000115840	390.916	-0.284316	0.101372	-2.80466	0.00503691	0.0476783	SLC25A12
ENSG00000102317	4691.97	-0.222654	0.0794164	-2.80363	0.00505306	0.047715	RBM3
ENSG00000125354	550.106	-0.293309	0.104624	-2.80346	0.00505579	0.047715	2006-09-01
ENSG00000163755	565.398	0.268428	0.0957282	2.80407	0.00504625	0.047715	HPS3
ENSG00000183578	243.855	-0.326378	0.116401	-2.8039	0.00504879	0.047715	TNFAIP8L3
ENSG00000121316	191.918	-0.373702	0.133331	-2.8028	0.00506603	0.0477614	PLBD1
ENSG00000171311	255.723	-0.327958	0.117016	-2.80267	0.00506822	0.0477614	EXOSC1
ENSG00000112320	464.555	-0.301249	0.107579	-2.80025	0.00510638	0.0480778	SOBP
ENSG00000179542	81.8797	-0.511685	0.182741	-2.80006	0.00510935	0.0480778	SLITRK4
ENSG00000115363	496.725	0.28958	0.103454	2.79911	0.00512435	0.0481743	EVA1A
ENSG00000197343	748.867	0.256139	0.0915131	2.79893	0.00512718	0.0481743	ZNF655
ENSG00000156869	121.063	0.422325	0.150991	2.79702	0.00515766	0.0484249	FRRS1
ENSG00000143367	190.717	0.360419	0.128886	2.79642	0.00516717	0.0484784	TUFT1
ENSG00000164647	775.573	-0.277235	0.099148	-2.79617	0.00517117	0.0484802	STEAP1
ENSG00000171130	145.816	-0.379218	0.135847	-2.79151	0.00524627	0.049148	ATP6V0E2
ENSG00000176978	847.861	0.302391	0.108358	2.79068	0.0052597	0.0492376	DPP7
ENSG00000111615	552.347	0.248032	0.0889005	2.79	0.00527082	0.0492762	KRR1
ENSG00000153037	430.481	-0.28896	0.103571	-2.78995	0.00527157	0.0492762	SRP19
ENSG00000023287	1959.99	0.202059	0.0725005	2.787	0.00531977	0.0496902	RB1CC1
ENSG00000168374	3938.34	0.20653	0.0741124	2.78671	0.00532457	0.0496986	ARF4
ENSG00000056586	1053.43	0.237452	0.0852624	2.78496	0.00535346	0.0498107	RC3H2
ENSG00000104093	509.712	-0.297685	0.106867	-2.78556	0.00534359	0.0498107	DMXL2
ENSG00000120063	1189.02	0.23155	0.0831352	2.78522	0.00534917	0.0498107	GNA13
ENSG00000132953	434.565	0.322695	0.115875	2.78485	0.0053552	0.0498107	XPO4
ENSG00000213190	188.138	-0.377586	0.135589	-2.7848	0.00535616	0.0498107	MLLT11
ENSG00000161714	1189.27	0.310756	0.111615	2.78418	0.00536631	0.0498687	PLCD3
ENSG00000114346	538.684	0.277353	0.0996303	2.78382	0.00537226	0.0498875	ECT2
ENSG00000106266	727.56	-0.234305	0.0841857	-2.78319	0.00538268	0.0499478	SNX8
ENSG00000198399	620.544	0.247731	0.0890178	2.78294	0.00538682	0.0499498	ITSN2
ENSG00000006576	937.294	0.220269	0.0791707	2.78221	0.00539909	0.0500271	PHTF2
ENSG00000088325	352.988	-0.31288	0.11255	-2.77993	0.00543715	0.0503101	TPX2
ENSG00000165240	278.079	0.369323	0.132855	2.7799	0.00543754	0.0503101	ATP7A
ENSG00000172061	247.263	-0.310723	0.111802	-2.77922	0.00544902	0.0503796	LRRC15
ENSG00000088179	270.465	0.321514	0.115716	2.77848	0.00546146	0.050458	PTPN4
ENSG00000137124	411.331	-0.302198	0.108795	-2.7777	0.00547458	0.0505425	ALDH1B1
ENSG00000137393	51.8513	0.620511	0.223433	2.77716	0.00548354	0.0505652	RNF144B
ENSG00000146409	113.93	-0.417049	0.150175	-2.77708	0.00548499	0.0505652	SLC18B1
ENSG00000127526	939.103	-0.228712	0.0823909	-2.77594	0.00550424	0.0506693	SLC35E1
ENSG00000177374	550.724	0.300157	0.108126	2.77599	0.00550343	0.0506693	HIC1
ENSG00000162585	455.505	-0.289168	0.104204	-2.77502	0.00551983	0.050776	FAAP20
ENSG00000242247	1260.77	-0.216334	0.0779858	-2.77401	0.00553694	0.0508966	ARFGAP3
ENSG00000141560	405.784	-0.279704	0.100953	-2.77065	0.00559443	0.051388	FN3KRP
ENSG00000178202	1679.41	-0.312315	0.11276	-2.76974	0.00561008	0.0514946	KDELC2
ENSG00000157450	541.768	0.253412	0.0915764	2.76722	0.00565365	0.0518571	RNF111
ENSG00000105514	174.988	-0.370604	0.133947	-2.7668	0.0056609	0.0518861	RAB3D
ENSG00000177119	2104.37	0.24175	0.0873961	2.76614	0.00567243	0.0519307	ANO6
ENSG00000197622	788.904	0.224044	0.0809978	2.76605	0.00567393	0.0519307	CDC42SE1
ENSG00000099910	385.731	-0.296066	0.107154	-2.76301	0.00572713	0.05238	KLHL22
ENSG00000016391	120.368	-0.427905	0.154965	-2.7613	0.00575712	0.0526164	CHDH
ENSG00000138685	1143.56	-0.285592	0.103444	-2.76084	0.00576523	0.0526528	FGF2
ENSG00000152527	455.441	0.291327	0.105694	2.75633	0.00584536	0.0533463	PLEKHH2
ENSG00000125734	587.939	0.247685	0.0898692	2.75606	0.00585022	0.0533524	GPR108
ENSG00000187097	299.338	0.30748	0.11162	2.7547	0.00587463	0.0535365	ENTPD5
ENSG00000107669	458.893	-0.26074	0.094663	-2.7544	0.00588001	0.0535473	ATE1
ENSG00000132185	28.391	-0.822245	0.298575	-2.7539	0.00588905	0.0535912	FCRLA
ENSG00000196220	136.083	-0.406148	0.147519	-2.75319	0.00590178	0.0536686	SRGAP3
ENSG00000162461	15.134	1.14582	0.416261	2.75265	0.00591144	0.0537181	SLC25A34
ENSG00000116117	729.812	0.257215	0.0934868	2.75135	0.00593505	0.0538557	PARD3B
ENSG00000198721	1269.51	-0.222522	0.0808735	-2.75148	0.00593269	0.0538557	ECI2
ENSG00000197226	2494.18	0.240288	0.0873764	2.75003	0.00595892	0.0540338	TBC1D9B
ENSG00000130005	220.089	-0.352497	0.128316	-2.7471	0.0060125	0.0544808	GAMT
ENSG00000182985	5366.79	0.202157	0.0736	2.7467	0.00601985	0.0545086	CADM1
ENSG00000103876	385.195	-0.269586	0.0981964	-2.74537	0.00604426	0.0546518	FAH
ENSG00000172269	409.472	0.289195	0.105334	2.74551	0.00604162	0.0546518	DPAGT1
ENSG00000151611	233.753	0.327276	0.119227	2.74499	0.00605136	0.0546771	MMAA
ENSG00000156531	505.931	0.270145	0.098463	2.74362	0.00607653	0.0548656	PHF6
ENSG00000174100	531.075	0.278017	0.101421	2.74122	0.00612117	0.0552294	NA
ENSG00000117151	898.974	-0.293353	0.107066	-2.73993	0.0061452	0.055407	CTBS
ENSG00000111981	61.6741	0.644778	0.235456	2.73842	0.00617355	0.0556231	ULBP1
ENSG00000155849	82.4924	0.531316	0.194049	2.73805	0.00618039	0.0556454	ELMO1
ENSG00000109113	1981.63	-0.220125	0.0804116	-2.73747	0.00619132	0.0556703	RAB34
ENSG00000124370	120.832	-0.462682	0.16902	-2.73744	0.00619191	0.0556703	MCEE
ENSG00000114353	5492.72	-0.175999	0.0643126	-2.73661	0.00620757	0.0557323	GNAI2
ENSG00000158161	318.322	0.312363	0.114137	2.73674	0.0062051	0.0557323	EYA3
ENSG00000170270	137.553	-0.429655	0.157032	-2.7361	0.00621727	0.05578	GON7
ENSG00000148344	191.185	-0.385373	0.140882	-2.73543	0.0062299	0.0558514	PTGES
ENSG00000169223	2025.4	-0.240975	0.088101	-2.73521	0.006234	0.0558514	LMAN2
ENSG00000073921	3030.26	0.210081	0.076826	2.73451	0.00624732	0.0558705	PICALM
ENSG00000102265	14537	-0.265559	0.0971153	-2.73447	0.00624799	0.0558705	TIMP1
ENSG00000104936	545.265	-0.273699	0.100095	-2.73441	0.00624931	0.0558705	DMPK
ENSG00000104524	121.061	-0.400208	0.146392	-2.7338	0.00626078	0.0559337	PYCR3
ENSG00000128607	674.393	0.238903	0.0874173	2.7329	0.00627788	0.0560471	KLHDC10
ENSG00000117758	1268.76	0.237092	0.08681	2.73117	0.00631107	0.0562522	STX12
ENSG00000135318	8709.88	0.183695	0.0672629	2.73101	0.00631412	0.0562522	NT5E
ENSG00000168542	94140.8	0.273865	0.10028	2.73101	0.00631403	0.0562522	COL3A1
ENSG00000135913	112.828	0.419682	0.153714	2.73028	0.00632797	0.0563362	USP37
ENSG00000111716	5319.34	-0.208805	0.0764952	-2.72965	0.00634021	0.0564057	LDHB
ENSG00000054219	32.4069	-0.724849	0.2656	-2.7291	0.00635065	0.0564591	LY75
ENSG00000119185	1219.12	-0.209644	0.0768313	-2.72863	0.00635986	0.0565015	ITGB1BP1
ENSG00000085415	440.912	-0.274642	0.100738	-2.72629	0.00640515	0.056786	SEH1L
ENSG00000089220	2790.69	0.174582	0.0640345	2.72638	0.00640328	0.056786	PEBP1
ENSG00000244242	105.228	-0.437632	0.160524	-2.72628	0.00640528	0.056786	IFITM10
ENSG00000139218	1157.23	0.287376	0.105434	2.72566	0.00641724	0.0568525	SCAF11
ENSG00000006459	342.76	0.350635	0.12869	2.72464	0.0064371	0.0569604	KDM7A
ENSG00000118454	780.709	0.228248	0.0837738	2.72458	0.00643838	0.0569604	ANKRD13C
ENSG00000154380	5042.52	0.201161	0.0738623	2.72346	0.00646021	0.0571138	ENAH
ENSG00000157617	753.32	0.263124	0.0967004	2.72102	0.00650801	0.0574965	C2CD2
ENSG00000189060	1894.37	0.24257	0.0891774	2.72009	0.00652651	0.0576198	H1F0
ENSG00000183496	131.794	0.424915	0.156341	2.71788	0.00657022	0.0579656	MEX3B
ENSG00000065491	190.918	0.351544	0.129387	2.71699	0.00658782	0.0580806	TBC1D22B
ENSG00000145246	792.451	0.237778	0.0875309	2.7165	0.00659755	0.0581261	ATP10D
ENSG00000118579	744.291	0.216269	0.0796353	2.71574	0.00661273	0.0582194	MED28
ENSG00000188042	2458.95	0.242859	0.089484	2.714	0.00664768	0.0584867	ARL4C
ENSG00000183718	92.1477	-0.487341	0.179677	-2.71232	0.00668142	0.0587142	TRIM52
ENSG00000198642	1216.05	-0.206705	0.0762114	-2.71225	0.00668277	0.0587142	KLHL9
ENSG00000111358	463.591	-0.270032	0.0996109	-2.71087	0.00671079	0.0588872	GTF2H3
ENSG00000185885	1122.87	0.325809	0.120189	2.71082	0.00671172	0.0588872	IFITM1
ENSG00000142945	99.5287	-0.490997	0.181141	-2.71057	0.00671677	0.0588909	KIF2C
ENSG00000104332	179.452	-0.427454	0.157804	-2.70876	0.00675349	0.059055	SFRP1
ENSG00000106803	983.23	-0.212247	0.0783437	-2.70917	0.00674508	0.059055	SEC61B
ENSG00000141905	2307.97	-0.287006	0.105965	-2.70851	0.0067587	0.059055	NFIC
ENSG00000149243	26.4646	-0.811255	0.299504	-2.70867	0.00675541	0.059055	KLHL35
ENSG00000204084	292.072	0.318511	0.117588	2.70871	0.00675463	0.059055	INPP5B
ENSG00000083097	329.207	0.285242	0.105328	2.70814	0.00676623	0.0590803	DOPEY1
ENSG00000127483	2722.48	0.188766	0.0697163	2.70763	0.00677656	0.0591081	HP1BP3
ENSG00000174695	1655.61	-0.203797	0.0752746	-2.70738	0.00678161	0.0591081	TMEM167A
ENSG00000178385	66.5661	0.551994	0.203891	2.7073	0.00678335	0.0591081	PLEKHM3
ENSG00000114698	885.848	0.260751	0.096338	2.70663	0.00679707	0.0591176	PLSCR4
ENSG00000166578	13.2552	-1.14871	0.424352	-2.70697	0.00679004	0.0591176	IQCD
ENSG00000234745	10197.5	0.261744	0.0967071	2.70656	0.00679839	0.0591176	HLA-B
ENSG00000099337	94.5815	-0.477631	0.176639	-2.704	0.00685103	0.0593972	KCNK6
ENSG00000100220	1136.29	-0.219142	0.0810312	-2.70441	0.00684253	0.0593972	RTCB
ENSG00000137507	2236.55	-0.18845	0.0696912	-2.70407	0.00684962	0.0593972	LRRC32
ENSG00000155363	692.187	-0.23896	0.0883476	-2.70477	0.00683525	0.0593972	MOV10
ENSG00000173744	899.257	0.215071	0.0795421	2.70386	0.00685389	0.0593972	AGFG1
ENSG00000105700	803.445	-0.219777	0.0813158	-2.70276	0.00687663	0.0595538	KXD1
ENSG00000138764	890.642	0.233357	0.0863753	2.70166	0.00689945	0.0597108	CCNG2
ENSG00000119632	556.029	-0.324188	0.120023	-2.70104	0.00691223	0.0597759	IFI27L2
ENSG00000130338	405.132	0.265128	0.0981648	2.70084	0.00691638	0.0597759	TULP4
ENSG00000051523	679.176	-0.327555	0.121372	-2.69878	0.00695938	0.0601068	CYBA
ENSG00000206535	30.1678	-0.747145	0.276871	-2.69853	0.00696471	0.060112	LNP1
ENSG00000078687	177.548	-0.380704	0.141135	-2.69744	0.00698753	0.0602406	TNRC6C
ENSG00000138777	713.277	-0.271135	0.100519	-2.69736	0.00698908	0.0602406	PPA2
ENSG00000185112	684.015	0.278026	0.103085	2.69706	0.00699553	0.0602554	FAM43A
ENSG00000119013	481.878	-0.279783	0.103748	-2.69676	0.00700179	0.0602684	NDUFB3
ENSG00000101350	1936.45	0.21423	0.07946	2.69607	0.00701619	0.0603108	KIF3B
ENSG00000116157	337.018	-0.301439	0.111803	-2.69615	0.00701461	0.0603108	GPX7
ENSG00000134684	2201.69	0.20476	0.0760104	2.69385	0.00706326	0.060644	YARS
ENSG00000143322	1846.44	0.271838	0.100913	2.69379	0.00706449	0.060644	ABL2
ENSG00000103222	1424.62	0.29381	0.109103	2.69296	0.00708214	0.0607505	ABCC1
ENSG00000197603	581.044	0.272954	0.101366	2.69275	0.00708644	0.0607505	C5orf42
ENSG00000152926	207.776	0.349803	0.129935	2.69214	0.00709945	0.0608102	NA
ENSG00000163110	2958.02	0.258767	0.0961251	2.69198	0.00710297	0.0608102	PDLIM5
ENSG00000101546	205.602	-0.332008	0.123355	-2.69147	0.00711372	0.0608468	RBFA
ENSG00000125691	5773.13	0.198078	0.0735986	2.69133	0.00711681	0.0608468	RPL23
ENSG00000149582	75.9077	-0.5035	0.1871	-2.69108	0.00712215	0.0608515	TMEM25
ENSG00000131238	1265.12	0.201781	0.0750064	2.69018	0.00714129	0.0609741	PPT1
ENSG00000123453	14.7318	-1.13651	0.422604	-2.68929	0.00716039	0.0610553	SARDH
ENSG00000165474	18.7738	1.0328	0.384026	2.6894	0.00715799	0.0610553	GJB2
ENSG00000020577	931.89	0.266091	0.0989792	2.68835	0.00718052	0.061104	SAMD4A
ENSG00000152818	3456.62	0.260488	0.096884	2.68866	0.00717388	0.061104	UTRN
ENSG00000177383	453.092	-0.264176	0.0982603	-2.68854	0.00717661	0.061104	MAGEF1
ENSG00000267918	223.927	0.387702	0.144257	2.68758	0.00719722	0.0612052	NA
ENSG00000154678	218.937	0.331639	0.123421	2.68705	0.00720863	0.0612613	PDE1C
ENSG00000215114	311.971	0.299208	0.111361	2.68682	0.00721353	0.061262	UBXN2B
ENSG00000146648	3390.87	0.213181	0.0793622	2.68618	0.00722742	0.0613391	EGFR
ENSG00000153250	2357.95	0.201033	0.0748943	2.68422	0.00726986	0.0616581	RBMS1
ENSG00000203705	171.528	-0.355155	0.132345	-2.68354	0.00728466	0.0617424	TATDN3
ENSG00000099204	481.241	0.27088	0.100979	2.68254	0.00730645	0.0618448	ABLIM1
ENSG00000114480	4097.69	0.173065	0.064514	2.68259	0.00730546	0.0618448	GBE1
ENSG00000182272	17.7887	-1.01139	0.377088	-2.6821	0.00731615	0.0618857	B4GALNT4
ENSG00000135148	666.941	0.250749	0.0935204	2.68122	0.00733538	0.0620071	TRAFD1
ENSG00000196743	1305.69	-0.202937	0.0756949	-2.68098	0.00734058	0.0620099	GM2A
ENSG00000118900	1085.27	0.222544	0.0830681	2.67906	0.00738298	0.0623267	UBN1
ENSG00000117308	159.032	-0.387579	0.144741	-2.67775	0.00741195	0.0625297	GALE
ENSG00000147394	63.6419	-0.546239	0.204145	-2.67575	0.00745631	0.0628623	ZNF185
ENSG00000042445	868.253	0.235739	0.0881317	2.67485	0.00747621	0.0629883	RETSAT
ENSG00000198074	32.5184	0.859599	0.32148	2.67388	0.00749786	0.0631289	AKR1B10
ENSG00000109381	472.468	0.259728	0.0971794	2.67266	0.00752519	0.0633171	ELF2
ENSG00000182752	657.91	0.304386	0.113903	2.67233	0.00753273	0.0633387	PAPPA
ENSG00000129473	969.256	-0.246293	0.0921981	-2.67134	0.00755484	0.0634826	BCL2L2
ENSG00000110888	416.778	0.243944	0.0913502	2.67042	0.00757558	0.0636149	CAPRIN2
ENSG00000149256	142.888	-0.392765	0.147127	-2.66957	0.00759492	0.0637352	TENM4
ENSG00000089775	163.165	-0.360207	0.135004	-2.66811	0.00762787	0.0638466	ZBTB25
ENSG00000099246	2023.3	0.205785	0.0771242	2.66823	0.00762519	0.0638466	RAB18
ENSG00000111676	1287.35	0.254341	0.0953347	2.66787	0.00763329	0.0638466	ATN1
ENSG00000131437	283.143	-0.313348	0.117428	-2.66843	0.00762063	0.0638466	KIF3A
ENSG00000171159	416.958	-0.287526	0.107771	-2.66793	0.00763196	0.0638466	C9orf16
ENSG00000169359	657.832	-0.213563	0.0801141	-2.66574	0.00768198	0.0642117	SLC33A1
ENSG00000075303	173.751	-0.33997	0.127631	-2.66368	0.00772905	0.0645284	SLC25A40
ENSG00000116668	118.431	-0.394185	0.148	-2.66342	0.00773509	0.0645284	SWT1
ENSG00000138160	174.128	-0.435456	0.163482	-2.66364	0.00773013	0.0645284	KIF11
ENSG00000100296	450.721	-0.259188	0.0973527	-2.66236	0.0077595	0.0646896	THOC5
ENSG00000117394	161.448	0.383191	0.144051	2.66012	0.00781132	0.065079	SLC2A1
ENSG00000012048	126.09	-0.402117	0.151203	-2.65945	0.00782684	0.0651656	BRCA1
ENSG00000168778	260.07	-0.284813	0.10711	-2.65906	0.007836	0.0651992	TCTN2
ENSG00000130770	810.334	-0.299964	0.112851	-2.65807	0.007859	0.0653478	ATPIF1
ENSG00000089335	457.887	0.258633	0.0973883	2.65569	0.00791472	0.0657681	ZNF302
ENSG00000137492	621.186	-0.220247	0.0829663	-2.65466	0.00793888	0.06584	THAP12
ENSG00000145734	760.283	0.243357	0.0916712	2.65468	0.00793842	0.06584	BDP1
ENSG00000164109	119.659	-0.413471	0.155746	-2.65478	0.0079359	0.06584	MAD2L1
ENSG00000116062	863.489	-0.218286	0.0822478	-2.654	0.00795435	0.0659253	MSH6
ENSG00000120594	1570.71	0.256105	0.0965257	2.65323	0.00797262	0.0660336	PLXDC2
ENSG00000100320	3964.21	0.205471	0.0774525	2.65286	0.00798122	0.0660618	RBFOX2
ENSG00000143442	615.79	0.261738	0.0986849	2.65226	0.00799559	0.0661378	POGZ
ENSG00000181039	43.0763	-0.611034	0.230414	-2.6519	0.00800403	0.0661646	NA
ENSG00000138593	1225.48	0.200692	0.0756956	2.65131	0.00801812	0.066238	SECISBP2L
ENSG00000028528	2238.37	0.188052	0.0709413	2.65081	0.00802987	0.066292	SNX1
ENSG00000164983	681.045	0.214235	0.0808803	2.64879	0.00807807	0.0666467	TMEM65
ENSG00000092531	1007.79	0.21165	0.0799515	2.64723	0.00811533	0.0669107	SNAP23
ENSG00000120885	3329.6	0.459312	0.173524	2.64696	0.008122	0.0669223	CLU
ENSG00000204311	22.7823	-0.954523	0.360723	-2.64614	0.00814168	0.0670411	PJVK
ENSG00000164850	354.866	-0.277115	0.104769	-2.64499	0.00816922	0.0671809	GPER1
ENSG00000169174	165.906	-0.428596	0.162032	-2.64513	0.00816587	0.0671809	PCSK9
ENSG00000188786	334.828	0.277038	0.10477	2.64424	0.00818756	0.0672448	MTF1
ENSG00000188906	350.041	0.275164	0.104059	2.64431	0.00818571	0.0672448	LRRK2
ENSG00000146386	418.851	-0.289279	0.109427	-2.64357	0.00820364	0.0673334	ABRACL
ENSG00000206538	3186.37	0.256162	0.0969238	2.64292	0.00821953	0.0674203	VGLL3
ENSG00000006652	814.883	0.24077	0.0911338	2.64194	0.0082433	0.0675314	IFRD1
ENSG00000116771	26.7503	-0.791482	0.299585	-2.64192	0.00824369	0.0675314	AGMAT
ENSG00000105771	351.904	-0.309778	0.117291	-2.64111	0.00826356	0.0675636	SMG9
ENSG00000113083	13137.5	0.195766	0.0741191	2.64124	0.00826028	0.0675636	LOX
ENSG00000186501	421.617	-0.26191	0.0991558	-2.6414	0.00825647	0.0675636	TMEM222
ENSG00000214530	199.437	-0.371926	0.140869	-2.64022	0.00828515	0.0676967	STARD10
ENSG00000128274	566.042	-0.235437	0.0891908	-2.6397	0.00829799	0.067741	A4GALT
ENSG00000130958	323.16	0.282538	0.10704	2.63957	0.00830123	0.067741	SLC35D2
ENSG00000080802	342.846	0.279672	0.105972	2.6391	0.00831269	0.0677627	CNOT4
ENSG00000177425	320.481	0.301546	0.114264	2.63902	0.00831454	0.0677627	PAWR
ENSG00000196715	610.689	0.266263	0.10099	2.63653	0.00837586	0.0682188	VKORC1L1
ENSG00000119537	1434.07	0.223885	0.0849508	2.63547	0.00840215	0.0683891	KDSR
ENSG00000128342	79.3113	-0.521384	0.197865	-2.63505	0.0084124	0.0684288	LIF
ENSG00000129474	616.235	0.296589	0.112576	2.63457	0.0084244	0.0684826	AJUBA
ENSG00000152767	3067.72	-0.217351	0.0825461	-2.63309	0.0084612	0.0687378	FARP1
ENSG00000172638	3226.31	-0.211417	0.0803424	-2.63145	0.00850221	0.0689829	EFEMP2
ENSG00000204947	84.4201	-0.48136	0.182917	-2.63157	0.00849902	0.0689829	ZNF425
ENSG00000152049	394.898	0.308612	0.117322	2.63047	0.00852676	0.0690939	KCNE4
ENSG00000179630	991.105	0.248198	0.094355	2.63047	0.00852663	0.0690939	LACC1
ENSG00000100796	885.242	0.209644	0.0797323	2.62935	0.0085548	0.069277	PPP4R3A
ENSG00000156345	138.835	-0.360766	0.137326	-2.62708	0.0086122	0.0696752	CDK20
ENSG00000186684	100.648	-0.471206	0.179373	-2.62697	0.00861493	0.0696752	CYP27C1
ENSG00000088543	341.749	-0.310989	0.118432	-2.62589	0.0086423	0.0698522	C3orf18
ENSG00000125266	17.5673	1.23834	0.47163	2.62565	0.00864838	0.0698569	EFNB2
ENSG00000103152	873.819	-0.264235	0.100673	-2.62469	0.0086727	0.070009	MPG
ENSG00000076356	112.776	0.441279	0.168161	2.62415	0.00868651	0.0700759	PLXNA2
ENSG00000063241	492.051	-0.258916	0.0986953	-2.62339	0.00870593	0.0701437	ISOC2
ENSG00000101412	50.0188	-0.593172	0.226099	-2.62351	0.00870291	0.0701437	E2F1
ENSG00000166473	33.0839	0.797207	0.303985	2.62252	0.00872826	0.0702346	PKD1L2
ENSG00000182700	278.19	-0.333181	0.127045	-2.62255	0.00872747	0.0702346	IGIP
ENSG00000173275	241.216	0.324237	0.123684	2.6215	0.00875433	0.0703554	ZNF449
ENSG00000177951	731.01	-0.234181	0.0893268	-2.62162	0.00875135	0.0703554	BET1L
ENSG00000167549	69.3385	-0.505378	0.192816	-2.62104	0.00876626	0.0704068	CORO6
ENSG00000106009	376.562	-0.315	0.12031	-2.61824	0.00883849	0.0709421	BRAT1
ENSG00000166181	1597.26	0.20333	0.0776836	2.61742	0.0088598	0.0710684	API5
ENSG00000035664	108.542	-0.444057	0.169707	-2.61661	0.00888071	0.0711363	DAPK2
ENSG00000131981	7583.48	0.173093	0.0661612	2.61623	0.00889064	0.0711363	LGALS3
ENSG00000169255	530.386	-0.254954	0.0974346	-2.61667	0.00887918	0.0711363	B3GALNT1
ENSG00000177453	24.1967	-0.825818	0.315651	-2.61623	0.00889055	0.0711363	NIM1K
ENSG00000143379	340.071	0.272333	0.104132	2.61527	0.00891562	0.0712914	SETDB1
ENSG00000087111	566.586	0.257279	0.0984509	2.61328	0.00896787	0.0716641	PIGS
ENSG00000170921	933.739	-0.260681	0.099821	-2.61149	0.00901496	0.0719952	TANC2
ENSG00000133678	250.176	0.282051	0.108056	2.61022	0.00904835	0.0722165	TMEM254
ENSG00000197415	274.826	-0.344992	0.132196	-2.60969	0.00906231	0.0722826	VEPH1
ENSG00000104331	1811.32	-0.19995	0.0766802	-2.60758	0.00911842	0.0726469	IMPAD1
ENSG00000106819	724.488	0.517574	0.198491	2.60755	0.0091194	0.0726469	ASPN
ENSG00000160932	4300.77	-0.513512	0.196966	-2.60711	0.00913101	0.0726483	LY6E
ENSG00000185009	917.394	0.25316	0.0970978	2.60727	0.00912667	0.0726483	AP3M1
ENSG00000141013	167.506	-0.33206	0.12744	-2.60562	0.00917088	0.0729199	GAS8
ENSG00000154144	477.737	0.239634	0.0920088	2.60447	0.00920171	0.073098	TBRG1
ENSG00000183486	389.154	-0.361554	0.138827	-2.60435	0.00920477	0.073098	MX2
ENSG00000165280	4979.11	-0.172867	0.0663985	-2.60348	0.00922829	0.0732391	VCP
ENSG00000146830	706.588	0.281642	0.108203	2.60291	0.00924362	0.073315	GIGYF1
ENSG00000140450	397.743	0.278026	0.106929	2.60009	0.00931984	0.0738581	ARRDC4
ENSG00000170667	15.5809	-1.06752	0.410593	-2.59995	0.0093237	0.0738581	RASA4B
ENSG00000196562	1918.69	0.254729	0.0980025	2.59921	0.00934377	0.0739711	SULF2
ENSG00000146021	74.6245	-0.504115	0.193993	-2.59863	0.00935973	0.0740513	KLHL3
ENSG00000137074	397.932	-0.268027	0.103179	-2.5977	0.00938513	0.0742061	APTX
ENSG00000072415	859.552	0.208661	0.0803712	2.59622	0.00942564	0.0744339	MPP5
ENSG00000160161	144.117	-0.51349	0.197777	-2.59631	0.00942323	0.0744339	CILP2
ENSG00000178980	514.435	0.277356	0.106844	2.59589	0.00943455	0.074458	SELENOW
ENSG00000033327	243.24	0.326443	0.12578	2.59534	0.00944972	0.0745315	GAB2
ENSG00000082512	291.667	0.276745	0.10667	2.59441	0.00947528	0.0746868	TRAF5
ENSG00000150787	292.063	-0.282064	0.108759	-2.59347	0.00950132	0.0748457	PTS
ENSG00000170458	43.8422	-0.68342	0.263814	-2.59054	0.00958265	0.0754397	CD14
ENSG00000170653	566.01	0.24431	0.0943474	2.58948	0.00961216	0.0756252	ATF7
ENSG00000115307	698.949	0.237974	0.0919258	2.58876	0.00963233	0.0757134	AUP1
ENSG00000152726	165.236	0.372194	0.143779	2.58865	0.00963528	0.0757134	NA
ENSG00000037749	691.362	0.26562	0.102623	2.5883	0.00964505	0.0757434	MFAP3
ENSG00000172936	726.075	-0.221589	0.0856511	-2.58712	0.00967827	0.0759574	MYD88
ENSG00000117602	164.046	-0.362671	0.140254	-2.58582	0.00971478	0.0761969	RCAN3
ENSG00000166971	254.887	-0.295709	0.114372	-2.5855	0.00972372	0.0762201	AKTIP
ENSG00000125991	3243.45	-0.219308	0.0848381	-2.58502	0.00973728	0.0762538	ERGIC3
ENSG00000204568	548.737	-0.237661	0.0919411	-2.58493	0.00974001	0.0762538	MRPS18B
ENSG00000119917	1073.13	-0.286163	0.11076	-2.58362	0.00977687	0.0764953	IFIT3
ENSG00000127452	266.283	-0.273476	0.105876	-2.58297	0.00979527	0.0765451	FBXL12
ENSG00000164885	175.849	-0.32883	0.127301	-2.58309	0.00979188	0.0765451	CDK5
ENSG00000112697	3956.49	-0.174704	0.0676469	-2.58258	0.0098065	0.0765858	TMEM30A
ENSG00000081377	943.544	0.210537	0.0815735	2.58095	0.00985292	0.0768291	CDC14B
ENSG00000186480	5044.99	-0.21673	0.0839735	-2.58093	0.00985352	0.0768291	INSIG1
ENSG00000198816	726.464	-0.222848	0.0863468	-2.58085	0.00985577	0.0768291	ZNF358
ENSG00000079257	352.112	-0.277411	0.107544	-2.5795	0.00989444	0.0770833	LXN
ENSG00000182667	642.848	-0.24126	0.0935462	-2.57905	0.00990731	0.0771363	NTM
ENSG00000163071	1222.21	0.202634	0.0787019	2.57471	0.0100325	0.0780631	SPATA18
ENSG00000082701	1041.75	0.233665	0.0907767	2.57407	0.0100511	0.0781603	GSK3B
ENSG00000182712	111.58	-0.388253	0.150857	-2.57365	0.0100633	0.0782076	CMC4
ENSG00000120992	477.788	-0.245592	0.095438	-2.57331	0.010073	0.0782346	LYPLA1
ENSG00000139977	614.394	0.229972	0.0894042	2.57227	0.0101035	0.0783761	NAA30
ENSG00000159128	943.498	-0.212748	0.0827027	-2.57244	0.0100985	0.0783761	IFNGR2
ENSG00000141012	592.67	-0.230268	0.0895292	-2.57199	0.0101115	0.0783905	GALNS
ENSG00000134363	1593.32	0.259773	0.101074	2.57012	0.0101664	0.078768	FST
ENSG00000135164	705.569	0.230595	0.0897543	2.56918	0.010194	0.0789336	DMTF1
ENSG00000108582	2629.24	0.195342	0.0760723	2.56784	0.0102335	0.0791911	CPD
ENSG00000129757	271.56	0.318699	0.124134	2.56738	0.010247	0.079248	CDKN1C
ENSG00000070367	1440.07	0.193532	0.0754224	2.56597	0.0102888	0.0795227	EXOC5
ENSG00000139263	750.401	0.233211	0.0909014	2.56554	0.0103016	0.0795734	LRIG3
ENSG00000139644	10658.9	0.164457	0.0641385	2.56409	0.0103447	0.0798579	TMBIM6
ENSG00000099250	5544.23	-0.187611	0.0731857	-2.56349	0.0103626	0.0799475	NRP1
ENSG00000180357	496.506	0.254391	0.0992646	2.56276	0.0103845	0.0800678	ZNF609
ENSG00000005243	1300.11	-0.256814	0.100282	-2.56091	0.0104398	0.0804294	COPZ2
ENSG00000125814	170.436	0.328404	0.128244	2.56077	0.0104441	0.0804294	NAPB
ENSG00000180573	923.394	0.283627	0.11077	2.56051	0.010452	0.0804418	HIST1H2AC
ENSG00000119321	727.647	0.201236	0.0786455	2.55878	0.010504	0.0807933	FKBP15
ENSG00000105640	546.854	0.234801	0.091779	2.55833	0.0105175	0.0807994	RPL18A
ENSG00000144597	299.255	0.27843	0.108827	2.55846	0.0105138	0.0807994	EAF1
ENSG00000197860	524.465	-0.276324	0.108031	-2.55784	0.0105326	0.0808665	SGTB
ENSG00000250722	454.172	0.271215	0.106067	2.55702	0.0105574	0.0810084	SELENOP
ENSG00000167272	201.781	-0.335899	0.131385	-2.55659	0.0105703	0.081058	POP5
ENSG00000014216	2302.82	-0.222791	0.0872028	-2.55486	0.0106231	0.0812614	CAPN1
ENSG00000108061	1502.09	0.206964	0.0810139	2.55467	0.0106288	0.0812614	SHOC2
ENSG00000122218	4904.77	-0.168314	0.0658662	-2.5554	0.0106066	0.0812614	COPA
ENSG00000157985	516.764	0.282066	0.110398	2.55499	0.0106189	0.0812614	AGAP1
ENSG00000197217	969.749	0.214147	0.0838083	2.5552	0.0106126	0.0812614	ENTPD4
ENSG00000077232	2943.97	-0.206487	0.0808589	-2.55367	0.0106593	0.0814458	DNAJC10
ENSG00000198830	535.781	-0.219206	0.0858724	-2.5527	0.0106892	0.0816256	HMGN2
ENSG00000139405	244.294	-0.308471	0.120885	-2.55177	0.0107177	0.0817936	RITA1
ENSG00000224470	591.053	0.246806	0.0967329	2.55142	0.0107285	0.0818277	ATXN1L
ENSG00000177283	250.026	0.330979	0.129754	2.55082	0.010747	0.0819192	FZD8
ENSG00000138696	297.042	0.290017	0.113707	2.55057	0.0107547	0.0819292	BMPR1B
ENSG00000248905	552.529	0.315762	0.123818	2.55021	0.010766	0.0819656	FMN1
ENSG00000182511	224.147	-0.318265	0.124821	-2.54976	0.0107796	0.0820202	FES
ENSG00000106333	6790.99	-0.23722	0.0930715	-2.54879	0.0108097	0.0822001	PCOLCE
ENSG00000169057	868.536	0.239787	0.094124	2.54757	0.0108477	0.0824401	MECP2
ENSG00000162383	137.325	0.399439	0.156811	2.54726	0.0108574	0.0824641	SLC1A7
ENSG00000106052	2994.04	0.186091	0.0731005	2.54569	0.0109062	0.0827365	TAX1BP1
ENSG00000163697	445.654	0.291583	0.114536	2.54577	0.0109038	0.0827365	APBB2
ENSG00000117899	1148.48	-0.200897	0.0789279	-2.54533	0.0109175	0.0827729	MESD
ENSG00000185838	62.6878	-0.514871	0.202336	-2.54463	0.0109392	0.0828878	GNB1L
ENSG00000162729	311.525	-0.308941	0.121475	-2.54325	0.0109826	0.0831674	IGSF8
ENSG00000090530	143.822	-0.379395	0.149202	-2.54283	0.010996	0.0831694	P3H2
ENSG00000124787	122.835	-0.372172	0.146354	-2.54295	0.0109922	0.0831694	RPP40
ENSG00000196428	365.694	0.260455	0.102486	2.54136	0.0110422	0.0834697	TSC22D2
ENSG00000172590	399.097	-0.261567	0.102962	-2.54043	0.0110716	0.083642	MRPL52
ENSG00000105808	23.4727	-0.790139	0.311052	-2.54022	0.0110784	0.0836435	NA
ENSG00000138639	644.396	0.212936	0.0838587	2.53923	0.0111098	0.0838309	ARHGAP24
ENSG00000067225	32698	-0.180673	0.0711617	-2.53891	0.0111198	0.0838564	PKM
ENSG00000168078	148.729	-0.422597	0.16659	-2.53675	0.0111888	0.0843268	PBK
ENSG00000103479	1170.04	0.205614	0.081087	2.53572	0.0112217	0.0845249	RBL2
ENSG00000143458	246.7	0.288924	0.113985	2.53476	0.0112526	0.084657	GABPB2
ENSG00000162923	2727.87	0.193934	0.0765079	2.53482	0.0112504	0.084657	WDR26
ENSG00000213064	955.315	0.223658	0.0882632	2.53399	0.0112771	0.0847601	SFT2D2
ENSG00000214367	179.544	0.314255	0.12402	2.53392	0.0112796	0.0847601	HAUS3
ENSG00000011465	58370.7	0.21963	0.0866834	2.5337	0.0112866	0.0847624	DCN
ENSG00000118200	1251.89	0.216438	0.0854632	2.53253	0.0113242	0.0849446	CAMSAP2
ENSG00000153246	780.693	0.212289	0.0838234	2.53257	0.0113229	0.0849446	PLA2R1
ENSG00000136542	3091.32	-0.246465	0.0973333	-2.53217	0.0113357	0.0849813	GALNT5
ENSG00000139269	12.6024	-1.14185	0.450999	-2.53182	0.0113473	0.0850178	INHBE
ENSG00000164346	1082.34	-0.258829	0.102239	-2.53159	0.0113546	0.0850226	NSA2
ENSG00000196914	3912.23	0.205856	0.0814143	2.5285	0.011455	0.0857238	ARHGEF12
ENSG00000172716	1050.27	-0.235557	0.0931836	-2.52788	0.0114753	0.0858253	SLFN11
ENSG00000111276	619.71	0.230633	0.0912503	2.52748	0.0114884	0.0858728	CDKN1B
ENSG00000119682	532.728	0.220539	0.0872944	2.52638	0.0115244	0.08594	AREL1
ENSG00000126777	6367.32	0.180228	0.0713215	2.52698	0.0115048	0.08594	KTN1
ENSG00000170035	887.914	0.244094	0.0966169	2.52641	0.0115233	0.08594	UBE2E3
ENSG00000170325	188.625	0.36097	0.142858	2.52677	0.0115118	0.08594	PRDM10
ENSG00000184194	55.4662	-0.556589	0.220411	-2.52523	0.0115623	0.0861219	GPR173
ENSG00000227500	707.123	-0.220839	0.0874491	-2.52534	0.0115585	0.0861219	SCAMP4
ENSG00000166922	215.016	-0.364021	0.144196	-2.52449	0.0115865	0.0862514	SCG5
ENSG00000115364	548.964	-0.230442	0.0913188	-2.52349	0.0116198	0.0863474	MRPL19
ENSG00000134874	786.27	-0.214807	0.0851096	-2.52389	0.0116064	0.0863474	DZIP1
ENSG00000141026	171.458	0.318616	0.126256	2.52356	0.0116173	0.0863474	MED9
ENSG00000133055	13.3816	-1.07517	0.426188	-2.52275	0.0116441	0.0864776	MYBPH
ENSG00000110651	10807.4	-0.203621	0.0807285	-2.52229	0.0116593	0.0865398	CD81
ENSG00000196460	233.062	-0.327546	0.129893	-2.52167	0.0116799	0.0866421	RFX8
ENSG00000157404	43.9419	0.616084	0.244535	2.51941	0.0117552	0.0871502	KIT
ENSG00000100982	334.588	-0.261491	0.103802	-2.51913	0.0117645	0.0871683	PCIF1
ENSG00000087191	1501.98	-0.190614	0.0756819	-2.51862	0.0117815	0.08717	PSMC5
ENSG00000163412	290.206	0.258348	0.102569	2.51878	0.0117761	0.08717	EIF4E3
ENSG00000183655	49.2197	-0.61133	0.242735	-2.51851	0.0117853	0.08717	KLHL25
ENSG00000142207	623.758	-0.250109	0.099339	-2.51774	0.0118112	0.0872408	URB1
ENSG00000145864	14.3166	1.06298	0.422217	2.51761	0.0118154	0.0872408	GABRB2
ENSG00000149177	108.22	0.408413	0.16222	2.51765	0.0118142	0.0872408	PTPRJ
ENSG00000154978	630.849	-0.218048	0.0866353	-2.51685	0.0118409	0.0873784	VOPP1
ENSG00000102189	2303.76	0.196951	0.0782799	2.51599	0.01187	0.0875422	EEA1
ENSG00000176697	176.519	0.331623	0.131857	2.51501	0.011903	0.0877344	BDNF
ENSG00000126858	520.175	0.235138	0.0935171	2.51439	0.0119239	0.0878246	RHOT1
ENSG00000128487	424.095	-0.273345	0.108719	-2.51424	0.011929	0.0878246	SPECC1
ENSG00000162614	1014.44	0.219071	0.087162	2.51337	0.0119583	0.0879895	NEXN
ENSG00000174013	220.186	0.285609	0.113657	2.5129	0.0119743	0.0880564	FBXO45
ENSG00000183762	464.879	-0.252938	0.100706	-2.51165	0.0120167	0.0883168	KREMEN1
ENSG00000137038	411.515	-0.26476	0.105443	-2.51092	0.0120418	0.0884502	DMAC1
ENSG00000112237	697.217	0.207368	0.0826012	2.51047	0.0120571	0.0884691	CCNC
ENSG00000118971	889.612	0.225243	0.0897228	2.51043	0.0120583	0.0884691	CCND2
ENSG00000123485	82.6313	-0.483214	0.192733	-2.50717	0.0121702	0.0892389	HJURP
ENSG00000198176	1332.15	-0.184513	0.0736304	-2.50593	0.012213	0.0895008	TFDP1
ENSG00000197930	1064.38	-0.214325	0.0856004	-2.50378	0.0122874	0.0899941	ERO1A
ENSG00000144711	493.474	-0.236491	0.0945099	-2.50229	0.0123394	0.0903232	IQSEC1
ENSG00000102287	101.417	0.417288	0.166848	2.50101	0.0123841	0.0905983	GABRE
ENSG00000147124	193.794	0.306233	0.122491	2.50005	0.0124177	0.0907918	ZNF41
ENSG00000117500	1347.76	0.188392	0.0753707	2.49953	0.0124358	0.0908717	TMED5
ENSG00000147050	271.799	0.284792	0.11395	2.49928	0.0124446	0.0908834	KDM6A
ENSG00000172115	843.731	-0.218008	0.0872354	-2.49908	0.0124516	0.0908834	CYCS
ENSG00000091542	970.754	0.251156	0.100573	2.49725	0.012516	0.0912669	ALKBH5
ENSG00000113643	1817.46	-0.200211	0.0801747	-2.49718	0.0125185	0.0912669	RARS
ENSG00000129595	191.021	0.315441	0.126356	2.49645	0.0125444	0.0914033	EPB41L4A
ENSG00000102760	150.896	-0.419651	0.168128	-2.49602	0.0125595	0.091461	RGCC
ENSG00000075391	757.338	0.230477	0.0924281	2.49359	0.012646	0.0920378	RASAL2
ENSG00000069431	277.158	0.371668	0.149081	2.49306	0.0126647	0.092108	ABCC9
ENSG00000139946	200.23	0.326298	0.13089	2.49291	0.0126701	0.092108	PELI2
ENSG00000107186	990.613	0.236379	0.0948418	2.49235	0.0126901	0.0921483	MPDZ
ENSG00000144824	988.63	0.208711	0.0837351	2.49251	0.0126843	0.0921483	PHLDB2
ENSG00000171451	3091.43	0.192827	0.0773779	2.49202	0.0127019	0.0921808	DSEL
ENSG00000168395	207.336	-0.307087	0.123274	-2.4911	0.0127347	0.0923664	ING5
ENSG00000158747	2275.47	-0.237619	0.0954025	-2.4907	0.0127491	0.092379	NBL1
ENSG00000164733	81534.6	0.160661	0.0645115	2.49043	0.0127588	0.092379	CTSB
ENSG00000164898	51.244	-0.576097	0.231341	-2.49025	0.0127655	0.092379	FMC1
ENSG00000181852	757.26	0.200372	0.0804518	2.49058	0.0127534	0.092379	RNF41
ENSG00000081014	375.474	0.260537	0.104638	2.48989	0.0127784	0.0924202	AP4E1
ENSG00000159714	256.026	-0.277651	0.111581	-2.48833	0.0128344	0.0927719	ZDHHC1
ENSG00000100219	1781.12	-0.208642	0.0839035	-2.4867	0.0128936	0.092936	XBP1
ENSG00000143878	849.985	0.289144	0.116271	2.4868	0.0128897	0.092936	RHOB
ENSG00000151693	691.149	0.225629	0.0907268	2.48691	0.0128858	0.092936	ASAP2
ENSG00000162521	906.032	0.195825	0.0787433	2.48688	0.0128869	0.092936	RBBP4
ENSG00000164300	249.183	0.294592	0.118434	2.48739	0.0128686	0.092936	SERINC5
ENSG00000168575	691.6	0.22438	0.0902835	2.48528	0.0129451	0.0932019	SLC20A2
ENSG00000237172	510.871	-0.242736	0.0976695	-2.48528	0.0129448	0.0932019	B3GNT9
ENSG00000075826	88.8338	0.531951	0.214064	2.48502	0.0129546	0.0932171	SEC31B
ENSG00000128050	1077.19	-0.199877	0.0804882	-2.48331	0.0130167	0.0934023	PAICS
ENSG00000158828	2068.27	-0.167459	0.0674558	-2.4825	0.0130464	0.0934023	PINK1
ENSG00000163517	289.051	-0.26713	0.107577	-2.48315	0.0130227	0.0934023	HDAC11
ENSG00000164187	381.793	0.265077	0.106766	2.4828	0.0130355	0.0934023	LMBRD2
ENSG00000165898	238.518	0.296989	0.119602	2.48315	0.0130224	0.0934023	ISCA2
ENSG00000166986	1630.34	0.219721	0.0885008	2.4827	0.013039	0.0934023	MARS
ENSG00000170471	1124.57	0.199181	0.0802326	2.48254	0.0130449	0.0934023	RALGAPB
ENSG00000181027	238.813	-0.282629	0.113794	-2.48369	0.013003	0.0934023	FKRP
ENSG00000197776	54.937	-0.520492	0.209631	-2.48289	0.0130321	0.0934023	KLHDC1
ENSG00000110801	667.384	-0.237186	0.0955743	-2.48169	0.0130762	0.0935288	PSMD9
ENSG00000135821	4422.07	-0.15912	0.0641196	-2.48162	0.0130787	0.0935288	GLUL
ENSG00000117650	38.1739	-0.761659	0.307022	-2.4808	0.0131089	0.0936918	NEK2
ENSG00000175826	1220.01	-0.193656	0.0780761	-2.48035	0.0131255	0.093758	CTDNEP1
ENSG00000183454	52.7592	0.605811	0.244292	2.47987	0.0131431	0.0938308	GRIN2A
ENSG00000247596	452.382	-0.252314	0.101796	-2.47863	0.0131889	0.0941048	TWF2
ENSG00000112249	1996.96	0.214308	0.0865005	2.47753	0.0132295	0.0943415	ASCC3
ENSG00000073712	2881.75	0.194507	0.0785555	2.47605	0.0132847	0.0946821	FERMT2
ENSG00000011485	732.908	-0.204524	0.0826182	-2.47553	0.0133037	0.0947645	PPP5C
ENSG00000047315	2046.93	0.188026	0.0759649	2.47517	0.0133171	0.0948071	POLR2B
ENSG00000163584	800.51	-0.241409	0.0975551	-2.47459	0.0133388	0.0949082	RPL22L1
ENSG00000135245	104.048	-0.441309	0.178355	-2.47432	0.0133488	0.0949267	HILPDA
ENSG00000186591	2536.43	0.163928	0.0662594	2.47404	0.0133596	0.09495	UBE2H
ENSG00000137478	587.691	-0.222801	0.0900739	-2.47354	0.0133783	0.0949769	FCHSD2
ENSG00000141933	224.017	-0.318789	0.128873	-2.47366	0.0133736	0.0949769	TPGS1
ENSG00000135596	815.375	0.243515	0.098473	2.47291	0.0134017	0.0950898	MICAL1
ENSG00000116017	172.354	0.326383	0.132009	2.47243	0.0134199	0.095166	ARID3A
ENSG00000141720	1491.87	-0.189526	0.0766634	-2.47218	0.013429	0.0951779	NA
ENSG00000163811	635.482	0.211747	0.0856791	2.4714	0.0134587	0.095335	WDR43
ENSG00000129226	3077.4	-0.178386	0.0721981	-2.47079	0.0134814	0.0954428	CD68
ENSG00000235098	80.2571	-0.433862	0.175688	-2.46951	0.0135298	0.0957322	ANKRD65
ENSG00000104154	424	0.257849	0.104425	2.46923	0.0135402	0.0957526	SLC30A4
ENSG00000066777	1137.62	0.202711	0.0821035	2.46897	0.0135503	0.0957707	ARFGEF1
ENSG00000181163	4178.46	-0.204026	0.0826444	-2.46872	0.0135596	0.0957832	NPM1
ENSG00000150776	628.419	-0.234951	0.0951958	-2.46808	0.0135839	0.0959017	NKAPD1
ENSG00000168785	1608.59	0.173179	0.0701828	2.46754	0.0136045	0.0959937	TSPAN5
ENSG00000146535	1531.69	-0.185859	0.0753892	-2.46532	0.013689	0.0965362	GNA12
ENSG00000026103	1340.18	0.225705	0.0916148	2.46364	0.0137536	0.0969382	FAS
ENSG00000111859	153.141	-0.352081	0.142955	-2.46288	0.0137827	0.0970893	NEDD9
ENSG00000164611	141.295	-0.397435	0.161455	-2.46159	0.0138324	0.0973855	PTTG1
ENSG00000008256	1350.23	0.211731	0.0860238	2.46131	0.0138431	0.0974071	CYTH3
ENSG00000004799	26.6671	0.764669	0.31071	2.46103	0.0138537	0.0974278	PDK4
ENSG00000107036	735.544	0.256987	0.104499	2.45923	0.0139236	0.0978653	RIC1
ENSG00000124596	215.926	-0.296164	0.120473	-2.45835	0.0139577	0.098051	OARD1
ENSG00000102882	1331.73	-0.202925	0.0825726	-2.45753	0.0139897	0.098221	MAPK3
ENSG00000136875	418.173	0.221008	0.0899586	2.45677	0.0140192	0.0983741	PRPF4
ENSG00000135424	216.464	-0.348417	0.141922	-2.45499	0.0140888	0.0986994	ITGA7
ENSG00000140464	966.864	-0.21272	0.0866408	-2.45519	0.0140809	0.0986994	PML
ENSG00000162643	83.2502	0.42041	0.171244	2.45503	0.0140873	0.0986994	WDR63
ENSG00000171206	1727.33	-0.189314	0.0771204	-2.45479	0.0140969	0.0987013	TRIM8
ENSG00000173482	1811.2	0.180464	0.07356	2.45328	0.0141559	0.0990603	PTPRM
ENSG00000146066	540.835	0.217273	0.0885722	2.45307	0.0141644	0.0990654	HIGD2A
ENSG00000161281	435.882	-0.301949	0.123102	-2.45285	0.0141731	0.0990714	COX7A1
ENSG00000152127	821.59	0.255966	0.104396	2.45188	0.0142114	0.0992843	MGAT5
ENSG00000160075	1497.74	0.195302	0.0796783	2.45113	0.0142407	0.0994349	SSU72
ENSG00000048471	952.024	0.226411	0.0923858	2.45071	0.0142575	0.0994483	SNX29
ENSG00000175220	2705.72	-0.196841	0.0803206	-2.45069	0.0142583	0.0994483	ARHGAP1
ENSG00000146083	160.851	0.367918	0.150198	2.44956	0.014303	0.0997053	RNF44
ENSG00000106603	330.604	0.276229	0.112778	2.44931	0.014313	0.099721	COA1
ENSG00000166478	240.118	0.272591	0.111329	2.44853	0.0143441	0.0998827	ZNF143
ENSG00000110427	745.842	-0.224903	0.0919566	-2.44575	0.0144551	0.100573	KIAA1549L
ENSG00000110693	48.6017	0.649274	0.265481	2.44565	0.0144591	0.100573	SOX6
ENSG00000121957	363.984	-0.251054	0.102692	-2.44473	0.014496	0.100748	GPSM2
ENSG00000137936	759.551	0.244847	0.10016	2.44455	0.0145034	0.100748	BCAR3
ENSG00000178585	394.532	-0.261521	0.106986	-2.44443	0.0145079	0.100748	CTNNBIP1
ENSG00000129422	605.173	0.252382	0.103299	2.44322	0.0145567	0.101031	MTUS1
ENSG00000178035	2096.11	-0.170272	0.0697028	-2.44283	0.0145726	0.101086	IMPDH2
ENSG00000255103	397.435	0.304308	0.124605	2.44218	0.014599	0.101214	NA
ENSG00000197381	465.898	-0.225102	0.0922223	-2.44087	0.0146521	0.101527	ADARB1
ENSG00000005810	2422.85	0.23474	0.0962672	2.43842	0.0147514	0.101639	MYCBP2
ENSG00000046604	405.585	0.287291	0.117822	2.43835	0.0147546	0.101639	DSG2
ENSG00000065320	499.458	-0.252026	0.103345	-2.43868	0.0147412	0.101639	NTN1
ENSG00000122547	222.141	-0.299737	0.122898	-2.43891	0.0147318	0.101639	EEPD1
ENSG00000129003	1775.4	0.245339	0.100543	2.44015	0.0146812	0.101639	VPS13C
ENSG00000159267	569.978	0.20181	0.0827506	2.43877	0.0147372	0.101639	HLCS
ENSG00000161681	56.2284	-0.516407	0.211685	-2.4395	0.0147074	0.101639	SHANK1
ENSG00000165169	992.01	-0.21537	0.0883276	-2.43831	0.0147562	0.101639	DYNLT3
ENSG00000166741	4829.04	-0.240019	0.098385	-2.43959	0.014704	0.101639	NNMT
ENSG00000166816	42.4407	-0.572009	0.234555	-2.4387	0.0147404	0.101639	LDHD
ENSG00000211455	540.421	0.254043	0.104127	2.43973	0.0146982	0.101639	STK38L
ENSG00000130707	1091.18	-0.197775	0.0811307	-2.43773	0.0147798	0.101747	ASS1
ENSG00000213619	546.896	-0.226289	0.0928465	-2.43724	0.0147997	0.101829	NDUFS3
ENSG00000013374	1013.39	0.187103	0.0767975	2.43632	0.0148377	0.101916	NUB1
ENSG00000068079	460.578	-0.305379	0.125363	-2.43596	0.0148524	0.101916	IFI35
ENSG00000128881	307.531	0.279366	0.114666	2.43633	0.014837	0.101916	TTBK2
ENSG00000130119	195.454	0.301834	0.123878	2.43655	0.0148283	0.101916	GNL3L
ENSG00000196411	600.18	-0.226372	0.0929289	-2.43597	0.0148519	0.101916	EPHB4
ENSG00000198887	654.013	0.231214	0.0949772	2.43442	0.0149157	0.102295	SMC5
ENSG00000103202	1129.51	-0.19891	0.0817689	-2.43259	0.0149913	0.102598	NME4
ENSG00000114023	465.289	-0.263533	0.108327	-2.43275	0.0149846	0.102598	FAM162A
ENSG00000143753	2018.7	-0.179585	0.0738251	-2.43257	0.0149922	0.102598	DEGS1
ENSG00000198133	75.9074	0.447079	0.183782	2.43266	0.0149883	0.102598	TMEM229B
ENSG00000111300	415.65	0.243255	0.100008	2.43236	0.0150007	0.102602	NAA25
ENSG00000109943	51.4062	0.523299	0.215226	2.43139	0.015041	0.102822	CRTAM
ENSG00000105993	775.171	0.195713	0.0805437	2.4299	0.0151031	0.103191	DNAJB6
ENSG00000116698	692.994	0.235103	0.0967646	2.42964	0.0151137	0.103208	SMG7
ENSG00000198478	67.2864	0.468315	0.19282	2.42877	0.0151502	0.103402	SH3BGRL2
ENSG00000166902	474.476	-0.238425	0.0981765	-2.42853	0.0151602	0.103414	MRPL16
ENSG00000105701	3909.82	-0.204439	0.0842065	-2.42783	0.0151893	0.103502	FKBP8
ENSG00000177830	1226.55	-0.211667	0.0871816	-2.42788	0.0151872	0.103502	CHID1
ENSG00000113638	204.007	-0.299429	0.123359	-2.4273	0.0152118	0.103545	TTC33
ENSG00000117069	59.6158	-0.490954	0.202249	-2.42747	0.0152045	0.103545	ST6GALNAC5
ENSG00000164985	1125.9	0.176629	0.0727866	2.42667	0.0152379	0.103667	PSIP1
ENSG00000137409	2732.96	-0.171232	0.0705913	-2.42568	0.0152798	0.103896	MTCH1
ENSG00000127920	932.477	-0.230341	0.0949743	-2.4253	0.0152959	0.10395	GNG11
ENSG00000103647	465.313	-0.272489	0.112405	-2.42418	0.0153432	0.104216	CORO2B
ENSG00000163956	2024.02	-0.209336	0.0863706	-2.42369	0.0153636	0.104299	LRPAP1
ENSG00000110844	75.1287	0.447418	0.184724	2.42208	0.0154319	0.104616	PRPF40B
ENSG00000112079	1641.45	0.168425	0.0695296	2.42235	0.0154203	0.104616	STK38
ENSG00000151422	731.93	0.263826	0.108929	2.42201	0.0154349	0.104616	FER
ENSG00000137693	3470.5	0.191367	0.0790264	2.42156	0.0154541	0.104689	YAP1
ENSG00000114315	68.6343	0.46383	0.191601	2.42081	0.0154859	0.104849	HES1
ENSG00000116731	702.807	0.212545	0.087818	2.42029	0.015508	0.104943	PRDM2
ENSG00000176022	314.661	0.270259	0.111689	2.41975	0.0155314	0.105045	B3GALT6
ENSG00000100526	110.12	-0.435857	0.180205	-2.41868	0.0155771	0.105202	CDKN3
ENSG00000179750	34.1262	-0.690119	0.285323	-2.41873	0.0155748	0.105202	APOBEC3B
ENSG00000204922	135.791	-0.397168	0.164212	-2.41862	0.0155794	0.105202	UQCC3
ENSG00000156471	899.172	-0.183942	0.0760793	-2.41776	0.0156163	0.105395	PTDSS1
ENSG00000147874	335.342	0.260812	0.107884	2.41753	0.0156261	0.105406	HAUS6
ENSG00000145907	2660.97	0.184009	0.0761386	2.41677	0.0156589	0.105571	G3BP1
ENSG00000169032	731.973	-0.20513	0.0848967	-2.41623	0.0156823	0.105673	MAP2K1
ENSG00000174177	126.79	-0.372032	0.154002	-2.41577	0.015702	0.10575	CTU2
ENSG00000241837	1158.1	-0.225799	0.0934778	-2.41553	0.0157122	0.105762	ATP5O
ENSG00000082258	503.809	0.222139	0.0920035	2.41447	0.0157583	0.10596	CCNT2
ENSG00000105355	4803.55	-0.201415	0.0834143	-2.41464	0.0157509	0.10596	PLIN3
ENSG00000119508	40.4482	-0.591652	0.24512	-2.41372	0.0157906	0.106066	NR4A3
ENSG00000197256	5623.06	-0.164243	0.0680428	-2.41382	0.0157861	0.106066	KANK2
ENSG00000134046	1182.32	0.17414	0.0721672	2.413	0.0158217	0.10617	MBD2
ENSG00000185608	343.139	-0.282889	0.117237	-2.41298	0.0158228	0.10617	MRPL40
ENSG00000082153	1766.8	0.179758	0.0745335	2.41177	0.0158752	0.106298	BZW1
ENSG00000106692	641.787	0.275964	0.114433	2.41158	0.0158837	0.106298	FKTN
ENSG00000130764	540.964	-0.210712	0.0873686	-2.41176	0.0158756	0.106298	LRRC47
ENSG00000164244	1464.12	-0.20526	0.0850876	-2.41233	0.0158508	0.106298	PRRC1
ENSG00000182584	19.2007	-0.825751	0.34233	-2.41215	0.0158588	0.106298	ACTL10
ENSG00000007520	624.71	-0.219333	0.0909779	-2.41084	0.0159159	0.106345	TSR3
ENSG00000124942	49920	0.161685	0.0670635	2.41093	0.015912	0.106345	AHNAK
ENSG00000160216	1224.75	-0.193137	0.0801062	-2.41101	0.0159083	0.106345	AGPAT3
ENSG00000012061	771.015	-0.213323	0.0885381	-2.40939	0.0159792	0.106712	ERCC1
ENSG00000130449	370.989	0.270808	0.112489	2.40741	0.0160659	0.107136	ZSWIM6
ENSG00000136731	2065.99	-0.18554	0.0770718	-2.40737	0.0160679	0.107136	UGGT1
ENSG00000166313	798.148	-0.210881	0.0875905	-2.40757	0.0160589	0.107136	APBB1
ENSG00000143363	118.212	0.356765	0.148242	2.40665	0.0160998	0.107265	PRUNE1
ENSG00000146592	542.859	0.269339	0.111919	2.40655	0.016104	0.107265	CREB5
ENSG00000104313	57.5737	0.553134	0.229921	2.40575	0.0161393	0.107443	EYA1
ENSG00000047644	700.742	0.260064	0.108129	2.40514	0.0161665	0.107526	WWC3
ENSG00000167244	113.802	0.417518	0.173598	2.40509	0.0161687	0.107526	IGF2
ENSG00000185222	1764.35	-0.221609	0.0921746	-2.40423	0.0162066	0.107722	TCEAL9
ENSG00000137265	32.9014	0.852843	0.354807	2.40368	0.0162308	0.107827	IRF4
ENSG00000145428	31.8479	0.669576	0.278604	2.40333	0.0162466	0.107876	RNF175
ENSG00000157368	51.5839	-0.541461	0.225328	-2.40299	0.0162615	0.107916	IL34
ENSG00000176142	666.756	-0.213774	0.0889684	-2.40281	0.0162697	0.107916	TMEM39A
ENSG00000171155	495.311	-0.248598	0.10354	-2.40098	0.0163511	0.108352	C1GALT1C1
ENSG00000271605	13.0059	-1.169	0.486888	-2.40095	0.0163524	0.108352	MILR1
ENSG00000143469	61.8434	0.540925	0.225319	2.40071	0.0163635	0.108369	SYT14
ENSG00000106829	193.445	0.283823	0.118284	2.39951	0.016417	0.108554	TLE4
ENSG00000133606	1333.65	0.195127	0.0813127	2.39971	0.0164081	0.108554	MKRN1
ENSG00000213920	55.1092	-0.515597	0.214871	-2.39956	0.0164148	0.108554	MDP1
ENSG00000025434	113.963	-0.398658	0.166191	-2.39879	0.0164493	0.108654	NR1H3
ENSG00000157538	983.485	0.182287	0.0759879	2.3989	0.0164443	0.108654	DSCR3
ENSG00000113140	43548.8	0.180377	0.0752056	2.39845	0.0164645	0.108698	SPARC
ENSG00000059588	242.451	-0.28628	0.119392	-2.39782	0.016493	0.10883	TARBP1
ENSG00000100393	1013.48	0.237652	0.0991207	2.3976	0.0165029	0.108838	EP300
ENSG00000114331	1376.75	0.209543	0.0874546	2.39602	0.016574	0.109239	ACAP2
ENSG00000133639	1948.55	0.176022	0.0734689	2.39587	0.0165808	0.109239	BTG1
ENSG00000136854	589.509	-0.227288	0.0948921	-2.39522	0.0166103	0.109321	STXBP1
ENSG00000138363	934.767	-0.20854	0.087061	-2.39533	0.0166056	0.109321	ATIC
ENSG00000196976	151.084	-0.351694	0.146892	-2.39423	0.0166554	0.10956	LAGE3
ENSG00000144036	745.243	0.214701	0.0896927	2.39374	0.0166774	0.109649	EXOC6B
ENSG00000131459	1213.06	-0.257334	0.107547	-2.39276	0.0167223	0.109887	GFPT2
ENSG00000240204	41.5148	-0.568354	0.237561	-2.39246	0.0167359	0.10992	SMKR1
ENSG00000125447	378.072	0.263729	0.110265	2.39178	0.016767	0.10996	GGA3
ENSG00000150281	104.538	-0.386322	0.161517	-2.39184	0.0167643	0.10996	CTF1
ENSG00000163040	102.672	-0.392051	0.163918	-2.39176	0.016768	0.10996	CCDC74A
ENSG00000115963	6423.26	0.184771	0.0772612	2.39151	0.0167793	0.109977	RND3
ENSG00000108654	9059.09	0.160355	0.0670864	2.39027	0.0168361	0.110293	DDX5
ENSG00000136485	1085.18	0.207589	0.0868564	2.39002	0.0168475	0.110311	DCAF7
ENSG00000008086	52.8236	0.494599	0.206961	2.38982	0.0168566	0.110314	CDKL5
ENSG00000062282	32.2249	-0.756644	0.316717	-2.38902	0.0168933	0.110484	DGAT2
ENSG00000119471	864.952	0.241832	0.101233	2.38887	0.0169001	0.110484	HSDL2
ENSG00000123395	596.084	-0.229573	0.0961213	-2.38837	0.0169235	0.110552	ATG101
ENSG00000147224	427.473	0.224062	0.0938176	2.38827	0.0169278	0.110552	PRPS1
ENSG00000140470	37.6975	0.675834	0.28303	2.38785	0.0169473	0.110566	ADAMTS17
ENSG00000187838	895.478	-0.212918	0.0891658	-2.38788	0.0169457	0.110566	PLSCR3
ENSG00000135643	24.8752	-0.755974	0.316646	-2.38744	0.0169663	0.110576	KCNMB4
ENSG00000140022	187.088	0.337221	0.141239	2.38759	0.0169592	0.110576	STON2
ENSG00000170961	1032.74	-0.590801	0.24752	-2.38688	0.0169921	0.110688	HAS2
ENSG00000090006	413.658	-0.270578	0.113411	-2.38583	0.0170408	0.110948	LTBP4
ENSG00000134247	4226.1	0.198927	0.0833988	2.38525	0.0170676	0.111066	PTGFRN
ENSG00000107554	680.448	0.209876	0.0880394	2.38389	0.0171308	0.111382	DNMBP
ENSG00000149257	9701.18	-0.186401	0.0781942	-2.38383	0.0171337	0.111382	SERPINH1
ENSG00000130066	1044.26	0.530131	0.222451	2.38314	0.0171655	0.111532	SAT1
ENSG00000108294	971.778	-0.201443	0.0845498	-2.38254	0.0171936	0.111658	NA
ENSG00000066933	951.733	0.208112	0.0873808	2.38167	0.0172343	0.111824	MYO9A
ENSG00000158710	2906.11	-0.194638	0.0817315	-2.38143	0.0172456	0.111824	TAGLN2
ENSG00000166619	799.987	0.198119	0.0831911	2.3815	0.0172424	0.111824	BLCAP
ENSG00000114904	263.211	-0.260846	0.109577	-2.38048	0.0172901	0.111957	NEK4
ENSG00000170264	45.8622	-0.610049	0.256277	-2.38043	0.0172925	0.111957	FAM161A
ENSG00000182180	809.279	-0.194261	0.0816005	-2.38063	0.017283	0.111957	MRPS16
ENSG00000168003	1980.04	0.265507	0.111582	2.37949	0.0173366	0.112186	SLC3A2
ENSG00000169919	438.513	0.287454	0.120836	2.37888	0.0173655	0.112315	GUSB
ENSG00000263812	14.4397	-0.986007	0.414589	-2.37827	0.0173939	0.112442	LINC00908
ENSG00000133704	1179.25	0.199405	0.0838714	2.37751	0.0174299	0.112617	IPO8
ENSG00000066697	802.372	0.186039	0.0782698	2.37689	0.0174594	0.112636	MSANTD3
ENSG00000162493	3338.76	-0.242783	0.102137	-2.37702	0.017453	0.112636	PDPN
ENSG00000168214	3752.97	-0.236159	0.0993454	-2.37715	0.0174469	0.112636	RBPJ
ENSG00000164124	67.8151	0.461966	0.19443	2.376	0.0175013	0.11285	TMEM144
ENSG00000114790	50.5474	0.520749	0.219193	2.37576	0.017513	0.112868	ARHGEF26
ENSG00000134698	317.398	0.259427	0.109207	2.37554	0.0175233	0.112877	AGO4
ENSG00000161267	67.1135	-0.528572	0.222555	-2.37502	0.0175481	0.112979	BDH1
ENSG00000099256	282.627	-0.295499	0.124455	-2.37435	0.01758	0.113127	PRTFDC1
ENSG00000197299	24.7354	-0.75518	0.318087	-2.37413	0.0175905	0.113138	BLM
ENSG00000157181	326.792	0.279329	0.117676	2.3737	0.0176106	0.11321	ODR4
ENSG00000078142	708.967	0.212973	0.089732	2.37343	0.0176236	0.113236	PIK3C3
ENSG00000081307	689.325	-0.218633	0.0921498	-2.37259	0.017664	0.113439	UBA5
ENSG00000242485	739.212	-0.220028	0.092755	-2.37214	0.0176856	0.113519	MRPL20
ENSG00000126822	116.072	0.440542	0.18573	2.37194	0.0176948	0.113521	PLEKHG3
ENSG00000111911	463.916	0.230201	0.097085	2.37112	0.0177341	0.113696	HINT3
ENSG00000174485	477.57	0.25281	0.106626	2.371	0.0177399	0.113696	DENND4A
ENSG00000101347	944.641	-0.217721	0.0918517	-2.37036	0.0177709	0.113838	SAMHD1
ENSG00000168546	29.3887	-0.790135	0.333694	-2.36784	0.0178922	0.114557	GFRA2
ENSG00000003756	1536.34	0.162531	0.0686682	2.3669	0.0179378	0.114731	RBM5
ENSG00000137965	398.679	-0.292065	0.123415	-2.36654	0.0179555	0.114731	IFI44
ENSG00000169136	444.7	0.270435	0.114271	2.3666	0.0179522	0.114731	ATF5
ENSG00000198901	343.442	-0.288962	0.122099	-2.36662	0.0179513	0.114731	PRC1
ENSG00000162889	1767.56	-0.178559	0.0755063	-2.36483	0.0180385	0.115146	MAPKAPK2
ENSG00000164961	1587.98	0.190696	0.0806378	2.36485	0.0180374	0.115146	WASHC5
ENSG00000090776	528.019	-0.235102	0.0994261	-2.36459	0.0180498	0.11516	EFNB1
ENSG00000080573	2873.89	0.436672	0.184843	2.3624	0.0181572	0.115672	COL5A3
ENSG00000119707	1631.55	0.172205	0.0728939	2.36241	0.0181568	0.115672	RBM25
ENSG00000179833	2031.03	0.174894	0.0740238	2.36268	0.0181435	0.115672	SERTAD2
ENSG00000133466	248.928	-0.270734	0.114631	-2.36178	0.0181876	0.115807	C1QTNF6
ENSG00000198732	62.1047	-0.476505	0.201778	-2.36153	0.0181999	0.115828	SMOC1
[truncated: 18,168 more rows]

## Sheet: Log2FC>1 6 day
	baseMean	log2FoldChange	lfcSE	stat	pvalue	padj	SYMBOL
ENSG00000163359	112324	-4.30523	0.131301	-32.7891	8.41e-236	1.11e-231	COL6A3
ENSG00000142156	49657.2	-3.51009	0.314926	-11.1457	7.51e-29	3.3e-25	COL6A1
ENSG00000142173	49308.2	-3.37772	0.369329	-9.14554	5.93e-20	8.68e-17	COL6A2
ENSG00000222022	6.63803	-3.02014	0.865293	-3.49031	0.000482456	NA	NA
ENSG00000172733	10.5594	-2.11949	0.627792	-3.37609	0.000735226	0.00966737	PURG
ENSG00000066405	9.85159	-1.99159	0.595994	-3.34164	0.000832859	0.0106119	CLDN18
ENSG00000108700	12.9933	-1.96046	0.554098	-3.53812	0.00040299	0.0062549	CCL8
ENSG00000153012	216.035	-1.90337	0.399579	-4.76343	1.9e-06	9.31e-05	LGI2
ENSG00000078549	11.8208	-1.74954	0.573568	-3.05027	0.00228633	0.0228622	ADCYAP1R1
ENSG00000176049	10.6859	-1.74147	0.611442	-2.84813	0.00439768	0.0370802	JAKMIP2
ENSG00000140379	22.4965	-1.68947	0.436994	-3.86611	0.000110585	0.00231035	BCL2A1
ENSG00000179869	26.2927	-1.67418	0.437013	-3.83097	0.000127641	0.0026087	ABCA13
ENSG00000188596	17.0327	-1.60454	0.4402	-3.64503	0.000267362	0.00455354	CFAP54
ENSG00000243444	35.3305	-1.58472	0.356655	-4.44328	8.86e-06	0.000321858	PALM2
ENSG00000271605	11.9576	-1.57955	0.56312	-2.80499	0.00503181	0.0409501	MILR1
ENSG00000108688	49.8534	-1.54259	0.328136	-4.70108	2.59e-06	0.000118156	CCL7
ENSG00000259649	25.073	-1.53976	0.380881	-4.04264	5.29e-05	0.00132776	NA
ENSG00000188404	14.3266	-1.53728	0.495218	-3.10424	0.00190768	0.0199593	SELL
ENSG00000100285	17.5341	-1.51522	0.449508	-3.37085	0.00074937	0.00980762	NEFH
ENSG00000236609	49.6562	-1.48707	0.291553	-5.1005	3.39e-07	2.13e-05	ZNF853
ENSG00000123685	14.075	-1.48266	0.489298	-3.03017	0.00244416	0.0239895	BATF3
ENSG00000146950	216.974	-1.47843	0.173805	-8.50627	1.8e-17	1.69e-14	SHROOM2
ENSG00000148773	598.057	-1.45805	0.143632	-10.1513	3.27e-24	7.79e-21	MKI67
ENSG00000153208	15.5138	-1.44164	0.459376	-3.13827	0.00169951	0.018502	MERTK
ENSG00000159167	21.6113	-1.431	0.460667	-3.10637	0.00189401	0.0198479	STC1
ENSG00000166265	28.4016	-1.42918	0.352469	-4.05477	5.02e-05	0.00128005	CYYR1
ENSG00000148798	98.2209	-1.42898	0.235725	-6.06205	1.34e-09	1.97e-07	INA
ENSG00000088882	465.604	-1.42505	0.388658	-3.66659	0.000245808	0.00430046	CPXM1
ENSG00000054654	180.266	-1.42453	0.243803	-5.84294	5.13e-09	5.92e-07	SYNE2
ENSG00000132938	13.2648	-1.42096	0.49985	-2.84277	0.00447239	0.0375011	MTUS2
ENSG00000146250	69.2661	-1.41672	0.262387	-5.39936	6.69e-08	5.57e-06	PRSS35
ENSG00000108932	15.4016	-1.39183	0.494997	-2.81179	0.00492659	0.040376	SLC16A6
ENSG00000123560	17.6414	-1.35232	0.433366	-3.12051	0.00180539	0.0191917	PLP1
ENSG00000179583	35.8882	-1.34049	0.314675	-4.25992	2.04e-05	0.00062271	CIITA
ENSG00000146006	13.964	-1.34009	0.481913	-2.78077	0.00542308	0.0433912	LRRTM2
ENSG00000147145	19.855	-1.33893	0.404423	-3.31073	0.000930545	0.0114964	LPAR4
ENSG00000123453	19.9257	-1.33292	0.454468	-2.93292	0.00335788	0.0305329	SARDH
ENSG00000152092	33.1544	-1.32236	0.364508	-3.62779	0.000285861	0.00481755	ASTN1
ENSG00000120645	49.0207	-1.31203	0.297142	-4.41552	1.01e-05	0.000360414	IQSEC3
ENSG00000140563	55.357	-1.30945	0.286027	-4.57808	4.69e-06	0.000195461	MCTP2
ENSG00000060709	41.2686	-1.30425	0.320948	-4.06373	4.83e-05	0.00123911	RIMBP2
ENSG00000156427	48.3679	-1.30141	0.291273	-4.46802	7.89e-06	0.000297733	FGF18
ENSG00000171631	25.0659	-1.30029	0.416013	-3.12561	0.00177437	0.0190182	P2RY6
ENSG00000144285	59.139	-1.26536	0.325919	-3.88244	0.000103415	0.00220208	SCN1A
ENSG00000176723	18.6341	-1.2546	0.439028	-2.85767	0.00426762	0.0362156	ZNF843
ENSG00000173227	45.6922	-1.24693	0.309974	-4.02271	5.75e-05	0.001412	SYT12
ENSG00000175084	27.0977	-1.24085	0.361849	-3.4292	0.000605353	0.00844926	DES
ENSG00000110076	36.8118	-1.23735	0.30891	-4.00553	6.19e-05	0.00147992	NRXN2
ENSG00000197594	721.867	-1.22987	0.134889	-9.11764	7.68e-20	1.01e-16	ENPP1
ENSG00000198300	101.399	-1.21886	0.205278	-5.93764	2.89e-09	3.52e-07	PEG3
ENSG00000170961	1544.16	-1.20884	0.121672	-9.93528	2.92e-23	5.5e-20	HAS2
ENSG00000061337	225.274	-1.19269	0.200797	-5.93979	2.85e-09	3.51e-07	LZTS1
ENSG00000134917	173.162	-1.18999	0.214727	-5.54189	2.99e-08	2.74e-06	ADAMTS8
ENSG00000139618	106.895	-1.18581	0.249116	-4.76009	1.94e-06	9.43e-05	BRCA2
ENSG00000118849	37.2223	-1.18357	0.309412	-3.82521	0.000130659	0.00266212	RARRES1
ENSG00000135472	330.329	-1.18162	0.178355	-6.6251	3.47e-11	7.74e-09	FAIM2
ENSG00000058404	33.7765	-1.17094	0.342335	-3.42044	0.000625193	0.00862557	CAMK2B
ENSG00000243509	87.0597	-1.17019	0.285715	-4.09564	4.21e-05	0.00111495	TNFRSF6B
ENSG00000172020	51.9392	-1.16854	0.288966	-4.04387	5.26e-05	0.00132776	GAP43
ENSG00000101194	101.281	-1.16772	0.205669	-5.67768	1.37e-08	1.39e-06	SLC17A9
ENSG00000077264	67.2775	-1.16581	0.234734	-4.9665	6.82e-07	3.8e-05	PAK3
ENSG00000213760	41.9058	-1.16169	0.290044	-4.00524	6.2e-05	0.00147992	ATP6V1G2
ENSG00000102057	62.5042	-1.1519	0.288925	-3.98685	6.7e-05	0.00156814	KCND1
ENSG00000119681	5837.87	-1.15017	0.302782	-3.79868	0.000145467	0.00290537	LTBP2
ENSG00000051341	77.0968	-1.13476	0.268536	-4.22573	2.38e-05	0.000707605	POLQ
ENSG00000059915	18.0266	-1.13285	0.415303	-2.72777	0.00637646	0.0487014	PSD
ENSG00000012048	165.653	-1.12827	0.203415	-5.54664	2.91e-08	2.68e-06	BRCA1
ENSG00000024526	108.991	-1.12816	0.227431	-4.96044	7.03e-07	3.91e-05	DEPDC1
ENSG00000159784	123.945	-1.12396	0.201704	-5.57233	2.51e-08	2.4e-06	FAM131B
ENSG00000115884	686.982	-1.11906	0.141172	-7.92692	2.25e-15	1.56e-12	SDC1
ENSG00000163462	49.1628	-1.11317	0.290827	-3.82762	0.000129386	0.00264028	TRIM46
ENSG00000066279	330.437	-1.10874	0.214913	-5.15902	2.48e-07	1.62e-05	ASPM
ENSG00000122862	85.261	-1.09257	0.268592	-4.06775	4.75e-05	0.0012275	SRGN
ENSG00000099365	41.4988	-1.0893	0.306413	-3.55501	0.000377971	0.00595791	STX1B
ENSG00000118193	77.4117	-1.08762	0.294976	-3.68716	0.000226773	0.00408278	KIF14
ENSG00000117650	70.45	-1.08615	0.277908	-3.90831	9.29e-05	0.00201867	NEK2
ENSG00000134830	26.2492	-1.07844	0.391127	-2.75726	0.00582887	0.0457481	C5AR2
ENSG00000165490	36.7876	-1.0754	0.362665	-2.96528	0.00302405	0.0282288	DDIAS
ENSG00000138796	397.946	-1.07431	0.143665	-7.47784	7.56e-14	3.43e-11	HADH
ENSG00000100092	37.9305	-1.07267	0.310819	-3.4511	0.000558309	0.00802234	SH3BP1
ENSG00000115594	6018.7	-1.06814	0.162143	-6.58766	4.47e-11	9.8e-09	IL1R1
ENSG00000072571	178.51	-1.05927	0.202723	-5.22524	1.74e-07	1.21e-05	HMMR
ENSG00000198959	245.741	-1.05906	0.176783	-5.99071	2.09e-09	2.83e-07	TGM2
ENSG00000182010	26.9895	-1.05806	0.368565	-2.87076	0.00409482	0.0353881	RTKN2
ENSG00000104093	504.313	-1.04713	0.153596	-6.81742	9.27e-12	2.49e-09	DMXL2
ENSG00000215218	69.5902	-1.0448	0.295487	-3.53587	0.000406429	0.00629344	UBE2QL1
ENSG00000144426	356.466	-1.04316	0.181563	-5.74546	9.17e-09	9.97e-07	NBEAL1
ENSG00000137812	168.819	-1.0359	0.194825	-5.31707	1.05e-07	7.89e-06	KNL1
ENSG00000107623	48.0153	-1.02815	0.305019	-3.37076	0.000749618	0.00980762	NA
ENSG00000156970	134.496	-1.02065	0.205392	-4.96929	6.72e-07	3.76e-05	BUB1B
ENSG00000165868	308.419	-1.0187	0.13035	-7.81512	5.49e-15	3.44e-12	HSPA12A
ENSG00000166341	740.683	-1.01243	0.144048	-7.02842	2.09e-12	6.55e-10	DCHS1
ENSG00000176208	41.4995	-1.00821	0.295982	-3.40631	0.000658484	0.00893502	ATAD5
ENSG00000157870	298.614	-1.00593	0.149336	-6.73602	1.63e-11	4.29e-09	FAM213B
ENSG00000255346	26.9065	-1.00533	0.348736	-2.88278	0.00394183	0.0343819	NOX5
ENSG00000163491	386.788	-1.00126	0.160957	-6.22063	4.95e-10	8.01e-08	NEK10
ENSG00000140470	50.3518	1.00124	0.316354	3.16493	0.0015512	0.0173909	ADAMTS17
ENSG00000241644	47.5567	1.01539	0.338415	3.00042	0.00269611	0.0258269	INMT
ENSG00000091490	256.042	1.01789	0.196415	5.18233	2.19e-07	1.45e-05	SEL1L3
ENSG00000103184	34.0399	1.07195	0.354722	3.02196	0.00251145	0.0245585	SEC14L5
ENSG00000128567	580.681	1.07313	0.352589	3.04356	0.00233797	0.0232245	PODXL
ENSG00000074527	1921.04	1.07817	0.147267	7.32122	2.46e-13	1.01e-10	NTN4
ENSG00000048740	1816.07	1.07977	0.143474	7.5259	5.24e-14	2.46e-11	CELF2
ENSG00000162817	89.6941	1.08105	0.242874	4.45107	8.54e-06	0.000314141	C1orf115
ENSG00000111110	64.7952	1.09143	0.242779	4.49557	6.94e-06	0.0002686	PPM1H
ENSG00000116183	188.749	1.0964	0.214853	5.10301	3.34e-07	2.12e-05	PAPPA2
ENSG00000100554	1278.41	1.10167	0.115504	9.53799	1.46e-21	2.4e-18	ATP6V1D
ENSG00000185652	33.6886	1.10315	0.316308	3.48757	0.000487439	0.00722485	NTF3
ENSG00000144583	152.14	1.11677	0.20887	5.34673	8.96e-08	6.85e-06	2004-03-01
ENSG00000119938	338.672	1.1302	0.136397	8.28612	1.17e-16	9.63e-14	PPP1R3C
ENSG00000204291	1179.86	1.146	0.136418	8.4007	4.44e-17	3.89e-14	COL15A1
ENSG00000204228	22.898	1.14908	0.366883	3.132	0.00173622	0.0187006	HSD17B8
ENSG00000180730	35.6923	1.1594	0.370069	3.13292	0.00173079	0.0186574	SHISA2
ENSG00000006128	28.223	1.16695	0.415534	2.8083	0.00498031	0.0406139	TAC1
ENSG00000170412	52.2671	1.18628	0.276675	4.28762	1.81e-05	0.000568678	GPRC5C
ENSG00000138678	36.4356	1.19071	0.308334	3.86174	0.000112584	0.00234838	GPAT3
ENSG00000139292	79.9887	1.20861	0.244548	4.94221	7.72e-07	4.23e-05	LGR5
ENSG00000160179	23.3639	1.23738	0.421923	2.93271	0.00336014	0.0305329	ABCG1
ENSG00000189410	99.5105	1.2524	0.212153	5.9033	3.56e-09	4.22e-07	SH2D5
ENSG00000101265	585.697	1.25408	0.176373	7.1104	1.16e-12	3.9e-10	RASSF2
ENSG00000103316	60.3849	1.29748	0.265326	4.89014	1.01e-06	5.35e-05	CRYM
ENSG00000117289	2792.99	1.32076	0.130211	10.1432	3.55e-24	7.79e-21	NA
ENSG00000140044	1250.91	1.34844	0.15289	8.8197	1.15e-18	1.37e-15	JDP2
ENSG00000148677	27.5605	1.36615	0.427166	3.19818	0.00138298	0.0158699	ANKRD1
ENSG00000128510	379.958	1.40853	0.174424	8.07533	6.73e-16	4.96e-13	CPA4
ENSG00000126878	26.7463	1.4714	0.507488	2.89938	0.00373905	0.0330511	AIF1L
ENSG00000196616	561.838	1.47299	0.422963	3.48254	0.000496676	0.00733698	ADH1B
ENSG00000025039	227.156	1.50642	0.186569	8.07433	6.78e-16	4.96e-13	RRAGD
ENSG00000144191	22.4673	1.55579	0.433856	3.58596	0.000335847	0.00543048	CNGA3
ENSG00000176399	12.8541	1.60815	0.565067	2.84595	0.00442795	0.0372877	DMRTA1
ENSG00000135116	50.0705	1.70508	0.410871	4.14993	3.33e-05	0.000928351	HRK
ENSG00000122254	35.7711	1.77891	0.320172	5.55609	2.76e-08	2.57e-06	HS3ST2
ENSG00000136040	653.741	1.80483	0.17161	10.517	7.21e-26	2.37e-22	PLXNC1
ENSG00000197903	602.664	2.08422	0.152324	13.6829	1.29e-42	8.46e-39	HIST1H2BK

## Sheet: Log2FC>1 4 day
	baseMean	log2FoldChange	lfcSE	stat	pvalue	padj	SYMBOL
ENSG00000163359	80335.7	-3.41226	0.169796	-20.0962	7.96506e-90	1.01331e-85	COL6A3
ENSG00000142156	38335.7	-3.01576	0.215457	-13.997	1.62537e-44	1.0339e-40	COL6A1
ENSG00000142173	37269.3	-2.78616	0.207437	-13.4313	3.96156e-41	1.67996e-37	COL6A2
ENSG00000128285	15.5282	-1.52939	0.415647	-3.67954	0.000233657	0.00466979	MCHR1
ENSG00000108688	27.9992	-1.4559	0.34011	-4.28069	1.86316e-05	0.00062544	CCL7
ENSG00000213760	41.5881	-1.43639	0.264582	-5.42892	5.66947e-08	4.80846e-06	ATP6V1G2
ENSG00000148798	66.8166	-1.40033	0.276977	-5.05575	4.28708e-07	2.71344e-05	INA
ENSG00000106537	33.082	-1.30848	0.322882	-4.05252	5.06693e-05	0.00140439	TSPAN13
ENSG00000102057	51.4331	-1.29885	0.257542	-5.04324	4.57704e-07	2.88263e-05	KCND1
ENSG00000153012	172.359	-1.28771	0.177101	-7.27103	3.56763e-13	1.29678e-10	LGI2
ENSG00000140379	15.6447	-1.25722	0.420932	-2.98676	0.00281952	0.0311257	BCL2A1
ENSG00000106789	16.288	-1.23689	0.402036	-3.07657	0.00209398	0.0252031	CORO2A
ENSG00000171631	18.5878	-1.16724	0.371802	-3.13941	0.0016929	0.0217277	P2RY6
ENSG00000174939	32.1861	-1.16071	0.289794	-4.00528	6.19452e-05	0.00165909	ASPHD1
ENSG00000135472	281.673	-1.13725	0.148831	-7.64125	2.1513e-14	1.36166e-11	FAIM2
ENSG00000125510	36.8821	-1.11299	0.285848	-3.89364	9.87493e-05	0.0023526	OPRL1
ENSG00000120645	34.2183	-1.09813	0.288961	-3.80028	0.000144535	0.00320343	IQSEC3
ENSG00000236609	39.0733	-1.09343	0.270588	-4.04094	5.32383e-05	0.00145343	ZNF853
ENSG00000006606	21.2375	-1.06331	0.340029	-3.12711	0.00176536	0.0222806	CCL26
ENSG00000101194	57.7395	-1.04017	0.223032	-4.66376	3.10487e-06	0.000139576	SLC17A9
ENSG00000122862	65.7289	-1.00963	0.225705	-4.47322	7.70517e-06	0.000297046	SRGN
ENSG00000146250	56.0448	-1.00767	0.263286	-3.82729	0.000129561	0.0029539	PRSS35
ENSG00000061337	147.124	-1.00216	0.171052	-5.85883	4.6615e-09	5.11238e-07	LZTS1
ENSG00000157150	46.3857	-0.991462	0.249902	-3.9674	7.26598e-05	0.00185991	TIMP4
ENSG00000134917	75.1623	-0.987422	0.211005	-4.67962	2.87408e-06	0.000130018	ADAMTS8
ENSG00000197594	674.308	-0.98609	0.126104	-7.81965	5.29722e-15	4.21195e-12	ENPP1
ENSG00000173227	28.7489	-0.982447	0.298388	-3.29252	0.000992951	0.0144933	SYT12
ENSG00000132563	113.11	-0.969456	0.153358	-6.32151	2.59025e-10	4.45313e-08	REEP2
ENSG00000184451	25.6481	-0.957843	0.313777	-3.05262	0.00226849	0.0267314	CCR10
ENSG00000166265	27.2606	-0.952082	0.320836	-2.96751	0.00300226	0.0324557	CYYR1
ENSG00000105696	29.6283	-0.948436	0.317606	-2.9862	0.00282464	0.0311396	TMEM59L
ENSG00000172020	28.774	-0.94327	0.305616	-3.08645	0.00202559	0.0246835	GAP43
ENSG00000146950	99.5142	-0.936107	0.191955	-4.87671	1.07869e-06	5.68918e-05	SHROOM2
ENSG00000243509	51.7715	-0.923975	0.240129	-3.84783	0.00011917	0.00275874	TNFRSF6B
ENSG00000171345	822.039	-0.920489	0.129298	-7.11912	1.08616e-12	3.32804e-10	KRT19
ENSG00000170439	33.1587	-0.919747	0.292572	-3.14366	0.00166847	0.0215495	METTL7B
ENSG00000134285	312.713	-0.917712	0.140023	-6.55402	5.60088e-11	1.07961e-08	FKBP11
ENSG00000196189	22.6833	-0.914404	0.323366	-2.82776	0.00468744	0.0452112	SEMA4A
ENSG00000175084	34.1364	-0.889006	0.298101	-2.98223	0.00286156	0.0313834	DES
ENSG00000138028	121.571	-0.884915	0.175869	-5.03167	4.86225e-07	3.01744e-05	CGREF1
ENSG00000143127	722.94	-0.884122	0.114695	-7.70846	1.27344e-14	9.00037e-12	ITGA10
ENSG00000181195	243.929	-0.884035	0.165612	-5.33799	9.3985e-08	7.2911e-06	PENK
ENSG00000197859	70.3822	-0.879864	0.242592	-3.62693	0.000286808	0.00554317	ADAMTSL2
ENSG00000115163	30.9396	-0.877748	0.296183	-2.96353	0.00304131	0.0327895	CENPA
ENSG00000115884	569.312	-0.867631	0.113809	-7.62357	2.46757e-14	1.36489e-11	SDC1
ENSG00000135324	114.032	-0.863739	0.187937	-4.59591	4.30869e-06	0.000180908	MRAP2
ENSG00000158859	54.7206	-0.861554	0.232519	-3.70531	0.000211132	0.00438893	ADAMTS4
ENSG00000100092	29.8655	-0.856594	0.286327	-2.99167	0.00277458	0.030722	SH3BP1
ENSG00000162426	36.4714	-0.852409	0.271716	-3.13713	0.0017061	0.0218141	SLC45A1
ENSG00000205710	29.3977	-0.851522	0.282403	-3.01527	0.00256748	0.0290511	C17orf107
ENSG00000115598	35.021	-0.839915	0.263661	-3.18558	0.00144462	0.0192243	IL1RL2
ENSG00000165868	251.55	-0.839904	0.111486	-7.53374	4.9308e-14	2.24035e-11	HSPA12A
ENSG00000122986	40.3271	-0.837536	0.260749	-3.21204	0.00131794	0.0178404	HVCN1
ENSG00000060709	40.9503	-0.829292	0.262914	-3.15423	0.00160922	0.021019	RIMBP2
ENSG00000266964	60.6154	-0.819592	0.228189	-3.59172	0.000328499	0.00617307	FXYD1
ENSG00000149633	40.5253	-0.813945	0.253082	-3.21613	0.00129931	0.0176783	KIAA1755
ENSG00000240583	976.622	-0.811927	0.195356	-4.15614	3.23663e-05	0.000975745	AQP1
ENSG00000104783	95.4814	-0.809366	0.181707	-4.45425	8.41876e-06	0.000320669	KCNN4
ENSG00000156427	59.2517	-0.807255	0.250551	-3.22192	0.00127335	0.0174002	FGF18
ENSG00000215218	51.5867	-0.803478	0.25541	-3.14584	0.0016561	0.0214815	UBE2QL1
ENSG00000198959	347.53	-0.800997	0.270338	-2.96295	0.00304705	0.0328235	TGM2
ENSG00000157870	223.772	-0.800989	0.121513	-6.59181	4.34487e-11	8.77388e-09	FAM213B
ENSG00000183250	55.0228	-0.788843	0.221979	-3.55368	0.000379876	0.00688973	LINC01547
ENSG00000182916	205.103	-0.786627	0.15242	-5.16091	2.45755e-07	1.69e-05	TCEAL7
ENSG00000163485	239.865	-0.784807	0.128261	-6.11881	9.42764e-10	1.36294e-07	ADORA1
ENSG00000144712	47.1755	-0.781098	0.238118	-3.2803	0.00103695	0.0149064	CAND2
ENSG00000169220	41.7747	-0.778612	0.245838	-3.16718	0.00153927	0.0202702	RGS14
ENSG00000221890	78.9843	-0.777242	0.204952	-3.79232	0.000149247	0.00327365	NPTXR
ENSG00000159784	104.236	-0.774759	0.180489	-4.29255	1.76632e-05	0.000602425	FAM131B
ENSG00000182013	157.583	-0.769933	0.157334	-4.89362	9.89962e-07	5.26958e-05	PNMA8A
ENSG00000138796	365.649	-0.769855	0.107716	-7.14708	8.86405e-13	2.81921e-10	HADH
ENSG00000105825	140.969	-0.767572	0.193158	-3.9738	7.07361e-05	0.00183654	TFPI2
ENSG00000110811	1480.55	-0.76248	0.0884336	-8.62206	6.57591e-18	9.29542e-15	P3H3
ENSG00000185338	35.7086	-0.761862	0.25152	-3.02903	0.00245342	0.0282075	SOCS1
ENSG00000104368	201.976	-0.759962	0.132648	-5.72918	1.00918e-08	1.01092e-06	PLAT
ENSG00000142552	3469.64	-0.753707	0.0994486	-7.57886	3.48605e-14	1.8479e-11	RCN3
ENSG00000067445	395.457	-0.74125	0.116419	-6.3671	1.92632e-10	3.4037e-08	TRO
ENSG00000177706	2718.34	-0.738317	0.105057	-7.02778	2.09851e-12	5.93271e-10	FAM20C
ENSG00000159164	206.188	-0.735316	0.126481	-5.81366	6.11221e-09	6.53442e-07	SV2A
ENSG00000006025	44.3694	-0.731245	0.255955	-2.85692	0.00427769	0.0420797	OSBPL7
ENSG00000119681	4495.6	-0.714608	0.0853625	-8.37145	5.69159e-17	6.58258e-14	LTBP2
ENSG00000140941	1620.74	-0.711885	0.0951802	-7.47934	7.46961e-14	3.16761e-11	MAP1LC3B
ENSG00000138135	170.807	-0.709435	0.167863	-4.22626	2.37606e-05	0.000765271	CH25H
ENSG00000184682	43.3832	-0.708711	0.24746	-2.86394	0.00418403	0.0413913	NA
ENSG00000197457	496.81	-0.706969	0.112447	-6.28712	3.2341e-10	5.20813e-08	STMN3
ENSG00000197380	137.579	-0.703418	0.148743	-4.72909	2.25532e-06	0.00010706	DACT3
ENSG00000154277	2614.78	-0.700564	0.110901	-6.31704	2.66614e-10	4.52248e-08	UCHL1
ENSG00000044574	10226.3	-0.695661	0.0762868	-9.11903	7.57998e-20	1.37761e-16	HSPA5
ENSG00000125398	80.3925	-0.694732	0.183331	-3.78949	0.000150959	0.0033055	SOX9
ENSG00000165821	105.857	-0.69214	0.18591	-3.72298	0.000196884	0.00412684	SALL2
ENSG00000130592	1386.59	-0.689847	0.0862853	-7.99495	1.29622e-15	1.17789e-12	LSP1
ENSG00000137726	69.8446	-0.688747	0.207982	-3.31157	0.00092773	0.0136921	FXYD6
ENSG00000113552	928.843	-0.684863	0.0898169	-7.6251	2.43845e-14	1.36489e-11	GNPDA1
ENSG00000137563	515.766	-0.683185	0.112473	-6.07422	1.2459e-09	1.69233e-07	GGH
ENSG00000100626	177.052	-0.68255	0.150983	-4.52072	6.16301e-06	0.000246559	GALNT16
ENSG00000115457	68.534	-0.680542	0.239971	-2.83593	0.00456918	0.0444073	IGFBP2
ENSG00000140563	54.4836	-0.679548	0.225427	-3.01449	0.0025741	0.0290794	MCTP2
ENSG00000168517	90.7808	-0.676992	0.172107	-3.93355	8.3699e-05	0.00208379	HEXIM2
ENSG00000185361	45.0602	-0.672516	0.233353	-2.88196	0.00395204	0.0396513	TNFAIP8L1
ENSG00000247746	75.2364	-0.663889	0.204973	-3.23891	0.00119989	0.0167012	USP51
ENSG00000198300	83.8399	-0.663704	0.205924	-3.22305	0.00126832	0.0173688	PEG3
ENSG00000108691	667.47	-0.663547	0.128084	-5.18058	2.21202e-07	1.53778e-05	CCL2
ENSG00000003137	80.3064	-0.663418	0.221097	-3.00058	0.00269466	0.0301508	CYP26B1
ENSG00000123374	185.76	-0.661105	0.161412	-4.09577	4.20776e-05	0.0012125	CDK2
ENSG00000011478	83.4623	-0.660514	0.173168	-3.81429	0.000136575	0.00306306	QPCTL
ENSG00000100196	1480	-0.658061	0.0851881	-7.7248	1.12027e-14	8.3836e-12	KDELR3
ENSG00000145358	182.647	-0.657964	0.15022	-4.37999	1.18684e-05	0.000428948	DDIT4L
ENSG00000101367	1514.7	-0.653337	0.103664	-6.30243	2.93019e-10	4.87077e-08	MAPRE1
ENSG00000099994	175.162	-0.652003	0.153577	-4.24545	2.18155e-05	0.000709981	SUSD2
ENSG00000138207	222.728	-0.651176	0.128755	-5.05747	4.24845e-07	2.70255e-05	RBP4
ENSG00000110876	108.972	-0.651146	0.167723	-3.88226	0.00010349	0.00246093	SELPLG
ENSG00000253368	200.294	-0.651125	0.150967	-4.31304	1.61028e-05	0.000553676	TRNP1
ENSG00000182636	899.041	-0.649844	0.10071	-6.45261	1.09941e-10	1.9981e-08	NDN
ENSG00000174370	77.4125	-0.648932	0.197564	-3.28466	0.00102106	0.0147111	C11orf45
ENSG00000105290	59.2699	-0.646373	0.209937	-3.07889	0.00207777	0.0250316	APLP1
ENSG00000197208	45.7651	-0.642685	0.222032	-2.89456	0.00379696	0.0386859	SLC22A4
ENSG00000100116	97.7832	-0.642022	0.170039	-3.77573	0.000159543	0.00345776	GCAT
ENSG00000170891	206.604	-0.640111	0.147182	-4.34911	1.36693e-05	0.000483058	CYTL1
ENSG00000103485	541.687	-0.636897	0.12573	-5.06558	4.07166e-07	2.61614e-05	NA
ENSG00000114268	69.8644	-0.63233	0.19661	-3.21616	0.00129916	0.0176783	PFKFB4
ENSG00000149489	93.6026	-0.628677	0.185876	-3.38224	0.000718979	0.0114193	ROM1
ENSG00000104998	78.3471	-0.62702	0.182712	-3.43175	0.000599706	0.00992924	IL27RA
ENSG00000168309	90.7465	-0.62527	0.185483	-3.37104	0.000748842	0.011776	FAM107A
ENSG00000101447	68.6386	-0.619806	0.201226	-3.08015	0.00206898	0.0249968	FAM83D
ENSG00000178531	81.0907	-0.616273	0.191928	-3.21096	0.00132291	0.0178664	CTXN1
ENSG00000197816	60.7926	-0.615398	0.199653	-3.08234	0.00205379	0.024903	CCDC180
ENSG00000103021	70.9445	-0.614769	0.206906	-2.97124	0.00296596	0.0322504	CCDC113
ENSG00000128311	216.396	-0.613483	0.136367	-4.49877	6.83469e-06	0.000267842	TST
ENSG00000095303	274.51	-0.61323	0.132647	-4.62304	3.78166e-06	0.000163086	PTGS1
ENSG00000171992	879.021	-0.613173	0.110153	-5.56658	2.59787e-08	2.41242e-06	SYNPO
ENSG00000162551	234.844	-0.612103	0.15831	-3.86649	0.000110412	0.00260605	ALPL
ENSG00000205795	74.0383	-0.6092	0.183023	-3.32854	0.000873018	0.0130665	CYS1
ENSG00000136026	5642.91	-0.607944	0.0735154	-8.26961	1.34403e-16	1.42489e-13	CKAP4
ENSG00000183615	109.092	-0.604796	0.158592	-3.81353	0.000136997	0.00306306	FAM167B
ENSG00000074842	2228.8	-0.604232	0.102172	-5.91385	3.34208e-09	3.90072e-07	MYDGF
ENSG00000112576	370.56	-0.602955	0.126166	-4.77907	1.76104e-06	8.65016e-05	CCND3
ENSG00000103490	197.953	-0.601048	0.151719	-3.96158	7.44556e-05	0.00189347	PYCARD
ENSG00000107551	90.6813	-0.600941	0.180634	-3.32685	0.000878345	0.0131154	RASSF4
ENSG00000185614	57.1316	-0.600811	0.201947	-2.9751	0.00292893	0.0319296	FAM212A
ENSG00000100804	1495.93	-0.600481	0.0906483	-6.62429	3.48911e-11	7.52346e-09	PSMB5
ENSG00000155660	2778.77	-0.599651	0.0785336	-7.6356	2.24767e-14	1.36166e-11	PDIA4
ENSG00000174807	7344	-0.59555	0.0981937	-6.06505	1.31915e-09	1.74814e-07	CD248
ENSG00000013016	411.982	-0.592006	0.104398	-5.67068	1.4223e-08	1.41363e-06	EHD3
ENSG00000167775	386.741	-0.591158	0.127097	-4.65124	3.29948e-06	0.00014575	CD320
ENSG00000182909	74.6817	-0.588211	0.190664	-3.08507	0.00203503	0.0247748	NA
ENSG00000147654	165.805	-0.578871	0.135238	-4.28038	1.86573e-05	0.00062544	EBAG9
ENSG00000166341	530.428	-0.575614	0.124867	-4.60981	4.03038e-06	0.000170915	DCHS1
ENSG00000167703	164.966	-0.574625	0.158967	-3.61475	0.000300633	0.00575137	SLC43A2
ENSG00000143786	225.534	-0.573618	0.140988	-4.06857	4.73018e-05	0.00133431	CNIH3
ENSG00000184792	177.212	-0.573327	0.136516	-4.19969	2.67277e-05	0.000840276	OSBP2
ENSG00000101311	90.3915	-0.573048	0.173691	-3.29924	0.000969458	0.0142217	FERMT1
ENSG00000171471	160.827	-0.569545	0.137906	-4.12995	3.62848e-05	0.00107352	NA
ENSG00000142583	496.815	-0.5694	0.126122	-4.51468	6.34117e-06	0.000251316	SLC2A5
ENSG00000167900	252.125	-0.56905	0.151337	-3.76015	0.000169812	0.00365542	TK1
ENSG00000160013	96.2998	-0.567688	0.172909	-3.28316	0.00102651	0.0147729	PTGIR
ENSG00000072571	105.832	-0.567345	0.183938	-3.08444	0.00203937	0.0247802	HMMR
ENSG00000106688	396.022	-0.566805	0.10478	-5.40949	6.32031e-08	5.28994e-06	SLC1A1
ENSG00000167705	112.889	-0.565234	0.161288	-3.50451	0.000457447	0.00799069	RILP
ENSG00000213145	470.181	-0.562338	0.129685	-4.33618	1.44982e-05	0.00050807	CRIP1
ENSG00000011422	600.962	-0.562144	0.108946	-5.15983	2.47178e-07	1.69064e-05	PLAUR
ENSG00000136490	138.483	-0.558765	0.1579	-3.53873	0.000402061	0.00720425	LIMD2
ENSG00000180304	1168.34	-0.554909	0.0937562	-5.91864	3.24614e-09	3.82383e-07	OAZ2
ENSG00000103888	29743.9	-0.554863	0.0839785	-6.6072	3.91653e-11	8.03648e-09	CEMIP
ENSG00000090971	185.117	-0.553406	0.135147	-4.09486	4.22427e-05	0.00121312	NAT14
ENSG00000105559	1181.43	-0.553127	0.0896728	-6.16829	6.90333e-10	1.02121e-07	PLEKHA4
ENSG00000099330	101.121	-0.552625	0.16802	-3.28905	0.00100526	0.014566	OCEL1
ENSG00000153214	942.769	-0.547622	0.082032	-6.67571	2.46042e-11	5.58956e-09	TMEM87B
ENSG00000104415	564.039	-0.546681	0.102703	-5.32293	1.0211e-07	7.73243e-06	WISP1
ENSG00000186866	1053.85	-0.545721	0.0842412	-6.47808	9.28964e-11	1.71279e-08	POFUT2
ENSG00000160991	697.595	-0.542256	0.0890749	-6.08765	1.14582e-09	1.60188e-07	ORAI2
ENSG00000132879	218.585	-0.541272	0.131638	-4.11183	3.92536e-05	0.00114276	FBXO44
ENSG00000111206	360.295	-0.541168	0.105464	-5.13129	2.87767e-07	1.94733e-05	FOXM1
ENSG00000108852	67.8667	-0.538458	0.187642	-2.8696	0.00410996	0.0408492	MPP2
ENSG00000186469	278.4	-0.53709	0.132254	-4.06103	4.88557e-05	0.00136585	GNG2
ENSG00000175426	173.4	-0.53121	0.135157	-3.93032	8.48319e-05	0.00210377	PCSK1
ENSG00000121410	94.5012	-0.526621	0.182217	-2.89008	0.00385148	0.0389495	A1BG
ENSG00000168491	88.2476	-0.526532	0.18301	-2.87707	0.00401387	0.040145	CCDC110
ENSG00000041982	10967.2	-0.526059	0.0844024	-6.23275	4.58308e-10	6.94118e-08	TNC
ENSG00000099957	89.3147	-0.525721	0.177165	-2.96741	0.00300323	0.0324557	P2RX6
ENSG00000105404	1516.76	-0.524779	0.107842	-4.86617	1.13784e-06	5.93264e-05	RABAC1
ENSG00000124783	3455.89	-0.52355	0.0857868	-6.10292	1.04147e-09	1.47218e-07	SSR1
ENSG00000076716	262.181	-0.522958	0.10771	-4.85525	1.20238e-06	6.24353e-05	GPC4
ENSG00000108797	884.969	-0.520668	0.124626	-4.17785	2.94279e-05	0.000903212	CNTNAP1
ENSG00000149485	2237.75	-0.51675	0.0714855	-7.22874	4.87487e-13	1.63206e-10	FADS1
ENSG00000221852	382.897	-0.516695	0.129304	-3.99598	6.44274e-05	0.0017076	KRTAP1-5
ENSG00000166557	1555.68	-0.513952	0.0853054	-6.02485	1.69271e-09	2.19741e-07	TMED3
ENSG00000077943	130.615	-0.512315	0.17441	-2.93742	0.00330953	0.034941	ITGA8
ENSG00000183010	959.696	-0.51228	0.0914357	-5.60263	2.11128e-08	2.00446e-06	PYCR1
ENSG00000184164	553.708	-0.51178	0.102567	-4.98969	6.04748e-07	3.51306e-05	CRELD2
ENSG00000179542	81.8797	-0.511685	0.182741	-2.80006	0.00510935	0.0480778	SLITRK4
ENSG00000166130	1330.47	-0.511223	0.111063	-4.60299	4.16478e-06	0.000176028	IKBIP
ENSG00000123131	2254.63	-0.510684	0.110523	-4.62062	3.82602e-06	0.000164441	PRDX4
ENSG00000083444	3057.13	-0.509044	0.0761453	-6.68517	2.30664e-11	5.43428e-09	PLOD1
ENSG00000138835	1648.32	-0.508459	0.093264	-5.45182	4.98571e-08	4.31484e-06	RGS3
ENSG00000166794	4505.09	-0.505911	0.105602	-4.79074	1.66169e-06	8.32286e-05	PPIB
ENSG00000169083	98.536	-0.505539	0.168191	-3.00575	0.00264926	0.029695	AR
ENSG00000145050	687.175	-0.503938	0.0946398	-5.3248	1.01064e-07	7.72042e-06	MANF
ENSG00000179222	3969.89	-0.503228	0.0726908	-6.92285	4.42639e-12	1.19814e-09	MAGED1
ENSG00000085117	450.759	-0.502775	0.107906	-4.65936	3.17192e-06	0.00014159	CD82
ENSG00000169019	465.86	-0.500747	0.105137	-4.76281	1.90911e-06	9.23488e-05	COMMD8
ENSG00000196507	468.452	-0.49955	0.0996113	-5.01499	5.30354e-07	3.21294e-05	TCEAL3
ENSG00000103811	107.547	-0.497836	0.172021	-2.89404	0.00380318	0.0386859	CTSH
ENSG00000152749	381.412	-0.49783	0.0997237	-4.99209	5.97282e-07	3.50167e-05	GPR180
ENSG00000116396	119.548	-0.497779	0.161891	-3.07478	0.0021066	0.0252995	KCNC4
ENSG00000182218	519.892	-0.49718	0.0931402	-5.33798	9.399e-08	7.2911e-06	HHIPL1
ENSG00000160326	174.354	-0.497149	0.139717	-3.55827	0.000373308	0.00680404	SLC2A6
ENSG00000139618	105.152	-0.497148	0.172659	-2.87936	0.00398485	0.0399175	BRCA2
ENSG00000004139	91.9454	-0.495449	0.163966	-3.02166	0.00251393	0.0286579	SARM1
ENSG00000108960	152.594	-0.494557	0.143952	-3.43556	0.000591329	0.00982099	MMD
ENSG00000123096	228.74	-0.491408	0.138289	-3.55348	0.000380176	0.00688973	SSPN
ENSG00000134291	605.972	-0.491169	0.0982594	-4.99869	5.772e-07	3.3996e-05	TMEM106C
ENSG00000118402	146.082	-0.491144	0.142717	-3.44138	0.000578752	0.00966485	ELOVL4
ENSG00000162772	139.257	-0.490815	0.141538	-3.46772	0.000524886	0.00893923	ATF3
ENSG00000157554	221.445	-0.489799	0.144159	-3.39763	0.000679712	0.0109045	ERG
ENSG00000154328	149.272	-0.488295	0.139343	-3.50426	0.000457885	0.00799069	NEIL2
ENSG00000112619	102.349	-0.488155	0.166072	-2.93943	0.00328818	0.0347733	PRPH2
ENSG00000171848	245.665	-0.487565	0.167088	-2.91802	0.00352265	0.0365838	RRM2
ENSG00000198855	122.884	-0.486835	0.152211	-3.19843	0.00138178	0.0185433	FICD
ENSG00000106992	1462.54	-0.486069	0.0843433	-5.76299	8.26367e-09	8.61724e-07	AK1
ENSG00000169972	117.285	-0.485811	0.161171	-3.01426	0.00257605	0.0290794	PUSL1
ENSG00000170312	154.504	-0.485688	0.160826	-3.01996	0.00252804	0.028793	CDK1
ENSG00000142188	492.222	-0.485504	0.116226	-4.17726	2.95047e-05	0.000903212	TMEM50B
ENSG00000187601	349.834	-0.481106	0.112837	-4.26374	2.01031e-05	0.000669506	MAGEH1
ENSG00000138080	4153.96	-0.480786	0.106112	-4.53093	5.87252e-06	0.000237931	EMILIN1
ENSG00000134668	345.622	-0.4789	0.107773	-4.44359	8.84689e-06	0.000332988	SPOCD1
ENSG00000198483	145.787	-0.476793	0.167943	-2.83902	0.00452524	0.0440651	ANKRD35
ENSG00000136048	1398.59	-0.473733	0.118009	-4.01439	5.95985e-05	0.00160298	DRAM1
ENSG00000169169	147.173	-0.473403	0.163339	-2.89828	0.00375215	0.0383412	CPT1C
ENSG00000204219	403.243	-0.472358	0.113247	-4.17105	3.03203e-05	0.000922811	TCEA3
ENSG00000173917	95.0978	-0.471963	0.16409	-2.87623	0.00402451	0.0402198	HOXB2
ENSG00000169515	269.212	-0.47169	0.10662	-4.42403	9.68746e-06	0.000360362	CCDC8
ENSG00000170525	322.081	-0.471592	0.101201	-4.65998	3.16243e-06	0.00014159	PFKFB3
ENSG00000143870	4677.85	-0.470752	0.0821003	-5.73387	9.81639e-09	9.91144e-07	PDIA6
ENSG00000073910	299.264	-0.470529	0.12393	-3.79674	0.000146611	0.00323816	FRY
ENSG00000113621	1159.43	-0.469128	0.0920887	-5.09431	3.50013e-07	2.29529e-05	TXNDC15
ENSG00000042062	340.625	-0.469058	0.144253	-3.25163	0.00114744	0.0161123	RIPOR3
ENSG00000068028	462.374	-0.466687	0.0982814	-4.74848	2.04956e-06	9.76573e-05	RASSF1
ENSG00000240764	136.051	-0.466614	0.158125	-2.95092	0.00316828	0.0337219	PCDHGC5
ENSG00000006468	885.025	-0.465847	0.109702	-4.24649	2.1715e-05	0.000709981	ETV1
ENSG00000177045	308.843	-0.465323	0.126943	-3.66561	0.000246747	0.00488199	SIX5
ENSG00000109270	560.658	-0.464857	0.106183	-4.37787	1.19845e-05	0.000431919	LAMTOR3
ENSG00000071889	352.134	-0.463172	0.11667	-3.96993	7.18931e-05	0.00185864	FAM3A
ENSG00000138675	418.441	-0.46189	0.116411	-3.96777	7.25498e-05	0.00185991	FGF5
ENSG00000116690	218.516	-0.461229	0.161472	-2.8564	0.00428475	0.0420931	PRG4
ENSG00000058091	750.868	-0.460171	0.0958615	-4.80037	1.58371e-06	7.96364e-05	CDK14
ENSG00000182253	480.813	-0.458218	0.0960747	-4.76939	1.84784e-06	9.00696e-05	SYNM
ENSG00000128228	161.015	-0.457938	0.140725	-3.25414	0.00113738	0.0160142	SDF2L1
ENSG00000188191	159.233	-0.457586	0.133756	-3.42104	0.000623817	0.0102008	PRKAR1B
ENSG00000011347	258.072	-0.457459	0.116664	-3.92117	8.81213e-05	0.00215178	SYT7
ENSG00000137310	191.794	-0.456938	0.126938	-3.59968	0.000318604	0.00604956	TCF19
ENSG00000106483	5565.08	-0.456634	0.0922071	-4.95227	7.3353e-07	4.12919e-05	SFRP4
ENSG00000079150	546.681	-0.455909	0.104283	-4.37184	1.23201e-05	0.000442758	FKBP7
ENSG00000213015	236.616	-0.455661	0.135602	-3.36029	0.000778606	0.0120651	ZNF580
ENSG00000153885	276.232	-0.454892	0.113636	-4.00308	6.2523e-05	0.00167105	KCTD15
ENSG00000168268	1851.38	-0.452542	0.084586	-5.35008	8.79151e-08	6.92476e-06	NT5DC2
ENSG00000163661	9584.16	-0.452061	0.068398	-6.60928	3.86199e-11	8.03648e-09	PTX3
ENSG00000120942	135.978	-0.451547	0.141684	-3.187	0.00143757	0.0191505	UBIAD1
ENSG00000146242	1293.9	-0.451479	0.0930865	-4.85011	1.23394e-06	6.35553e-05	TPBG
ENSG00000113300	334.341	-0.450035	0.12552	-3.58535	0.000336623	0.00629783	CNOT6
ENSG00000166598	13216.4	-0.449446	0.082131	-5.4723	4.44233e-08	3.92468e-06	HSP90B1
ENSG00000175130	390.734	-0.448124	0.117986	-3.7981	0.000145808	0.00322604	MARCKSL1
ENSG00000115594	6815.16	-0.44634	0.0849907	-5.25163	1.50761e-07	1.08976e-05	IL1R1
ENSG00000161981	206.427	-0.446215	0.128815	-3.46401	0.000532192	0.00902739	SNRNP25
ENSG00000013810	147.894	-0.445582	0.14638	-3.04401	0.00233445	0.0272216	TACC3
ENSG00000028137	250.72	-0.445096	0.117832	-3.77737	0.00015849	0.00344081	TNFRSF1B
ENSG00000109501	377.145	-0.444192	0.112316	-3.95484	7.65866e-05	0.0019332	WFS1
ENSG00000180008	473.781	-0.444169	0.108998	-4.07503	4.6008e-05	0.0013036	SOCS4
ENSG00000102316	3260.79	-0.443972	0.0737791	-6.01759	1.77032e-09	2.27495e-07	MAGED2
ENSG00000168917	219.282	-0.443615	0.123026	-3.60588	0.0003111	0.00594267	SLC35G2
ENSG00000134508	442.311	-0.443414	0.0953754	-4.64915	3.33307e-06	0.000146219	CABLES1
ENSG00000129009	2406.58	-0.442909	0.0951561	-4.65455	3.24689e-06	0.000143927	ISLR
ENSG00000130775	146.704	-0.442891	0.150804	-2.93687	0.00331546	0.0349745	THEMIS2
ENSG00000105472	1144.74	-0.441129	0.0914834	-4.82196	1.42154e-06	7.23393e-05	CLEC11A
ENSG00000182195	424.346	-0.43874	0.0959342	-4.57335	4.79997e-06	0.000197622	LDOC1
ENSG00000106991	4489.75	-0.438551	0.0800007	-5.48184	4.20925e-08	3.74476e-06	ENG
ENSG00000070081	2356.38	-0.438224	0.104548	-4.19161	2.76978e-05	0.000861545	NUCB2
ENSG00000109084	170.244	-0.437792	0.12713	-3.44365	0.000573915	0.00960703	TMEM97
ENSG00000149380	273.706	-0.435251	0.123471	-3.52512	0.000423286	0.00751052	P4HA3
ENSG00000110881	173.436	-0.433914	0.141537	-3.06574	0.00217135	0.0259136	ASIC1
ENSG00000136240	5490.99	-0.433895	0.0684053	-6.343	2.25336e-10	3.92701e-08	KDELR2
ENSG00000243244	190.502	-0.433715	0.126599	-3.42589	0.000612783	0.0100591	STON1
ENSG00000177854	132.616	-0.431278	0.14508	-2.97269	0.00295199	0.0321535	TMEM187
ENSG00000116337	649.2	-0.431024	0.0915708	-4.70701	2.51381e-06	0.000115872	AMPD2
ENSG00000105519	175.105	-0.429973	0.141475	-3.03921	0.002372	0.0275586	CAPS
ENSG00000141542	147.551	-0.429526	0.147819	-2.90575	0.00366369	0.037649	RAB40B
ENSG00000117640	677.946	-0.428815	0.0928735	-4.61719	3.8897e-06	0.000166615	MTFR1L
ENSG00000101160	4709.41	-0.427574	0.0870774	-4.91028	9.09486e-07	4.92361e-05	CTSZ
ENSG00000116649	876.3	-0.427358	0.0905605	-4.71903	2.36971e-06	0.000111657	SRM
ENSG00000187479	213.716	-0.427242	0.12998	-3.28699	0.00101264	0.0146395	C11orf96
ENSG00000242612	225.75	-0.42682	0.127721	-3.34181	0.000832334	0.0126511	DECR2
ENSG00000129038	3673.05	-0.425539	0.0846338	-5.028	4.95615e-07	3.06078e-05	LOXL1
ENSG00000146540	595.889	-0.425096	0.102465	-4.14871	3.34349e-05	0.00100085	C7orf50
ENSG00000164932	1835.19	-0.424931	0.101352	-4.19264	2.75727e-05	0.000859754	CTHRC1
ENSG00000101134	390.381	-0.424211	0.0982819	-4.31627	1.58688e-05	0.000548554	DOK5
ENSG00000164105	296.531	-0.422999	0.109715	-3.85542	0.00011553	0.002692	SAP30
ENSG00000120725	958.737	-0.422774	0.098743	-4.28156	1.85592e-05	0.00062544	SIL1
ENSG00000103066	664.649	-0.421363	0.090053	-4.67905	2.88202e-06	0.000130018	PLA2G15
ENSG00000107833	212.739	-0.41937	0.146246	-2.86757	0.00413632	0.041015	NPM3
ENSG00000079931	1667.18	-0.416738	0.0883379	-4.71755	2.38702e-06	0.000112058	MOXD1
ENSG00000004776	2442.69	-0.416251	0.101788	-4.08941	4.32479e-05	0.0012364	HSPB6
ENSG00000147862	649.056	-0.415495	0.102642	-4.048	5.1656e-05	0.00142553	NFIB
ENSG00000108950	965.398	-0.41524	0.12068	-3.44085	0.000579888	0.00966886	FAM20A
ENSG00000168734	2007.1	-0.413897	0.103066	-4.01584	5.92345e-05	0.00159657	PKIG
ENSG00000110025	254.051	-0.413709	0.121891	-3.39409	0.000688578	0.011019	SNX15
ENSG00000243927	1226.61	-0.413569	0.0881703	-4.69057	2.7244e-06	0.000124676	MRPS6
ENSG00000184497	181.808	-0.413104	0.138719	-2.978	0.00290134	0.0316831	TMEM255B
ENSG00000173113	1039.8	-0.412138	0.113622	-3.62728	0.000286423	0.00554317	TRMT112
ENSG00000127838	304.48	-0.411192	0.127489	-3.22531	0.00125836	0.0172827	PNKD
ENSG00000141696	619.755	-0.411094	0.0876925	-4.6879	2.76017e-06	0.00012541	P3H4
ENSG00000100292	5131.83	-0.409647	0.0851138	-4.81294	1.48728e-06	7.53833e-05	HMOX1
ENSG00000180155	656.499	-0.408447	0.0940283	-4.34387	1.39996e-05	0.000493358	LYNX1
ENSG00000115226	419.999	-0.407302	0.100146	-4.06709	4.76031e-05	0.00133984	FNDC4
ENSG00000185624	15474.2	-0.405395	0.0720765	-5.62452	1.86029e-08	1.79293e-06	P4HB
ENSG00000243279	435.894	-0.405152	0.101275	-4.0005	6.32094e-05	0.00168585	PRAF2
ENSG00000009307	9152.45	-0.404938	0.0779197	-5.19686	2.02678e-07	1.41674e-05	CSDE1
ENSG00000026652	334.303	-0.404767	0.109422	-3.69913	0.000216336	0.00446066	AGPAT4
ENSG00000172992	207.055	-0.404591	0.11994	-3.37326	0.000742827	0.0116958	DCAKD
ENSG00000007376	216.177	-0.40455	0.126458	-3.19908	0.00137867	0.018521	RPUSD1
ENSG00000122863	697.911	-0.404455	0.0955484	-4.23298	2.30613e-05	0.000744633	CHST3
ENSG00000182919	270.862	-0.402333	0.12852	-3.13052	0.00174499	0.0221334	C11orf54
ENSG00000196968	335.998	-0.401756	0.109023	-3.68505	0.000228654	0.00461736	FUT11
ENSG00000160255	198.722	-0.401286	0.129628	-3.09568	0.00196364	0.02416	ITGB2
ENSG00000167004	5592.34	-0.401285	0.0782735	-5.1267	2.94866e-07	1.97436e-05	PDIA3
ENSG00000158122	491.884	-0.400931	0.109831	-3.65045	0.000261784	0.00513954	AAED1
ENSG00000135736	217.288	-0.400497	0.114006	-3.51293	0.000443193	0.00777696	CCDC102A
ENSG00000106034	922.684	-0.40028	0.0966665	-4.14083	3.4605e-05	0.00103102	CPED1
ENSG00000164603	350.3	-0.400213	0.104962	-3.81294	0.000137321	0.00306492	BMT2
ENSG00000160293	467.007	-0.398709	0.0954527	-4.17703	2.95344e-05	0.000903212	VAV2
ENSG00000130558	182.632	-0.397787	0.123767	-3.21399	0.00130904	0.0177734	OLFM1
ENSG00000198856	2055.3	-0.397022	0.0901665	-4.40321	1.06661e-05	0.000392179	OSTC
ENSG00000013293	610.738	-0.396903	0.130499	-3.04143	0.00235454	0.0274057	SLC7A14
ENSG00000167797	182.712	-0.396864	0.120584	-3.29118	0.000997676	0.0144938	CDK2AP2
ENSG00000167863	1438.72	-0.395687	0.0996141	-3.9722	7.12133e-05	0.00184516	ATP5H
ENSG00000116711	458.642	-0.394922	0.116134	-3.40057	0.000672458	0.0108512	PLA2G4A
ENSG00000144040	243.387	-0.394269	0.117922	-3.34348	0.000827353	0.0126055	SFXN5
ENSG00000099203	468.099	-0.394204	0.121398	-3.2472	0.00116545	0.0163112	TMED1
ENSG00000067221	252.806	-0.394053	0.11748	-3.3542	0.000795944	0.0122443	STOML1
ENSG00000168000	721.416	-0.394029	0.0967774	-4.0715	4.67115e-05	0.00132059	BSCL2
ENSG00000092096	216.918	-0.393808	0.126849	-3.10455	0.00190569	0.0237223	SLC22A17
ENSG00000198598	598.465	-0.39373	0.103079	-3.81971	0.000133608	0.00301377	MMP17
ENSG00000097021	252.142	-0.393155	0.124108	-3.16785	0.0015357	0.0202458	ACOT7
ENSG00000123496	566.62	-0.390946	0.130471	-2.99642	0.00273166	0.030431	IL13RA2
ENSG00000132561	1153.07	-0.390238	0.096399	-4.04816	5.16224e-05	0.00142553	MATN2
ENSG00000102359	497.68	-0.389434	0.10522	-3.70114	0.00021463	0.00443267	SRPX2
ENSG00000137161	641.273	-0.38742	0.0986898	-3.92564	8.64999e-05	0.00212853	CNPY3
ENSG00000134057	317.624	-0.387368	0.12328	-3.14217	0.00167702	0.02162	CCNB1
ENSG00000177096	524.708	-0.383233	0.100611	-3.80905	0.000139504	0.00309733	FAM109B
ENSG00000123989	2921.92	-0.383089	0.082821	-4.62551	3.73674e-06	0.00016267	CHPF
ENSG00000105270	879.608	-0.382589	0.102435	-3.73493	0.000187768	0.00397469	CLIP3
ENSG00000112977	2369.48	-0.381596	0.0646031	-5.90678	3.48859e-09	4.03472e-07	DAP
ENSG00000186298	1866.36	-0.381292	0.0779883	-4.88909	1.01303e-06	5.36988e-05	PPP1CC
ENSG00000141469	508.077	-0.381228	0.133353	-2.8588	0.00425251	0.0419058	SLC14A1
ENSG00000163431	444.581	-0.381034	0.10622	-3.58722	0.000334224	0.00626214	LMOD1
ENSG00000163479	3041.63	-0.380943	0.0849044	-4.48673	7.23231e-06	0.000280517	SSR2
ENSG00000162545	951.611	-0.380802	0.0896751	-4.24647	2.17168e-05	0.000709981	CAMK2N1
ENSG00000117385	1700.74	-0.3796	0.0993018	-3.82269	0.000132005	0.00299886	P3H1
ENSG00000171130	145.816	-0.379218	0.135847	-2.79151	0.00524627	0.049148	ATP6V0E2
ENSG00000118418	392.457	-0.378691	0.112685	-3.36061	0.000777696	0.0120651	HMGN3
ENSG00000104213	816.992	-0.378526	0.119396	-3.17033	0.00152263	0.0201152	PDGFRL
ENSG00000213190	188.138	-0.377586	0.135589	-2.7848	0.00535616	0.0498107	MLLT11
ENSG00000196465	607.877	-0.377583	0.105959	-3.5635	0.000365948	0.00668884	MYL6B
ENSG00000182768	1378.75	-0.376477	0.079037	-4.7633	1.90457e-06	9.23488e-05	NGRN
ENSG00000101000	467.166	-0.376199	0.110719	-3.39777	0.000679379	0.0109045	PROCR
ENSG00000169710	2544.21	-0.375656	0.0934878	-4.01824	5.86354e-05	0.00158378	FASN
ENSG00000159231	548.871	-0.375497	0.104671	-3.58739	0.000333999	0.00626214	CBR3
ENSG00000008283	888.726	-0.375343	0.085163	-4.40735	1.04644e-05	0.000385878	CYB561
ENSG00000135414	340.177	-0.37528	0.118513	-3.16657	0.00154249	0.0202722	GDF11
ENSG00000183684	517.36	-0.37448	0.106101	-3.52946	0.000416402	0.00742982	ALYREF
ENSG00000138131	912.791	-0.374093	0.0890921	-4.19895	2.68159e-05	0.000840276	LOXL4
ENSG00000122642	6497.18	-0.374064	0.0692213	-5.40389	6.52117e-08	5.42237e-06	FKBP9
ENSG00000121316	191.918	-0.373702	0.133331	-2.8028	0.00506603	0.0477614	PLBD1
ENSG00000065485	944.86	-0.373372	0.0946222	-3.94593	7.94921e-05	0.00199467	PDIA5
ENSG00000114948	305.727	-0.373236	0.115477	-3.23213	0.00122872	0.0169816	ADAM23
ENSG00000172009	313.946	-0.372854	0.124064	-3.00534	0.00265282	0.0297088	THOP1
ENSG00000239264	6685.46	-0.372807	0.0632099	-5.89792	3.68102e-09	4.21891e-07	TXNDC5
ENSG00000100979	584.6	-0.372769	0.102873	-3.62358	0.000290555	0.00559073	PLTP
ENSG00000176619	816.459	-0.372438	0.101065	-3.68515	0.000228569	0.00461736	LMNB2
ENSG00000249992	756.529	-0.371239	0.111343	-3.33418	0.000855502	0.0129236	TMEM158
ENSG00000198832	1083.4	-0.371107	0.103818	-3.57459	0.000350776	0.00649856	SELENOM
ENSG00000171067	645.312	-0.369428	0.0895755	-4.1242	3.72019e-05	0.00109303	C11orf24
ENSG00000059573	1309.4	-0.368155	0.0725875	-5.07188	3.93911e-07	2.54383e-05	ALDH18A1
ENSG00000157020	1502.44	-0.367241	0.0800989	-4.58484	4.54337e-06	0.000188276	SEC13
ENSG00000145545	323.656	-0.366773	0.105124	-3.48894	0.000484942	0.00833707	SRD5A1
ENSG00000182809	865.011	-0.366314	0.108432	-3.37827	0.000729425	0.0115563	CRIP2
ENSG00000196440	195.979	-0.36582	0.124731	-2.93286	0.00335854	0.0352827	ARMCX4
ENSG00000173486	700.276	-0.365512	0.119691	-3.0538	0.00225964	0.0267006	FKBP2
ENSG00000132718	1359.4	-0.364288	0.0773877	-4.70732	2.51001e-06	0.000115872	SYT11
ENSG00000134970	2034.51	-0.364214	0.0762312	-4.77775	1.77268e-06	8.67384e-05	TMED7
ENSG00000106665	1285.97	-0.363894	0.0832919	-4.36889	1.24877e-05	0.000447517	CLIP2
ENSG00000132688	325.377	-0.363596	0.119899	-3.03251	0.00242529	0.0280241	NES
ENSG00000176658	5909.47	-0.363265	0.0660145	-5.50281	3.7378e-08	3.3725e-06	MYO1D
ENSG00000143545	2148.3	-0.362857	0.0994622	-3.64819	0.000264092	0.00517685	RAB13
ENSG00000033100	1546.27	-0.362446	0.0794642	-4.56112	5.08814e-06	0.000208139	CHPF2
ENSG00000183801	1445.73	-0.362339	0.0929043	-3.90013	9.61413e-05	0.00229974	OLFML1
ENSG00000128335	733.503	-0.360195	0.0901569	-3.99521	6.46381e-05	0.00170962	APOL2
ENSG00000038002	402.315	-0.360186	0.115458	-3.11963	0.00181078	0.0227411	AGA
ENSG00000182492	4837.66	-0.359651	0.0823855	-4.36546	1.26853e-05	0.000452053	BGN
ENSG00000044090	1004.1	-0.359485	0.0751717	-4.78219	1.73393e-06	8.58329e-05	CUL7
ENSG00000105520	539.74	-0.359237	0.112958	-3.18028	0.00147132	0.0195147	PLPPR2
ENSG00000130830	345.924	-0.359201	0.105636	-3.40036	0.000672977	0.0108512	MPP1
ENSG00000197982	514.329	-0.358581	0.118764	-3.01927	0.00253387	0.0288335	C1orf122
ENSG00000172379	609.545	-0.358035	0.0817377	-4.38029	1.1852e-05	0.000428948	ARNT2
ENSG00000055211	1283.2	-0.35732	0.0983421	-3.63344	0.000279665	0.00543394	GINM1
ENSG00000109610	744.672	-0.356198	0.088088	-4.04366	5.26223e-05	0.00144592	SOD3
ENSG00000169241	367.778	-0.355878	0.0965449	-3.68614	0.000227682	0.0046168	SLC50A1
ENSG00000168701	267.558	-0.354615	0.117105	-3.02818	0.00246034	0.0282496	TMEM208
ENSG00000163939	1059.54	-0.354208	0.0918517	-3.8563	0.000115117	0.002692	PBRM1
ENSG00000151789	265.92	-0.353692	0.122792	-2.88041	0.00397164	0.0398166	ZNF385D
ENSG00000103145	441.158	-0.351794	0.104703	-3.35992	0.000779642	0.0120664	HCFC1R1
ENSG00000239672	538.777	-0.351758	0.116303	-3.02449	0.00249051	0.0284674	NME1
ENSG00000100258	1131.62	-0.351718	0.0999287	-3.51969	0.000432055	0.00762358	LMF2
ENSG00000170522	466.187	-0.351345	0.102516	-3.42721	0.000609827	0.0100459	ELOVL6
ENSG00000116874	263.951	-0.350986	0.113146	-3.10207	0.00192176	0.0238176	WARS2
ENSG00000116857	742.262	-0.350919	0.0898965	-3.90359	9.47771e-05	0.00227931	TMEM9
ENSG00000147955	827.462	-0.349949	0.0849738	-4.11832	3.8165e-05	0.00111361	SIGMAR1
ENSG00000095380	559.681	-0.349743	0.092545	-3.77917	0.000157353	0.00342196	NANS
ENSG00000107281	719.245	-0.34917	0.0976241	-3.57668	0.000347992	0.00647969	NPDC1
ENSG00000136213	278.236	-0.348701	0.107965	-3.22974	0.00123901	0.0170592	CHST12
ENSG00000179218	17604	-0.348676	0.0716036	-4.86953	1.11861e-06	5.85638e-05	CALR
ENSG00000100413	594.167	-0.348663	0.0827176	-4.21511	2.49662e-05	0.000794049	POLR3H
ENSG00000257727	261.52	-0.348197	0.116266	-2.99483	0.00274597	0.0304995	CNPY2
ENSG00000060718	521.24	-0.346665	0.0899983	-3.85191	0.000117199	0.0027258	COL11A1
ENSG00000176454	397.274	-0.346493	0.108075	-3.20606	0.00134567	0.0181351	LPCAT4
ENSG00000212747	414.528	-0.346384	0.0987129	-3.509	0.000449794	0.00788192	RTL8B
ENSG00000139192	303.982	-0.346289	0.11968	-2.89346	0.0038102	0.0386859	TAPBPL
ENSG00000132541	317.182	-0.345147	0.118899	-2.90285	0.00369781	0.037821	RIDA
ENSG00000049239	1972.92	-0.343878	0.0876559	-3.92305	8.74349e-05	0.00214739	H6PD
ENSG00000125871	225.772	-0.34371	0.111995	-3.06898	0.00214791	0.0257449	MGME1
ENSG00000130733	509.667	-0.343387	0.0973261	-3.52822	0.000418371	0.00744407	YIPF2
ENSG00000125912	765.955	-0.343052	0.100988	-3.39695	0.000681414	0.0109181	NCLN
ENSG00000115652	725.536	-0.342798	0.102953	-3.32967	0.000869497	0.0130446	UXS1
ENSG00000132254	644.965	-0.342632	0.0970642	-3.52996	0.000415629	0.00742645	ARFIP2
ENSG00000182022	320.121	-0.342183	0.116548	-2.93598	0.00332493	0.0350372	CHST15
ENSG00000101400	393.746	-0.341374	0.110672	-3.08457	0.0020385	0.0247802	SNTA1
ENSG00000256269	235.797	-0.340317	0.120587	-2.82218	0.00476987	0.045798	HMBS
ENSG00000120820	1123.17	-0.340245	0.0967475	-3.51683	0.000436734	0.00769547	GLT8D2
ENSG00000109066	446.729	-0.338959	0.0966146	-3.50837	0.000450869	0.0078899	TMEM104
ENSG00000185420	467.679	-0.33889	0.107764	-3.14473	0.00166243	0.0215328	SMYD3
ENSG00000107175	765.316	-0.338274	0.111656	-3.0296	0.00244875	0.0282075	CREB3
ENSG00000068001	404.973	-0.338265	0.0989175	-3.41967	0.000626981	0.0102393	HYAL2
ENSG00000109089	415.297	-0.33766	0.105542	-3.19929	0.00137765	0.018521	CDR2L
ENSG00000109065	351.684	-0.337584	0.105172	-3.20982	0.00132817	0.0179184	NAT9
ENSG00000167543	328.416	-0.336961	0.119063	-2.83011	0.0046532	0.0450689	TP53I13
ENSG00000153130	1233.24	-0.336629	0.0867855	-3.87886	0.000104948	0.00248631	SCOC
ENSG00000170315	4208.13	-0.336449	0.094794	-3.54927	0.000386302	0.00697097	UBB
ENSG00000214026	368.325	-0.336423	0.102998	-3.2663	0.00108963	0.0155581	NA
ENSG00000143815	333.375	-0.334139	0.1093	-3.05708	0.00223508	0.026554	LBR
ENSG00000114744	523.499	-0.333879	0.0916068	-3.6447	0.000267707	0.00523964	COMMD2
ENSG00000128626	254.022	-0.333663	0.117613	-2.83695	0.00455463	0.0442997	MRPS12
ENSG00000141759	635.418	-0.333617	0.0964282	-3.45975	0.000540679	0.00913483	TXNL4A
ENSG00000116774	3897.21	-0.333592	0.0821182	-4.06234	4.85834e-05	0.00136141	OLFML3
ENSG00000146729	745.167	-0.332858	0.0956276	-3.48078	0.000499964	0.00857217	NIPSNAP2
ENSG00000149554	331.604	-0.332721	0.10294	-3.23219	0.00122845	0.0169816	CHEK1
ENSG00000125534	1049.87	-0.332558	0.0990008	-3.35915	0.000781829	0.0120856	PPDPF
ENSG00000180329	385.139	-0.332542	0.103162	-3.2235	0.00126635	0.0173605	CCDC43
ENSG00000115828	415.789	-0.332043	0.092921	-3.57339	0.000352392	0.00649856	QPCT
ENSG00000183386	318.863	-0.331809	0.112215	-2.9569	0.00310752	0.0332976	FHL3
ENSG00000178726	463.259	-0.331602	0.113558	-2.92012	0.00349892	0.0364564	THBD
ENSG00000235162	2465.91	-0.33106	0.0987445	-3.35269	0.000800301	0.0122964	C12orf75
ENSG00000168303	288.481	-0.330911	0.112364	-2.94501	0.00322949	0.0342665	MPLKIP
ENSG00000077312	272.691	-0.330835	0.112545	-2.93959	0.00328646	0.0347733	SNRPA
ENSG00000180879	1808.33	-0.330718	0.106068	-3.11799	0.00182088	0.0228229	SSR4
ENSG00000109736	641.91	-0.330289	0.108561	-3.04244	0.00234671	0.0273396	MFSD10
ENSG00000198467	11694.6	-0.330285	0.0907994	-3.63752	0.000275271	0.00536293	TPM2
ENSG00000132432	1097.17	-0.329374	0.0884032	-3.72582	0.000194683	0.00409382	SEC61G
ENSG00000171311	255.723	-0.327958	0.117016	-2.80267	0.00506822	0.0477614	EXOSC1
ENSG00000128309	414.796	-0.327483	0.104686	-3.12823	0.00175861	0.0222362	MPST
ENSG00000162714	295.626	-0.327231	0.108243	-3.0231	0.00250199	0.0285474	ZNF496
ENSG00000142961	237.406	-0.326968	0.112974	-2.89418	0.00380147	0.0386859	MOB3C
ENSG00000183578	243.855	-0.326378	0.116401	-2.8039	0.00504879	0.047715	TNFAIP8L3
ENSG00000164442	2885.72	-0.326193	0.0781191	-4.17559	2.97212e-05	0.000906747	CITED2
ENSG00000004399	1550.42	-0.325692	0.0930878	-3.49877	0.000467418	0.00807947	PLXND1
ENSG00000060642	263.228	-0.324325	0.105046	-3.08746	0.00201875	0.024641	PIGV
ENSG00000170955	2415.45	-0.322958	0.0922841	-3.4996	0.000465954	0.00807861	CAVIN3
ENSG00000111707	521.561	-0.322941	0.0873828	-3.6957	0.000219281	0.0044949	SUDS3
ENSG00000177189	1289.49	-0.322632	0.0833119	-3.87258	0.00010769	0.00254653	RPS6KA3
ENSG00000074695	3825.3	-0.321989	0.0766744	-4.19944	2.67582e-05	0.000840276	LMAN1
ENSG00000027001	312.508	-0.32175	0.113924	-2.82424	0.00473925	0.0456418	MIPEP
ENSG00000101199	935.197	-0.321138	0.091161	-3.52276	0.000427085	0.00756737	ARFGAP1
ENSG00000137288	365.583	-0.320887	0.105933	-3.02914	0.00245249	0.0282075	UQCC2
ENSG00000134590	2144.17	-0.320743	0.0812968	-3.94533	7.96906e-05	0.00199572	RTL8C
ENSG00000184840	2976.12	-0.320268	0.0803485	-3.98598	6.72019e-05	0.00177007	TMED9
ENSG00000183011	441.754	-0.319573	0.11133	-2.87051	0.00409813	0.0407635	NAA38
ENSG00000182749	296.614	-0.319193	0.105092	-3.03726	0.00238737	0.0276614	PAQR7
ENSG00000138604	568.535	-0.31873	0.103215	-3.08801	0.00201504	0.0246257	GLCE
ENSG00000138175	713.855	-0.318376	0.0895588	-3.55494	0.000378062	0.006871	ARL3
ENSG00000166482	921.403	-0.318196	0.113061	-2.81437	0.00488727	0.0466785	MFAP4
ENSG00000100417	654.012	-0.318114	0.0936054	-3.39846	0.000677664	0.0108992	PMM1
ENSG00000089327	1214.34	-0.3179	0.0928125	-3.42519	0.000614381	0.0100594	FXYD5
ENSG00000113615	730.376	-0.317892	0.0853868	-3.72296	0.000196903	0.00412684	SEC24A
ENSG00000166681	2098.74	-0.316971	0.103359	-3.06668	0.00216448	0.0258613	BEX3
ENSG00000198682	1380.13	-0.316801	0.0853519	-3.7117	0.000205872	0.00429361	PAPSS2
ENSG00000138085	1572.72	-0.316789	0.0941514	-3.36468	0.000766329	0.0119184	ATRAID
ENSG00000204389	439.026	-0.315497	0.10164	-3.10405	0.0019089	0.023739	HSPA1A
ENSG00000154065	594.515	-0.31549	0.102298	-3.08403	0.0020422	0.0247909	ANKRD29
ENSG00000163344	509.943	-0.314917	0.10538	-2.9884	0.00280445	0.0309976	PMVK
ENSG00000196405	498.386	-0.313355	0.102811	-3.04789	0.00230457	0.027001	EVL
ENSG00000125841	843.829	-0.313292	0.0878283	-3.5671	0.000360959	0.00662285	NRSN2
ENSG00000140682	943.786	-0.31314	0.0844345	-3.70868	0.000208343	0.00433803	TGFB1I1
ENSG00000179954	1228.53	-0.312227	0.108633	-2.87414	0.00405124	0.0404234	SSC5D
ENSG00000149260	540.355	-0.311828	0.0926068	-3.36722	0.000759295	0.0118816	CAPN5
ENSG00000163132	576.637	-0.310168	0.102467	-3.027	0.00246997	0.028309	MSX1
ENSG00000172935	1333.18	-0.30995	0.0802625	-3.86171	0.000112597	0.0026527	MRGPRF
ENSG00000165512	321.4	-0.307573	0.10776	-2.85423	0.00431416	0.0423167	ZNF22
ENSG00000166548	1178.96	-0.3073	0.0860747	-3.57016	0.000356766	0.00655892	TK2
ENSG00000148671	1704.73	-0.306743	0.0977281	-3.13874	0.00169676	0.0217383	ADIRF
ENSG00000128294	669.38	-0.306592	0.100391	-3.05398	0.00225825	0.0267006	TPST2
ENSG00000158042	603.121	-0.305077	0.0973297	-3.13447	0.00172166	0.0219249	MRPL17
ENSG00000171467	413.767	-0.304697	0.108173	-2.81674	0.00485132	0.0464157	ZNF318
ENSG00000104164	1590.73	-0.304495	0.0941333	-3.23472	0.00121761	0.016911	BLOC1S6
ENSG00000177508	724.584	-0.304074	0.0983482	-3.09181	0.00198939	0.024406	IRX3
ENSG00000144647	275.171	-0.303818	0.107984	-2.81355	0.00489982	0.0467633	POMGNT2
ENSG00000102931	1636.76	-0.30372	0.0704742	-4.30966	1.63503e-05	0.000560671	ARL2BP
ENSG00000113273	743.01	-0.303639	0.0884849	-3.43153	0.000600187	0.00992924	ARSB
ENSG00000115514	642.279	-0.303033	0.103405	-2.93053	0.00338385	0.0354316	TXNDC9
ENSG00000106976	804.424	-0.302377	0.0936154	-3.22999	0.00123795	0.0170592	DNM1
ENSG00000185813	521.055	-0.302342	0.0931048	-3.24733	0.00116491	0.0163112	PCYT2
ENSG00000112320	464.555	-0.301249	0.107579	-2.80025	0.00510638	0.0480778	SOBP
ENSG00000183963	1378.36	-0.301153	0.0838293	-3.59245	0.000327581	0.00617307	SMTN
ENSG00000112473	2436.85	-0.300401	0.0754721	-3.98029	6.88312e-05	0.00180179	SLC39A7
ENSG00000145431	1858.31	-0.299862	0.0727553	-4.12151	3.76397e-05	0.00110335	PDGFC
ENSG00000108829	2139.14	-0.299383	0.0813109	-3.68195	0.000231458	0.00464278	LRRC59
ENSG00000072682	1672.54	-0.299123	0.100372	-2.98014	0.00288116	0.0315712	P4HA2
ENSG00000173641	1159.8	-0.299074	0.0952714	-3.13918	0.00169422	0.0217277	HSPB7
ENSG00000104093	509.712	-0.297685	0.106867	-2.78556	0.00534359	0.0498107	DMXL2
ENSG00000174851	765.77	-0.295081	0.0897384	-3.28824	0.00100817	0.0145916	YIF1A
ENSG00000135916	1598.83	-0.294792	0.0773483	-3.81122	0.00013828	0.00308085	ITM2C
ENSG00000101856	3177.59	-0.294058	0.0864902	-3.3999	0.000674105	0.0108557	PGRMC1
ENSG00000125354	550.106	-0.293309	0.104624	-2.80346	0.00505579	0.047715	2006-09-01
ENSG00000106080	1009.91	-0.292797	0.0958883	-3.05352	0.00226172	0.0267006	FKBP14
ENSG00000144591	528.881	-0.291062	0.0868668	-3.35067	0.000806168	0.0123675	GMPPA
ENSG00000022840	1672.72	-0.290317	0.0676699	-4.2902	1.78512e-05	0.000605608	RNF10
ENSG00000109790	830.354	-0.290294	0.0875512	-3.31571	0.000914115	0.0135541	KLHL5
ENSG00000108528	393.729	-0.290188	0.0993296	-2.92147	0.00348389	0.0363296	SLC25A11
ENSG00000105329	1219.34	-0.289267	0.0892949	-3.23946	0.00119758	0.0166874	TGFB1
ENSG00000152291	4296.9	-0.288983	0.0704492	-4.10201	4.0958e-05	0.00118425	TGOLN2
ENSG00000153037	430.481	-0.28896	0.103571	-2.78995	0.00527157	0.0492762	SRP19
ENSG00000175348	1038.72	-0.288835	0.0763052	-3.78526	0.000153551	0.00335073	TMEM9B
ENSG00000102531	1302.21	-0.288107	0.086087	-3.3467	0.000817796	0.0124898	FNDC3A
ENSG00000132780	478.703	-0.287609	0.0961653	-2.99078	0.0027827	0.0307839	NASP
ENSG00000111669	3311.04	-0.286484	0.0921631	-3.10845	0.00188074	0.0234577	TPI1
ENSG00000041880	553.542	-0.285826	0.0858	-3.3313	0.000864409	0.0130142	PARP3
ENSG00000117448	1040.23	-0.285732	0.0986598	-2.89613	0.00377794	0.0385738	AKR1A1
ENSG00000133318	2323.75	-0.285134	0.0809903	-3.52059	0.000430582	0.00760815	RTN3
ENSG00000008018	1792.53	-0.284694	0.0764029	-3.72622	0.000194372	0.00409382	PSMB1
ENSG00000115840	390.916	-0.284316	0.101372	-2.80466	0.00503691	0.0476783	SLC25A12
ENSG00000124541	618.497	-0.283544	0.0844952	-3.35574	0.000791539	0.0122101	RRP36
ENSG00000128602	413.225	-0.283526	0.0969587	-2.9242	0.00345343	0.0360711	SMO
ENSG00000120437	720.347	-0.282849	0.0908205	-3.11437	0.00184336	0.0230592	ACAT2
ENSG00000162607	540.438	-0.281367	0.0895469	-3.14211	0.00167733	0.02162	USP1
ENSG00000189266	712.991	-0.28079	0.090639	-3.09789	0.00194901	0.0240565	PNRC2
ENSG00000119408	1374.76	-0.279568	0.0731754	-3.82052	0.000133173	0.00300929	NEK6
ENSG00000137364	571.925	-0.279503	0.0988341	-2.82801	0.00468389	0.0452112	TPMT
ENSG00000101577	875.832	-0.279388	0.0811865	-3.44132	0.000578888	0.00966485	LPIN2
ENSG00000112655	1605.08	-0.279217	0.081289	-3.43487	0.000592847	0.00983337	PTK7
ENSG00000135931	1009.91	-0.278962	0.0856661	-3.25638	0.00112842	0.0159331	ARMC9
ENSG00000090615	2283.93	-0.278237	0.0728159	-3.82111	0.000132852	0.00300737	GOLGA3
ENSG00000080824	12591.9	-0.278121	0.0891191	-3.12078	0.00180371	0.0226747	HSP90AA1
ENSG00000253159	571.429	-0.278027	0.0984209	-2.82487	0.00472991	0.0455863	PCDHGA12
ENSG00000106638	595.569	-0.277582	0.0872157	-3.18271	0.00145906	0.019376	TBL2
ENSG00000164647	775.573	-0.277235	0.099148	-2.79617	0.00517117	0.0484802	STEAP1
ENSG00000078668	1181.99	-0.277115	0.0879964	-3.14916	0.00163741	0.0212998	VDAC3
ENSG00000042493	6033.31	-0.276584	0.0902902	-3.06328	0.00218925	0.0260783	CAPG
ENSG00000100462	610.703	-0.276504	0.0858033	-3.22254	0.00127061	0.0173813	PRMT5
ENSG00000126247	5303.58	-0.276169	0.0689003	-4.00825	6.11715e-05	0.00164182	CAPNS1
ENSG00000167779	5597.31	-0.275682	0.0920509	-2.99489	0.00274546	0.0304995	IGFBP6
ENSG00000162804	4160.88	-0.274566	0.0948893	-2.89353	0.00380932	0.0386859	SNED1
ENSG00000164211	660.036	-0.274423	0.0940294	-2.91848	0.00351745	0.0365597	STARD4
ENSG00000167123	3808.45	-0.274408	0.0743193	-3.69229	0.000222247	0.00453113	CERCAM
ENSG00000102978	740.739	-0.274371	0.0833419	-3.29212	0.000994352	0.0144933	POLR2C
ENSG00000100934	4064.62	-0.272932	0.0800013	-3.4116	0.000645823	0.0104932	SEC23A
ENSG00000143797	651.999	-0.272169	0.0913718	-2.97869	0.00289482	0.0316391	MBOAT2
ENSG00000122884	2199.37	-0.271352	0.0832602	-3.25908	0.00111774	0.0158704	P4HA1
ENSG00000159200	1404.9	-0.270245	0.0815713	-3.31299	0.000923053	0.013662	RCAN1
ENSG00000134109	731.636	-0.270209	0.0828088	-3.26304	0.00110222	0.0157027	EDEM1
ENSG00000121898	2100.36	-0.270058	0.0944954	-2.85789	0.00426468	0.0419933	CPXM2
ENSG00000119777	1169.07	-0.269598	0.0813879	-3.31251	0.000924618	0.013662	TMEM214
ENSG00000124785	2222.71	-0.269485	0.0946174	-2.84815	0.00439736	0.0429352	NRN1
ENSG00000123213	679.776	-0.269028	0.0881763	-3.05103	0.00228061	0.026811	NLN
ENSG00000139318	658.383	-0.267821	0.0946777	-2.82876	0.0046728	0.0451385	DUSP6
ENSG00000111186	680.592	-0.267448	0.0906759	-2.94949	0.00318297	0.0338294	WNT5B
ENSG00000112335	3509.04	-0.267247	0.0830725	-3.21703	0.00129525	0.0176615	SNX3
ENSG00000164107	836.315	-0.266385	0.0884793	-3.0107	0.00260645	0.0293445	HAND2
ENSG00000183087	11836.4	-0.265645	0.0717241	-3.7037	0.000212477	0.00440967	GAS6
ENSG00000108592	696.323	-0.265612	0.0886949	-2.99467	0.0027474	0.0304995	FTSJ3
ENSG00000065154	2948.76	-0.265082	0.0747063	-3.54832	0.000387693	0.00698616	OAT
ENSG00000120686	1379.09	-0.264857	0.0867284	-3.05386	0.00225916	0.0267006	UFM1
ENSG00000134375	1328.58	-0.264726	0.0892095	-2.96746	0.00300272	0.0324557	TIMM17A
ENSG00000127884	1192.25	-0.264575	0.0772402	-3.42536	0.000613996	0.0100594	ECHS1
ENSG00000029153	844.776	-0.26371	0.0851387	-3.09742	0.00195213	0.0240649	ARNTL2
ENSG00000198431	6522.37	-0.26365	0.0851083	-3.09781	0.00194955	0.0240565	TXNRD1
ENSG00000157240	1383.78	-0.262444	0.0879749	-2.98317	0.00285277	0.031341	FZD1
ENSG00000152234	5073.8	-0.260302	0.0655755	-3.96949	7.20256e-05	0.00185864	ATP5A1
ENSG00000163902	4186.34	-0.259609	0.0654161	-3.96858	7.23014e-05	0.00185991	RPN1
ENSG00000155760	700.967	-0.258836	0.0847943	-3.05252	0.00226929	0.0267314	FZD7
ENSG00000038210	821.027	-0.257649	0.0871403	-2.95671	0.00310938	0.0332976	PI4K2B
ENSG00000163531	1013.24	-0.257247	0.0854048	-3.01209	0.00259456	0.0292365	NFASC
ENSG00000104549	1288.02	-0.254924	0.0771085	-3.30605	0.000946219	0.0139326	SQLE
ENSG00000105438	2235.45	-0.254299	0.070303	-3.61719	0.000297821	0.00570614	KDELR1
ENSG00000148248	4873.06	-0.254294	0.067	-3.79543	0.000147387	0.00324405	SURF4
ENSG00000134824	2602.08	-0.254143	0.0766163	-3.31709	0.000909608	0.0135187	FADS2
ENSG00000164402	1390.68	-0.253643	0.0733757	-3.45677	0.000546682	0.00921177	2008-09-01
ENSG00000167397	1900.13	-0.252951	0.0900487	-2.80905	0.00496879	0.0472091	VKORC1
ENSG00000109919	1372.02	-0.252	0.0836459	-3.0127	0.00258931	0.0292032	MTCH2
ENSG00000106636	1696.79	-0.251795	0.0694942	-3.62326	0.000290918	0.00559073	YKT6
ENSG00000177239	1645.58	-0.249734	0.0777497	-3.21203	0.00131799	0.0178404	MAN1B1
ENSG00000105254	997.857	-0.249383	0.086483	-2.88361	0.00393147	0.0394761	TBCB
ENSG00000049449	4144.48	-0.249124	0.0817352	-3.04794	0.00230414	0.027001	NA
ENSG00000075142	1296.18	-0.247808	0.0807697	-3.06808	0.00215436	0.0257834	SRI
ENSG00000178252	1689.84	-0.247325	0.0876727	-2.82101	0.00478731	0.0459307	WDR6
ENSG00000160752	1672.14	-0.247002	0.0813002	-3.03814	0.00238041	0.0276058	FDPS
ENSG00000075618	3487.59	-0.246666	0.0863935	-2.85514	0.00430172	0.0422272	FSCN1
ENSG00000166311	2442.01	-0.24641	0.0819359	-3.00735	0.00263534	0.0295651	SMPD1
ENSG00000169231	565.251	-0.24625	0.0876236	-2.81032	0.0049493	0.0470591	THBS3
ENSG00000185627	1446.41	-0.244664	0.0790417	-3.09538	0.00196562	0.024161	PSMD13
ENSG00000136280	792.935	-0.243875	0.0833186	-2.92701	0.00342235	0.0357758	CCM2
ENSG00000213853	895.764	-0.243774	0.0821186	-2.96856	0.00299196	0.0324222	EMP2
ENSG00000113657	2462.53	-0.240568	0.0715494	-3.36226	0.00077306	0.0120084	DPYSL3
ENSG00000125249	644.028	-0.240083	0.0813638	-2.95073	0.00317021	0.0337219	RAP2A
ENSG00000168282	1137.68	-0.240041	0.0772913	-3.10567	0.00189852	0.0236561	MGAT2
ENSG00000131711	10416.7	-0.239746	0.0823573	-2.91105	0.00360221	0.0371687	MAP1B
ENSG00000154096	13297.8	-0.239704	0.0703843	-3.40565	0.00066006	0.0106836	THY1
ENSG00000183160	9060.77	-0.237796	0.0684558	-3.47372	0.000513293	0.00877704	TMEM119
ENSG00000143621	1841.23	-0.237674	0.0757906	-3.13593	0.00171309	0.0218814	ILF2
ENSG00000164484	1555.1	-0.237635	0.0829101	-2.86618	0.00415459	0.041132	TMEM200A
ENSG00000090863	4575.94	-0.237519	0.0649364	-3.65771	0.00025448	0.00501161	GLG1
ENSG00000001036	1848.72	-0.237064	0.0715614	-3.31274	0.000923878	0.013662	FUCA2
ENSG00000079739	1599.16	-0.235875	0.0669979	-3.52064	0.00043051	0.00760815	PGM1
ENSG00000162520	908.268	-0.235509	0.0793924	-2.9664	0.00301312	0.0325131	SYNC
ENSG00000163710	2053.13	-0.235066	0.0657833	-3.57334	0.000352461	0.00649856	PCOLCE2
ENSG00000130429	3234.71	-0.23446	0.0710185	-3.3014	0.000962044	0.0141329	ARPC1B
ENSG00000106266	727.56	-0.234305	0.0841857	-2.78319	0.00538268	0.0499478	SNX8
ENSG00000087460	10690.8	-0.2342	0.0621521	-3.76818	0.000164445	0.00354589	GNAS
ENSG00000105220	1920.99	-0.234001	0.0773446	-3.02544	0.00248274	0.0284042	GPI
ENSG00000089597	7343.46	-0.233222	0.0688657	-3.38662	0.000707601	0.0112667	GANAB
ENSG00000173674	801.903	-0.233178	0.0805267	-2.89566	0.00378366	0.0386012	NA
ENSG00000079459	1935.84	-0.23132	0.0821584	-2.81553	0.00486967	0.0465454	FDFT1
ENSG00000078808	3682.88	-0.229824	0.0758308	-3.03074	0.00243954	0.0281632	SDF4
ENSG00000124357	1086.64	-0.229611	0.0818272	-2.80605	0.00501535	0.0475095	NAGK
ENSG00000138107	2049.96	-0.229591	0.0732881	-3.13272	0.00173195	0.0220118	ACTR1A
ENSG00000197157	3400.43	-0.228717	0.0687325	-3.32764	0.000875843	0.0130934	SND1
ENSG00000076043	2304.72	-0.228611	0.0767843	-2.97731	0.00290788	0.0317273	REXO2
ENSG00000185127	1051.33	-0.225443	0.0776409	-2.90367	0.00368819	0.0377787	C6orf120
ENSG00000102317	4691.97	-0.222654	0.0794164	-2.80363	0.00505306	0.047715	RBM3
ENSG00000104635	2216.29	-0.219654	0.0719337	-3.05357	0.00226139	0.0267006	SLC39A14
ENSG00000141753	32148.7	-0.215057	0.0732677	-2.93522	0.00333307	0.0350731	IGFBP4
ENSG00000113719	3223.38	-0.213782	0.07345	-2.91058	0.00360764	0.0371932	ERGIC1
ENSG00000181789	3159.94	-0.211748	0.065325	-3.24145	0.00118922	0.016589	COPG1
ENSG00000166033	30285.9	-0.211601	0.0750629	-2.81898	0.00481766	0.0461871	HTRA1
ENSG00000134986	1344.36	-0.20967	0.0740487	-2.83151	0.00463292	0.044958	NREP
ENSG00000115677	14368	-0.204861	0.0637038	-3.21584	0.00130065	0.0176783	HDLBP
ENSG00000103353	1635.68	-0.204732	0.0725194	-2.82314	0.00475563	0.0457302	UBFD1
ENSG00000197043	5525.46	-0.199128	0.0660406	-3.01523	0.00256781	0.0290511	ANXA6
ENSG00000070087	3461.2	-0.192707	0.0614775	-3.13459	0.00172092	0.0219249	PFN2
ENSG00000174437	4274.87	-0.191939	0.0659349	-2.91103	0.00360234	0.0371687	ATP2A2
ENSG00000111640	23677.2	-0.19182	0.0672523	-2.85225	0.00434107	0.0425151	GAPDH
ENSG00000111328	2954.39	-0.181058	0.0637776	-2.83889	0.00452705	0.0440651	CDK2AP1
ENSG00000026508	22377.1	0.195195	0.0671981	2.90477	0.00367519	0.0376759	CD44
ENSG00000023287	1959.99	0.202059	0.0725005	2.787	0.00531977	0.0496902	RB1CC1
ENSG00000168374	3938.34	0.20653	0.0741124	2.78671	0.00532457	0.0496986	ARF4
ENSG00000183722	2419.77	0.206979	0.0640206	3.233	0.00122497	0.0169816	LHFPL6
ENSG00000197614	7762.91	0.207102	0.0701096	2.95398	0.00313708	0.0334815	MFAP5
ENSG00000132294	2124.41	0.207492	0.0722683	2.87113	0.00409002	0.0407146	EFR3A
ENSG00000173726	2141.76	0.209253	0.0674612	3.10183	0.00192328	0.0238176	TOMM20
ENSG00000113712	4773.77	0.212192	0.0658676	3.2215	0.00127521	0.0174069	CSNK1A1
ENSG00000163297	3650.55	0.212326	0.0689515	3.07936	0.00207449	0.0250263	ANTXR2
ENSG00000183726	2595.85	0.213651	0.0713363	2.99497	0.00274468	0.0304995	TMEM50A
ENSG00000071967	13954.9	0.214229	0.0741335	2.88977	0.00385526	0.0389568	CYBRD1
ENSG00000033867	1993.67	0.215084	0.0764906	2.8119	0.00492491	0.0468972	SLC4A7
ENSG00000132388	922.007	0.218917	0.0767628	2.85186	0.00434646	0.0425351	UBE2G1
ENSG00000152492	1626.11	0.218968	0.0752987	2.90799	0.00363758	0.0374691	CCDC50
ENSG00000102699	1996.79	0.221698	0.0705725	3.14142	0.00168131	0.0216275	PARP4
ENSG00000164938	1103.12	0.222481	0.0771455	2.88392	0.00392759	0.0394682	TP53INP1
ENSG00000102910	1153.29	0.222825	0.0772073	2.88606	0.00390097	0.0393213	LONP2
ENSG00000131724	2062.1	0.225149	0.0795851	2.82903	0.00466887	0.0451347	IL13RA1
ENSG00000103769	1887.51	0.226584	0.0733632	3.08853	0.00201153	0.0246162	RAB11A
ENSG00000164828	2007.12	0.226771	0.07769	2.91892	0.00351248	0.0365378	SUN1
ENSG00000124762	12117	0.227093	0.0658554	3.44835	0.000564022	0.00947884	CDKN1A
ENSG00000168710	2180.41	0.227098	0.070033	3.24273	0.00118391	0.0165332	AHCYL1
ENSG00000134954	1435.96	0.227435	0.0761971	2.98482	0.00283744	0.0312536	ETS1
ENSG00000197747	10687.4	0.227458	0.0698667	3.2556	0.00113154	0.0159594	S100A10
ENSG00000164924	6357.86	0.227904	0.0728597	3.12799	0.00176009	0.0222362	YWHAZ
ENSG00000172660	1447.48	0.228638	0.074364	3.07458	0.00210796	0.0252995	NA
ENSG00000152601	4331.65	0.230318	0.0756166	3.04587	0.00232009	0.0270791	MBNL1
ENSG00000132824	4072.29	0.231118	0.0666456	3.46787	0.000524596	0.00893923	SERINC3
ENSG00000120063	1189.02	0.23155	0.0831352	2.78522	0.00534917	0.0498107	GNA13
ENSG00000126581	936.65	0.231562	0.0744051	3.11218	0.00185712	0.0232086	BECN1
ENSG00000154175	9589.2	0.231963	0.0753005	3.0805	0.00206656	0.0249926	ABI3BP
ENSG00000116001	954.637	0.232013	0.0785965	2.95195	0.00315779	0.033646	TIA1
ENSG00000150093	34701.4	0.236727	0.064261	3.68384	0.000229751	0.00461752	ITGB1
ENSG00000196712	1407.97	0.237339	0.084449	2.81044	0.00494734	0.0470591	NF1
ENSG00000056586	1053.43	0.237452	0.0852624	2.78496	0.00535346	0.0498107	RC3H2
ENSG00000143418	1977.07	0.239179	0.0765195	3.12573	0.00177364	0.0223629	CERS2
ENSG00000058673	1845.39	0.239374	0.0834611	2.86809	0.00412963	0.0409806	ZC3H11A
ENSG00000138443	771.252	0.24041	0.0833069	2.88584	0.0039037	0.0393213	ABI2
ENSG00000164091	1722.44	0.24228	0.0795342	3.04624	0.00231726	0.0270791	WDR82
ENSG00000138119	10520.2	0.242771	0.0789556	3.07477	0.00210664	0.0252995	MYOF
ENSG00000144224	3111.32	0.243003	0.072553	3.34932	0.000810093	0.0124019	UBXN4
ENSG00000116489	4358.27	0.243073	0.0753692	3.22509	0.00125932	0.0172827	CAPZA1
ENSG00000269028	1144.94	0.243149	0.0822686	2.95556	0.00312105	0.0333619	MTRNR2L2
ENSG00000170540	1299.87	0.2434	0.0740791	3.28567	0.00101738	0.0146748	ARL6IP1
ENSG00000164111	21480.4	0.243484	0.0735709	3.30951	0.000934588	0.0137773	ANXA5
ENSG00000196305	4986.68	0.243497	0.0765707	3.18003	0.00147258	0.0195147	IARS
ENSG00000139926	6368.92	0.244397	0.0679936	3.59441	0.000325126	0.006146	FRMD6
ENSG00000198399	620.544	0.247731	0.0890178	2.78294	0.00538682	0.0499498	ITSN2
ENSG00000111615	552.347	0.248032	0.0889005	2.79	0.00527082	0.0492762	KRR1
ENSG00000072274	2987.16	0.248545	0.0769017	3.23198	0.00122937	0.0169816	TFRC
ENSG00000012822	1648.62	0.248761	0.0791288	3.14375	0.00166797	0.0215495	CALCOCO1
ENSG00000111540	2478.7	0.25027	0.0687718	3.63914	0.000273548	0.00533754	RAB5B
ENSG00000021776	688.963	0.250331	0.08844	2.83052	0.00464731	0.0450633	AQR
ENSG00000181381	944.053	0.250852	0.0869724	2.88427	0.00392322	0.0394682	DDX60L
ENSG00000125779	580.104	0.251642	0.084453	2.97968	0.00288554	0.0315907	PANK2
ENSG00000183283	2121.31	0.251843	0.068556	3.67354	0.000239218	0.0047552	DAZAP2
ENSG00000113194	1062	0.252444	0.0841644	2.99941	0.00270502	0.0302402	FAF2
ENSG00000055208	1401.88	0.252839	0.0816585	3.0963	0.00195952	0.0241327	TAB2
ENSG00000055917	1452.86	0.252895	0.0798854	3.16571	0.00154703	0.0203109	PUM2
ENSG00000153786	2137.16	0.253243	0.0881441	2.87306	0.00406519	0.0405308	ZDHHC7
ENSG00000136888	1179.54	0.253472	0.0853846	2.9686	0.00299163	0.0324222	ATP6V1G1
ENSG00000163602	1154.24	0.255151	0.0878357	2.90487	0.00367407	0.0376759	RYBP
ENSG00000105971	1334.52	0.25533	0.0872013	2.92806	0.00341086	0.035685	CAV2
ENSG00000198586	1051.26	0.255635	0.0838741	3.04784	0.00230491	0.027001	TLK1
ENSG00000115993	2098.6	0.255945	0.0911796	2.80704	0.00499986	0.0473981	TRAK2
ENSG00000197343	748.867	0.256139	0.0915131	2.79893	0.00512718	0.0481743	ZNF655
ENSG00000141424	2704.21	0.256236	0.0683758	3.74747	0.000178625	0.00380647	SLC39A6
ENSG00000116641	1551.97	0.256397	0.0843872	3.03835	0.0023788	0.0276058	DOCK7
ENSG00000137575	7446.97	0.25674	0.0875376	2.93291	0.00335797	0.0352827	SDCBP
ENSG00000065613	1877.77	0.25715	0.0724099	3.55131	0.000383318	0.00692696	SLK
ENSG00000065911	1687.95	0.257164	0.0862178	2.98272	0.00285699	0.0313604	MTHFD2
ENSG00000153071	8160.58	0.257792	0.0670002	3.84763	0.000119266	0.00275874	DAB2
ENSG00000184787	1029.3	0.258098	0.0764085	3.37787	0.000730508	0.0115591	UBE2G2
ENSG00000146122	1078.8	0.258854	0.0894496	2.89386	0.0038054	0.0386859	DAAM2
ENSG00000185658	740.362	0.259012	0.0830479	3.11883	0.0018157	0.0227804	BRWD1
ENSG00000244509	1331.63	0.259479	0.0807922	3.21168	0.00131959	0.0178404	APOBEC3C
ENSG00000124145	3662.83	0.259706	0.0855303	3.03642	0.00239406	0.0277136	SDC4
ENSG00000067955	873.122	0.259757	0.0878941	2.95534	0.00312325	0.0333619	CBFB
ENSG00000115548	563.616	0.259928	0.0857961	3.0296	0.00244874	0.0282075	KDM3A
ENSG00000170852	650.507	0.260233	0.0876261	2.96981	0.00297981	0.0323733	KBTBD2
ENSG00000006125	4190.79	0.260933	0.0709391	3.67827	0.000234825	0.00468252	AP2B1
ENSG00000122126	797.93	0.261079	0.081852	3.18965	0.00142447	0.0190159	OCRL
ENSG00000052723	579.725	0.261651	0.0909034	2.87834	0.00399774	0.0400152	SIKE1
ENSG00000110344	1186.32	0.262166	0.08514	3.07923	0.00207536	0.0250263	UBE4A
ENSG00000198363	8616.88	0.262664	0.0653332	4.02038	5.81054e-05	0.0015728	ASPH
ENSG00000147027	2048.44	0.263054	0.0758222	3.46935	0.000521711	0.008909	TMEM47
ENSG00000100568	1392.63	0.263867	0.0728431	3.62241	0.000291872	0.00560059	VTI1B
ENSG00000006715	1513.86	0.264271	0.0836692	3.15852	0.00158575	0.020755	VPS41
ENSG00000058272	2065.41	0.264837	0.0826179	3.20557	0.00134797	0.0181469	PPP1R12A
ENSG00000117335	3001.54	0.264935	0.0796614	3.32577	0.000881757	0.0131355	CD46
ENSG00000125445	499.202	0.265298	0.0939463	2.82393	0.00474383	0.0456513	MRPS7
ENSG00000018189	771.659	0.265975	0.0790164	3.36607	0.00076248	0.0118973	RUFY3
ENSG00000131791	687.008	0.266549	0.085051	3.13398	0.0017245	0.0219391	PRKAB2
ENSG00000119844	507.176	0.266579	0.0930972	2.86345	0.0041906	0.0414241	AFTPH
ENSG00000129084	1684.1	0.26704	0.0752998	3.54636	0.000390588	0.00702838	PSMA1
ENSG00000205730	1972.82	0.267249	0.081875	3.26411	0.00109808	0.0156612	ITPRIPL2
ENSG00000109670	712.591	0.26733	0.0944632	2.82999	0.00465497	0.0450689	FBXW7
ENSG00000151553	1137.94	0.268149	0.0767762	3.4926	0.00047834	0.00824585	FAM160B1
ENSG00000163755	565.398	0.268428	0.0957282	2.80407	0.00504625	0.047715	HPS3
ENSG00000140575	7055.36	0.268607	0.0875904	3.06662	0.00216494	0.0258613	IQGAP1
ENSG00000125633	911.579	0.26938	0.0843342	3.19419	0.00140224	0.0187585	CCDC93
ENSG00000128016	717.25	0.270227	0.092806	2.91174	0.0035942	0.0371687	ZFP36
ENSG00000018510	905.489	0.271365	0.0849302	3.19516	0.00139755	0.0187352	AGPS
ENSG00000179387	728.303	0.271574	0.0861138	3.15366	0.00161236	0.0210384	ELMOD2
ENSG00000152332	1854.5	0.271605	0.0917821	2.95924	0.00308396	0.033109	UHMK1
ENSG00000115310	15972.8	0.271924	0.0812737	3.34578	0.000820508	0.0125162	RTN4
ENSG00000132694	790.216	0.272802	0.0895622	3.04595	0.00231946	0.0270791	ARHGEF11
ENSG00000119231	527.178	0.272951	0.0907069	3.00915	0.00261978	0.0294425	SENP5
ENSG00000153922	498.057	0.273587	0.0885853	3.08841	0.00201233	0.0246162	CHD1
ENSG00000198604	737.434	0.273934	0.0790156	3.46683	0.000526627	0.00895689	BAZ1A
ENSG00000033627	646.829	0.27411	0.0914572	2.99714	0.00272528	0.0303865	ATP6V0A1
ENSG00000105968	1097.3	0.274402	0.0902597	3.04014	0.00236471	0.0274989	H2AFV
ENSG00000162736	2027.43	0.274846	0.0840141	3.27142	0.00107007	0.0153132	NCSTN
ENSG00000168077	2092.88	0.274941	0.0879812	3.125	0.00177805	0.0223742	SCARA3
ENSG00000108799	542.124	0.274972	0.0951091	2.89112	0.00383871	0.0388823	EZH1
ENSG00000118922	730.182	0.275072	0.0944775	2.91151	0.0035969	0.0371687	KLF12
ENSG00000140092	1110.62	0.275275	0.0834421	3.29899	0.00097032	0.0142217	FBLN5
ENSG00000198804	125719	0.276612	0.0985015	2.8082	0.0049819	0.0472983	COX1
ENSG00000022267	9174.94	0.276837	0.0719224	3.84911	0.00011855	0.00275217	FHL1
ENSG00000106554	555.907	0.277348	0.0869839	3.1885	0.00143015	0.0190717	CHCHD3
ENSG00000114346	538.684	0.277353	0.0996303	2.78382	0.00537226	0.0498875	ECT2
ENSG00000031003	1060.95	0.277616	0.0892931	3.10904	0.00187695	0.0234334	FAM13B
ENSG00000114019	1936.91	0.277642	0.0939138	2.95635	0.00311305	0.0333088	AMOTL2
ENSG00000006007	1478.04	0.277754	0.072518	3.83014	0.00012807	0.0029304	GDE1
ENSG00000206503	8908.31	0.278074	0.0911304	3.05139	0.00227786	0.0268075	HLA-A
ENSG00000154114	791.304	0.278644	0.092318	3.01831	0.00254189	0.0288989	TBCEL
ENSG00000150051	1139.55	0.279092	0.088471	3.15462	0.00160708	0.0210126	MKX
ENSG00000145687	436.282	0.27928	0.0958309	2.9143	0.00356482	0.0369614	SSBP2
ENSG00000122420	1666.03	0.279398	0.0840032	3.32604	0.000880885	0.0131355	PTGFR
ENSG00000114416	2332.5	0.279419	0.088775	3.14749	0.00164677	0.0213996	FXR1
ENSG00000143093	504.082	0.279514	0.0975153	2.86636	0.00415218	0.041132	STRIP1
ENSG00000119446	448.323	0.280643	0.0961965	2.91739	0.00352972	0.0366273	RBM18
ENSG00000112245	1830.48	0.280814	0.0802512	3.49919	0.000466676	0.00807861	PTP4A1
ENSG00000163378	706.819	0.281164	0.0895881	3.1384	0.00169871	0.0217414	EOGT
ENSG00000107854	1519.73	0.281379	0.0835809	3.36654	0.000761171	0.0118963	TNKS2
ENSG00000170776	1352.63	0.281502	0.087648	3.21173	0.00131937	0.0178404	AKAP13
ENSG00000164327	684.981	0.281991	0.094875	2.97223	0.00295643	0.0321743	RICTOR
ENSG00000134313	1952.43	0.282349	0.0843108	3.34891	0.000811298	0.0124055	KIDINS220
ENSG00000035403	7560.02	0.282479	0.0721025	3.91774	8.93826e-05	0.00217521	VCL
ENSG00000066084	648.638	0.282575	0.0934502	3.0238	0.00249618	0.0285066	DIP2B
ENSG00000115504	1996.02	0.282641	0.0901663	3.13466	0.00172051	0.0219249	EHBP1
ENSG00000140396	792.313	0.282658	0.086865	3.254	0.00113793	0.0160142	NCOA2
ENSG00000172081	524.46	0.282929	0.0988662	2.86173	0.00421334	0.0415842	MOB3A
ENSG00000174099	2459.09	0.282979	0.0848204	3.33621	0.000849293	0.012874	MSRB3
ENSG00000101871	414.999	0.283362	0.0997248	2.84144	0.00449108	0.043782	MID1
ENSG00000069956	1565.25	0.283406	0.0818068	3.46434	0.000531539	0.00902739	MAPK6
ENSG00000100330	649.387	0.283833	0.0900926	3.15045	0.00163016	0.0212401	MTMR3
ENSG00000156804	715.946	0.28385	0.0872844	3.25202	0.0011459	0.0161084	FBXO32
ENSG00000138757	1997.27	0.283868	0.0699086	4.06055	4.89566e-05	0.00136585	G3BP2
ENSG00000197563	559.094	0.284176	0.0920482	3.08725	0.00202017	0.024641	PIGN
ENSG00000001084	378.771	0.284414	0.0984985	2.8875	0.00388318	0.0391767	GCLC
ENSG00000165322	1444.26	0.28467	0.0818137	3.47948	0.000502381	0.008602	ARHGAP12
ENSG00000167996	18683	0.284861	0.061194	4.65505	3.23907e-06	0.000143927	FTH1
ENSG00000116977	699.52	0.285119	0.0939317	3.03539	0.00240224	0.027783	LGALS8
ENSG00000198712	42000.6	0.285418	0.0963858	2.9612	0.00306445	0.0329551	COX2
ENSG00000116754	2268.02	0.286019	0.0710646	4.02477	5.70314e-05	0.00155365	SRSF11
ENSG00000033178	963.668	0.286076	0.0874606	3.27092	0.001072	0.0153236	UBA6
ENSG00000115738	1681.29	0.28622	0.0717014	3.99183	6.55653e-05	0.00173054	ID2
ENSG00000089157	6030.79	0.286228	0.0715586	3.99991	6.33672e-05	0.00168652	RPLP0
ENSG00000130939	1098.25	0.286388	0.078968	3.62664	0.000287136	0.00554317	UBE4B
ENSG00000070669	1136.55	0.287705	0.0941127	3.05703	0.00223544	0.026554	ASNS
ENSG00000205413	1011.81	0.287964	0.0842696	3.41718	0.000632739	0.0103199	SAMD9
ENSG00000169855	1110.99	0.288017	0.0805427	3.57596	0.000348945	0.0064807	ROBO1
ENSG00000075568	1125.13	0.288188	0.0838313	3.43771	0.000586656	0.00975614	TMEM131
ENSG00000053254	1253.26	0.288342	0.0915291	3.15028	0.00163116	0.0212401	FOXN3
ENSG00000163171	1174.82	0.288615	0.0918836	3.14109	0.00168319	0.0216298	CDC42EP3
ENSG00000166225	754.078	0.288757	0.0889708	3.24552	0.00117236	0.0163899	FRS2
ENSG00000115363	496.725	0.28958	0.103454	2.79911	0.00512435	0.0481743	EVA1A
ENSG00000070778	942.596	0.2897	0.0810654	3.57366	0.000352025	0.00649856	PTPN21
ENSG00000185591	1157.01	0.290035	0.0890424	3.25726	0.00112492	0.015919	SP1
ENSG00000112078	1828.37	0.290125	0.0871523	3.32894	0.000871766	0.0130631	KCTD20
ENSG00000079950	1332.68	0.290292	0.0792193	3.6644	0.000247915	0.00489747	STX7
ENSG00000110066	537.918	0.290332	0.0962371	3.01685	0.0025542	0.0289613	KMT5B
ENSG00000065357	564.975	0.290541	0.0867177	3.35043	0.000806872	0.0123675	DGKA
ENSG00000006451	1863.77	0.290553	0.0705331	4.11938	3.79887e-05	0.00111102	RALA
ENSG00000123728	877.765	0.290955	0.0862393	3.3738	0.000741369	0.0116874	RAP2C
ENSG00000140443	588.338	0.29131	0.100284	2.90484	0.00367441	0.0376759	IGF1R
ENSG00000196141	1551.37	0.291396	0.0718636	4.05484	5.0168e-05	0.00139658	SPATS2L
ENSG00000115561	1953.91	0.29169	0.0810113	3.60061	0.000317473	0.0060372	CHMP3
ENSG00000198542	3340.48	0.292058	0.0956493	3.05342	0.00226248	0.0267006	ITGBL1
ENSG00000112851	1962.82	0.292409	0.0778285	3.7571	0.000171893	0.00368772	ERBIN
ENSG00000166167	360.749	0.292443	0.102485	2.85352	0.00432374	0.042378	BTRC
ENSG00000145604	422.622	0.293077	0.0996664	2.94058	0.00327595	0.0347305	SKP2
ENSG00000169439	2327.07	0.293108	0.0690414	4.2454	2.18207e-05	0.000709981	SDC2
ENSG00000175274	2360.36	0.293309	0.0816582	3.59192	0.000328253	0.00617307	TP53I11
ENSG00000213625	2431.41	0.2936	0.0749773	3.91585	9.00851e-05	0.00218545	LEPROT
ENSG00000052841	895.021	0.293645	0.0799471	3.67299	0.000239725	0.00475786	TTC17
ENSG00000136738	509.163	0.294331	0.0976192	3.0151	0.00256897	0.0290511	STAM
ENSG00000127863	777.291	0.294677	0.0818706	3.5993	0.000319074	0.00604956	TNFRSF19
ENSG00000101901	349.823	0.294754	0.0979678	3.00869	0.00262379	0.0294615	ALG13
ENSG00000080371	1010.27	0.296478	0.0795732	3.72585	0.000194656	0.00409382	RAB21
ENSG00000116199	1454.15	0.297266	0.0806818	3.68442	0.000229221	0.00461752	FAM20B
ENSG00000170734	503.449	0.297403	0.101302	2.9358	0.00332691	0.0350372	POLH
ENSG00000131374	1483.81	0.297653	0.0883418	3.36934	0.000753491	0.0118199	TBC1D5
ENSG00000205765	833.453	0.29791	0.102454	2.90776	0.00364029	0.0374691	C5orf51
ENSG00000115827	327.463	0.298387	0.104258	2.86202	0.00420956	0.0415792	DCAF17
ENSG00000139083	348.999	0.299695	0.106534	2.81314	0.00490607	0.0467879	ETV6
ENSG00000124151	873.83	0.300102	0.0920024	3.26189	0.00110672	0.0157491	NCOA3
ENSG00000064393	947.001	0.300658	0.102548	2.93186	0.00336937	0.0353172	HIPK2
ENSG00000119487	1755.83	0.301137	0.0707636	4.25553	2.08556e-05	0.000685595	MAPKAP1
ENSG00000168216	1068.9	0.301713	0.0800436	3.76936	0.000163666	0.00353508	LMBRD1
ENSG00000176978	847.861	0.302391	0.108358	2.79068	0.0052597	0.0492376	DPP7
ENSG00000151718	797.235	0.302433	0.0966406	3.12947	0.00175125	0.0221685	WWC2
ENSG00000166197	620.966	0.302937	0.0823825	3.6772	0.000235806	0.00469473	NOLC1
ENSG00000151414	2903.29	0.30296	0.0774029	3.91406	9.07561e-05	0.00219505	NEK7
ENSG00000140262	2065.59	0.303095	0.0829475	3.65406	0.000258126	0.00507554	TCF12
ENSG00000112837	741.512	0.30365	0.082131	3.69714	0.00021804	0.00448127	TBX18
ENSG00000141458	2025.29	0.303767	0.0811043	3.74538	0.000180118	0.00383188	NPC1
ENSG00000118762	3128.54	0.30395	0.0859612	3.5359	0.000406394	0.00727165	PKD2
ENSG00000260916	3497.9	0.304011	0.077216	3.93715	8.24561e-05	0.00205688	CCPG1
ENSG00000198796	756.897	0.304804	0.0912284	3.34111	0.000834451	0.0126681	ALPK2
ENSG00000153814	709.097	0.304821	0.0860353	3.54298	0.000395639	0.00709918	JAZF1
ENSG00000003393	577.63	0.305058	0.0894364	3.41089	0.000647502	0.010507	ALS2
ENSG00000170581	2176.76	0.30661	0.0931503	3.29157	0.000996315	0.0144938	STAT2
ENSG00000118961	335.924	0.307295	0.107023	2.87131	0.00408772	0.0407146	LDAH
ENSG00000095564	694.067	0.307658	0.0938019	3.27987	0.00103856	0.0149126	BTAF1
ENSG00000127616	938.076	0.308147	0.107866	2.85675	0.00428007	0.0420797	SMARCA4
ENSG00000187325	465.911	0.309589	0.0949881	3.25924	0.0011171	0.0158704	TAF9B
ENSG00000161714	1189.27	0.310756	0.111615	2.78418	0.00536631	0.0498687	PLCD3
ENSG00000139117	366.419	0.310881	0.1006	3.09027	0.00199976	0.0245096	CPNE8
ENSG00000139433	798.091	0.311479	0.0889705	3.50092	0.00046365	0.00807263	GLTP
ENSG00000077514	291.865	0.311487	0.109959	2.83276	0.00461483	0.0448167	POLD3
ENSG00000060237	3046.34	0.311607	0.0956783	3.25682	0.00112669	0.0159264	WNK1
ENSG00000065308	5050.07	0.311646	0.08125	3.83564	0.000125237	0.00287076	TRAM2
ENSG00000163625	1155.16	0.31171	0.0951624	3.27556	0.00105453	0.0151249	WDFY3
ENSG00000136158	409.904	0.311867	0.100487	3.10355	0.00191216	0.0237564	SPRY2
ENSG00000092847	708.836	0.3124	0.0910934	3.42944	0.000604827	0.009993	AGO1
ENSG00000107249	497.382	0.312496	0.106948	2.92194	0.00347854	0.0363036	GLIS3
ENSG00000101846	750.474	0.31405	0.0883363	3.55517	0.000377738	0.006871	STS
ENSG00000117868	3023.15	0.314761	0.0782829	4.02081	5.79972e-05	0.0015728	ESYT2
ENSG00000198087	575.95	0.315583	0.0917422	3.43989	0.00058194	0.00969037	CD2AP
ENSG00000182957	487.455	0.315867	0.093124	3.3919	0.000694098	0.0110794	SPATA13
ENSG00000003056	913.017	0.316275	0.0765802	4.12998	3.62794e-05	0.00107352	M6PR
ENSG00000163539	515.068	0.317007	0.0976132	3.24758	0.00116391	0.0163112	CLASP2
ENSG00000171681	591.676	0.317744	0.103147	3.08048	0.00206667	0.0249926	ATF7IP
ENSG00000185215	663.624	0.317927	0.109892	2.89308	0.00381482	0.0387019	TNFAIP2
ENSG00000144724	2385.67	0.318945	0.0773035	4.12588	3.69312e-05	0.00108759	PTPRG
ENSG00000110075	923.721	0.320804	0.0917614	3.49606	0.000472176	0.00815064	PPP6R3
ENSG00000065809	1068.73	0.321448	0.0914674	3.51434	0.000440847	0.00774649	FAM107B
ENSG00000067798	462.053	0.322055	0.106447	3.02549	0.00248229	0.0284042	NAV3
ENSG00000171988	904.07	0.322221	0.0960236	3.35564	0.000791806	0.0122101	JMJD1C
ENSG00000143549	3422.03	0.322554	0.0655868	4.91798	8.74431e-07	4.79505e-05	TPM3
ENSG00000132953	434.565	0.322695	0.115875	2.78485	0.0053552	0.0498107	XPO4
ENSG00000181220	249.671	0.322726	0.112856	2.85963	0.0042414	0.0418288	ZNF746
ENSG00000110851	695.939	0.323681	0.0874363	3.7019	0.000213991	0.00442665	PRDM4
ENSG00000138434	2470.71	0.323955	0.0732639	4.42176	9.79021e-06	0.000363123	SSFA2
ENSG00000135801	277.2	0.324201	0.113829	2.84815	0.00439746	0.0429352	TAF5L
ENSG00000198886	62047.7	0.324432	0.109263	2.96929	0.00298491	0.0324011	ND4
ENSG00000108788	490.25	0.325139	0.0883135	3.68164	0.000231738	0.00464278	MLX
ENSG00000168495	419.411	0.325948	0.097526	3.34216	0.000831281	0.0126502	POLR3D
ENSG00000069667	329.532	0.326323	0.115603	2.82279	0.00476072	0.0457446	RORA
ENSG00000064601	4986.05	0.327475	0.0918105	3.56686	0.000361284	0.00662285	CTSA
ENSG00000160917	268.474	0.328826	0.105028	3.13083	0.00174313	0.0221318	CPSF4
ENSG00000145423	4872.71	0.328872	0.0844264	3.89537	9.8047e-05	0.00234025	SFRP2
ENSG00000100596	1118.38	0.329338	0.108116	3.04616	0.00231787	0.0270791	SPTLC2
ENSG00000150938	3472.06	0.329953	0.100256	3.29109	0.000998002	0.0144938	CRIM1
ENSG00000184602	290.002	0.330423	0.111635	2.95984	0.00307799	0.0330728	SNN
ENSG00000175455	681.661	0.331273	0.0946373	3.50044	0.000464484	0.00807263	CCDC14
ENSG00000182372	411.762	0.331638	0.106906	3.10216	0.00192115	0.0238176	CLN8
ENSG00000118007	1366.42	0.332445	0.0901937	3.68589	0.0002279	0.0046168	STAG1
ENSG00000119280	1527.16	0.332737	0.0847122	3.92786	8.57057e-05	0.00211308	C1orf198
ENSG00000144642	486.935	0.333302	0.112329	2.9672	0.00300525	0.0324557	RBMS3
ENSG00000173559	744.046	0.333314	0.0866681	3.84586	0.000120129	0.00277365	NABP1
ENSG00000115295	1733.65	0.333344	0.0817096	4.07962	4.51095e-05	0.00128386	CLIP4
ENSG00000109971	16991.9	0.33385	0.0694513	4.80697	1.53231e-06	7.73574e-05	HSPA8
ENSG00000118515	704.888	0.333974	0.0901938	3.70285	0.000213187	0.00441722	SGK1
ENSG00000257315	406.87	0.334044	0.110348	3.0272	0.00246832	0.028309	NA
ENSG00000117475	485.461	0.334268	0.0957373	3.49152	0.000480286	0.0082682	BLZF1
ENSG00000157625	388.147	0.334351	0.114512	2.91978	0.00350278	0.0364667	TAB3
ENSG00000185728	1453.73	0.336073	0.0854526	3.93286	8.39401e-05	0.00208571	YTHDF3
ENSG00000126107	890.434	0.336348	0.0848414	3.96443	7.35714e-05	0.0018757	HECTD3
ENSG00000173273	1075.19	0.336748	0.0889009	3.78791	0.000151922	0.00332089	TNKS
ENSG00000075539	741.644	0.336871	0.112902	2.98375	0.00284744	0.0313095	FRYL
ENSG00000162601	519.954	0.337145	0.103007	3.27304	0.00106397	0.015243	MYSM1
ENSG00000142687	824.036	0.337184	0.0912603	3.69475	0.000220105	0.00450188	KIAA0319L
ENSG00000146373	362.528	0.337198	0.101686	3.31607	0.000912921	0.0135521	RNF217
ENSG00000183826	364.583	0.337311	0.106374	3.171	0.00151916	0.0200902	BTBD9
ENSG00000115762	1860.35	0.337478	0.080239	4.20591	2.60036e-05	0.00082293	PLEKHB2
ENSG00000175592	655.365	0.337567	0.112577	2.99854	0.00271275	0.0302999	FOSL1
ENSG00000157800	711.201	0.338308	0.085504	3.95663	7.60138e-05	0.00192256	SLC37A3
ENSG00000196155	1387.55	0.339833	0.110872	3.0651	0.00217597	0.0259445	PLEKHG4
ENSG00000074590	310.184	0.339887	0.107268	3.16856	0.00153194	0.0202172	NUAK1
ENSG00000116191	696.09	0.340037	0.0967144	3.51589	0.000438289	0.0077122	RALGPS2
ENSG00000133818	893.866	0.340396	0.0855594	3.97848	6.93583e-05	0.00180815	RRAS2
ENSG00000113739	3004.66	0.34111	0.0955014	3.57178	0.000354566	0.00652791	STC2
ENSG00000124766	1634.61	0.341471	0.0991423	3.44425	0.00057264	0.00959832	SOX4
ENSG00000147883	395.455	0.342291	0.112197	3.05079	0.00228237	0.026811	CDKN2B
ENSG00000167601	5162.63	0.342521	0.102867	3.32975	0.000869253	0.0130446	AXL
ENSG00000109756	751.549	0.342741	0.10108	3.39077	0.000696956	0.0111111	RAPGEF2
ENSG00000052126	528.989	0.343089	0.0927709	3.69824	0.000217097	0.0044691	PLEKHA5
ENSG00000082805	1275.94	0.34318	0.0924204	3.71325	0.000204612	0.00427435	ERC1
ENSG00000198840	9211.64	0.343188	0.0904943	3.79237	0.000149217	0.00327365	ND3
ENSG00000065060	305.048	0.343439	0.110814	3.09924	0.00194018	0.0239873	UHRF1BP1
ENSG00000070882	953.766	0.344028	0.0840782	4.09176	4.28116e-05	0.00122669	OSBPL3
ENSG00000111670	1072.77	0.3444	0.101914	3.37932	0.000726658	0.0115269	GNPTAB
ENSG00000085433	446.813	0.345572	0.102066	3.38578	0.000709773	0.0112872	WDR47
ENSG00000187676	359.896	0.345628	0.104166	3.31805	0.000906497	0.0134883	B3GLCT
ENSG00000124198	1026.91	0.345891	0.0969842	3.56646	0.00036183	0.0066233	ARFGEF2
ENSG00000115159	602.629	0.346788	0.103062	3.36484	0.000765883	0.0119184	GPD2
ENSG00000138829	1273.43	0.346951	0.111024	3.12502	0.00177794	0.0223742	FBN2
ENSG00000109586	590.287	0.347543	0.0891123	3.90006	9.61689e-05	0.00229974	GALNT7
ENSG00000156273	1237.07	0.347992	0.0853532	4.07708	4.56048e-05	0.00129506	NA
ENSG00000105778	623.862	0.348096	0.0912056	3.81661	0.0001353	0.00304652	AVL9
ENSG00000180667	205.885	0.348154	0.12109	2.87516	0.00403827	0.0403257	YOD1
ENSG00000145685	2975.79	0.348244	0.0865743	4.02249	5.75851e-05	0.00156538	LHFPL2
ENSG00000183853	2654.89	0.348606	0.0831366	4.19317	2.75083e-05	0.000859754	KIRREL1
ENSG00000147853	1318.36	0.349204	0.079223	4.40786	1.04398e-05	0.000385878	AK3
ENSG00000159140	3248.61	0.349461	0.0741274	4.71434	2.425e-06	0.000113422	SON
ENSG00000117450	4678.25	0.350032	0.074281	4.71226	2.44981e-06	0.000114163	PRDX1
ENSG00000112893	1194.12	0.35024	0.08359	4.18997	2.78987e-05	0.000865676	MAN2A1
ENSG00000108219	520.811	0.350255	0.0974878	3.59281	0.000327132	0.00617307	TSPAN14
ENSG00000144228	449.449	0.350563	0.104059	3.36887	0.000754767	0.0118253	SPOPL
ENSG00000114978	2220.51	0.350969	0.0788681	4.45008	8.58397e-06	0.000325986	MOB1A
ENSG00000198888	17542.4	0.35125	0.10075	3.48636	0.000489647	0.00840659	ND1
ENSG00000162290	388.717	0.352069	0.099323	3.54469	0.000393082	0.00706327	NA
ENSG00000118263	650.784	0.352653	0.0902339	3.90821	9.29828e-05	0.00224464	KLF7
ENSG00000126216	273.574	0.352935	0.109217	3.23149	0.00123148	0.0169923	TUBGCP3
ENSG00000186908	547.607	0.353156	0.0956247	3.69315	0.000221496	0.00452307	ZDHHC17
ENSG00000008130	599.602	0.353265	0.0940087	3.75779	0.000171423	0.00368386	NADK
ENSG00000048405	263.321	0.354052	0.112076	3.15903	0.00158297	0.02074	ZNF800
ENSG00000117222	330.469	0.354512	0.105326	3.36584	0.000763106	0.0118973	RBBP5
ENSG00000006530	205.744	0.354665	0.122048	2.90595	0.00366138	0.037649	AGK
ENSG00000174718	366.607	0.35497	0.106531	3.33207	0.000862017	0.0129936	KIAA1551
ENSG00000155090	546.563	0.355085	0.0840832	4.22302	2.41054e-05	0.000772466	KLF10
ENSG00000139372	221.596	0.355305	0.118036	3.01015	0.00261122	0.0293722	TDG
ENSG00000059804	1148.63	0.355359	0.0869672	4.08612	4.38646e-05	0.00125122	SLC2A3
ENSG00000135749	603.493	0.355537	0.0857202	4.14765	3.35906e-05	0.00100314	PCNX2
ENSG00000106771	1312.19	0.355786	0.0896611	3.96812	7.24424e-05	0.00185991	TMEM245
ENSG00000136235	11986.7	0.355931	0.0791331	4.49788	6.86343e-06	0.000267842	GPNMB
ENSG00000196950	1051.63	0.356046	0.0809236	4.39979	1.08358e-05	0.00039613	SLC39A10
ENSG00000177707	592.003	0.356157	0.10098	3.527	0.000420298	0.00746792	NECTIN3
ENSG00000102034	510.687	0.357671	0.127196	2.81196	0.00492409	0.0468972	ELF4
ENSG00000112378	2536.64	0.358528	0.0670203	5.34954	8.81788e-08	6.92476e-06	PERP
ENSG00000128989	1999.82	0.358574	0.0912811	3.92824	8.55685e-05	0.00211308	ARPP19
ENSG00000157107	539.195	0.358606	0.0940128	3.81444	0.000136494	0.00306306	FCHO2
ENSG00000198646	551.271	0.359086	0.109052	3.2928	0.000991949	0.0144933	NCOA6
ENSG00000139636	394.559	0.359212	0.104848	3.42603	0.000612475	0.0100591	LMBR1L
ENSG00000011454	1100.82	0.359777	0.0976556	3.68414	0.000229472	0.00461752	NA
ENSG00000143367	190.717	0.360419	0.128886	2.79642	0.00516717	0.0484784	TUFT1
ENSG00000114120	1043.82	0.360938	0.0840961	4.29196	1.771e-05	0.000602425	SLC25A36
ENSG00000075643	575.02	0.362167	0.09641	3.75653	0.000172287	0.00368997	MOCOS
ENSG00000152402	283.031	0.362285	0.124415	2.91191	0.0035923	0.0371687	GUCY1A2
ENSG00000107863	1994.8	0.362347	0.085138	4.256	2.08117e-05	0.000685595	ARHGAP21
ENSG00000139508	253.92	0.362976	0.117331	3.09362	0.00197733	0.0242815	SLC46A3
ENSG00000188938	383.887	0.363348	0.10104	3.59608	0.000323048	0.00611579	FAM120AOS
ENSG00000185567	10486.7	0.365171	0.0876004	4.1686	3.06473e-05	0.000930538	AHNAK2
ENSG00000158195	2005.19	0.365409	0.095567	3.82359	0.000131521	0.00299321	WASF2
ENSG00000165092	395.123	0.365776	0.122248	2.99208	0.0027708	0.030722	ALDH1A1
ENSG00000137449	834.714	0.366112	0.0879549	4.1625	3.14784e-05	0.000953497	CPEB2
ENSG00000111912	595.683	0.366946	0.115257	3.18373	0.00145388	0.0193274	NCOA7
ENSG00000111261	203.955	0.367049	0.125196	2.93179	0.00337015	0.0353172	MANSC1
ENSG00000034677	1042.27	0.367422	0.0773036	4.75298	2.00441e-06	9.6227e-05	RNF19A
ENSG00000117318	684.203	0.367672	0.0958312	3.83666	0.000124719	0.00286405	ID3
ENSG00000099219	232.536	0.368592	0.115542	3.19012	0.00142213	0.0190046	ERMP1
ENSG00000109686	3649.96	0.36882	0.078616	4.69141	2.71331e-06	0.000124616	SH3D19
ENSG00000158882	161.73	0.369662	0.127876	2.89078	0.00384285	0.0388932	TOMM40L
ENSG00000165029	783.612	0.370354	0.0916479	4.04106	5.32113e-05	0.00145343	ABCA1
ENSG00000114166	609.102	0.371805	0.0858577	4.33048	1.48781e-05	0.000517025	KAT2B
ENSG00000197063	787.906	0.373497	0.0999279	3.73767	0.000185736	0.00393822	MAFG
ENSG00000159658	1552.58	0.373521	0.0824379	4.53093	5.87235e-06	0.000237931	EFCAB14
ENSG00000149090	1594.17	0.373965	0.0963839	3.87995	0.000104477	0.00247977	PAMR1
ENSG00000164125	1318.35	0.374132	0.0901276	4.15114	3.30821e-05	0.000992619	FAM198B
ENSG00000198938	39594.2	0.374155	0.101245	3.69555	0.00021941	0.0044949	COX3
ENSG00000072121	740.186	0.374312	0.110945	3.37385	0.000741241	0.0116874	ZFYVE26
ENSG00000149212	1132.47	0.374346	0.0883789	4.23569	2.27847e-05	0.000739457	SESN3
ENSG00000145632	635.038	0.374362	0.110357	3.39229	0.000693105	0.0110775	PLK2
ENSG00000110090	1146.87	0.3744	0.104603	3.57925	0.000344577	0.00642772	CPT1A
ENSG00000120889	1897.37	0.374837	0.0741156	5.05747	4.24862e-07	2.70255e-05	TNFRSF10B
ENSG00000159388	279.862	0.376074	0.110486	3.40382	0.000664498	0.0107417	BTG2
ENSG00000163590	258.744	0.37612	0.124637	3.01772	0.00254682	0.0289291	PPM1L
ENSG00000123159	964.042	0.376364	0.0915825	4.10956	3.96419e-05	0.00115142	GIPC1
ENSG00000137962	2752.71	0.37686	0.0742444	5.07595	3.85572e-07	2.50268e-05	ARHGAP29
ENSG00000114770	547.005	0.377153	0.0978072	3.85609	0.000115217	0.002692	ABCC5
ENSG00000106511	969.409	0.377726	0.0887564	4.25576	2.08338e-05	0.000685595	MEOX2
ENSG00000164117	322.51	0.377854	0.102695	3.67936	0.00023382	0.00466979	FBXO8
ENSG00000123739	435.977	0.378117	0.0969453	3.90031	9.60676e-05	0.00229974	PLA2G12A
ENSG00000235109	231.34	0.3782	0.1287	2.93862	0.00329672	0.0348346	ZSCAN31
ENSG00000111860	216.593	0.379397	0.119331	3.17936	0.00147601	0.0195399	CEP85L
ENSG00000108854	1113.73	0.380093	0.0950555	3.99864	6.37067e-05	0.00169202	SMURF2
ENSG00000198795	1180.6	0.380164	0.0810758	4.68899	2.74553e-06	0.000125192	ZNF521
ENSG00000112297	688.131	0.380819	0.0878233	4.33619	1.44973e-05	0.00050807	CRYBG1
ENSG00000221968	598.352	0.380831	0.115884	3.28631	0.00101511	0.0146586	FADS3
ENSG00000141664	170.524	0.381897	0.12962	2.94628	0.00321622	0.0341542	ZCCHC2
ENSG00000177694	222.062	0.381982	0.115596	3.30446	0.00095159	0.0139955	NAALADL2
ENSG00000103174	365.196	0.382215	0.117329	3.25764	0.00112342	0.0159156	NAGPA
ENSG00000187837	311.221	0.384654	0.128329	2.99741	0.00272282	0.0303857	HIST1H1C
ENSG00000168615	7073.39	0.385619	0.0635191	6.07092	1.27183e-09	1.70318e-07	ADAM9
ENSG00000096433	1812.94	0.386303	0.0986063	3.91763	8.94225e-05	0.00217521	ITPR3
ENSG00000102271	140.33	0.386783	0.136693	2.82958	0.00466095	0.0450925	KLHL4
ENSG00000072832	220.295	0.387314	0.134294	2.88407	0.00392575	0.0394682	CRMP1
ENSG00000178033	569.191	0.388201	0.0895381	4.33559	1.45368e-05	0.00050807	CALHM5
ENSG00000100354	771.814	0.389071	0.0925586	4.20351	2.62808e-05	0.00082964	TNRC6B
ENSG00000157514	511.918	0.391237	0.123695	3.16293	0.00156192	0.0204854	TSC22D3
ENSG00000143324	706.154	0.392859	0.102298	3.84034	0.000122866	0.00282658	XPR1
ENSG00000009413	2515.97	0.39309	0.085665	4.58869	4.46034e-06	0.000185944	REV3L
ENSG00000075856	580.97	0.394531	0.0934179	4.22329	2.40764e-05	0.000772466	SART3
ENSG00000108510	998.304	0.394542	0.0975527	4.0444	5.2457e-05	0.0014445	MED13
ENSG00000151150	1568.48	0.395864	0.0899383	4.40151	1.07502e-05	0.000394134	ANK3
ENSG00000172432	557.451	0.396846	0.106449	3.72803	0.000192981	0.00407824	GTPBP2
ENSG00000124608	188.206	0.397047	0.131086	3.0289	0.00245446	0.0282075	AARS2
ENSG00000054598	219.417	0.397279	0.130058	3.05464	0.0022533	0.0267006	FOXC1
ENSG00000154822	233.304	0.397725	0.116058	3.42695	0.000610396	0.0100459	PLCL2
ENSG00000121741	1015.01	0.398435	0.0846365	4.70761	2.50644e-06	0.000115872	ZMYM2
ENSG00000164292	1437.23	0.399506	0.0884312	4.51771	6.25117e-06	0.000248523	RHOBTB3
ENSG00000157191	1115.98	0.400206	0.0783098	5.11056	3.21212e-07	2.12837e-05	NECAP2
ENSG00000138821	575.756	0.400544	0.112769	3.55188	0.00038249	0.00692183	SLC39A8
ENSG00000151694	798.216	0.400825	0.0803908	4.98596	6.16559e-07	3.5654e-05	ADAM17
ENSG00000106546	1596.12	0.402326	0.0755643	5.3243	1.01345e-07	7.72042e-06	AHR
ENSG00000153944	329.364	0.402732	0.11691	3.44482	0.000571438	0.00959081	MSI2
ENSG00000151090	326.008	0.403348	0.101312	3.98123	6.85594e-05	0.00180179	THRB
ENSG00000221818	300.872	0.403622	0.107793	3.74441	0.000180821	0.00384042	EBF2
ENSG00000109099	3434.36	0.404891	0.0806702	5.01909	5.19169e-07	3.1731e-05	PMP22
ENSG00000110046	337.538	0.40586	0.121662	3.33597	0.000850037	0.012874	ATG2A
ENSG00000105976	1893.56	0.40601	0.087444	4.64309	3.43233e-06	0.000150055	MET
ENSG00000225830	460.605	0.406997	0.0961305	4.2338	2.2978e-05	0.000743833	NA
ENSG00000075223	13264.6	0.408183	0.0762262	5.35489	8.56075e-08	6.84968e-06	SEMA3C
ENSG00000110031	1970.45	0.408984	0.0786824	5.19791	2.01543e-07	1.41659e-05	LPXN
ENSG00000188811	307.452	0.409644	0.107907	3.79629	0.000146879	0.00323846	NHLRC3
ENSG00000197969	647.232	0.410353	0.0988152	4.15273	3.28534e-05	0.000988088	VPS13A
ENSG00000148154	1485.97	0.410487	0.0836249	4.90867	9.16966e-07	4.94307e-05	UGCG
ENSG00000119042	173.252	0.410551	0.124467	3.29847	0.000972131	0.0142318	SATB2
ENSG00000138756	357.54	0.410911	0.116442	3.52889	0.000417313	0.00743565	BMP2K
ENSG00000105327	235.552	0.411648	0.123452	3.33449	0.000854547	0.0129236	BBC3
ENSG00000047634	315.563	0.411857	0.104196	3.95274	7.72622e-05	0.00194255	SCML1
ENSG00000198945	223.002	0.411894	0.13364	3.08212	0.00205535	0.024903	L3MBTL3
ENSG00000155016	519.83	0.412084	0.0943808	4.36619	1.26435e-05	0.000451827	CYP2U1
ENSG00000154035	384.807	0.412398	0.104305	3.95379	7.6923e-05	0.00193785	NA
ENSG00000135677	6689.19	0.412448	0.0777092	5.30758	1.11091e-07	8.3135e-06	GNS
ENSG00000095951	306.817	0.413498	0.12103	3.41649	0.000634349	0.0103199	HIVEP1
ENSG00000197077	214.134	0.414091	0.139816	2.96169	0.0030596	0.0329308	KIAA1671
ENSG00000100441	770.042	0.414429	0.100949	4.10534	4.03726e-05	0.00116998	KHNYN
ENSG00000122641	383.582	0.414646	0.105736	3.92151	8.79949e-05	0.00215178	INHBA
ENSG00000166037	605.621	0.415947	0.0935209	4.44764	8.68204e-06	0.000328729	CEP57
ENSG00000139687	659.024	0.416711	0.0910377	4.57735	4.70902e-06	0.000194507	RB1
ENSG00000104756	1053.02	0.416898	0.0850557	4.90147	9.51237e-07	5.10618e-05	KCTD9
ENSG00000111450	639.197	0.417198	0.0849165	4.91304	8.9675e-07	4.87541e-05	STX2
ENSG00000168916	177.987	0.417887	0.139684	2.99166	0.00277469	0.030722	ZNF608
ENSG00000169604	3379.43	0.418289	0.0838199	4.99033	6.02754e-07	3.51306e-05	ANTXR1
ENSG00000177595	166.965	0.418734	0.127252	3.29058	0.000999826	0.0145037	PIDD1
ENSG00000091527	2516.49	0.41908	0.0836905	5.0075	5.51423e-07	3.29352e-05	CDV3
ENSG00000211445	854.439	0.42083	0.0941648	4.46908	7.85566e-06	0.000301933	GPX3
ENSG00000155100	189.06	0.421043	0.122795	3.42883	0.000606179	0.0100024	OTUD6B
ENSG00000175376	218.626	0.421608	0.123398	3.41666	0.00063394	0.0103199	EIF1AD
ENSG00000156869	121.063	0.422325	0.150991	2.79702	0.00515766	0.0484249	FRRS1
ENSG00000126217	553.613	0.422458	0.116073	3.63958	0.000273088	0.00533676	MCF2L
ENSG00000106211	2196.68	0.423789	0.0800482	5.29417	1.19559e-07	8.84318e-06	HSPB1
ENSG00000146414	254.364	0.424687	0.112494	3.77521	0.000159874	0.00345904	SHPRH
ENSG00000001461	954.067	0.425252	0.0862315	4.93151	8.15955e-07	4.49376e-05	NIPAL3
ENSG00000172667	3390.08	0.42534	0.101669	4.18356	2.86975e-05	0.00088614	ZMAT3
ENSG00000166908	258.757	0.425655	0.121588	3.50079	0.000463887	0.00807263	PIP4K2C
ENSG00000250317	349.973	0.426201	0.107071	3.98055	6.87546e-05	0.00180179	SMIM20
ENSG00000133657	2379.97	0.426557	0.0874798	4.87607	1.08221e-06	5.68918e-05	ATP13A3
ENSG00000168079	483.108	0.426866	0.126417	3.37665	0.000733754	0.0115961	SCARA5
ENSG00000168300	817.734	0.427236	0.0950361	4.49552	6.94013e-06	0.000270007	PCMTD1
ENSG00000197971	558.39	0.427847	0.0999622	4.28009	1.86816e-05	0.00062544	MBP
ENSG00000114126	643.432	0.428108	0.0928101	4.61273	3.97421e-06	0.000169664	TFDP2
ENSG00000188559	200.823	0.429508	0.127447	3.37009	0.000751438	0.0118022	RALGAPA2
ENSG00000151502	916.789	0.429967	0.09673	4.44503	8.78806e-06	0.000331756	VPS26B
ENSG00000101384	732.847	0.431273	0.0938526	4.59522	4.32303e-06	0.000180913	JAG1
ENSG00000196182	430.28	0.431886	0.119801	3.60502	0.000312133	0.00594455	STK40
ENSG00000174348	3767.48	0.432637	0.0968458	4.46728	7.92219e-06	0.000303573	PODN
ENSG00000165895	188.36	0.434114	0.139323	3.11588	0.00183396	0.0229642	ARHGAP42
ENSG00000206384	371.146	0.434261	0.134493	3.22887	0.00124282	0.0170931	COL6A6
ENSG00000177058	201.237	0.43545	0.12221	3.56313	0.000366461	0.00668884	SLC38A9
ENSG00000120156	168.118	0.435666	0.146225	2.97942	0.00288791	0.0315907	TEK
ENSG00000101935	294.918	0.435731	0.114248	3.81391	0.000136785	0.00306306	AMMECR1
ENSG00000039319	786.3	0.436059	0.0937855	4.64953	3.32689e-06	0.000146219	ZFYVE16
ENSG00000087086	45849.9	0.436882	0.0912097	4.78986	1.66897e-06	8.3265e-05	FTL
ENSG00000178951	1184.91	0.437292	0.102619	4.26132	2.03226e-05	0.00067505	ZBTB7A
ENSG00000198538	129.532	0.437315	0.151441	2.88769	0.0038808	0.0391767	ZNF28
ENSG00000169047	768.774	0.439987	0.086651	5.0777	3.82039e-07	2.49246e-05	IRS1
ENSG00000012232	773.038	0.440496	0.110847	3.97391	7.07025e-05	0.00183654	EXTL3
ENSG00000198925	994.535	0.440572	0.107575	4.0955	4.2126e-05	0.0012125	ATG9A
ENSG00000138193	472.08	0.440643	0.112156	3.92883	8.53609e-05	0.00211276	PLCE1
ENSG00000052795	749.689	0.440649	0.102562	4.29643	1.73574e-05	0.000593604	FNIP2
ENSG00000111371	709.698	0.440835	0.101811	4.32994	1.4915e-05	0.000517025	SLC38A1
ENSG00000170962	628.035	0.4417	0.12036	3.66982	0.000242726	0.0048099	PDGFD
ENSG00000163393	155.961	0.441982	0.139563	3.1669	0.00154074	0.0202702	SLC22A15
ENSG00000082996	841.327	0.442706	0.0888805	4.98092	6.32839e-07	3.62657e-05	RNF13
ENSG00000145476	307.04	0.443356	0.10709	4.14002	3.47278e-05	0.00103226	CYP4V2
ENSG00000081087	870.181	0.443694	0.0836819	5.30215	1.14446e-07	8.51452e-06	OSTM1
ENSG00000137767	550.395	0.443815	0.100963	4.39582	1.10357e-05	0.00040228	SQOR
ENSG00000152894	1147.97	0.446168	0.0831028	5.36887	7.92315e-08	6.42027e-06	PTPRK
ENSG00000076513	2195.88	0.446333	0.0843281	5.29281	1.20451e-07	8.85766e-06	ANKRD13A
ENSG00000128710	279.193	0.446531	0.113867	3.9215	8.79984e-05	0.00215178	HOXD10
ENSG00000176871	1551.56	0.447049	0.082061	5.44777	5.10067e-08	4.38451e-06	WSB2
ENSG00000205213	828.861	0.448198	0.104502	4.28889	1.7957e-05	0.000607578	LGR4
ENSG00000134531	9888.1	0.448284	0.0831309	5.39251	6.94815e-08	5.66631e-06	EMP1
ENSG00000047056	445.232	0.448357	0.10389	4.31569	1.59107e-05	0.000548554	WDR37
ENSG00000164463	864.431	0.450128	0.0928293	4.84899	1.24094e-06	6.3658e-05	CREBRF
ENSG00000145860	1020.14	0.450501	0.0895018	5.03343	4.81783e-07	3.00453e-05	RNF145
ENSG00000117114	613.46	0.450552	0.10109	4.45693	8.31434e-06	0.000317643	ADGRL2
ENSG00000172939	884.217	0.450626	0.0841989	5.35193	8.70234e-08	6.91945e-06	OXSR1
ENSG00000135862	15706.4	0.450894	0.0774069	5.82498	5.71184e-09	6.15814e-07	LAMC1
ENSG00000106571	836.854	0.45222	0.100024	4.52112	6.15138e-06	0.000246559	GLI3
ENSG00000171365	212.204	0.452768	0.124719	3.6303	0.000283087	0.00548998	CLCN5
ENSG00000065243	783.631	0.452926	0.0874854	5.17716	2.25294e-07	1.55771e-05	PKN2
ENSG00000137727	185.151	0.453174	0.136102	3.32967	0.000869502	0.0130446	ARHGAP20
ENSG00000131080	690.025	0.455093	0.0860771	5.28703	1.24315e-07	9.08929e-06	EDA2R
ENSG00000112276	463.377	0.45585	0.101716	4.4816	7.40856e-06	0.00028648	BVES
ENSG00000153714	391.513	0.456459	0.109813	4.15668	3.22905e-05	0.000975745	LURAP1L
ENSG00000185565	318.502	0.457765	0.115025	3.97969	6.90062e-05	0.00180266	LSAMP
ENSG00000082213	245.895	0.458342	0.115719	3.96081	7.46966e-05	0.00189347	C5orf22
ENSG00000155792	324.364	0.458942	0.121437	3.77925	0.0001573	0.00342196	DEPTOR
ENSG00000090674	259.604	0.459298	0.142104	3.23212	0.00122876	0.0169816	MCOLN1
ENSG00000166224	606.902	0.460006	0.0968445	4.74994	2.03476e-06	9.73168e-05	SGPL1
ENSG00000138674	6451.36	0.460108	0.0849776	5.41446	6.14722e-08	5.17914e-06	SEC31A
ENSG00000161202	1144.91	0.461198	0.103815	4.44251	8.89168e-06	0.000333687	DVL3
ENSG00000131831	191.33	0.461219	0.131809	3.49916	0.000466733	0.00807861	RAI2
ENSG00000166340	3292.32	0.461622	0.0854786	5.40044	6.64788e-08	5.4564e-06	TPP1
ENSG00000176834	249.747	0.46235	0.133657	3.45923	0.000541725	0.00914034	VSIG10
ENSG00000136100	761.349	0.462384	0.0866616	5.33552	9.52732e-08	7.34586e-06	VPS36
ENSG00000100697	1086.85	0.462981	0.0832878	5.55881	2.71621e-08	2.50403e-06	DICER1
ENSG00000134905	930.257	0.464341	0.0937016	4.95553	7.2135e-07	4.07867e-05	CARS2
[truncated: 201 more rows]
