# Supplementary material for: Identifying collagen VI as a target of fibrotic diseases regulated by CREBBP/EP300
Source: Proc Natl Acad Sci U S A. 2020 Aug 5;117(34):20753–63. doi: 10.1073/pnas.2004281117 (PMC7456151; doi:10.1073/pnas.2004281117)
Supplement: Supplementary File [file pnas.2004281117.sd06.xlsx]

## Sheet: Canoncal_6D downreg log2fc >0.5
Term ID	Term Name	# of gene annotated	Z-score	P-value	FDR	# of genes overlapped	Genes	Distance (or other metadata)
PID_FOXM1_PATHWAY	FOXM1 transcription factor network	40	7.45	1.3e-07	8e-06	9	BRCA2, CCNB1, CCNB2, CDK1, CDK2, CENPF, FOXM1, NEK2, PLK1	The Pathway Interaction Database (PID, http://pid.nci.nih.gov) is a freely available collection of curated and peer-reviewed pathways composed of human molecular signaling and regulatory events and key cellular processes. Created in a collaboration between the US National Cancer Institute and Nature Publishing Group, the database serves as a research tool for the cancer research community and oth…
PID_INTEGRIN1_PATHWAY	Beta1 integrin cell surface interactions	66	6	2.5e-06	7.4e-05	10	ITGA10, ITGA2, ITGA7, ITGA8, JAM2, LAMA5, PLAUR, TGM2, TNC, VCAM1	The Pathway Interaction Database (PID, http://pid.nci.nih.gov) is a freely available collection of curated and peer-reviewed pathways composed of human molecular signaling and regulatory events and key cellular processes. Created in a collaboration between the US National Cancer Institute and Nature Publishing Group, the database serves as a research tool for the cancer research community and oth…
PID_PLK1_PATHWAY	PLK1 signaling events	46	5.91	5.2e-06	9.3e-05	8	BUB1, BUB1B, CCNB1, CDC20, CDK1, CLSPN, ERCC6L, PLK1	The Pathway Interaction Database (PID, http://pid.nci.nih.gov) is a freely available collection of curated and peer-reviewed pathways composed of human molecular signaling and regulatory events and key cellular processes. Created in a collaboration between the US National Cancer Institute and Nature Publishing Group, the database serves as a research tool for the cancer research community and oth…
PID_INTEGRIN_CS_PATHWAY	Integrin family cell surface interactions	26	6.18	6.2e-06	9.3e-05	6	ITGA10, ITGA2, ITGA7, ITGA8, ITGB2, ITGB8	The Pathway Interaction Database (PID, http://pid.nci.nih.gov) is a freely available collection of curated and peer-reviewed pathways composed of human molecular signaling and regulatory events and key cellular processes. Created in a collaboration between the US National Cancer Institute and Nature Publishing Group, the database serves as a research tool for the cancer research community and oth…
PID_AR_PATHWAY	Coregulation of Androgen receptor activity	61	4.81	5.6e-05	0.00064	8	AR, BRCA1, CCND3, PATZ1, RPS6KA3, TMF1, VAV3, ZNF318	The Pathway Interaction Database (PID, http://pid.nci.nih.gov) is a freely available collection of curated and peer-reviewed pathways composed of human molecular signaling and regulatory events and key cellular processes. Created in a collaboration between the US National Cancer Institute and Nature Publishing Group, the database serves as a research tool for the cancer research community and oth…
PID_INTEGRIN5_PATHWAY	Beta5 beta6 beta7 and beta8 integrin cell surface interactions	16	5.31	6.4e-05	0.00064	4	ITGB8, PLAUR, SDC1, VCAM1	The Pathway Interaction Database (PID, http://pid.nci.nih.gov) is a freely available collection of curated and peer-reviewed pathways composed of human molecular signaling and regulatory events and key cellular processes. Created in a collaboration between the US National Cancer Institute and Nature Publishing Group, the database serves as a research tool for the cancer research community and oth…
PID_AURORA_B_PATHWAY	Aurora B signaling	38	4.78	8.9e-05	0.00076	6	BUB1, CDCA8, DES, KIF2C, KLHL9, NCAPG	The Pathway Interaction Database (PID, http://pid.nci.nih.gov) is a freely available collection of curated and peer-reviewed pathways composed of human molecular signaling and regulatory events and key cellular processes. Created in a collaboration between the US National Cancer Institute and Nature Publishing Group, the database serves as a research tool for the cancer research community and oth…
PID_SYNDECAN_1_PATHWAY	Syndecan-1-mediated signaling events	46	4.14	0.00031	0.0023	6	COL12A1, COL9A2, HGF, LAMA5, SDC1, TGFB1	The Pathway Interaction Database (PID, http://pid.nci.nih.gov) is a freely available collection of curated and peer-reviewed pathways composed of human molecular signaling and regulatory events and key cellular processes. Created in a collaboration between the US National Cancer Institute and Nature Publishing Group, the database serves as a research tool for the cancer research community and oth…
PID_AMB2_NEUTROPHILS_PATHWAY	amb2 Integrin signaling	40	3.66	0.0009	0.006	5	ITGB2, JAM2, PLAT, PLAUR, SELPLG	The Pathway Interaction Database (PID, http://pid.nci.nih.gov) is a freely available collection of curated and peer-reviewed pathways composed of human molecular signaling and regulatory events and key cellular processes. Created in a collaboration between the US National Cancer Institute and Nature Publishing Group, the database serves as a research tool for the cancer research community and oth…
PID_INTEGRIN2_PATHWAY	Beta2 integrin cell surface interactions	28	3.63	0.0011	0.0061	4	ITGB2, PLAT, PLAUR, VCAM1	The Pathway Interaction Database (PID, http://pid.nci.nih.gov) is a freely available collection of curated and peer-reviewed pathways composed of human molecular signaling and regulatory events and key cellular processes. Created in a collaboration between the US National Cancer Institute and Nature Publishing Group, the database serves as a research tool for the cancer research community and oth…
PID_E2F_PATHWAY	E2F transcription factor network	73	3.45	0.0011	0.0061	7	BRCA1, CCND3, CDK1, CDK2, RBL1, RRM2, TK1	The Pathway Interaction Database (PID, http://pid.nci.nih.gov) is a freely available collection of curated and peer-reviewed pathways composed of human molecular signaling and regulatory events and key cellular processes. Created in a collaboration between the US National Cancer Institute and Nature Publishing Group, the database serves as a research tool for the cancer research community and oth…
NABA_MATRISOME	Ensemble of genes encoding extracellular matrix and extracellular matrix-associated proteins	1017	3.07	0.0015	0.0075	45	ADAM23, ADAM32, ADAMTS4, ADAMTS6, ADAMTS8, CCL7, CCL8, COL12A1, COL9A2, CRISPLD2, EMILIN1, ESM1, FAM20A, FAM20C, FGF18, FGF2, FGF5, FGF7, FGL2, HGF, IL7, KITLG, LAMA5, LGI2, LIF, LMAN1, LTBP2, MUC1, NTN1, P3H3, PLAT, PLOD1, PLXNA4, PLXNB3, PLXND1, SDC1, SFRP1, SMOC1, SNED1, SRGN, TGFB1, TGM2, TIMP4, TNC, VCAN	One hallmark of ECM proteins is their domain-based structure. Exploiting this characteristic, we established a list of diagnostic InterPro domains commonly found in ECM proteins. This domain list was used to screen the UniProt protein database. We know that some of the domains used to select positively for ECM proteins are also found in transmembrane receptors and proteins involved in cell adhesi…
PID_P73PATHWAY	p73 transcription factor network	79	3.2	0.0019	0.0087	7	BRCA2, BUB1, CCNB1, CDK1, CDK2, CLCA2, PLK1	The Pathway Interaction Database (PID, http://pid.nci.nih.gov) is a freely available collection of curated and peer-reviewed pathways composed of human molecular signaling and regulatory events and key cellular processes. Created in a collaboration between the US National Cancer Institute and Nature Publishing Group, the database serves as a research tool for the cancer research community and oth…
SA_B_CELL_RECEPTOR_COMPLEXES	Antigen binding to B cell receptors activates protein tyrosine kinases, such as the Src family, which ultimate activate MAP kinases.	24	2.83	0.0045	0.018	3	ATF2, RPS6KA3, VAV3
PID_ATR_PATHWAY	ATR signaling pathway	39	2.77	0.0049	0.018	4	BRCA2, CDK2, CLSPN, PLK1	The Pathway Interaction Database (PID, http://pid.nci.nih.gov) is a freely available collection of curated and peer-reviewed pathways composed of human molecular signaling and regulatory events and key cellular processes. Created in a collaboration between the US National Cancer Institute and Nature Publishing Group, the database serves as a research tool for the cancer research community and oth…
NABA_CORE_MATRISOME	Ensemble of genes encoding core extracellular matrix including ECM glycoproteins, collagens and proteoglycans	269	2.69	0.0049	0.018	15	COL12A1, COL9A2, CRISPLD2, EMILIN1, ESM1, FGL2, LAMA5, LGI2, LTBP2, NTN1, SMOC1, SNED1, SRGN, TNC, VCAN	One hallmark of ECM proteins is their domain-based structure. Exploiting this characteristic, we established a list of diagnostic InterPro domains commonly found in ECM proteins. This domain list was used to screen the UniProt protein database. We know that some of the domains used to select positively for ECM proteins are also found in transmembrane receptors and proteins involved in cell adhesi…
PID_INTEGRIN_A9B1_PATHWAY	Alpha9 beta1 integrin signaling events	25	2.74	0.0052	0.018	3	TGM2, TNC, VCAM1	The Pathway Interaction Database (PID, http://pid.nci.nih.gov) is a freely available collection of curated and peer-reviewed pathways composed of human molecular signaling and regulatory events and key cellular processes. Created in a collaboration between the US National Cancer Institute and Nature Publishing Group, the database serves as a research tool for the cancer research community and oth…
PID_AVB3_INTEGRIN_PATHWAY	Integrins in angiogenesis	75	2.67	0.0056	0.019	6	COL12A1, COL9A2, FGF2, PIK3C2A, SDC1, VAV3	The Pathway Interaction Database (PID, http://pid.nci.nih.gov) is a freely available collection of curated and peer-reviewed pathways composed of human molecular signaling and regulatory events and key cellular processes. Created in a collaboration between the US National Cancer Institute and Nature Publishing Group, the database serves as a research tool for the cancer research community and oth…
PID_ALK1_PATHWAY	ALK1 signaling events	26	2.65	0.006	0.019	3	BMPR2, ENG, TGFB1	The Pathway Interaction Database (PID, http://pid.nci.nih.gov) is a freely available collection of curated and peer-reviewed pathways composed of human molecular signaling and regulatory events and key cellular processes. Created in a collaboration between the US National Cancer Institute and Nature Publishing Group, the database serves as a research tool for the cancer research community and oth…
PID_UPA_UPAR_PATHWAY	Urokinase-type plasminogen activator (uPA) and uPAR-mediated signaling	42	2.59	0.0067	0.02	4	HGF, ITGB2, PLAUR, TGFB1	The Pathway Interaction Database (PID, http://pid.nci.nih.gov) is a freely available collection of curated and peer-reviewed pathways composed of human molecular signaling and regulatory events and key cellular processes. Created in a collaboration between the US National Cancer Institute and Nature Publishing Group, the database serves as a research tool for the cancer research community and oth…
ST_INTEGRIN_SIGNALING_PATHWAY	Integrin Signaling Pathway	82	2.42	0.0091	0.026	6	AKT3, ITGA10, ITGA2, ITGA7, ITGA8, PAK3
PID_DELTA_NP63_PATHWAY	Validated transcriptional targets of deltaNp63 isoforms	46	2.37	0.0099	0.027	4	BRCA2, CCNB2, HELLS, TOP2A	The Pathway Interaction Database (PID, http://pid.nci.nih.gov) is a freely available collection of curated and peer-reviewed pathways composed of human molecular signaling and regulatory events and key cellular processes. Created in a collaboration between the US National Cancer Institute and Nature Publishing Group, the database serves as a research tool for the cancer research community and oth…
PID_AURORA_A_PATHWAY	Aurora A signaling	31	2.28	0.011	0.03	3	BRCA1, CPEB1, DLGAP5	The Pathway Interaction Database (PID, http://pid.nci.nih.gov) is a freely available collection of curated and peer-reviewed pathways composed of human molecular signaling and regulatory events and key cellular processes. Created in a collaboration between the US National Cancer Institute and Nature Publishing Group, the database serves as a research tool for the cancer research community and oth…
PID_ARF6_TRAFFICKING_PATHWAY	Arf6 trafficking events	49	2.23	0.013	0.032	4	ITGA10, ITGA2, ITGA7, ITGA8	The Pathway Interaction Database (PID, http://pid.nci.nih.gov) is a freely available collection of curated and peer-reviewed pathways composed of human molecular signaling and regulatory events and key cellular processes. Created in a collaboration between the US National Cancer Institute and Nature Publishing Group, the database serves as a research tool for the cancer research community and oth…
PID_AP1_PATHWAY	AP-1 transcription factor network	69	2.19	0.014	0.034	5	ATF2, ATF3, CDK1, PENK, TGFB1	The Pathway Interaction Database (PID, http://pid.nci.nih.gov) is a freely available collection of curated and peer-reviewed pathways composed of human molecular signaling and regulatory events and key cellular processes. Created in a collaboration between the US National Cancer Institute and Nature Publishing Group, the database serves as a research tool for the cancer research community and oth…
PID_IL1_PATHWAY	IL1-mediated signaling events	34	2.09	0.016	0.035	3	IL1R1, IRAK3, MAP2K6	The Pathway Interaction Database (PID, http://pid.nci.nih.gov) is a freely available collection of curated and peer-reviewed pathways composed of human molecular signaling and regulatory events and key cellular processes. Created in a collaboration between the US National Cancer Institute and Nature Publishing Group, the database serves as a research tool for the cancer research community and oth…
ST_WNT_BETA_CATENIN_PATHWAY	Wnt/beta-catenin Pathway	34	2.09	0.016	0.035	3	AKT3, APC, SFRP1
NABA_PROTEOGLYCANS	Genes encoding proteoglycans	35	2.03	0.017	0.037	3	ESM1, SRGN, VCAN	One hallmark of ECM proteins is their domain-based structure. Exploiting this characteristic, we established a list of diagnostic InterPro domains commonly found in ECM proteins. This domain list was used to screen the UniProt protein database. We know that some of the domains used to select positively for ECM proteins are also found in transmembrane receptors and proteins involved in cell adhesi…
NABA_ECM_REGULATORS	Genes encoding enzymes and their regulators involved in the remodeling of the extracellular matrix	237	2.04	0.019	0.04	12	ADAM23, ADAM32, ADAMTS4, ADAMTS6, ADAMTS8, FAM20A, FAM20C, P3H3, PLAT, PLOD1, TGM2, TIMP4	One hallmark of ECM proteins is their domain-based structure. Exploiting this characteristic, we established a list of diagnostic InterPro domains commonly found in ECM proteins. This domain list was used to screen the UniProt protein database. We know that some of the domains used to select positively for ECM proteins are also found in transmembrane receptors and proteins involved in cell adhesi…
PID_FGF_PATHWAY	FGF signaling pathway	55	1.96	0.02	0.04	4	FGF18, FGF2, HGF, PLAUR	The Pathway Interaction Database (PID, http://pid.nci.nih.gov) is a freely available collection of curated and peer-reviewed pathways composed of human molecular signaling and regulatory events and key cellular processes. Created in a collaboration between the US National Cancer Institute and Nature Publishing Group, the database serves as a research tool for the cancer research community and oth…
NABA_ECM_GLYCOPROTEINS	Genes encoding structural ECM glycoproteins	190	1.99	0.021	0.04	10	CRISPLD2, EMILIN1, FGL2, LAMA5, LGI2, LTBP2, NTN1, SMOC1, SNED1, TNC	One hallmark of ECM proteins is their domain-based structure. Exploiting this characteristic, we established a list of diagnostic InterPro domains commonly found in ECM proteins. This domain list was used to screen the UniProt protein database. We know that some of the domains used to select positively for ECM proteins are also found in transmembrane receptors and proteins involved in cell adhesi…
PID_FRA_PATHWAY	Validated transcriptional targets of AP1 family members Fra1 and Fra2	37	1.91	0.021	0.04	3	LIF, PLAUR, THBD	The Pathway Interaction Database (PID, http://pid.nci.nih.gov) is a freely available collection of curated and peer-reviewed pathways composed of human molecular signaling and regulatory events and key cellular processes. Created in a collaboration between the US National Cancer Institute and Nature Publishing Group, the database serves as a research tool for the cancer research community and oth…
PID_P38_ALPHA_BETA_DOWNSTREAM_PATHWAY	Signaling mediated by p38-alpha and p38-beta	38	1.86	0.023	0.041	3	ATF2, ELK4, KRT19	The Pathway Interaction Database (PID, http://pid.nci.nih.gov) is a freely available collection of curated and peer-reviewed pathways composed of human molecular signaling and regulatory events and key cellular processes. Created in a collaboration between the US National Cancer Institute and Nature Publishing Group, the database serves as a research tool for the cancer research community and oth…
NABA_MATRISOME_ASSOCIATED	Ensemble of genes encoding ECM-associated proteins including ECM-affilaited proteins, ECM regulators and secreted factors	748	1.92	0.026	0.046	30	ADAM23, ADAM32, ADAMTS4, ADAMTS6, ADAMTS8, CCL7, CCL8, FAM20A, FAM20C, FGF18, FGF2, FGF5, FGF7, HGF, IL7, KITLG, LIF, LMAN1, MUC1, P3H3, PLAT, PLOD1, PLXNA4, PLXNB3, PLXND1, SDC1, SFRP1, TGFB1, TGM2, TIMP4	One hallmark of ECM proteins is their domain-based structure. Exploiting this characteristic, we established a list of diagnostic InterPro domains commonly found in ECM proteins. This domain list was used to screen the UniProt protein database. We know that some of the domains used to select positively for ECM proteins are also found in transmembrane receptors and proteins involved in cell adhesi…
PID_SMAD2_3NUCLEAR_PATHWAY	Regulation of nuclear SMAD2/3 signaling	81	1.79	0.029	0.049	5	AR, ATF2, ATF3, CDK2, RBL1	The Pathway Interaction Database (PID, http://pid.nci.nih.gov) is a freely available collection of curated and peer-reviewed pathways composed of human molecular signaling and regulatory events and key cellular processes. Created in a collaboration between the US National Cancer Institute and Nature Publishing Group, the database serves as a research tool for the cancer research community and oth…
PID_INTEGRIN3_PATHWAY	Beta3 integrin cell surface interactions	42	1.66	0.032	0.051	3	PLAUR, SDC1, TNC	The Pathway Interaction Database (PID, http://pid.nci.nih.gov) is a freely available collection of curated and peer-reviewed pathways composed of human molecular signaling and regulatory events and key cellular processes. Created in a collaboration between the US National Cancer Institute and Nature Publishing Group, the database serves as a research tool for the cancer research community and oth…
PID_IL12_2PATHWAY	IL12-mediated signaling events	63	1.66	0.034	0.051	4	ATF2, IL1R1, MAP2K6, SOCS1	The Pathway Interaction Database (PID, http://pid.nci.nih.gov) is a freely available collection of curated and peer-reviewed pathways composed of human molecular signaling and regulatory events and key cellular processes. Created in a collaboration between the US National Cancer Institute and Nature Publishing Group, the database serves as a research tool for the cancer research community and oth…
PID_MYC_REPRESS_PATHWAY	Validated targets of C-MYC transcriptional repression	63	1.66	0.034	0.051	4	BRCA1, CSDE1, RBL1, SFRP1	The Pathway Interaction Database (PID, http://pid.nci.nih.gov) is a freely available collection of curated and peer-reviewed pathways composed of human molecular signaling and regulatory events and key cellular processes. Created in a collaboration between the US National Cancer Institute and Nature Publishing Group, the database serves as a research tool for the cancer research community and oth…
PID_CXCR3_PATHWAY	CXCR3-mediated signaling events	43	1.62	0.034	0.051	3	GNG2, ITGB2, MAP2K6	The Pathway Interaction Database (PID, http://pid.nci.nih.gov) is a freely available collection of curated and peer-reviewed pathways composed of human molecular signaling and regulatory events and key cellular processes. Created in a collaboration between the US National Cancer Institute and Nature Publishing Group, the database serves as a research tool for the cancer research community and oth…
PID_HNF3A_PATHWAY	FOXA1 transcription factor network	43	1.62	0.034	0.051	3	AR, BRCA1, NFIB	The Pathway Interaction Database (PID, http://pid.nci.nih.gov) is a freely available collection of curated and peer-reviewed pathways composed of human molecular signaling and regulatory events and key cellular processes. Created in a collaboration between the US National Cancer Institute and Nature Publishing Group, the database serves as a research tool for the cancer research community and oth…
ST_FAS_SIGNALING_PATHWAY	Fas Signaling Pathway	65	1.59	0.038	0.056	4	FAIM2, NFAT5, PTPN13, TNFRSF6B
ST_DIFFERENTIATION_PATHWAY_IN_PC12_CELLS	Differentiation Pathway in PC12 Cells; this is a specific case of PAC1 Receptor Pathway.	45	1.53	0.039	0.056	3	EGR3, MAP1B, RPS6KA3
PID_P53_DOWNSTREAM_PATHWAY	Direct p53 effectors	136	1.6	0.042	0.058	7	APC, ATF3, BCL2A1, CCNB1, HGF, LIF, VCAN	The Pathway Interaction Database (PID, http://pid.nci.nih.gov) is a freely available collection of curated and peer-reviewed pathways composed of human molecular signaling and regulatory events and key cellular processes. Created in a collaboration between the US National Cancer Institute and Nature Publishing Group, the database serves as a research tool for the cancer research community and oth…
SIG_PIP3_SIGNALING_IN_CARDIAC_MYOCTES	Genes related to PIP3 signaling in cardiac myocytes	67	1.53	0.043	0.058	4	AKT3, CDK2, PAK3, RPS6KA3
PID_CDC42_PATHWAY	CDC42 signaling events	69	1.46	0.048	0.063	4	APC, ATF2, IQGAP3, MAP2K6	The Pathway Interaction Database (PID, http://pid.nci.nih.gov) is a freely available collection of curated and peer-reviewed pathways composed of human molecular signaling and regulatory events and key cellular processes. Created in a collaboration between the US National Cancer Institute and Nature Publishing Group, the database serves as a research tool for the cancer research community and oth…
PID_HEDGEHOG_GLI_PATHWAY	Hedgehog signaling events mediated by Gli proteins	48	1.41	0.048	0.063	3	GNG2, KIF3A, MTSS1	The Pathway Interaction Database (PID, http://pid.nci.nih.gov) is a freely available collection of curated and peer-reviewed pathways composed of human molecular signaling and regulatory events and key cellular processes. Created in a collaboration between the US National Cancer Institute and Nature Publishing Group, the database serves as a research tool for the cancer research community and oth…
PID_FOXO_PATHWAY	FoxO family signaling	49	1.37	0.051	0.065	3	CCNB1, CDK2, PLK1	The Pathway Interaction Database (PID, http://pid.nci.nih.gov) is a freely available collection of curated and peer-reviewed pathways composed of human molecular signaling and regulatory events and key cellular processes. Created in a collaboration between the US National Cancer Institute and Nature Publishing Group, the database serves as a research tool for the cancer research community and oth…
PID_AR_TF_PATHWAY	Regulation of Androgen receptor activity	53	1.22	0.065	0.081	3	AR, MAP2K6, REL	The Pathway Interaction Database (PID, http://pid.nci.nih.gov) is a freely available collection of curated and peer-reviewed pathways composed of human molecular signaling and regulatory events and key cellular processes. Created in a collaboration between the US National Cancer Institute and Nature Publishing Group, the database serves as a research tool for the cancer research community and oth…
PID_RAC1_PATHWAY	RAC1 signaling pathway	54	1.19	0.069	0.082	3	ATF2, IQGAP3, MAP2K6	The Pathway Interaction Database (PID, http://pid.nci.nih.gov) is a freely available collection of curated and peer-reviewed pathways composed of human molecular signaling and regulatory events and key cellular processes. Created in a collaboration between the US National Cancer Institute and Nature Publishing Group, the database serves as a research tool for the cancer research community and oth…
PID_TAP63_PATHWAY	Validated transcriptional targets of TAp63 isoforms	54	1.19	0.069	0.082	3	CLCA2, DST, PLK1	The Pathway Interaction Database (PID, http://pid.nci.nih.gov) is a freely available collection of curated and peer-reviewed pathways composed of human molecular signaling and regulatory events and key cellular processes. Created in a collaboration between the US National Cancer Institute and Nature Publishing Group, the database serves as a research tool for the cancer research community and oth…
PID_BETA_CATENIN_NUC_PATHWAY	Regulation of nuclear beta catenin signaling and target gene transcription	77	1.23	0.07	0.082	4	ADCY7, APC, AR, VCAN	The Pathway Interaction Database (PID, http://pid.nci.nih.gov) is a freely available collection of curated and peer-reviewed pathways composed of human molecular signaling and regulatory events and key cellular processes. Created in a collaboration between the US National Cancer Institute and Nature Publishing Group, the database serves as a research tool for the cancer research community and oth…
PID_CXCR4_PATHWAY	CXCR4-mediated signaling events	102	1.24	0.073	0.084	5	GNG2, ITGA10, ITGA2, ITGA7, ITGA8	The Pathway Interaction Database (PID, http://pid.nci.nih.gov) is a freely available collection of curated and peer-reviewed pathways composed of human molecular signaling and regulatory events and key cellular processes. Created in a collaboration between the US National Cancer Institute and Nature Publishing Group, the database serves as a research tool for the cancer research community and oth…
PID_TXA2PATHWAY	Thromboxane A2 receptor signaling	57	1.09	0.08	0.091	3	GNG2, TGM2, VCAM1	The Pathway Interaction Database (PID, http://pid.nci.nih.gov) is a freely available collection of curated and peer-reviewed pathways composed of human molecular signaling and regulatory events and key cellular processes. Created in a collaboration between the US National Cancer Institute and Nature Publishing Group, the database serves as a research tool for the cancer research community and oth…
PID_ATF2_PATHWAY	ATF-2 transcription factor network	59	1.02	0.089	0.098	3	ATF2, ATF3, BRCA1	The Pathway Interaction Database (PID, http://pid.nci.nih.gov) is a freely available collection of curated and peer-reviewed pathways composed of human molecular signaling and regulatory events and key cellular processes. Created in a collaboration between the US National Cancer Institute and Nature Publishing Group, the database serves as a research tool for the cancer research community and oth…
PID_RB_1PATHWAY	Regulation of retinoblastoma protein	65	0.848	0.12	0.13	3	ATF2, CCND3, CDK2	The Pathway Interaction Database (PID, http://pid.nci.nih.gov) is a freely available collection of curated and peer-reviewed pathways composed of human molecular signaling and regulatory events and key cellular processes. Created in a collaboration between the US National Cancer Institute and Nature Publishing Group, the database serves as a research tool for the cancer research community and oth…
PID_LYSOPHOSPHOLIPID_PATHWAY	LPA receptor mediated events	66	0.82	0.12	0.13	3	ADCY7, GNG2, LPAR4	The Pathway Interaction Database (PID, http://pid.nci.nih.gov) is a freely available collection of curated and peer-reviewed pathways composed of human molecular signaling and regulatory events and key cellular processes. Created in a collaboration between the US National Cancer Institute and Nature Publishing Group, the database serves as a research tool for the cancer research community and oth…
NABA_SECRETED_FACTORS	Genes encoding secreted soluble factors	343	0.711	0.19	0.2	12	CCL7, CCL8, FGF18, FGF2, FGF5, FGF7, HGF, IL7, KITLG, LIF, SFRP1, TGFB1	One hallmark of ECM proteins is their domain-based structure. Exploiting this characteristic, we established a list of diagnostic InterPro domains commonly found in ECM proteins. This domain list was used to screen the UniProt protein database. We know that some of the domains used to select positively for ECM proteins are also found in transmembrane receptors and proteins involved in cell adhesi…
NABA_ECM_AFFILIATED	Genes encoding proteins affiliated structurally or functionally to extracellular matrix proteins	168	0.552	0.21	0.21	6	LMAN1, MUC1, PLXNA4, PLXNB3, PLXND1, SDC1	One hallmark of ECM proteins is their domain-based structure. Exploiting this characteristic, we established a list of diagnostic InterPro domains commonly found in ECM proteins. This domain list was used to screen the UniProt protein database. We know that some of the domains used to select positively for ECM proteins are also found in transmembrane receptors and proteins involved in cell adhesi…
WNT_SIGNALING	Genes related to Wnt-mediated signal transduction	87	0.328	0.24	0.24	3	APC, CCND3, SFRP1
PID_ERBB1_DOWNSTREAM_PATHWAY	ErbB1 downstream signaling	105	-0.00416	0.35	0.35	3	ATF2, DUSP6, RPS6KA3	The Pathway Interaction Database (PID, http://pid.nci.nih.gov) is a freely available collection of curated and peer-reviewed pathways composed of human molecular signaling and regulatory events and key cellular processes. Created in a collaboration between the US National Cancer Institute and Nature Publishing Group, the database serves as a research tool for the cancer research community and oth…

## Sheet: Canonical 4D log2fc>0.5
Term ID	Term Name	# of gene annotated	Z-score	P-value	FDR	# of genes overlapped	Genes	Distance (or other metadata)
PID_INTEGRIN1_PATHWAY	Beta1 integrin cell surface interactions	66	5.4	4.9e-05	0.00074	5	ITGA10, ITGA8, PLAUR, TGM2, TNC	The Pathway Interaction Database (PID, http://pid.nci.nih.gov) is a freely available collection of curated and peer-reviewed pathways composed of human molecular signaling and regulatory events and key cellular processes. Created in a collaboration between the US National Cancer Institute and Nature Publishing Group, the database serves as a research tool for the cancer research community and oth…
NABA_ECM_REGULATORS	Genes encoding enzymes and their regulators involved in the remodeling of the extracellular matrix	237	4.38	0.00013	0.00098	9	ADAMTS4, ADAMTS8, ADAMTSL2, FAM20C, P3H3, PLAT, PLOD1, TGM2, TIMP4	One hallmark of ECM proteins is their domain-based structure. Exploiting this characteristic, we established a list of diagnostic InterPro domains commonly found in ECM proteins. This domain list was used to screen the UniProt protein database. We know that some of the domains used to select positively for ECM proteins are also found in transmembrane receptors and proteins involved in cell adhesi…
NABA_MATRISOME	Ensemble of genes encoding extracellular matrix and extracellular matrix-associated proteins	1017	3.87	0.0002	0.00098	22	ADAMTS4, ADAMTS8, ADAMTSL2, CCL2, CCL26, CCL7, CRELD2, FAM20C, FGF18, GPC4, IGFBP2, LGI2, LTBP2, P3H3, PLAT, PLOD1, SDC1, SEMA4A, SRGN, TGM2, TIMP4, TNC	One hallmark of ECM proteins is their domain-based structure. Exploiting this characteristic, we established a list of diagnostic InterPro domains commonly found in ECM proteins. This domain list was used to screen the UniProt protein database. We know that some of the domains used to select positively for ECM proteins are also found in transmembrane receptors and proteins involved in cell adhesi…
PID_AMB2_NEUTROPHILS_PATHWAY	amb2 Integrin signaling	40	4.15	0.00065	0.002	3	PLAT, PLAUR, SELPLG	The Pathway Interaction Database (PID, http://pid.nci.nih.gov) is a freely available collection of curated and peer-reviewed pathways composed of human molecular signaling and regulatory events and key cellular processes. Created in a collaboration between the US National Cancer Institute and Nature Publishing Group, the database serves as a research tool for the cancer research community and oth…
PID_FOXM1_PATHWAY	FOXM1 transcription factor network	40	4.15	0.00065	0.002	3	CDK2, CENPA, FOXM1	The Pathway Interaction Database (PID, http://pid.nci.nih.gov) is a freely available collection of curated and peer-reviewed pathways composed of human molecular signaling and regulatory events and key cellular processes. Created in a collaboration between the US National Cancer Institute and Nature Publishing Group, the database serves as a research tool for the cancer research community and oth…
PID_INTEGRIN3_PATHWAY	Beta3 integrin cell surface interactions	42	4.02	0.00079	0.002	3	PLAUR, SDC1, TNC	The Pathway Interaction Database (PID, http://pid.nci.nih.gov) is a freely available collection of curated and peer-reviewed pathways composed of human molecular signaling and regulatory events and key cellular processes. Created in a collaboration between the US National Cancer Institute and Nature Publishing Group, the database serves as a research tool for the cancer research community and oth…
NABA_MATRISOME_ASSOCIATED	Ensemble of genes encoding ECM-associated proteins including ECM-affilaited proteins, ECM regulators and secreted factors	748	3.22	0.0013	0.0028	16	ADAMTS4, ADAMTS8, ADAMTSL2, CCL2, CCL26, CCL7, FAM20C, FGF18, GPC4, P3H3, PLAT, PLOD1, SDC1, SEMA4A, TGM2, TIMP4	One hallmark of ECM proteins is their domain-based structure. Exploiting this characteristic, we established a list of diagnostic InterPro domains commonly found in ECM proteins. This domain list was used to screen the UniProt protein database. We know that some of the domains used to select positively for ECM proteins are also found in transmembrane receptors and proteins involved in cell adhesi…
PID_TXA2PATHWAY	Thromboxane A2 receptor signaling	57	3.26	0.0025	0.0046	3	GNG2, PTGIR, TGM2	The Pathway Interaction Database (PID, http://pid.nci.nih.gov) is a freely available collection of curated and peer-reviewed pathways composed of human molecular signaling and regulatory events and key cellular processes. Created in a collaboration between the US National Cancer Institute and Nature Publishing Group, the database serves as a research tool for the cancer research community and oth…
PID_E2F_PATHWAY	E2F transcription factor network	73	2.69	0.006	0.01	3	CCND3, CDK2, TK1	The Pathway Interaction Database (PID, http://pid.nci.nih.gov) is a freely available collection of curated and peer-reviewed pathways composed of human molecular signaling and regulatory events and key cellular processes. Created in a collaboration between the US National Cancer Institute and Nature Publishing Group, the database serves as a research tool for the cancer research community and oth…
NABA_ECM_GLYCOPROTEINS	Genes encoding structural ECM glycoproteins	190	2.29	0.012	0.018	5	CRELD2, IGFBP2, LGI2, LTBP2, TNC	One hallmark of ECM proteins is their domain-based structure. Exploiting this characteristic, we established a list of diagnostic InterPro domains commonly found in ECM proteins. This domain list was used to screen the UniProt protein database. We know that some of the domains used to select positively for ECM proteins are also found in transmembrane receptors and proteins involved in cell adhesi…
NABA_CORE_MATRISOME	Ensemble of genes encoding core extracellular matrix including ECM glycoproteins, collagens and proteoglycans	269	2.06	0.018	0.024	6	CRELD2, IGFBP2, LGI2, LTBP2, SRGN, TNC	One hallmark of ECM proteins is their domain-based structure. Exploiting this characteristic, we established a list of diagnostic InterPro domains commonly found in ECM proteins. This domain list was used to screen the UniProt protein database. We know that some of the domains used to select positively for ECM proteins are also found in transmembrane receptors and proteins involved in cell adhesi…
PID_CXCR4_PATHWAY	CXCR4-mediated signaling events	102	1.99	0.019	0.024	3	GNG2, ITGA10, ITGA8	The Pathway Interaction Database (PID, http://pid.nci.nih.gov) is a freely available collection of curated and peer-reviewed pathways composed of human molecular signaling and regulatory events and key cellular processes. Created in a collaboration between the US National Cancer Institute and Nature Publishing Group, the database serves as a research tool for the cancer research community and oth…
PID_P53_DOWNSTREAM_PATHWAY	Direct p53 effectors	136	1.43	0.047	0.054	3	BCL2A1, CD82, PYCARD	The Pathway Interaction Database (PID, http://pid.nci.nih.gov) is a freely available collection of curated and peer-reviewed pathways composed of human molecular signaling and regulatory events and key cellular processes. Created in a collaboration between the US National Cancer Institute and Nature Publishing Group, the database serves as a research tool for the cancer research community and oth…
NABA_ECM_AFFILIATED	Genes encoding proteins affiliated structurally or functionally to extracellular matrix proteins	168	1.04	0.087	0.093	3	GPC4, SDC1, SEMA4A	One hallmark of ECM proteins is their domain-based structure. Exploiting this characteristic, we established a list of diagnostic InterPro domains commonly found in ECM proteins. This domain list was used to screen the UniProt protein database. We know that some of the domains used to select positively for ECM proteins are also found in transmembrane receptors and proteins involved in cell adhesi…
NABA_SECRETED_FACTORS	Genes encoding secreted soluble factors	343	0.326	0.26	0.26	4	CCL2, CCL26, CCL7, FGF18	One hallmark of ECM proteins is their domain-based structure. Exploiting this characteristic, we established a list of diagnostic InterPro domains commonly found in ECM proteins. This domain list was used to screen the UniProt protein database. We know that some of the domains used to select positively for ECM proteins are also found in transmembrane receptors and proteins involved in cell adhesi…
